# Supplementary material for: Tribological Properties of Nitrate Graphite Foils
Source: Nanomaterials (Basel). 2024 Sep 15;14(18):1499. doi: 10.3390/nano14181499 (PMC11434555; doi:10.3390/nano14181499)
Supplement: Supplementary file 1 [file nanomaterials-14-01499-s001.zip]

Archive with 921 entries (597 files):
- Hardness_done/
- Hardness_done/compression depth from load.dat
- Hardness_done/compression depth from load.png
- Hardness_done/elastic modules.dat
- Hardness_done/elastic modules.png
- Hardness_done/load-unload.png
- Model/
- Model/dependences of the vertical displacement of the sample on the load/
- Model/dependences of the vertical displacement of the sample on the load/data.txt
- Model/dependences of the vertical displacement of the sample on the load/hyper-elasticity_v01.png
- Model/dependences of the vertical displacement of the sample on the load/hyper-elasticity_v03.png
- Model/dependences of the vertical displacement of the sample on the load/linear elasticity_E10.png
- Model/distribution of the stress tensor component a╙_yz/
- Model/distribution of the stress tensor component a╙_yz/anisotropic material.png
- Model/distribution of the stress tensor component a╙_yz/isotropic material.png
- Model/von Mises stress distribution/
- Model/von Mises stress distribution/a═=0.1.png
- Model/von Mises stress distribution/a═=0.3.png
- SEM/
- SEM/0001_40-80/
- SEM/0001_40-80/1_1000-tif.hdr
- SEM/0001_40-80/1_1000.tif
- SEM/0001_40-80/1_750-tif.hdr
- SEM/0001_40-80/1_750.tif
- SEM/01Hz_40-80/
- SEM/01Hz_40-80/1_1000-tif.hdr
- SEM/01Hz_40-80/1_1000.tif
- SEM/01Hz_40-80/1_750-tif.hdr
- SEM/01Hz_40-80/1_750.tif
- SEM/1Hz_40-80/
- SEM/1Hz_40-80/1_1000-tif.hdr
- SEM/1Hz_40-80/1_1000.tif
- SEM/1Hz_40-80/1_750-tif.hdr
- SEM/1Hz_40-80/1_750.tif
- SEM/basic_40-80/
- SEM/basic_40-80/1_1000-tif.hdr
- SEM/basic_40-80/1_1000.tif
- SEM/basic_40-80/1_750-tif.hdr
- SEM/basic_40-80/1_750.tif
- Tribology/
- Tribology/friction coefficient/
- Tribology/friction coefficient/160-200.dat
- Tribology/friction coefficient/160-200.png
- Tribology/friction coefficient/40-80.dat
- Tribology/friction coefficient/40-80.png
- Tribology/friction coefficient/over500.dat
- Tribology/friction coefficient/over500.png
- Tribology/profilograms/
- Tribology/profilograms/0.001/
- Tribology/profilograms/0.001/fraction_160-200_density_1_0.png
- Tribology/profilograms/0.001/fraction_160-200_density_1_3.png
- Tribology/profilograms/0.001/fraction_160-200_density_1_6.png
- Tribology/profilograms/0.001/fraction_40-80_density_1_0.png
- Tribology/profilograms/0.001/fraction_40-80_density_1_3.png
- Tribology/profilograms/0.001/fraction_40-80_density_1_6.png
- Tribology/profilograms/0.001/fraction_over500_density1_0.png
- Tribology/profilograms/0.001/fraction_over500_density1_3.png
- Tribology/profilograms/0.001/fraction_over500_density1_6.png
- Tribology/profilograms/0.1Hz/
- Tribology/profilograms/0.1Hz/fraction_160-200_density_1_0.png
- Tribology/profilograms/0.1Hz/fraction_160-200_density_1_3.png
- Tribology/profilograms/0.1Hz/fraction_160-200_density_1_6.png
- Tribology/profilograms/0.1Hz/fraction_40-80_density_1_0.png
- Tribology/profilograms/0.1Hz/fraction_40-80_density_1_3.png
- Tribology/profilograms/0.1Hz/fraction_40-80_density_1_6.png
- Tribology/profilograms/0.1Hz/fraction_over500_density1_0.png
- Tribology/profilograms/0.1Hz/fraction_over500_density1_3.png
- Tribology/profilograms/0.1Hz/fraction_over500_density1_6.png
- Tribology/profilograms/1Hz/
- Tribology/profilograms/1Hz/fraction_160-200_density_1_0.png
- Tribology/profilograms/1Hz/fraction_160-200_density_1_3.png
- Tribology/profilograms/1Hz/fraction_160-200_density_1_6.png
- Tribology/profilograms/1Hz/fraction_40-80_density_1_0.png
- Tribology/profilograms/1Hz/fraction_40-80_density_1_3.png
- Tribology/profilograms/1Hz/fraction_40-80_density_1_6.png
- Tribology/profilograms/1Hz/fraction_over500_density1_0.png
- Tribology/profilograms/1Hz/fraction_over500_density1_3.png
- Tribology/profilograms/1Hz/fraction_over500_density1_6.png
- Tribology/profilograms/basic/
- Tribology/profilograms/basic/fraction_160-200_density_1_0.png
- Tribology/profilograms/basic/fraction_160-200_density_1_3.png
- Tribology/profilograms/basic/fraction_160-200_density_1_6.png
- Tribology/profilograms/basic/fraction_40-80_density_1_0.png
- Tribology/profilograms/basic/fraction_40-80_density_1_3.png
- Tribology/profilograms/basic/fraction_40-80_density_1_6.png
- Tribology/profilograms/basic/fraction_over500_density1_0.png
- Tribology/profilograms/basic/fraction_over500_density1_3.png
- Tribology/profilograms/basic/fraction_over500_density1_6.png
- Tribology/roughness/
- Tribology/roughness/Sa/
- Tribology/roughness/Sa/160-200.dat
- Tribology/roughness/Sa/160-200.png
- Tribology/roughness/Sa/40-80.dat
- Tribology/roughness/Sa/40-80.png
- Tribology/roughness/Sa/over500.dat
- Tribology/roughness/Sa/over500.png
- Tribology/roughness/Sq/
- Tribology/roughness/Sq/160-200.dat
- Tribology/roughness/Sq/160-200.png
- Tribology/roughness/Sq/40-80.dat
- Tribology/roughness/Sq/40-80.png
- Tribology/roughness/Sq/over500.dat
- Tribology/roughness/Sq/over500.png
- X-ray data/
- X-ray data/macrostress/
- X-ray data/macrostress/0001/
- X-ray data/macrostress/0001/160-200/
- X-ray data/macrostress/0001/160-200/dens_10/
- X-ray data/macrostress/0001/160-200/dens_10/RD/
- X-ray data/macrostress/0001/160-200/dens_10/RD/116.doc
- X-ray data/macrostress/0001/160-200/dens_10/RD/116.raw
- X-ray data/macrostress/0001/160-200/dens_10/RD/116.TXT
- X-ray data/macrostress/0001/160-200/dens_10/TD/
- X-ray data/macrostress/0001/160-200/dens_10/TD/118.doc
- X-ray data/macrostress/0001/160-200/dens_10/TD/118.raw
- X-ray data/macrostress/0001/160-200/dens_10/TD/118.TXT
- X-ray data/macrostress/0001/160-200/dens_13/
- X-ray data/macrostress/0001/160-200/dens_13/RD/
- X-ray data/macrostress/0001/160-200/dens_13/RD/176.doc
- X-ray data/macrostress/0001/160-200/dens_13/RD/176.raw
- X-ray data/macrostress/0001/160-200/dens_13/RD/176.TXT
- X-ray data/macrostress/0001/160-200/dens_13/TD/
- X-ray data/macrostress/0001/160-200/dens_13/TD/178.doc
- X-ray data/macrostress/0001/160-200/dens_13/TD/178.raw
- X-ray data/macrostress/0001/160-200/dens_13/TD/178.TXT
- X-ray data/macrostress/0001/160-200/dens_16/
- X-ray data/macrostress/0001/160-200/dens_16/RD/
- X-ray data/macrostress/0001/160-200/dens_16/RD/181.doc
- X-ray data/macrostress/0001/160-200/dens_16/RD/181.raw
- X-ray data/macrostress/0001/160-200/dens_16/RD/181.TXT
- X-ray data/macrostress/0001/160-200/dens_16/TD/
- X-ray data/macrostress/0001/160-200/dens_16/TD/183.doc
- X-ray data/macrostress/0001/160-200/dens_16/TD/183.raw
- X-ray data/macrostress/0001/160-200/dens_16/TD/183.TXT
- X-ray data/macrostress/0001/40-80/
- X-ray data/macrostress/0001/40-80/dens_10/
- X-ray data/macrostress/0001/40-80/dens_10/RD/
- X-ray data/macrostress/0001/40-80/dens_10/RD/71.doc
- X-ray data/macrostress/0001/40-80/dens_10/RD/71.raw
- X-ray data/macrostress/0001/40-80/dens_10/RD/71.TXT
- X-ray data/macrostress/0001/40-80/dens_10/TD/
- X-ray data/macrostress/0001/40-80/dens_10/TD/72.pdf
- X-ray data/macrostress/0001/40-80/dens_10/TD/72.raw
- X-ray data/macrostress/0001/40-80/dens_10/TD/72.TXT
- X-ray data/macrostress/0001/40-80/dens_13/
- X-ray data/macrostress/0001/40-80/dens_13/RD/
- X-ray data/macrostress/0001/40-80/dens_13/RD/146.doc
- X-ray data/macrostress/0001/40-80/dens_13/RD/146.raw
- X-ray data/macrostress/0001/40-80/dens_13/RD/146.TXT
- X-ray data/macrostress/0001/40-80/dens_13/TD/
- X-ray data/macrostress/0001/40-80/dens_13/TD/148.doc
- X-ray data/macrostress/0001/40-80/dens_13/TD/148.raw
- X-ray data/macrostress/0001/40-80/dens_13/TD/148.TXT
- X-ray data/macrostress/0001/40-80/dens_16/
- X-ray data/macrostress/0001/40-80/dens_16/RD/
- X-ray data/macrostress/0001/40-80/dens_16/RD/151.doc
- X-ray data/macrostress/0001/40-80/dens_16/RD/151.raw
- X-ray data/macrostress/0001/40-80/dens_16/RD/151.TXT
- X-ray data/macrostress/0001/40-80/dens_16/TD/
- X-ray data/macrostress/0001/40-80/dens_16/TD/153.doc
- X-ray data/macrostress/0001/40-80/dens_16/TD/153.raw
- X-ray data/macrostress/0001/40-80/dens_16/TD/153.TXT
- X-ray data/macrostress/0001/over500/
- X-ray data/macrostress/0001/over500/dens_10/
- X-ray data/macrostress/0001/over500/dens_10/RD/
- X-ray data/macrostress/0001/over500/dens_10/RD/131.doc
- X-ray data/macrostress/0001/over500/dens_10/RD/131.raw
- X-ray data/macrostress/0001/over500/dens_10/RD/131.TXT
- X-ray data/macrostress/0001/over500/dens_10/TD/
- X-ray data/macrostress/0001/over500/dens_10/TD/133.doc
- X-ray data/macrostress/0001/over500/dens_10/TD/133.raw
- X-ray data/macrostress/0001/over500/dens_10/TD/133.TXT
- X-ray data/macrostress/0001/over500/dens_13/
- X-ray data/macrostress/0001/over500/dens_13/RD/
- X-ray data/macrostress/0001/over500/dens_13/RD/206.doc
- X-ray data/macrostress/0001/over500/dens_13/RD/206.raw
- X-ray data/macrostress/0001/over500/dens_13/RD/206.TXT
- X-ray data/macrostress/0001/over500/dens_13/TD/
- X-ray data/macrostress/0001/over500/dens_13/TD/208.doc
- X-ray data/macrostress/0001/over500/dens_13/TD/208.raw
- X-ray data/macrostress/0001/over500/dens_13/TD/208.TXT
- X-ray data/macrostress/0001/over500/dens_16/
- X-ray data/macrostress/0001/over500/dens_16/RD/
- X-ray data/macrostress/0001/over500/dens_16/RD/211.doc
- X-ray data/macrostress/0001/over500/dens_16/RD/211.raw
- X-ray data/macrostress/0001/over500/dens_16/RD/211.TXT
- X-ray data/macrostress/0001/over500/dens_16/TD/
- X-ray data/macrostress/0001/over500/dens_16/TD/213.doc
- X-ray data/macrostress/0001/over500/dens_16/TD/213.raw
- X-ray data/macrostress/0001/over500/dens_16/TD/213.TXT
- X-ray data/macrostress/01Hz/
- X-ray data/macrostress/01Hz/160-200/
- X-ray data/macrostress/01Hz/160-200/dens_10/
- X-ray data/macrostress/01Hz/160-200/dens_10/RD/
- X-ray data/macrostress/01Hz/160-200/dens_10/RD/121.doc
- X-ray data/macrostress/01Hz/160-200/dens_10/RD/121.raw
- X-ray data/macrostress/01Hz/160-200/dens_10/RD/121.TXT
- X-ray data/macrostress/01Hz/160-200/dens_10/TD/
- X-ray data/macrostress/01Hz/160-200/dens_10/TD/123.doc
- X-ray data/macrostress/01Hz/160-200/dens_10/TD/123.raw
- X-ray data/macrostress/01Hz/160-200/dens_10/TD/123.TXT
- X-ray data/macrostress/01Hz/160-200/dens_13/
- X-ray data/macrostress/01Hz/160-200/dens_13/RD/
- X-ray data/macrostress/01Hz/160-200/dens_13/RD/186.doc
- X-ray data/macrostress/01Hz/160-200/dens_13/RD/186.raw
- X-ray data/macrostress/01Hz/160-200/dens_13/RD/186.TXT
- X-ray data/macrostress/01Hz/160-200/dens_13/TD/
- X-ray data/macrostress/01Hz/160-200/dens_13/TD/188.doc
- X-ray data/macrostress/01Hz/160-200/dens_13/TD/188.raw
- X-ray data/macrostress/01Hz/160-200/dens_13/TD/188.TXT
- X-ray data/macrostress/01Hz/160-200/dens_16/
- X-ray data/macrostress/01Hz/160-200/dens_16/RD/
- X-ray data/macrostress/01Hz/160-200/dens_16/RD/191.doc
- X-ray data/macrostress/01Hz/160-200/dens_16/RD/191.raw
- X-ray data/macrostress/01Hz/160-200/dens_16/RD/191.TXT
- X-ray data/macrostress/01Hz/160-200/dens_16/TD/
- X-ray data/macrostress/01Hz/160-200/dens_16/TD/193.doc
- X-ray data/macrostress/01Hz/160-200/dens_16/TD/193.raw
- X-ray data/macrostress/01Hz/160-200/dens_16/TD/193.TXT
- X-ray data/macrostress/01Hz/40-80/
- X-ray data/macrostress/01Hz/40-80/dens_10/
- X-ray data/macrostress/01Hz/40-80/dens_10/RD/
- X-ray data/macrostress/01Hz/40-80/dens_10/RD/76.doc
- X-ray data/macrostress/01Hz/40-80/dens_10/RD/76.raw
- X-ray data/macrostress/01Hz/40-80/dens_10/RD/76.TXT
- X-ray data/macrostress/01Hz/40-80/dens_10/TD/
- X-ray data/macrostress/01Hz/40-80/dens_10/TD/78.doc
- X-ray data/macrostress/01Hz/40-80/dens_10/TD/78.raw
- X-ray data/macrostress/01Hz/40-80/dens_10/TD/78.TXT
- X-ray data/macrostress/01Hz/40-80/dens_13/
- X-ray data/macrostress/01Hz/40-80/dens_13/RD/
- X-ray data/macrostress/01Hz/40-80/dens_13/RD/156.doc
- X-ray data/macrostress/01Hz/40-80/dens_13/RD/156.raw
- X-ray data/macrostress/01Hz/40-80/dens_13/RD/156.TXT
- X-ray data/macrostress/01Hz/40-80/dens_13/TD/
- X-ray data/macrostress/01Hz/40-80/dens_13/TD/158.doc
- X-ray data/macrostress/01Hz/40-80/dens_13/TD/158.raw
- X-ray data/macrostress/01Hz/40-80/dens_13/TD/158.TXT
- X-ray data/macrostress/01Hz/40-80/dens_16/
- X-ray data/macrostress/01Hz/40-80/dens_16/RD/
- X-ray data/macrostress/01Hz/40-80/dens_16/RD/161.doc
- X-ray data/macrostress/01Hz/40-80/dens_16/RD/161.raw
- X-ray data/macrostress/01Hz/40-80/dens_16/RD/161.TXT
- X-ray data/macrostress/01Hz/40-80/dens_16/TD/
- X-ray data/macrostress/01Hz/40-80/dens_16/TD/163.doc
- X-ray data/macrostress/01Hz/40-80/dens_16/TD/163.raw
- X-ray data/macrostress/01Hz/40-80/dens_16/TD/163.TXT
- X-ray data/macrostress/01Hz/over500/
- X-ray data/macrostress/01Hz/over500/dens_10/
- X-ray data/macrostress/01Hz/over500/dens_10/RD/
- X-ray data/macrostress/01Hz/over500/dens_10/RD/136.doc
- X-ray data/macrostress/01Hz/over500/dens_10/RD/136.raw
- X-ray data/macrostress/01Hz/over500/dens_10/RD/136.TXT
- X-ray data/macrostress/01Hz/over500/dens_10/TD/
- X-ray data/macrostress/01Hz/over500/dens_10/TD/138.doc
- X-ray data/macrostress/01Hz/over500/dens_10/TD/138.raw
- X-ray data/macrostress/01Hz/over500/dens_10/TD/138.TXT
- X-ray data/macrostress/01Hz/over500/dens_13/
- X-ray data/macrostress/01Hz/over500/dens_13/RD/
- X-ray data/macrostress/01Hz/over500/dens_13/RD/216.doc
- X-ray data/macrostress/01Hz/over500/dens_13/RD/216.raw
- X-ray data/macrostress/01Hz/over500/dens_13/RD/216.TXT
- X-ray data/macrostress/01Hz/over500/dens_13/TD/
- X-ray data/macrostress/01Hz/over500/dens_13/TD/218.doc
- X-ray data/macrostress/01Hz/over500/dens_13/TD/218.raw
- X-ray data/macrostress/01Hz/over500/dens_13/TD/218.TXT
- X-ray data/macrostress/01Hz/over500/dens_16/
- X-ray data/macrostress/01Hz/over500/dens_16/RD/
- X-ray data/macrostress/01Hz/over500/dens_16/RD/221.doc
- X-ray data/macrostress/01Hz/over500/dens_16/RD/221.raw
- X-ray data/macrostress/01Hz/over500/dens_16/RD/221.TXT
- X-ray data/macrostress/01Hz/over500/dens_16/TD/
- X-ray data/macrostress/01Hz/over500/dens_16/TD/223.doc
- X-ray data/macrostress/01Hz/over500/dens_16/TD/223.raw
- X-ray data/macrostress/01Hz/over500/dens_16/TD/223.TXT
- X-ray data/macrostress/1Hz/
- X-ray data/macrostress/1Hz/160-200/
- X-ray data/macrostress/1Hz/160-200/dens_10/
- X-ray data/macrostress/1Hz/160-200/dens_10/RD/
- X-ray data/macrostress/1Hz/160-200/dens_10/RD/126.doc
- X-ray data/macrostress/1Hz/160-200/dens_10/RD/126.raw
- X-ray data/macrostress/1Hz/160-200/dens_10/RD/126.TXT
- X-ray data/macrostress/1Hz/160-200/dens_10/TD/
- X-ray data/macrostress/1Hz/160-200/dens_10/TD/128.doc
- X-ray data/macrostress/1Hz/160-200/dens_10/TD/128.raw
- X-ray data/macrostress/1Hz/160-200/dens_10/TD/128.TXT
- X-ray data/macrostress/1Hz/160-200/dens_13/
- X-ray data/macrostress/1Hz/160-200/dens_13/RD/
- X-ray data/macrostress/1Hz/160-200/dens_13/RD/196.doc
- X-ray data/macrostress/1Hz/160-200/dens_13/RD/196.raw
- X-ray data/macrostress/1Hz/160-200/dens_13/RD/196.TXT
- X-ray data/macrostress/1Hz/160-200/dens_13/TD/
- X-ray data/macrostress/1Hz/160-200/dens_13/TD/198.doc
- X-ray data/macrostress/1Hz/160-200/dens_13/TD/198.raw
- X-ray data/macrostress/1Hz/160-200/dens_13/TD/198.TXT
- X-ray data/macrostress/1Hz/160-200/dens_16/
- X-ray data/macrostress/1Hz/160-200/dens_16/RD/
- X-ray data/macrostress/1Hz/160-200/dens_16/RD/201.doc
- X-ray data/macrostress/1Hz/160-200/dens_16/RD/201.raw
- X-ray data/macrostress/1Hz/160-200/dens_16/RD/201.TXT
[truncated: 621 more entries]
