# Supplementary material for: Tribological Properties of Nitrate Graphite Foils
Source: Nanomaterials (Basel). 2024 Sep 15;14(18):1499. doi: 10.3390/nano14181499 (PMC11434555; doi:10.3390/nano14181499)
Supplement: Supplementary file 1 [file nanomaterials-14-01499-s001.zip › Hardness_done/compression depth from load.dat]

Load, N	40-80	160-200	500
0	0	0	0
25	0.024271	0.012089	0.022271
50	0.076778	0.060779	0.077301
75	0.11406	0.108429	0.120101
100	0.13027	0.128449	0.138591
125	0.14467	0.147449	0.155601
150	0.1585	0.165069	0.172151
175	0.17164	0.181099	0.188561
200	0.18417	0.196239	0.204091
225	0.19609	0.210909	0.218311
250	0.20717	0.224299	0.232521
275	0.21839	0.237979	0.246431
300	0.22955	0.250419	0.259221
325	0.2403	0.263079	0.272341
350	0.25064	0.275259	0.284591
375	0.26096	0.286959	0.296601
400	0.26787	0.298729	0.308531
425	0.28116	0.310289	0.319951
450	0.29165	0.321589	0.332041
470	0.30207	0.333359	0.343781
500	0.31293	0.344649	0.355761
