# Supplementary material for: Tribological Properties of Nitrate Graphite Foils
Source: Nanomaterials (Basel). 2024 Sep 15;14(18):1499. doi: 10.3390/nano14181499 (PMC11434555; doi:10.3390/nano14181499)
Supplement: Supplementary file 1 [file nanomaterials-14-01499-s001.zip › Hardness_done/elastic modules.dat]

density	40-80	Er(40-80)	160-200	Er(160-200)	500	Er(500)
1	127	4	104	4	82	3
1,3	170	2	150	4	118	15
1,6	274	5	212	10	194	19
