# Supplementary material for: Tribological Properties of Nitrate Graphite Foils
Source: Nanomaterials (Basel). 2024 Sep 15;14(18):1499. doi: 10.3390/nano14181499 (PMC11434555; doi:10.3390/nano14181499)
Supplement: Supplementary file 1 [file nanomaterials-14-01499-s001.zip › Model/dependences of the vertical displacement of the sample on the load/data.txt]

Dotted lines everywhere:
X:=[0, 5, 50, 100, 200, 300, 400, 500]
Y:=[0, 11.53, 63.45, 103.03, 164.46, 225.5, 277.98, 335.15]

linear elasticity_E10 (E = 10 MPa)
Red line (ν = 0.1):
X:=[0, 45.831, 88.155, 127.06, 162.63, 194.95, 224.1, 250.18, 273.24, 293.35, 310.53]
Y:=[0, 35, 70, 105, 140, 175, 210, 245, 280, 315, 350]
Blue line (ν = 0.3):
X:=[0, 55.001, 105.11, 150.4, 190.9, 226.64, 257.55, 283.27]
Y:=[0, 35, 70, 105, 140, 175, 210, 245]

hyper-elasticity_v01 (ν = 0.1)
Red line (E = 9.5 MPa):
X:=[0, 45.936, 93.355, 142.38, 193.16, 245.85, 300.62, 357.67, 417.22, 479.53, 544.87]
Y:=[0, 35, 70, 105, 140, 175, 210, 245, 280, 315, 350]
Blue line (E = 9.0 MPa):
X:=[0, 43.518, 88.442, 134.89, 182.99, 232.91, 284.79, 338.84, 395.26, 454.29, 516.2]
Y:=[0, 35, 70, 105, 140, 175, 210, 245, 280, 315, 350]
Green line (E = 8.5 MPa):
X:=[0, 41.101, 83.528, 127.4, 172.83, 219.97, 268.97, 320.02, 373.3, 429.05, 487.52, 548.99]
Y:=[0, 35, 70, 105, 140, 175, 210, 245, 280, 315, 350, 385]

hyper-elasticity_v03 (ν = 0.3)
Red line (E = 7.5 MPa):
X:=[0, 44.05, 90.106, 138.34, 188.93, 242.08, 298.01, 356.96, 419.2, 485, 554.66]
Y:=[0, 35, 70, 105, 140, 175, 210, 245, 280, 315, 350]
Blue line (E = 7 MPa):
X:=[0, 41.114, 84.099, 129.11, 176.33, 225.94, 278.14, 333.17, 391.25, 452.67, 517.68]
Y:=[0, 35, 70, 105, 140, 175, 210, 245, 280, 315, 350]
Green line (E = 6.5 MPa):
X:=[0, 38.177, 78.092, 119.89, 163.74, 209.8, 258.27, 309.37, 363.31, 420.33, 480.7, 544.68]
Y:=[0, 35, 70, 105, 140, 175, 210, 245, 280, 315, 350, 385]
