# Supplementary material for: Tribological Properties of Nitrate Graphite Foils
Source: Nanomaterials (Basel). 2024 Sep 15;14(18):1499. doi: 10.3390/nano14181499 (PMC11434555; doi:10.3390/nano14181499)
Supplement: Supplementary file 1 [file nanomaterials-14-01499-s001.zip › Tribology/friction coefficient/40-80.dat]

density	1 mkm/s	Er(1 mkm/s)	0,1 Hz	Er(0,1 Hz)	1 Hz	Er(1 Hz)
1	0,165	0,013	0,131	0,007	0,15	0,014
1,3	0,156	0,01	0,142	0,013	0,147	0,013
1,6	0,15	0,01	0,137	0,01	0,145	0,012
