# Supplementary material for: Tribological Properties of Nitrate Graphite Foils
Source: Nanomaterials (Basel). 2024 Sep 15;14(18):1499. doi: 10.3390/nano14181499 (PMC11434555; doi:10.3390/nano14181499)
Supplement: Supplementary file 1 [file nanomaterials-14-01499-s001.zip › Tribology/friction coefficient/over500.dat]

density	1 mkm/s	Er(1 mkm/s)	0,1 Hz	Er(0,1 Hz)	1 Hz	Er(1 Hz)
1	0,172	0,014	0,15	0,01	0,17	0,01
1,3	0,176	0,01	0,153	0,008	0,158	0,01
1,6	0,167	0,008	0,146	0,007	0,156	0,011
