# Supplementary material for: Tribological Properties of Nitrate Graphite Foils
Source: Nanomaterials (Basel). 2024 Sep 15;14(18):1499. doi: 10.3390/nano14181499 (PMC11434555; doi:10.3390/nano14181499)
Supplement: Supplementary file 1 [file nanomaterials-14-01499-s001.zip › Tribology/roughness/Sa/160-200.dat]

density	basic	Er(basic)	1 mkm/s	Er(1 mkm/s)	0,1 Hz	Er(0,1 Hz)	1 Hz	Er(1 Hz)
1	0,66	0,1	0,5634	0,04	1,57	0,1	3,62	0,26
1,3	0,69	0,12	0,64	0,07	2,71	0,2	3,68	0,5
1,6	0,7259	0,2	0,8045	0,1	3,71	0,15	4,09	0,2
