# Supplementary material for: Tribological Properties of Nitrate Graphite Foils
Source: Nanomaterials (Basel). 2024 Sep 15;14(18):1499. doi: 10.3390/nano14181499 (PMC11434555; doi:10.3390/nano14181499)
Supplement: Supplementary file 1 [file nanomaterials-14-01499-s001.zip › Tribology/roughness/Sa/40-80.dat]

density	basic	Er(basic)	1 mkm/s	Er(1 mkm/s)	0,1 Hz	Er(0,1 Hz)	1 Hz	Er(1 Hz)
1	0,41	0,08	0,41	0,03	0,79	0,07	2,79	0,3
1,3	0,43	0,12	0,4	0,02	1,76	0,1	3,17	0,4
1,6	0,48	0,05	0,41	0,03	3,06	0,2	3,62	0,3
