# Supplementary material for: Tribological Properties of Nitrate Graphite Foils
Source: Nanomaterials (Basel). 2024 Sep 15;14(18):1499. doi: 10.3390/nano14181499 (PMC11434555; doi:10.3390/nano14181499)
Supplement: Supplementary file 1 [file nanomaterials-14-01499-s001.zip › Tribology/roughness/Sa/over500.dat]

density	basic	Er(basic)	1 mkm/s	Er(1 mkm/s)	0,1 Hz	Er(0,1 Hz)	1 Hz	Er(1 Hz)
1	0,7575	0,12	0,6352	0,03	1,15	0,1	2,44	0,2
1,3	0,8524	0,1	0,7208	0,09	2,26	0,12	3,81	0,35
1,6	0,8155	0,13	0,7665	0,1	2,15	0,2	2,97	0,3
