# Supplementary material for: Tribological Properties of Nitrate Graphite Foils
Source: Nanomaterials (Basel). 2024 Sep 15;14(18):1499. doi: 10.3390/nano14181499 (PMC11434555; doi:10.3390/nano14181499)
Supplement: Supplementary file 1 [file nanomaterials-14-01499-s001.zip › Tribology/roughness/Sq/160-200.dat]

density	basic	Er(basic)	1 mkm/s	Er(1 mkm/s)	0,1 Hz	Er(0,1 Hz)	1 Hz	Er(1 Hz)
1	0,8389	0,1	0,7963	0,1	2,2861	0,3	5,9945	0,2
1,3	0,8786	0,2	0,8119	0,1	3,9839	0,25	6,0283	0,4
1,6	0,9137	0,15	1,5251	0,2	5,0902	0,5	6,065	0,7
