# Supplementary material for: Tribological Properties of Nitrate Graphite Foils
Source: Nanomaterials (Basel). 2024 Sep 15;14(18):1499. doi: 10.3390/nano14181499 (PMC11434555; doi:10.3390/nano14181499)
Supplement: Supplementary file 1 [file nanomaterials-14-01499-s001.zip › Tribology/roughness/Sq/40-80.dat]

density	basic	Er(basic)	1 mkm/s	Er(1 mkm/s)	0,1 Hz	Er(0,1 Hz)	1 Hz	Er(1 Hz)
1	0,5072	0,06	0,5721	0,05	0,9752	0,1	4,2468	0,4
1,3	0,4493	0,1	0,8659	0,1	2,5357	0,2	5,651	0,4
1,6	0,426	0,1	0,7584	0,1	5,9112	0,35	5,9999	0,4
