# Supplementary material for: Tribological Properties of Nitrate Graphite Foils
Source: Nanomaterials (Basel). 2024 Sep 15;14(18):1499. doi: 10.3390/nano14181499 (PMC11434555; doi:10.3390/nano14181499)
Supplement: Supplementary file 1 [file nanomaterials-14-01499-s001.zip › Tribology/roughness/Sq/over500.dat]

density	basic	Er(basic)	1 mkm/s	Er(1 mkm/s)	0,1 Hz	Er(0,1 Hz)	1 Hz	Er(1 Hz)
1	0,9518	0,17	0,8465	0,2	1,522	0,2	5,01	0,2
1,3	1,0891	0,17	1,0023	0,1	4,4355	0,4	6,71	0,2
1,6	1,0413	0,2	1,3938	0,15	5,16	0,3	6,33	0,3
