# Supplementary material for: Tribological Properties of Nitrate Graphite Foils
Source: Nanomaterials (Basel). 2024 Sep 15;14(18):1499. doi: 10.3390/nano14181499 (PMC11434555; doi:10.3390/nano14181499)
Supplement: Supplementary file 1 [file nanomaterials-14-01499-s001.zip › X-ray data/macrostress/0001/160-200/dens_10/RD/116.TXT]

Sample	0001_160_10_TD
Comments	Psi = 0.000
Filename	C:\Windmax\Data\2024_05_02\116.raw
Goniometer	Ultima IV
Attachment	MPA-ML4 (with gamma) for stress
ScanningMode	2Theta/Theta
ScanningType	FT
X-Ray	40kV/30mA	X-Ray	40kV/30mA	X-Ray	40kV/30mA	X-Ray	40kV/30mA	X-Ray	40kV/30mA	X-Ray	40kV/30mA	X-Ray	40kV/30mA
DivSlit	2/3?�|2/3deg.	DivSlit	2/3?�|2/3deg.	DivSlit	2/3?�|2/3deg.	DivSlit	2/3?�|2/3deg.	DivSlit	2/3?�|2/3deg.	DivSlit	2/3?�|2/3deg.	DivSlit	2/3?�|2/3deg.
DivH.L.Slit	10.00mm	DivH.L.Slit	10.00mm	DivH.L.Slit	10.00mm	DivH.L.Slit	10.00mm	DivH.L.Slit	10.00mm	DivH.L.Slit	10.00mm	DivH.L.Slit	10.00mm
SctSlit	Open	SctSlit	Open	SctSlit	Open	SctSlit	Open	SctSlit	Open	SctSlit	Open	SctSlit	Open
RecSlit	0.30mm	RecSlit	0.30mm	RecSlit	0.30mm	RecSlit	0.30mm	RecSlit	0.30mm	RecSlit	0.30mm	RecSlit	0.30mm
Start	84	Start	84	Start	84	Start	84	Start	84	Start	84	Start	84
Stop	90	Stop	90	Stop	90	Stop	90	Stop	90	Stop	90	Stop	90
Step	0.02	Step	0.02	Step	0.02	Step	0.02	Step	0.02	Step	0.02	Step	0.02
84	1263	84	1229	84	1225	84	1254	84	1156	84	1192	84	1072
84.02	1172	84.02	1292	84.02	1227	84.02	1263	84.02	1088	84.02	1162	84.02	1114
84.04	1207	84.04	1254	84.04	1259	84.04	1149	84.04	1175	84.04	1119	84.04	1130
84.06	1233	84.06	1259	84.06	1186	84.06	1194	84.06	1196	84.06	1088	84.06	1140
84.08	1202	84.08	1217	84.08	1229	84.08	1220	84.08	1232	84.08	1066	84.08	1173
84.1	1255	84.1	1231	84.1	1214	84.1	1188	84.1	1208	84.1	1068	84.1	1077
84.12	1190	84.12	1320	84.12	1198	84.12	1175	84.12	1182	84.12	1069	84.12	1108
84.14	1197	84.14	1215	84.14	1215	84.14	1240	84.14	1192	84.14	1042	84.14	1079
84.16	1214	84.16	1215	84.16	1265	84.16	1206	84.16	1151	84.16	1126	84.16	1061
84.18	1208	84.18	1232	84.18	1208	84.18	1169	84.18	1173	84.18	1134	84.18	1073
84.2	1183	84.2	1240	84.2	1182	84.2	1112	84.2	1113	84.2	1085	84.2	1020
84.22	1190	84.22	1178	84.22	1189	84.22	1139	84.22	1143	84.22	1087	84.22	1055
84.24	1237	84.24	1218	84.24	1235	84.24	1115	84.24	1169	84.24	1070	84.24	1049
84.26	1178	84.26	1292	84.26	1158	84.26	1194	84.26	1169	84.26	1121	84.26	1067
84.28	1204	84.28	1158	84.28	1103	84.28	1184	84.28	1094	84.28	1050	84.28	1058
84.3	1149	84.3	1259	84.3	1222	84.3	1185	84.3	1210	84.3	1122	84.3	1052
84.32	1247	84.32	1267	84.32	1281	84.32	1166	84.32	1132	84.32	1129	84.32	1032
84.34	1202	84.34	1194	84.34	1200	84.34	1156	84.34	1115	84.34	1090	84.34	1137
84.36	1251	84.36	1168	84.36	1222	84.36	1208	84.36	1122	84.36	1109	84.36	1063
84.38	1175	84.38	1249	84.38	1223	84.38	1165	84.38	1151	84.38	1115	84.38	1063
84.4	1161	84.4	1218	84.4	1205	84.4	1108	84.4	1066	84.4	1115	84.4	1031
84.42	1226	84.42	1170	84.42	1202	84.42	1157	84.42	1139	84.42	1075	84.42	974
84.44	1201	84.44	1236	84.44	1164	84.44	1161	84.44	1094	84.44	1149	84.44	1065
84.46	1222	84.46	1162	84.46	1183	84.46	1100	84.46	1204	84.46	1128	84.46	1062
84.48	1127	84.48	1259	84.48	1160	84.48	1094	84.48	1119	84.48	1104	84.48	1083
84.5	1206	84.5	1223	84.5	1188	84.5	1182	84.5	1146	84.5	1097	84.5	1054
84.52	1187	84.52	1179	84.52	1174	84.52	1117	84.52	1072	84.52	1037	84.52	1075
84.54	1168	84.54	1227	84.54	1181	84.54	1200	84.54	1100	84.54	1072	84.54	1084
84.56	1220	84.56	1191	84.56	1232	84.56	1187	84.56	1120	84.56	1046	84.56	1085
84.58	1211	84.58	1212	84.58	1234	84.58	1127	84.58	1149	84.58	1147	84.58	1074
84.6	1183	84.6	1245	84.6	1178	84.6	1132	84.6	1145	84.6	1114	84.6	1076
84.62	1177	84.62	1151	84.62	1176	84.62	1207	84.62	1195	84.62	1097	84.62	1050
84.64	1225	84.64	1181	84.64	1229	84.64	1217	84.64	1119	84.64	1086	84.64	1000
84.66	1197	84.66	1293	84.66	1182	84.66	1137	84.66	1175	84.66	1096	84.66	1094
84.68	1149	84.68	1268	84.68	1181	84.68	1138	84.68	1074	84.68	1103	84.68	1054
84.7	1219	84.7	1121	84.7	1150	84.7	1083	84.7	1168	84.7	1065	84.7	1039
84.72	1230	84.72	1265	84.72	1218	84.72	1117	84.72	1142	84.72	1052	84.72	1047
84.74	1265	84.74	1237	84.74	1224	84.74	1164	84.74	1091	84.74	1087	84.74	1032
84.76	1159	84.76	1226	84.76	1278	84.76	1184	84.76	1116	84.76	1080	84.76	1057
84.78	1178	84.78	1278	84.78	1184	84.78	1086	84.78	1120	84.78	1070	84.78	1027
84.8	1255	84.8	1269	84.8	1174	84.8	1151	84.8	1054	84.8	1030	84.8	1044
84.82	1156	84.82	1237	84.82	1217	84.82	1138	84.82	1130	84.82	1129	84.82	1001
84.84	1208	84.84	1233	84.84	1169	84.84	1159	84.84	1070	84.84	1120	84.84	1128
84.86	1192	84.86	1184	84.86	1173	84.86	1188	84.86	1109	84.86	1006	84.86	1072
84.88	1260	84.88	1243	84.88	1164	84.88	1158	84.88	1160	84.88	1100	84.88	977
84.9	1198	84.9	1212	84.9	1176	84.9	1131	84.9	1103	84.9	1055	84.9	994
84.92	1193	84.92	1225	84.92	1219	84.92	1187	84.92	1107	84.92	1129	84.92	1004
84.94	1181	84.94	1245	84.94	1209	84.94	1175	84.94	1130	84.94	1099	84.94	1025
84.96	1134	84.96	1198	84.96	1178	84.96	1230	84.96	1147	84.96	1031	84.96	1044
84.98	1225	84.98	1187	84.98	1208	84.98	1180	84.98	1121	84.98	1054	84.98	1028
85	1255	85	1253	85	1202	85	1168	85	1092	85	1082	85	1005
85.02	1248	85.02	1201	85.02	1172	85.02	1104	85.02	1145	85.02	1068	85.02	1075
85.04	1255	85.04	1206	85.04	1126	85.04	1170	85.04	1120	85.04	1061	85.04	1039
85.06	1233	85.06	1268	85.06	1208	85.06	1140	85.06	1071	85.06	1082	85.06	998
85.08	1202	85.08	1196	85.08	1194	85.08	1154	85.08	1089	85.08	1037	85.08	1014
85.1	1223	85.1	1255	85.1	1161	85.1	1137	85.1	1080	85.1	1054	85.1	1012
85.12	1288	85.12	1286	85.12	1220	85.12	1183	85.12	1045	85.12	1037	85.12	1063
85.14	1239	85.14	1233	85.14	1195	85.14	1133	85.14	1131	85.14	1098	85.14	1046
85.16	1234	85.16	1203	85.16	1235	85.16	1103	85.16	1136	85.16	1072	85.16	1064
85.18	1285	85.18	1242	85.18	1268	85.18	1143	85.18	1096	85.18	1070	85.18	1023
85.2	1215	85.2	1225	85.2	1181	85.2	1175	85.2	1142	85.2	1049	85.2	1039
85.22	1226	85.22	1298	85.22	1185	85.22	1212	85.22	1101	85.22	1109	85.22	1030
85.24	1310	85.24	1255	85.24	1157	85.24	1159	85.24	1066	85.24	1041	85.24	1022
85.26	1335	85.26	1339	85.26	1242	85.26	1165	85.26	1168	85.26	1120	85.26	1055
85.28	1322	85.28	1286	85.28	1245	85.28	1106	85.28	1163	85.28	1089	85.28	1024
85.3	1284	85.3	1232	85.3	1215	85.3	1142	85.3	1122	85.3	1049	85.3	1070
85.32	1227	85.32	1267	85.32	1216	85.32	1135	85.32	1128	85.32	1026	85.32	1031
85.34	1311	85.34	1284	85.34	1218	85.34	1191	85.34	1113	85.34	1103	85.34	999
85.36	1321	85.36	1317	85.36	1298	85.36	1133	85.36	1118	85.36	1034	85.36	989
85.38	1261	85.38	1302	85.38	1239	85.38	1190	85.38	1188	85.38	1030	85.38	980
85.4	1265	85.4	1349	85.4	1223	85.4	1240	85.4	1134	85.4	1031	85.4	977
85.42	1250	85.42	1323	85.42	1271	85.42	1173	85.42	1114	85.42	1040	85.42	1055
85.44	1278	85.44	1254	85.44	1216	85.44	1184	85.44	1057	85.44	1138	85.44	995
85.46	1259	85.46	1254	85.46	1289	85.46	1234	85.46	1170	85.46	1051	85.46	1032
85.48	1308	85.48	1297	85.48	1231	85.48	1138	85.48	1131	85.48	1075	85.48	1029
85.5	1262	85.5	1289	85.5	1330	85.5	1134	85.5	1157	85.5	1062	85.5	1040
85.52	1266	85.52	1349	85.52	1236	85.52	1228	85.52	1092	85.52	1095	85.52	998
85.54	1330	85.54	1277	85.54	1290	85.54	1144	85.54	1080	85.54	1046	85.54	1063
85.56	1320	85.56	1372	85.56	1206	85.56	1250	85.56	1101	85.56	1097	85.56	1012
85.58	1279	85.58	1288	85.58	1232	85.58	1182	85.58	1125	85.58	1037	85.58	964
85.6	1317	85.6	1298	85.6	1243	85.6	1160	85.6	1211	85.6	1070	85.6	1076
85.62	1310	85.62	1344	85.62	1247	85.62	1220	85.62	1154	85.62	1097	85.62	1005
85.64	1394	85.64	1299	85.64	1281	85.64	1244	85.64	1192	85.64	1057	85.64	1028
85.66	1371	85.66	1319	85.66	1279	85.66	1264	85.66	1072	85.66	1076	85.66	1064
85.68	1307	85.68	1324	85.68	1296	85.68	1231	85.68	1169	85.68	1115	85.68	1006
85.7	1429	85.7	1327	85.7	1300	85.7	1229	85.7	1163	85.7	1054	85.7	1007
85.72	1449	85.72	1407	85.72	1337	85.72	1174	85.72	1189	85.72	1085	85.72	1036
85.74	1339	85.74	1364	85.74	1288	85.74	1149	85.74	1165	85.74	1120	85.74	976
85.76	1364	85.76	1397	85.76	1323	85.76	1310	85.76	1153	85.76	1046	85.76	1047
85.78	1371	85.78	1422	85.78	1279	85.78	1245	85.78	1168	85.78	1153	85.78	976
85.8	1420	85.8	1355	85.8	1251	85.8	1244	85.8	1163	85.8	1121	85.8	1032
85.82	1344	85.82	1442	85.82	1323	85.82	1222	85.82	1161	85.82	1134	85.82	1053
85.84	1434	85.84	1419	85.84	1409	85.84	1184	85.84	1193	85.84	1030	85.84	1054
85.86	1448	85.86	1407	85.86	1333	85.86	1250	85.86	1204	85.86	1057	85.86	1008
85.88	1447	85.88	1415	85.88	1339	85.88	1233	85.88	1203	85.88	1117	85.88	1040
85.9	1386	85.9	1392	85.9	1356	85.9	1265	85.9	1165	85.9	1073	85.9	981
85.92	1423	85.92	1381	85.92	1377	85.92	1239	85.92	1165	85.92	1047	85.92	1009
85.94	1458	85.94	1443	85.94	1374	85.94	1286	85.94	1205	85.94	1087	85.94	1024
85.96	1523	85.96	1432	85.96	1359	85.96	1227	85.96	1218	85.96	1129	85.96	1074
85.98	1511	85.98	1566	85.98	1396	85.98	1269	85.98	1255	85.98	1117	85.98	1007
86	1464	86	1473	86	1338	86	1291	86	1198	86	1143	86	1035
86.02	1535	86.02	1440	86.02	1393	86.02	1341	86.02	1244	86.02	1106	86.02	987
86.04	1506	86.04	1516	86.04	1444	86.04	1324	86.04	1160	86.04	1169	86.04	1050
86.06	1522	86.06	1594	86.06	1386	86.06	1384	86.06	1234	86.06	1116	86.06	1014
86.08	1564	86.08	1498	86.08	1435	86.08	1310	86.08	1113	86.08	1126	86.08	1038
86.1	1578	86.1	1525	86.1	1467	86.1	1319	86.1	1165	86.1	1108	86.1	1122
86.12	1535	86.12	1601	86.12	1547	86.12	1358	86.12	1226	86.12	1160	86.12	1053
86.14	1643	86.14	1596	86.14	1457	86.14	1415	86.14	1343	86.14	1134	86.14	1034
86.16	1673	86.16	1538	86.16	1536	86.16	1364	86.16	1224	86.16	1118	86.16	1058
86.18	1630	86.18	1709	86.18	1546	86.18	1345	86.18	1295	86.18	1153	86.18	1007
86.2	1707	86.2	1665	86.2	1608	86.2	1405	86.2	1280	86.2	1180	86.2	1070
86.22	1665	86.22	1744	86.22	1593	86.22	1421	86.22	1365	86.22	1117	86.22	1054
86.24	1704	86.24	1751	86.24	1596	86.24	1424	86.24	1282	86.24	1122	86.24	1078
86.26	1778	86.26	1791	86.26	1615	86.26	1565	86.26	1359	86.26	1181	86.26	1075
86.28	1756	86.28	1744	86.28	1639	86.28	1428	86.28	1264	86.28	1194	86.28	1022
86.3	1877	86.3	1747	86.3	1640	86.3	1489	86.3	1291	86.3	1173	86.3	1056
86.32	1821	86.32	1875	86.32	1640	86.32	1596	86.32	1395	86.32	1210	86.32	1011
86.34	1887	86.34	1901	86.34	1740	86.34	1488	86.34	1344	86.34	1213	86.34	1039
86.36	1901	86.36	1926	86.36	1779	86.36	1547	86.36	1325	86.36	1237	86.36	1048
86.38	1917	86.38	1895	86.38	1763	86.38	1569	86.38	1330	86.38	1193	86.38	1089
86.4	2001	86.4	1995	86.4	1793	86.4	1616	86.4	1356	86.4	1230	86.4	1158
86.42	2070	86.42	2082	86.42	1834	86.42	1607	86.42	1383	86.42	1213	86.42	1022
86.44	2086	86.44	2022	86.44	1946	86.44	1600	86.44	1470	86.44	1194	86.44	1120
86.46	2197	86.46	2112	86.46	1892	86.46	1603	86.46	1404	86.46	1184	86.46	1078
86.48	2253	86.48	2088	86.48	1911	86.48	1651	86.48	1390	86.48	1148	86.48	1094
86.5	2247	86.5	2225	86.5	1971	86.5	1682	86.5	1456	86.5	1279	86.5	1056
86.52	2438	86.52	2310	86.52	1952	86.52	1758	86.52	1461	86.52	1271	86.52	1090
86.54	2434	86.54	2289	86.54	2135	86.54	1779	86.54	1392	86.54	1282	86.54	1053
86.56	2485	86.56	2354	86.56	2109	86.56	1742	86.56	1504	86.56	1207	86.56	1076
86.58	2473	86.58	2393	86.58	2206	86.58	1780	86.58	1472	86.58	1226	86.58	1112
86.6	2650	86.6	2440	86.6	2224	86.6	1857	86.6	1500	86.6	1171	86.6	1061
86.62	2625	86.62	2646	86.62	2176	86.62	1870	86.62	1426	86.62	1193	86.62	1098
86.64	2771	86.64	2632	86.64	2306	86.64	1819	86.64	1501	86.64	1240	86.64	1054
86.66	2865	86.66	2662	86.66	2352	86.66	1859	86.66	1436	86.66	1233	86.66	1093
86.68	3067	86.68	2810	86.68	2370	86.68	1875	86.68	1504	86.68	1271	86.68	1150
86.7	3160	86.7	2785	86.7	2486	86.7	1941	86.7	1450	86.7	1192	86.7	1133
86.72	3203	86.72	2967	86.72	2525	86.72	1948	86.72	1525	86.72	1278	86.72	1137
86.74	3317	86.74	3037	86.74	2453	86.74	1943	86.74	1581	86.74	1245	86.74	1120
86.76	3380	86.76	3101	86.76	2604	86.76	1967	86.76	1484	86.76	1286	86.76	1099
86.78	3467	86.78	3146	86.78	2570	86.78	1998	86.78	1490	86.78	1220	86.78	1124
86.8	3482	86.8	3163	86.8	2494	86.8	1979	86.8	1518	86.8	1178	86.8	1120
86.82	3579	86.82	3364	86.82	2639	86.82	2048	86.82	1592	86.82	1277	86.82	1173
86.84	3815	86.84	3449	86.84	2724	86.84	2074	86.84	1595	86.84	1282	86.84	1079
86.86	3860	86.86	3374	86.86	2750	86.86	2077	86.86	1518	86.86	1260	86.86	1079
86.88	3807	86.88	3597	86.88	2753	86.88	2035	86.88	1590	86.88	1265	86.88	1063
86.9	3981	86.9	3545	86.9	2807	86.9	2107	86.9	1469	86.9	1268	86.9	1076
86.92	3917	86.92	3587	86.92	2745	86.92	2066	86.92	1664	86.92	1293	86.92	1115
86.94	4034	86.94	3683	86.94	2920	86.94	2007	86.94	1575	86.94	1196	86.94	1108
86.96	4110	86.96	3727	86.96	2894	86.96	2064	86.96	1546	86.96	1286	86.96	1089
86.98	4106	86.98	3628	86.98	2913	86.98	2172	86.98	1574	86.98	1204	86.98	1125
87	4068	87	3595	87	2810	87	2183	87	1591	87	1290	87	1046
87.02	3982	87.02	3762	87.02	2836	87.02	2080	87.02	1609	87.02	1260	87.02	1121
87.04	3979	87.04	3611	87.04	2793	87.04	2109	87.04	1605	87.04	1287	87.04	1078
87.06	3986	87.06	3624	87.06	2826	87.06	2060	87.06	1544	87.06	1232	87.06	1126
87.08	3913	87.08	3452	87.08	2814	87.08	2072	87.08	1538	87.08	1229	87.08	1078
87.1	3821	87.1	3603	87.1	2859	87.1	2066	87.1	1566	87.1	1219	87.1	1085
87.12	3730	87.12	3404	87.12	2739	87.12	2058	87.12	1521	87.12	1299	87.12	1101
87.14	3706	87.14	3376	87.14	2734	87.14	2008	87.14	1611	87.14	1303	87.14	1187
87.16	3520	87.16	3383	87.16	2680	87.16	2040	87.16	1567	87.16	1267	87.16	1087
87.18	3528	87.18	3258	87.18	2796	87.18	2034	87.18	1581	87.18	1304	87.18	1171
87.2	3337	87.2	3118	87.2	2564	87.2	2075	87.2	1582	87.2	1236	87.2	1096
87.22	3318	87.22	3146	87.22	2563	87.22	2053	87.22	1575	87.22	1297	87.22	1003
87.24	3230	87.24	2956	87.24	2499	87.24	1942	87.24	1578	87.24	1230	87.24	1072
87.26	3075	87.26	2974	87.26	2550	87.26	2059	87.26	1599	87.26	1253	87.26	1122
87.28	3075	87.28	2869	87.28	2394	87.28	2008	87.28	1568	87.28	1279	87.28	1051
87.3	2913	87.3	2770	87.3	2378	87.3	2009	87.3	1517	87.3	1236	87.3	1060
87.32	2829	87.32	2606	87.32	2343	87.32	1876	87.32	1571	87.32	1266	87.32	1090
87.34	2691	87.34	2638	87.34	2294	87.34	1864	87.34	1454	87.34	1243	87.34	1128
87.36	2746	87.36	2480	87.36	2328	87.36	1862	87.36	1538	87.36	1205	87.36	1072
87.38	2555	87.38	2437	87.38	2221	87.38	1869	87.38	1472	87.38	1280	87.38	1077
87.4	2470	87.4	2404	87.4	2197	87.4	1770	87.4	1426	87.4	1189	87.4	1056
87.42	2336	87.42	2327	87.42	2116	87.42	1779	87.42	1402	87.42	1207	87.42	1147
87.44	2338	87.44	2295	87.44	2020	87.44	1761	87.44	1423	87.44	1245	87.44	1054
87.46	2327	87.46	2155	87.46	2042	87.46	1689	87.46	1441	87.46	1214	87.46	1076
87.48	2174	87.48	2106	87.48	1951	87.48	1733	87.48	1416	87.48	1240	87.48	1096
87.5	2072	87.5	2049	87.5	1865	87.5	1670	87.5	1400	87.5	1189	87.5	1054
87.52	2020	87.52	1981	87.52	1911	87.52	1585	87.52	1450	87.52	1218	87.52	1093
87.54	1893	87.54	2024	87.54	1912	87.54	1615	87.54	1332	87.54	1209	87.54	1046
87.56	1970	87.56	1939	87.56	1756	87.56	1652	87.56	1369	87.56	1180	87.56	1093
87.58	1774	87.58	1766	87.58	1750	87.58	1587	87.58	1419	87.58	1137	87.58	1085
87.6	1745	87.6	1833	87.6	1621	87.6	1571	87.6	1314	87.6	1219	87.6	1037
87.62	1705	87.62	1819	87.62	1690	87.62	1546	87.62	1415	87.62	1207	87.62	1023
87.64	1678	87.64	1674	87.64	1616	87.64	1476	87.64	1335	87.64	1141	87.64	1066
87.66	1616	87.66	1680	87.66	1613	87.66	1442	87.66	1364	87.66	1168	87.66	1094
87.68	1656	87.68	1686	87.68	1541	87.68	1535	87.68	1266	87.68	1193	87.68	1018
87.7	1578	87.7	1621	87.7	1609	87.7	1431	87.7	1361	87.7	1181	87.7	991
87.72	1645	87.72	1616	87.72	1550	87.72	1423	87.72	1282	87.72	1215	87.72	1041
87.74	1552	87.74	1561	87.74	1481	87.74	1445	87.74	1250	87.74	1175	87.74	1094
87.76	1546	87.76	1610	87.76	1468	87.76	1349	87.76	1223	87.76	1153	87.76	1002
87.78	1540	87.78	1453	87.78	1435	87.78	1339	87.78	1226	87.78	1091	87.78	1036
87.8	1476	87.8	1434	87.8	1388	87.8	1375	87.8	1266	87.8	1161	87.8	1072
87.82	1536	87.82	1444	87.82	1412	87.82	1342	87.82	1225	87.82	1134	87.82	1023
87.84	1547	87.84	1482	87.84	1458	87.84	1309	87.84	1290	87.84	1104	87.84	1014
87.86	1449	87.86	1447	87.86	1376	87.86	1336	87.86	1169	87.86	1110	87.86	1066
87.88	1415	87.88	1488	87.88	1401	87.88	1261	87.88	1221	87.88	1080	87.88	991
87.9	1460	87.9	1454	87.9	1303	87.9	1270	87.9	1207	87.9	1112	87.9	1005
87.92	1465	87.92	1406	87.92	1375	87.92	1302	87.92	1248	87.92	1030	87.92	1040
87.94	1478	87.94	1395	87.94	1354	87.94	1263	87.94	1115	87.94	1175	87.94	935
87.96	1460	87.96	1346	87.96	1334	87.96	1230	87.96	1136	87.96	1060	87.96	978
87.98	1402	87.98	1343	87.98	1379	87.98	1197	87.98	1174	87.98	1141	87.98	988
88	1365	88	1408	88	1326	88	1285	88	1178	88	1084	88	1003
88.02	1335	88.02	1344	88.02	1327	88.02	1218	88.02	1131	88.02	1058	88.02	1061
88.04	1415	88.04	1436	88.04	1280	88.04	1201	88.04	1117	88.04	1105	88.04	1045
88.06	1324	88.06	1327	88.06	1341	88.06	1239	88.06	1155	88.06	1083	88.06	940
88.08	1391	88.08	1282	88.08	1331	88.08	1249	88.08	1145	88.08	1152	88.08	959
88.1	1329	88.1	1247	88.1	1245	88.1	1247	88.1	1107	88.1	1005	88.1	1009
88.12	1332	88.12	1342	88.12	1234	88.12	1186	88.12	1158	88.12	1132	88.12	985
88.14	1271	88.14	1282	88.14	1237	88.14	1218	88.14	1121	88.14	1055	88.14	941
88.16	1285	88.16	1312	88.16	1281	88.16	1181	88.16	1055	88.16	1023	88.16	1033
88.18	1270	88.18	1261	88.18	1216	88.18	1225	88.18	1113	88.18	1107	88.18	976
88.2	1333	88.2	1225	88.2	1177	88.2	1188	88.2	1104	88.2	985	88.2	994
88.22	1339	88.22	1262	88.22	1288	88.22	1171	88.22	1079	88.22	1020	88.22	978
88.24	1317	88.24	1280	88.24	1258	88.24	1193	88.24	1145	88.24	1064	88.24	954
88.26	1262	88.26	1259	88.26	1183	88.26	1171	88.26	1132	88.26	1105	88.26	1008
88.28	1236	88.28	1281	88.28	1241	88.28	1125	88.28	1132	88.28	1127	88.28	1005
88.3	1253	88.3	1198	88.3	1241	88.3	1118	88.3	1054	88.3	1032	88.3	989
88.32	1255	88.32	1263	88.32	1265	88.32	1132	88.32	1119	88.32	1056	88.32	985
88.34	1214	88.34	1232	88.34	1244	88.34	1105	88.34	1102	88.34	1016	88.34	976
88.36	1277	88.36	1217	88.36	1261	88.36	1144	88.36	1097	88.36	1001	88.36	1012
88.38	1273	88.38	1273	88.38	1194	88.38	1105	88.38	1089	88.38	962	88.38	918
88.4	1270	88.4	1236	88.4	1221	88.4	1095	88.4	1103	88.4	1054	88.4	920
88.42	1255	88.42	1194	88.42	1166	88.42	1076	88.42	1029	88.42	1035	88.42	991
88.44	1279	88.44	1221	88.44	1191	88.44	1103	88.44	1039	88.44	1012	88.44	974
88.46	1187	88.46	1179	88.46	1179	88.46	1128	88.46	1080	88.46	1017	88.46	974
88.48	1270	88.48	1198	88.48	1241	88.48	1133	88.48	1129	88.48	999	88.48	944
88.5	1270	88.5	1263	88.5	1147	88.5	1083	88.5	1095	88.5	1023	88.5	1016
88.52	1198	88.52	1246	88.52	1219	88.52	1152	88.52	1084	88.52	1055	88.52	959
88.54	1202	88.54	1216	88.54	1146	88.54	1067	88.54	1031	88.54	995	88.54	979
88.56	1216	88.56	1233	88.56	1179	88.56	1090	88.56	1046	88.56	1018	88.56	987
88.58	1150	88.58	1224	88.58	1126	88.58	1067	88.58	1076	88.58	1010	88.58	991
88.6	1188	88.6	1215	88.6	1124	88.6	1095	88.6	1027	88.6	1067	88.6	905
88.62	1237	88.62	1192	88.62	1132	88.62	1117	88.62	1075	88.62	1085	88.62	978
88.64	1221	88.64	1189	88.64	1198	88.64	1074	88.64	1032	88.64	1084	88.64	977
88.66	1169	88.66	1165	88.66	1177	88.66	1109	88.66	1014	88.66	1028	88.66	963
88.68	1155	88.68	1258	88.68	1110	88.68	1099	88.68	1058	88.68	1024	88.68	967
88.7	1235	88.7	1195	88.7	1139	88.7	1126	88.7	1017	88.7	1049	88.7	923
88.72	1205	88.72	1209	88.72	1159	88.72	1097	88.72	981	88.72	963	88.72	930
88.74	1186	88.74	1207	88.74	1108	88.74	1084	88.74	1059	88.74	960	88.74	1033
88.76	1216	88.76	1229	88.76	1157	88.76	1071	88.76	1093	88.76	1014	88.76	1002
88.78	1219	88.78	1186	88.78	1191	88.78	1080	88.78	984	88.78	1019	88.78	962
88.8	1108	88.8	1167	88.8	1123	88.8	1040	88.8	1071	88.8	1009	88.8	927
88.82	1191	88.82	1188	88.82	1176	88.82	1123	88.82	1057	88.82	985	88.82	968
88.84	1171	88.84	1144	88.84	1161	88.84	1058	88.84	1002	88.84	992	88.84	962
88.86	1193	88.86	1158	88.86	1133	88.86	1086	88.86	1058	88.86	973	88.86	997
88.88	1181	88.88	1184	88.88	1136	88.88	1065	88.88	1045	88.88	1003	88.88	973
88.9	1186	88.9	1187	88.9	1136	88.9	1128	88.9	1059	88.9	990	88.9	900
88.92	1136	88.92	1156	88.92	1176	88.92	1117	88.92	1101	88.92	957	88.92	931
88.94	1188	88.94	1154	88.94	1121	88.94	1040	88.94	1093	88.94	974	88.94	960
88.96	1155	88.96	1151	88.96	1169	88.96	1069	88.96	1066	88.96	978	88.96	887
88.98	1145	88.98	1165	88.98	1104	88.98	1092	88.98	1029	88.98	991	88.98	966
89	1072	89	1164	89	1163	89	1015	89	1055	89	1018	89	1004
89.02	1176	89.02	1122	89.02	1071	89.02	1021	89.02	1064	89.02	964	89.02	961
89.04	1189	89.04	1134	89.04	1179	89.04	1079	89.04	1037	89.04	995	89.04	965
89.06	1197	89.06	1169	89.06	1117	89.06	1108	89.06	1061	89.06	969	89.06	991
89.08	1151	89.08	1168	89.08	1099	89.08	1108	89.08	1060	89.08	973	89.08	905
89.1	1215	89.1	1200	89.1	1150	89.1	1122	89.1	998	89.1	994	89.1	1015
89.12	1148	89.12	1183	89.12	1121	89.12	1069	89.12	1010	89.12	1010	89.12	943
89.14	1164	89.14	1132	89.14	1097	89.14	1118	89.14	1032	89.14	1008	89.14	963
89.16	1155	89.16	1219	89.16	1138	89.16	1165	89.16	1029	89.16	959	89.16	963
89.18	1128	89.18	1168	89.18	1055	89.18	1079	89.18	1009	89.18	1030	89.18	949
89.2	1142	89.2	1119	89.2	1146	89.2	1047	89.2	1017	89.2	962	89.2	952
89.22	1163	89.22	1106	89.22	1125	89.22	1093	89.22	1050	89.22	978	89.22	979
89.24	1152	89.24	1110	89.24	1095	89.24	1155	89.24	1038	89.24	984	89.24	926
89.26	1119	89.26	1156	89.26	1080	89.26	1048	89.26	1090	89.26	971	89.26	926
89.28	1149	89.28	1201	89.28	1063	89.28	1084	89.28	982	89.28	921	89.28	962
89.3	1170	89.3	1127	89.3	1083	89.3	1061	89.3	1014	89.3	940	89.3	955
89.32	1142	89.32	1119	89.32	1095	89.32	1011	89.32	1072	89.32	943	89.32	965
89.34	1154	89.34	1198	89.34	1089	89.34	1052	89.34	1026	89.34	1026	89.34	936
89.36	1086	89.36	1081	89.36	1110	89.36	1036	89.36	1025	89.36	993	89.36	920
89.38	1101	89.38	1165	89.38	1062	89.38	1060	89.38	1040	89.38	918	89.38	924
89.4	1072	89.4	1161	89.4	1102	89.4	1074	89.4	953	89.4	982	89.4	936
89.42	1085	89.42	1110	89.42	1080	89.42	1081	89.42	1020	89.42	1017	89.42	920
89.44	1117	89.44	1096	89.44	1115	89.44	1051	89.44	1058	89.44	985	89.44	907
89.46	1109	89.46	1100	89.46	1117	89.46	1017	89.46	1032	89.46	1003	89.46	927
89.48	1119	89.48	1121	89.48	1126	89.48	1045	89.48	1039	89.48	1006	89.48	914
89.5	1135	89.5	1087	89.5	1104	89.5	1102	89.5	1015	89.5	959	89.5	959
89.52	1065	89.52	1067	89.52	1088	89.52	1032	89.52	1052	89.52	976	89.52	925
89.54	1100	89.54	1159	89.54	1091	89.54	1056	89.54	1073	89.54	942	89.54	974
89.56	1157	89.56	1128	89.56	1089	89.56	1042	89.56	1028	89.56	992	89.56	930
89.58	1096	89.58	1119	89.58	1149	89.58	1050	89.58	1025	89.58	1016	89.58	961
89.6	1063	89.6	1131	89.6	1109	89.6	1029	89.6	1014	89.6	988	89.6	908
89.62	1126	89.62	1154	89.62	1136	89.62	1083	89.62	1068	89.62	1009	89.62	897
89.64	1106	89.64	1128	89.64	1040	89.64	1051	89.64	1028	89.64	994	89.64	966
89.66	1107	89.66	1150	89.66	1048	89.66	1127	89.66	993	89.66	985	89.66	973
89.68	1065	89.68	1191	89.68	1146	89.68	1082	89.68	1027	89.68	1006	89.68	953
89.7	1113	89.7	1110	89.7	1079	89.7	1105	89.7	1048	89.7	1080	89.7	977
89.72	1108	89.72	1127	89.72	1031	89.72	1039	89.72	981	89.72	987	89.72	974
89.74	1119	89.74	1113	89.74	1078	89.74	1048	89.74	1003	89.74	1038	89.74	927
89.76	1148	89.76	1144	89.76	1025	89.76	1032	89.76	1078	89.76	1038	89.76	955
89.78	1093	89.78	1043	89.78	1057	89.78	1040	89.78	947	89.78	991	89.78	1028
89.8	1116	89.8	1125	89.8	1066	89.8	1060	89.8	1009	89.8	973	89.8	926
89.82	1085	89.82	1088	89.82	1085	89.82	1008	89.82	1069	89.82	954	89.82	949
89.84	1108	89.84	1131	89.84	1054	89.84	1053	89.84	994	89.84	950	89.84	937
89.86	1105	89.86	1095	89.86	1048	89.86	1006	89.86	1067	89.86	974	89.86	937
89.88	1171	89.88	1088	89.88	1044	89.88	1129	89.88	967	89.88	985	89.88	911
89.9	1091	89.9	1127	89.9	1088	89.9	1075	89.9	1010	89.9	958	89.9	905
89.92	1104	89.92	1075	89.92	1033	89.92	1068	89.92	981	89.92	977	89.92	950
89.94	1134	89.94	1154	89.94	1077	89.94	1108	89.94	1082	89.94	970	89.94	965
89.96	1082	89.96	1066	89.96	1099	89.96	1032	89.96	971	89.96	935	89.96	898
89.98	1110	89.98	1157	89.98	1119	89.98	1050	89.98	1036	89.98	982	89.98	877
90	1108	90	1137	90	1105	90	1062	90	953	90	1041	90	939
