# Supplementary material for: Tribological Properties of Nitrate Graphite Foils
Source: Nanomaterials (Basel). 2024 Sep 15;14(18):1499. doi: 10.3390/nano14181499 (PMC11434555; doi:10.3390/nano14181499)
Supplement: Supplementary file 1 [file nanomaterials-14-01499-s001.zip › X-ray data/macrostress/0001/160-200/dens_10/TD/118.TXT]

Sample	0001_160_10_RD
Comments	Psi = 0.000
Filename	C:\Windmax\Data\2024_05_02\118.raw
Goniometer	Ultima IV
Attachment	MPA-ML4 (with gamma) for stress
ScanningMode	2Theta/Theta
ScanningType	FT
X-Ray	40kV/30mA	X-Ray	40kV/30mA	X-Ray	40kV/30mA	X-Ray	40kV/30mA	X-Ray	40kV/30mA	X-Ray	40kV/30mA	X-Ray	40kV/30mA
DivSlit	2/3?�|2/3deg.	DivSlit	2/3?�|2/3deg.	DivSlit	2/3?�|2/3deg.	DivSlit	2/3?�|2/3deg.	DivSlit	2/3?�|2/3deg.	DivSlit	2/3?�|2/3deg.	DivSlit	2/3?�|2/3deg.
DivH.L.Slit	10.00mm	DivH.L.Slit	10.00mm	DivH.L.Slit	10.00mm	DivH.L.Slit	10.00mm	DivH.L.Slit	10.00mm	DivH.L.Slit	10.00mm	DivH.L.Slit	10.00mm
SctSlit	Open	SctSlit	Open	SctSlit	Open	SctSlit	Open	SctSlit	Open	SctSlit	Open	SctSlit	Open
RecSlit	0.30mm	RecSlit	0.30mm	RecSlit	0.30mm	RecSlit	0.30mm	RecSlit	0.30mm	RecSlit	0.30mm	RecSlit	0.30mm
Start	84	Start	84	Start	84	Start	84	Start	84	Start	84	Start	84
Stop	90	Stop	90	Stop	90	Stop	90	Stop	90	Stop	90	Stop	90
Step	0.02	Step	0.02	Step	0.02	Step	0.02	Step	0.02	Step	0.02	Step	0.02
84	928	84	934	84	958	84	901	84	930	84	837	84	913
84.02	910	84.02	949	84.02	929	84.02	892	84.02	912	84.02	901	84.02	835
84.04	933	84.04	923	84.04	909	84.04	954	84.04	908	84.04	881	84.04	847
84.06	893	84.06	923	84.06	917	84.06	910	84.06	863	84.06	843	84.06	849
84.08	901	84.08	947	84.08	947	84.08	896	84.08	932	84.08	897	84.08	879
84.1	937	84.1	914	84.1	911	84.1	853	84.1	889	84.1	912	84.1	860
84.12	886	84.12	891	84.12	962	84.12	902	84.12	922	84.12	897	84.12	900
84.14	882	84.14	947	84.14	936	84.14	930	84.14	906	84.14	900	84.14	876
84.16	893	84.16	915	84.16	858	84.16	842	84.16	842	84.16	845	84.16	864
84.18	950	84.18	915	84.18	842	84.18	949	84.18	906	84.18	817	84.18	856
84.2	889	84.2	910	84.2	956	84.2	932	84.2	869	84.2	845	84.2	887
84.22	888	84.22	881	84.22	945	84.22	858	84.22	906	84.22	843	84.22	892
84.24	883	84.24	924	84.24	873	84.24	946	84.24	872	84.24	867	84.24	874
84.26	865	84.26	923	84.26	930	84.26	912	84.26	943	84.26	862	84.26	832
84.28	958	84.28	944	84.28	877	84.28	904	84.28	904	84.28	825	84.28	831
84.3	888	84.3	904	84.3	932	84.3	874	84.3	877	84.3	860	84.3	808
84.32	920	84.32	908	84.32	910	84.32	895	84.32	890	84.32	841	84.32	835
84.34	924	84.34	905	84.34	922	84.34	915	84.34	889	84.34	874	84.34	904
84.36	902	84.36	911	84.36	868	84.36	862	84.36	874	84.36	897	84.36	857
84.38	902	84.38	910	84.38	877	84.38	929	84.38	810	84.38	852	84.38	888
84.4	957	84.4	883	84.4	906	84.4	882	84.4	832	84.4	853	84.4	809
84.42	915	84.42	878	84.42	907	84.42	871	84.42	939	84.42	875	84.42	832
84.44	950	84.44	865	84.44	913	84.44	908	84.44	835	84.44	881	84.44	873
84.46	913	84.46	927	84.46	905	84.46	913	84.46	868	84.46	812	84.46	858
84.48	905	84.48	883	84.48	861	84.48	865	84.48	881	84.48	861	84.48	823
84.5	909	84.5	917	84.5	913	84.5	880	84.5	871	84.5	858	84.5	882
84.52	889	84.52	894	84.52	918	84.52	797	84.52	862	84.52	813	84.52	888
84.54	901	84.54	949	84.54	943	84.54	913	84.54	863	84.54	878	84.54	869
84.56	903	84.56	908	84.56	845	84.56	904	84.56	856	84.56	818	84.56	792
84.58	867	84.58	893	84.58	888	84.58	845	84.58	813	84.58	885	84.58	844
84.6	906	84.6	911	84.6	885	84.6	879	84.6	887	84.6	847	84.6	821
84.62	914	84.62	914	84.62	934	84.62	871	84.62	861	84.62	784	84.62	775
84.64	920	84.64	891	84.64	906	84.64	840	84.64	852	84.64	845	84.64	806
84.66	887	84.66	924	84.66	855	84.66	915	84.66	821	84.66	871	84.66	759
84.68	917	84.68	935	84.68	830	84.68	855	84.68	857	84.68	832	84.68	904
84.7	880	84.7	966	84.7	904	84.7	845	84.7	894	84.7	861	84.7	818
84.72	869	84.72	942	84.72	878	84.72	888	84.72	837	84.72	825	84.72	860
84.74	889	84.74	862	84.74	909	84.74	857	84.74	796	84.74	868	84.74	870
84.76	922	84.76	885	84.76	905	84.76	843	84.76	806	84.76	894	84.76	812
84.78	943	84.78	870	84.78	865	84.78	812	84.78	888	84.78	838	84.78	816
84.8	886	84.8	923	84.8	922	84.8	906	84.8	895	84.8	801	84.8	818
84.82	926	84.82	916	84.82	870	84.82	864	84.82	810	84.82	807	84.82	837
84.84	914	84.84	924	84.84	877	84.84	832	84.84	828	84.84	878	84.84	845
84.86	920	84.86	904	84.86	933	84.86	879	84.86	847	84.86	862	84.86	816
84.88	913	84.88	906	84.88	862	84.88	866	84.88	856	84.88	795	84.88	805
84.9	870	84.9	868	84.9	856	84.9	866	84.9	857	84.9	860	84.9	801
84.92	924	84.92	908	84.92	861	84.92	885	84.92	838	84.92	854	84.92	838
84.94	940	84.94	929	84.94	913	84.94	871	84.94	866	84.94	812	84.94	774
84.96	927	84.96	885	84.96	909	84.96	874	84.96	908	84.96	851	84.96	841
84.98	926	84.98	925	84.98	924	84.98	915	84.98	834	84.98	876	84.98	788
85	929	85	934	85	893	85	876	85	852	85	778	85	824
85.02	931	85.02	966	85.02	876	85.02	875	85.02	818	85.02	767	85.02	827
85.04	966	85.04	951	85.04	923	85.04	921	85.04	852	85.04	859	85.04	791
85.06	981	85.06	912	85.06	912	85.06	867	85.06	860	85.06	833	85.06	846
85.08	951	85.08	961	85.08	931	85.08	908	85.08	855	85.08	842	85.08	800
85.1	989	85.1	996	85.1	868	85.1	819	85.1	840	85.1	801	85.1	816
85.12	944	85.12	912	85.12	916	85.12	868	85.12	834	85.12	834	85.12	803
85.14	895	85.14	933	85.14	944	85.14	862	85.14	896	85.14	833	85.14	817
85.16	909	85.16	916	85.16	934	85.16	898	85.16	857	85.16	842	85.16	789
85.18	883	85.18	915	85.18	858	85.18	861	85.18	887	85.18	854	85.18	824
85.2	946	85.2	955	85.2	900	85.2	916	85.2	877	85.2	870	85.2	817
85.22	924	85.22	977	85.22	892	85.22	871	85.22	853	85.22	882	85.22	794
85.24	896	85.24	961	85.24	920	85.24	892	85.24	867	85.24	802	85.24	802
85.26	971	85.26	906	85.26	931	85.26	836	85.26	857	85.26	821	85.26	826
85.28	954	85.28	910	85.28	926	85.28	885	85.28	876	85.28	879	85.28	791
85.3	900	85.3	941	85.3	874	85.3	914	85.3	883	85.3	812	85.3	800
85.32	963	85.32	919	85.32	903	85.32	881	85.32	917	85.32	817	85.32	817
85.34	955	85.34	940	85.34	968	85.34	918	85.34	852	85.34	867	85.34	802
85.36	966	85.36	1003	85.36	946	85.36	899	85.36	816	85.36	844	85.36	789
85.38	893	85.38	959	85.38	920	85.38	965	85.38	940	85.38	809	85.38	764
85.4	974	85.4	966	85.4	867	85.4	840	85.4	878	85.4	767	85.4	805
85.42	950	85.42	920	85.42	964	85.42	940	85.42	888	85.42	799	85.42	801
85.44	987	85.44	949	85.44	897	85.44	900	85.44	831	85.44	851	85.44	762
85.46	971	85.46	985	85.46	962	85.46	955	85.46	850	85.46	859	85.46	764
85.48	973	85.48	977	85.48	928	85.48	855	85.48	874	85.48	859	85.48	841
85.5	916	85.5	895	85.5	917	85.5	905	85.5	894	85.5	876	85.5	843
85.52	984	85.52	935	85.52	919	85.52	837	85.52	865	85.52	841	85.52	809
85.54	978	85.54	1011	85.54	922	85.54	892	85.54	819	85.54	798	85.54	800
85.56	979	85.56	977	85.56	920	85.56	897	85.56	897	85.56	829	85.56	765
85.58	1000	85.58	1002	85.58	950	85.58	937	85.58	904	85.58	812	85.58	799
85.6	1008	85.6	1001	85.6	939	85.6	955	85.6	811	85.6	809	85.6	782
85.62	1045	85.62	917	85.62	979	85.62	867	85.62	849	85.62	834	85.62	823
85.64	993	85.64	1001	85.64	996	85.64	946	85.64	905	85.64	865	85.64	861
85.66	1009	85.66	1007	85.66	966	85.66	886	85.66	876	85.66	835	85.66	800
85.68	939	85.68	918	85.68	904	85.68	956	85.68	880	85.68	810	85.68	782
85.7	1001	85.7	939	85.7	1016	85.7	952	85.7	861	85.7	849	85.7	797
85.72	977	85.72	1000	85.72	1022	85.72	958	85.72	862	85.72	870	85.72	824
85.74	1012	85.74	1004	85.74	972	85.74	952	85.74	919	85.74	845	85.74	833
85.76	995	85.76	1002	85.76	984	85.76	946	85.76	860	85.76	786	85.76	816
85.78	947	85.78	1000	85.78	1035	85.78	958	85.78	863	85.78	861	85.78	820
85.8	1016	85.8	1088	85.8	956	85.8	983	85.8	939	85.8	840	85.8	775
85.82	1009	85.82	1047	85.82	1023	85.82	932	85.82	923	85.82	849	85.82	762
85.84	1065	85.84	1055	85.84	1001	85.84	937	85.84	873	85.84	854	85.84	833
85.86	1009	85.86	1093	85.86	974	85.86	935	85.86	882	85.86	828	85.86	833
85.88	1083	85.88	1071	85.88	973	85.88	966	85.88	918	85.88	812	85.88	787
85.9	1090	85.9	1039	85.9	1064	85.9	910	85.9	924	85.9	878	85.9	885
85.92	1082	85.92	1027	85.92	1036	85.92	1031	85.92	933	85.92	885	85.92	817
85.94	1024	85.94	1011	85.94	975	85.94	965	85.94	896	85.94	846	85.94	815
85.96	1083	85.96	1079	85.96	1084	85.96	969	85.96	905	85.96	920	85.96	830
85.98	1132	85.98	1111	85.98	1046	85.98	1049	85.98	907	85.98	913	85.98	760
86	1165	86	1115	86	1045	86	946	86	881	86	886	86	810
86.02	1112	86.02	1170	86.02	1075	86.02	1039	86.02	900	86.02	885	86.02	824
86.04	1158	86.04	1129	86.04	1066	86.04	1077	86.04	926	86.04	893	86.04	816
86.06	1133	86.06	1070	86.06	1044	86.06	1011	86.06	975	86.06	832	86.06	875
86.08	1201	86.08	1140	86.08	1125	86.08	995	86.08	956	86.08	903	86.08	827
86.1	1184	86.1	1175	86.1	1072	86.1	936	86.1	852	86.1	839	86.1	843
86.12	1182	86.12	1104	86.12	1147	86.12	1069	86.12	978	86.12	878	86.12	860
86.14	1178	86.14	1184	86.14	1097	86.14	1001	86.14	929	86.14	898	86.14	822
86.16	1216	86.16	1210	86.16	1090	86.16	1066	86.16	960	86.16	882	86.16	822
86.18	1202	86.18	1220	86.18	1125	86.18	1083	86.18	915	86.18	883	86.18	812
86.2	1195	86.2	1249	86.2	1159	86.2	1022	86.2	1026	86.2	920	86.2	870
86.22	1228	86.22	1241	86.22	1174	86.22	1091	86.22	1029	86.22	907	86.22	815
86.24	1320	86.24	1176	86.24	1223	86.24	1109	86.24	998	86.24	933	86.24	868
86.26	1325	86.26	1255	86.26	1189	86.26	1115	86.26	983	86.26	954	86.26	822
86.28	1359	86.28	1271	86.28	1215	86.28	1135	86.28	998	86.28	952	86.28	888
86.3	1367	86.3	1347	86.3	1309	86.3	1127	86.3	1049	86.3	1003	86.3	912
86.32	1284	86.32	1351	86.32	1242	86.32	1132	86.32	1061	86.32	929	86.32	892
86.34	1398	86.34	1345	86.34	1262	86.34	1114	86.34	1064	86.34	898	86.34	859
86.36	1392	86.36	1359	86.36	1295	86.36	1101	86.36	1078	86.36	942	86.36	835
86.38	1405	86.38	1445	86.38	1341	86.38	1203	86.38	1117	86.38	1000	86.38	851
86.4	1454	86.4	1421	86.4	1253	86.4	1171	86.4	1052	86.4	982	86.4	856
86.42	1539	86.42	1463	86.42	1375	86.42	1151	86.42	1093	86.42	956	86.42	925
86.44	1552	86.44	1454	86.44	1390	86.44	1230	86.44	1133	86.44	998	86.44	906
86.46	1512	86.46	1510	86.46	1468	86.46	1264	86.46	1124	86.46	1005	86.46	885
86.48	1593	86.48	1545	86.48	1441	86.48	1307	86.48	1105	86.48	1039	86.48	854
86.5	1589	86.5	1581	86.5	1531	86.5	1330	86.5	1139	86.5	1037	86.5	910
86.52	1698	86.52	1597	86.52	1531	86.52	1328	86.52	1126	86.52	1013	86.52	992
86.54	1695	86.54	1730	86.54	1510	86.54	1373	86.54	1195	86.54	1008	86.54	928
86.56	1824	86.56	1784	86.56	1559	86.56	1325	86.56	1230	86.56	950	86.56	855
86.58	1790	86.58	1844	86.58	1691	86.58	1439	86.58	1195	86.58	1078	86.58	950
86.6	1927	86.6	1879	86.6	1667	86.6	1461	86.6	1240	86.6	1001	86.6	896
86.62	1899	86.62	1880	86.62	1671	86.62	1443	86.62	1223	86.62	1077	86.62	965
86.64	2007	86.64	1911	86.64	1765	86.64	1447	86.64	1255	86.64	1080	86.64	914
86.66	2052	86.66	1944	86.66	1709	86.66	1515	86.66	1281	86.66	1046	86.66	913
86.68	2123	86.68	2092	86.68	1778	86.68	1482	86.68	1230	86.68	1023	86.68	926
86.7	2135	86.7	2085	86.7	1992	86.7	1559	86.7	1303	86.7	1044	86.7	899
86.72	2327	86.72	2256	86.72	1934	86.72	1615	86.72	1305	86.72	1063	86.72	900
86.74	2305	86.74	2254	86.74	1980	86.74	1636	86.74	1297	86.74	1083	86.74	901
86.76	2403	86.76	2278	86.76	1938	86.76	1624	86.76	1264	86.76	1048	86.76	913
86.78	2437	86.78	2295	86.78	1978	86.78	1625	86.78	1373	86.78	1079	86.78	905
86.8	2557	86.8	2360	86.8	2047	86.8	1778	86.8	1297	86.8	1032	86.8	899
86.82	2559	86.82	2515	86.82	2143	86.82	1765	86.82	1291	86.82	1181	86.82	938
86.84	2631	86.84	2490	86.84	2145	86.84	1688	86.84	1362	86.84	1138	86.84	907
86.86	2689	86.86	2530	86.86	2253	86.86	1794	86.86	1361	86.86	1102	86.86	973
86.88	2682	86.88	2592	86.88	2092	86.88	1832	86.88	1363	86.88	1158	86.88	967
86.9	2832	86.9	2596	86.9	2204	86.9	1828	86.9	1374	86.9	1123	86.9	992
86.92	2802	86.92	2564	86.92	2219	86.92	1820	86.92	1360	86.92	1107	86.92	958
86.94	2786	86.94	2695	86.94	2202	86.94	1800	86.94	1337	86.94	1073	86.94	886
86.96	2846	86.96	2672	86.96	2266	86.96	1753	86.96	1473	86.96	1118	86.96	920
86.98	2788	86.98	2606	86.98	2256	86.98	1807	86.98	1408	86.98	1126	86.98	920
87	2946	87	2767	87	2275	87	1794	87	1422	87	1081	87	925
87.02	2929	87.02	2697	87.02	2275	87.02	1821	87.02	1416	87.02	1084	87.02	906
87.04	2857	87.04	2732	87.04	2325	87.04	1763	87.04	1453	87.04	1116	87.04	957
87.06	2774	87.06	2670	87.06	2293	87.06	1787	87.06	1405	87.06	1118	87.06	940
87.08	2766	87.08	2687	87.08	2242	87.08	1786	87.08	1371	87.08	1116	87.08	940
87.1	2703	87.1	2594	87.1	2142	87.1	1836	87.1	1325	87.1	1069	87.1	968
87.12	2651	87.12	2583	87.12	2259	87.12	1703	87.12	1363	87.12	1087	87.12	932
87.14	2642	87.14	2440	87.14	2185	87.14	1656	87.14	1393	87.14	1087	87.14	880
87.16	2555	87.16	2484	87.16	2159	87.16	1696	87.16	1375	87.16	1106	87.16	886
87.18	2552	87.18	2350	87.18	1994	87.18	1690	87.18	1306	87.18	999	87.18	928
87.2	2372	87.2	2265	87.2	1960	87.2	1609	87.2	1357	87.2	1072	87.2	937
87.22	2390	87.22	2205	87.22	2115	87.22	1601	87.22	1397	87.22	1048	87.22	874
87.24	2282	87.24	2195	87.24	1982	87.24	1658	87.24	1312	87.24	1068	87.24	897
87.26	2246	87.26	2067	87.26	1867	87.26	1536	87.26	1282	87.26	1024	87.26	944
87.28	2197	87.28	2174	87.28	1787	87.28	1583	87.28	1256	87.28	1087	87.28	880
87.3	2137	87.3	2032	87.3	1822	87.3	1523	87.3	1274	87.3	1069	87.3	879
87.32	2021	87.32	1947	87.32	1795	87.32	1512	87.32	1304	87.32	1028	87.32	947
87.34	2025	87.34	1817	87.34	1719	87.34	1472	87.34	1261	87.34	1058	87.34	846
87.36	2018	87.36	1819	87.36	1619	87.36	1390	87.36	1249	87.36	1044	87.36	842
87.38	1800	87.38	1749	87.38	1585	87.38	1362	87.38	1242	87.38	1030	87.38	922
87.4	1854	87.4	1786	87.4	1576	87.4	1432	87.4	1255	87.4	1023	87.4	860
87.42	1704	87.42	1658	87.42	1560	87.42	1383	87.42	1208	87.42	1022	87.42	881
87.44	1712	87.44	1641	87.44	1481	87.44	1291	87.44	1158	87.44	986	87.44	913
87.46	1557	87.46	1613	87.46	1410	87.46	1278	87.46	1123	87.46	1018	87.46	892
87.48	1524	87.48	1475	87.48	1453	87.48	1300	87.48	1090	87.48	1043	87.48	909
87.5	1520	87.5	1523	87.5	1348	87.5	1249	87.5	1118	87.5	917	87.5	886
87.52	1452	87.52	1364	87.52	1340	87.52	1231	87.52	1053	87.52	929	87.52	841
87.54	1376	87.54	1391	87.54	1279	87.54	1225	87.54	1089	87.54	942	87.54	869
87.56	1448	87.56	1387	87.56	1202	87.56	1144	87.56	1016	87.56	974	87.56	907
87.58	1289	87.58	1351	87.58	1264	87.58	1178	87.58	1051	87.58	932	87.58	831
87.6	1237	87.6	1288	87.6	1265	87.6	1204	87.6	1018	87.6	905	87.6	859
87.62	1225	87.62	1303	87.62	1153	87.62	1139	87.62	1015	87.62	897	87.62	851
87.64	1188	87.64	1251	87.64	1159	87.64	1125	87.64	1003	87.64	921	87.64	844
87.66	1230	87.66	1217	87.66	1212	87.66	1103	87.66	1029	87.66	935	87.66	894
87.68	1200	87.68	1237	87.68	1162	87.68	1027	87.68	952	87.68	894	87.68	870
87.7	1270	87.7	1238	87.7	1092	87.7	1010	87.7	987	87.7	867	87.7	847
87.72	1171	87.72	1159	87.72	1091	87.72	1057	87.72	1017	87.72	850	87.72	860
87.74	1173	87.74	1102	87.74	1091	87.74	981	87.74	880	87.74	857	87.74	846
87.76	1160	87.76	1155	87.76	1099	87.76	1002	87.76	868	87.76	897	87.76	808
87.78	1161	87.78	1125	87.78	1008	87.78	1049	87.78	926	87.78	853	87.78	845
87.8	1167	87.8	1203	87.8	1043	87.8	1003	87.8	952	87.8	847	87.8	770
87.82	1068	87.82	1109	87.82	983	87.82	996	87.82	941	87.82	840	87.82	794
87.84	1050	87.84	1126	87.84	1024	87.84	963	87.84	974	87.84	850	87.84	774
87.86	1060	87.86	1089	87.86	1066	87.86	1019	87.86	891	87.86	882	87.86	810
87.88	1091	87.88	1063	87.88	1001	87.88	965	87.88	864	87.88	835	87.88	792
87.9	1007	87.9	1065	87.9	1044	87.9	897	87.9	891	87.9	829	87.9	788
87.92	1040	87.92	992	87.92	994	87.92	909	87.92	931	87.92	797	87.92	770
87.94	1046	87.94	1043	87.94	993	87.94	933	87.94	925	87.94	885	87.94	684
87.96	1075	87.96	1069	87.96	987	87.96	920	87.96	839	87.96	843	87.96	759
87.98	995	87.98	1012	87.98	959	87.98	962	87.98	824	87.98	795	87.98	748
88	1035	88	978	88	935	88	907	88	833	88	830	88	764
88.02	1097	88.02	942	88.02	964	88.02	921	88.02	837	88.02	804	88.02	737
88.04	955	88.04	1041	88.04	916	88.04	853	88.04	839	88.04	799	88.04	722
88.06	1095	88.06	951	88.06	965	88.06	919	88.06	808	88.06	798	88.06	757
88.08	1015	88.08	976	88.08	930	88.08	874	88.08	892	88.08	811	88.08	782
88.1	1020	88.1	997	88.1	912	88.1	841	88.1	850	88.1	803	88.1	715
88.12	911	88.12	1024	88.12	950	88.12	930	88.12	828	88.12	771	88.12	772
88.14	961	88.14	955	88.14	949	88.14	921	88.14	823	88.14	813	88.14	802
88.16	977	88.16	1001	88.16	950	88.16	856	88.16	822	88.16	788	88.16	761
88.18	949	88.18	938	88.18	872	88.18	861	88.18	785	88.18	818	88.18	741
88.2	986	88.2	973	88.2	875	88.2	829	88.2	836	88.2	753	88.2	755
88.22	981	88.22	898	88.22	979	88.22	852	88.22	824	88.22	796	88.22	774
88.24	1005	88.24	972	88.24	909	88.24	858	88.24	859	88.24	829	88.24	766
88.26	974	88.26	950	88.26	908	88.26	856	88.26	790	88.26	780	88.26	758
88.28	959	88.28	922	88.28	910	88.28	873	88.28	875	88.28	786	88.28	777
88.3	918	88.3	983	88.3	910	88.3	914	88.3	922	88.3	809	88.3	738
88.32	976	88.32	912	88.32	894	88.32	889	88.32	855	88.32	790	88.32	753
88.34	910	88.34	852	88.34	936	88.34	854	88.34	888	88.34	798	88.34	783
88.36	882	88.36	906	88.36	877	88.36	862	88.36	826	88.36	776	88.36	745
88.38	892	88.38	918	88.38	902	88.38	806	88.38	814	88.38	789	88.38	687
88.4	948	88.4	937	88.4	875	88.4	848	88.4	823	88.4	770	88.4	775
88.42	870	88.42	986	88.42	909	88.42	885	88.42	799	88.42	802	88.42	745
88.44	961	88.44	930	88.44	912	88.44	875	88.44	845	88.44	800	88.44	795
88.46	911	88.46	850	88.46	911	88.46	812	88.46	839	88.46	799	88.46	786
88.48	944	88.48	925	88.48	848	88.48	811	88.48	847	88.48	776	88.48	677
88.5	936	88.5	907	88.5	870	88.5	860	88.5	780	88.5	758	88.5	722
88.52	887	88.52	904	88.52	857	88.52	834	88.52	835	88.52	797	88.52	741
88.54	911	88.54	930	88.54	837	88.54	866	88.54	803	88.54	678	88.54	705
88.56	898	88.56	902	88.56	915	88.56	865	88.56	809	88.56	807	88.56	743
88.58	847	88.58	897	88.58	866	88.58	805	88.58	765	88.58	739	88.58	776
88.6	930	88.6	901	88.6	864	88.6	859	88.6	781	88.6	827	88.6	757
88.62	863	88.62	918	88.62	886	88.62	826	88.62	752	88.62	800	88.62	747
88.64	890	88.64	966	88.64	879	88.64	867	88.64	810	88.64	774	88.64	759
88.66	940	88.66	877	88.66	900	88.66	825	88.66	829	88.66	781	88.66	731
88.68	943	88.68	938	88.68	885	88.68	851	88.68	802	88.68	768	88.68	786
88.7	900	88.7	845	88.7	898	88.7	849	88.7	801	88.7	766	88.7	761
88.72	847	88.72	863	88.72	882	88.72	861	88.72	775	88.72	806	88.72	750
88.74	874	88.74	879	88.74	828	88.74	825	88.74	773	88.74	808	88.74	731
88.76	864	88.76	925	88.76	814	88.76	846	88.76	770	88.76	718	88.76	778
88.78	880	88.78	904	88.78	867	88.78	874	88.78	742	88.78	765	88.78	749
88.8	848	88.8	869	88.8	851	88.8	810	88.8	852	88.8	806	88.8	760
88.82	860	88.82	906	88.82	854	88.82	871	88.82	810	88.82	769	88.82	752
88.84	940	88.84	864	88.84	910	88.84	834	88.84	789	88.84	790	88.84	760
88.86	830	88.86	907	88.86	856	88.86	797	88.86	773	88.86	786	88.86	714
88.88	834	88.88	882	88.88	828	88.88	798	88.88	762	88.88	733	88.88	669
88.9	832	88.9	850	88.9	867	88.9	848	88.9	823	88.9	742	88.9	687
88.92	893	88.92	856	88.92	804	88.92	856	88.92	782	88.92	740	88.92	730
88.94	851	88.94	836	88.94	817	88.94	809	88.94	796	88.94	769	88.94	751
88.96	907	88.96	877	88.96	881	88.96	833	88.96	786	88.96	799	88.96	809
88.98	850	88.98	869	88.98	881	88.98	807	88.98	838	88.98	768	88.98	756
89	862	89	823	89	850	89	812	89	744	89	744	89	719
89.02	874	89.02	891	89.02	850	89.02	811	89.02	835	89.02	719	89.02	716
89.04	879	89.04	853	89.04	836	89.04	805	89.04	828	89.04	745	89.04	742
89.06	921	89.06	874	89.06	815	89.06	753	89.06	762	89.06	777	89.06	728
89.08	879	89.08	869	89.08	849	89.08	823	89.08	763	89.08	755	89.08	726
89.1	835	89.1	876	89.1	818	89.1	825	89.1	817	89.1	806	89.1	718
89.12	803	89.12	825	89.12	802	89.12	852	89.12	784	89.12	709	89.12	758
89.14	854	89.14	887	89.14	844	89.14	791	89.14	783	89.14	771	89.14	743
89.16	864	89.16	842	89.16	800	89.16	816	89.16	719	89.16	744	89.16	723
89.18	844	89.18	857	89.18	830	89.18	776	89.18	816	89.18	736	89.18	741
89.2	834	89.2	853	89.2	806	89.2	865	89.2	827	89.2	801	89.2	729
89.22	811	89.22	910	89.22	864	89.22	811	89.22	801	89.22	764	89.22	751
89.24	846	89.24	868	89.24	856	89.24	829	89.24	758	89.24	764	89.24	697
89.26	911	89.26	853	89.26	910	89.26	820	89.26	804	89.26	769	89.26	690
89.28	773	89.28	904	89.28	844	89.28	758	89.28	757	89.28	741	89.28	717
89.3	845	89.3	853	89.3	859	89.3	766	89.3	780	89.3	765	89.3	718
89.32	846	89.32	894	89.32	845	89.32	790	89.32	758	89.32	747	89.32	748
89.34	841	89.34	885	89.34	795	89.34	862	89.34	746	89.34	781	89.34	747
89.36	786	89.36	856	89.36	849	89.36	783	89.36	809	89.36	766	89.36	744
89.38	811	89.38	806	89.38	795	89.38	811	89.38	835	89.38	744	89.38	722
89.4	862	89.4	833	89.4	858	89.4	795	89.4	823	89.4	776	89.4	744
89.42	870	89.42	871	89.42	806	89.42	842	89.42	786	89.42	754	89.42	735
89.44	866	89.44	865	89.44	800	89.44	819	89.44	773	89.44	743	89.44	750
89.46	842	89.46	823	89.46	827	89.46	786	89.46	713	89.46	730	89.46	701
89.48	848	89.48	888	89.48	852	89.48	827	89.48	804	89.48	763	89.48	722
89.5	828	89.5	834	89.5	834	89.5	818	89.5	754	89.5	757	89.5	712
89.52	841	89.52	833	89.52	822	89.52	878	89.52	763	89.52	739	89.52	723
89.54	877	89.54	814	89.54	804	89.54	781	89.54	786	89.54	716	89.54	736
89.56	817	89.56	843	89.56	806	89.56	786	89.56	813	89.56	756	89.56	736
89.58	903	89.58	852	89.58	851	89.58	796	89.58	770	89.58	795	89.58	758
89.6	798	89.6	850	89.6	872	89.6	763	89.6	801	89.6	761	89.6	713
89.62	809	89.62	787	89.62	855	89.62	784	89.62	806	89.62	778	89.62	805
89.64	875	89.64	877	89.64	806	89.64	806	89.64	779	89.64	749	89.64	730
89.66	790	89.66	871	89.66	851	89.66	797	89.66	777	89.66	699	89.66	714
89.68	846	89.68	806	89.68	859	89.68	797	89.68	777	89.68	719	89.68	785
89.7	808	89.7	774	89.7	827	89.7	777	89.7	754	89.7	743	89.7	733
89.72	837	89.72	782	89.72	824	89.72	830	89.72	694	89.72	733	89.72	758
89.74	814	89.74	802	89.74	828	89.74	785	89.74	789	89.74	706	89.74	702
89.76	866	89.76	847	89.76	863	89.76	824	89.76	751	89.76	708	89.76	709
89.78	865	89.78	808	89.78	835	89.78	852	89.78	825	89.78	732	89.78	690
89.8	818	89.8	811	89.8	850	89.8	776	89.8	724	89.8	767	89.8	710
89.82	846	89.82	819	89.82	778	89.82	803	89.82	804	89.82	698	89.82	692
89.84	830	89.84	845	89.84	835	89.84	851	89.84	767	89.84	729	89.84	715
89.86	821	89.86	789	89.86	832	89.86	775	89.86	779	89.86	723	89.86	724
89.88	799	89.88	804	89.88	797	89.88	762	89.88	762	89.88	735	89.88	739
89.9	803	89.9	850	89.9	844	89.9	794	89.9	738	89.9	780	89.9	773
89.92	839	89.92	820	89.92	878	89.92	733	89.92	771	89.92	682	89.92	751
89.94	817	89.94	837	89.94	844	89.94	779	89.94	824	89.94	787	89.94	749
89.96	842	89.96	879	89.96	798	89.96	819	89.96	748	89.96	775	89.96	753
89.98	811	89.98	839	89.98	799	89.98	776	89.98	765	89.98	725	89.98	713
90	807	90	803	90	809	90	844	90	775	90	717	90	730
