# Supplementary material for: Tribological Properties of Nitrate Graphite Foils
Source: Nanomaterials (Basel). 2024 Sep 15;14(18):1499. doi: 10.3390/nano14181499 (PMC11434555; doi:10.3390/nano14181499)
Supplement: Supplementary file 1 [file nanomaterials-14-01499-s001.zip › X-ray data/macrostress/0001/160-200/dens_13/RD/176.TXT]

Sample	0001_160_13_TD
Comments	Psi = 0.000
Filename	C:\Windmax\Data\2024_05_13\176.raw
Goniometer	Ultima IV
Attachment	MPA-ML4 (with gamma) for stress
ScanningMode	2Theta/Theta
ScanningType	FT
X-Ray	40kV/30mA	X-Ray	40kV/30mA	X-Ray	40kV/30mA	X-Ray	40kV/30mA	X-Ray	40kV/30mA	X-Ray	40kV/30mA	X-Ray	40kV/30mA
DivSlit	2/3?�|2/3deg.	DivSlit	2/3?�|2/3deg.	DivSlit	2/3?�|2/3deg.	DivSlit	2/3?�|2/3deg.	DivSlit	2/3?�|2/3deg.	DivSlit	2/3?�|2/3deg.	DivSlit	2/3?�|2/3deg.
DivH.L.Slit	10.00mm	DivH.L.Slit	10.00mm	DivH.L.Slit	10.00mm	DivH.L.Slit	10.00mm	DivH.L.Slit	10.00mm	DivH.L.Slit	10.00mm	DivH.L.Slit	10.00mm
SctSlit	Open	SctSlit	Open	SctSlit	Open	SctSlit	Open	SctSlit	Open	SctSlit	Open	SctSlit	Open
RecSlit	0.30mm	RecSlit	0.30mm	RecSlit	0.30mm	RecSlit	0.30mm	RecSlit	0.30mm	RecSlit	0.30mm	RecSlit	0.30mm
Start	84	Start	84	Start	84	Start	84	Start	84	Start	84	Start	84
Stop	90	Stop	90	Stop	90	Stop	90	Stop	90	Stop	90	Stop	90
Step	0.02	Step	0.02	Step	0.02	Step	0.02	Step	0.02	Step	0.02	Step	0.02
84	1394	84	1222	84	1308	84	1238	84	1192	84	1142	84	1173
84.02	1284	84.02	1301	84.02	1288	84.02	1260	84.02	1200	84.02	1174	84.02	1139
84.04	1372	84.04	1327	84.04	1298	84.04	1204	84.04	1227	84.04	1171	84.04	1092
84.06	1322	84.06	1366	84.06	1259	84.06	1277	84.06	1240	84.06	1182	84.06	1150
84.08	1336	84.08	1362	84.08	1281	84.08	1259	84.08	1276	84.08	1186	84.08	1175
84.1	1338	84.1	1329	84.1	1198	84.1	1217	84.1	1186	84.1	1194	84.1	1148
84.12	1306	84.12	1322	84.12	1231	84.12	1268	84.12	1270	84.12	1162	84.12	1153
84.14	1381	84.14	1343	84.14	1261	84.14	1245	84.14	1197	84.14	1177	84.14	1135
84.16	1380	84.16	1282	84.16	1236	84.16	1234	84.16	1331	84.16	1153	84.16	1166
84.18	1409	84.18	1303	84.18	1259	84.18	1308	84.18	1207	84.18	1248	84.18	1104
84.2	1287	84.2	1339	84.2	1219	84.2	1242	84.2	1255	84.2	1174	84.2	1140
84.22	1295	84.22	1290	84.22	1354	84.22	1300	84.22	1131	84.22	1172	84.22	1184
84.24	1337	84.24	1287	84.24	1276	84.24	1231	84.24	1231	84.24	1148	84.24	1127
84.26	1318	84.26	1283	84.26	1267	84.26	1239	84.26	1282	84.26	1132	84.26	1154
84.28	1293	84.28	1328	84.28	1248	84.28	1252	84.28	1248	84.28	1197	84.28	1081
84.3	1330	84.3	1312	84.3	1312	84.3	1233	84.3	1197	84.3	1209	84.3	1123
84.32	1318	84.32	1332	84.32	1296	84.32	1267	84.32	1228	84.32	1204	84.32	1149
84.34	1266	84.34	1279	84.34	1327	84.34	1215	84.34	1197	84.34	1133	84.34	1134
84.36	1333	84.36	1220	84.36	1327	84.36	1260	84.36	1220	84.36	1188	84.36	1096
84.38	1266	84.38	1286	84.38	1308	84.38	1221	84.38	1137	84.38	1190	84.38	1162
84.4	1293	84.4	1301	84.4	1296	84.4	1325	84.4	1203	84.4	1199	84.4	1108
84.42	1329	84.42	1401	84.42	1249	84.42	1233	84.42	1200	84.42	1136	84.42	1088
84.44	1343	84.44	1299	84.44	1244	84.44	1272	84.44	1221	84.44	1179	84.44	1117
84.46	1316	84.46	1337	84.46	1319	84.46	1229	84.46	1219	84.46	1115	84.46	1113
84.48	1333	84.48	1345	84.48	1261	84.48	1170	84.48	1192	84.48	1190	84.48	1088
84.5	1340	84.5	1341	84.5	1350	84.5	1230	84.5	1183	84.5	1174	84.5	1149
84.52	1332	84.52	1288	84.52	1341	84.52	1295	84.52	1178	84.52	1185	84.52	1123
84.54	1308	84.54	1307	84.54	1243	84.54	1215	84.54	1199	84.54	1192	84.54	1099
84.56	1345	84.56	1298	84.56	1248	84.56	1259	84.56	1216	84.56	1180	84.56	1126
84.58	1277	84.58	1280	84.58	1313	84.58	1195	84.58	1291	84.58	1189	84.58	1173
84.6	1294	84.6	1316	84.6	1280	84.6	1302	84.6	1271	84.6	1086	84.6	1180
84.62	1292	84.62	1250	84.62	1190	84.62	1123	84.62	1277	84.62	1142	84.62	1111
84.64	1373	84.64	1348	84.64	1309	84.64	1291	84.64	1232	84.64	1170	84.64	1112
84.66	1304	84.66	1296	84.66	1268	84.66	1266	84.66	1160	84.66	1231	84.66	1141
84.68	1306	84.68	1376	84.68	1277	84.68	1248	84.68	1223	84.68	1206	84.68	1127
84.7	1333	84.7	1319	84.7	1245	84.7	1280	84.7	1188	84.7	1198	84.7	1128
84.72	1286	84.72	1327	84.72	1315	84.72	1174	84.72	1227	84.72	1238	84.72	1070
84.74	1331	84.74	1356	84.74	1252	84.74	1316	84.74	1201	84.74	1144	84.74	1096
84.76	1384	84.76	1297	84.76	1375	84.76	1151	84.76	1232	84.76	1118	84.76	1169
84.78	1394	84.78	1394	84.78	1311	84.78	1205	84.78	1187	84.78	1122	84.78	1102
84.8	1336	84.8	1377	84.8	1303	84.8	1236	84.8	1265	84.8	1188	84.8	1106
84.82	1298	84.82	1344	84.82	1279	84.82	1288	84.82	1156	84.82	1155	84.82	1104
84.84	1311	84.84	1353	84.84	1332	84.84	1289	84.84	1168	84.84	1224	84.84	1110
84.86	1369	84.86	1378	84.86	1366	84.86	1262	84.86	1254	84.86	1168	84.86	1145
84.88	1425	84.88	1304	84.88	1271	84.88	1234	84.88	1218	84.88	1162	84.88	1130
84.9	1345	84.9	1366	84.9	1326	84.9	1171	84.9	1241	84.9	1160	84.9	1107
84.92	1357	84.92	1383	84.92	1345	84.92	1191	84.92	1227	84.92	1131	84.92	1041
84.94	1329	84.94	1465	84.94	1318	84.94	1233	84.94	1209	84.94	1205	84.94	1071
84.96	1435	84.96	1305	84.96	1331	84.96	1264	84.96	1235	84.96	1205	84.96	1124
84.98	1370	84.98	1320	84.98	1363	84.98	1253	84.98	1258	84.98	1187	84.98	1094
85	1404	85	1397	85	1357	85	1227	85	1178	85	1137	85	1168
85.02	1395	85.02	1383	85.02	1343	85.02	1315	85.02	1133	85.02	1204	85.02	1080
85.04	1325	85.04	1349	85.04	1333	85.04	1277	85.04	1255	85.04	1145	85.04	1139
85.06	1346	85.06	1410	85.06	1352	85.06	1214	85.06	1218	85.06	1184	85.06	1161
85.08	1354	85.08	1341	85.08	1306	85.08	1270	85.08	1218	85.08	1225	85.08	1063
85.1	1417	85.1	1362	85.1	1434	85.1	1293	85.1	1224	85.1	1201	85.1	1156
85.12	1405	85.12	1364	85.12	1364	85.12	1303	85.12	1230	85.12	1184	85.12	1093
85.14	1394	85.14	1364	85.14	1313	85.14	1284	85.14	1208	85.14	1165	85.14	1123
85.16	1443	85.16	1441	85.16	1393	85.16	1257	85.16	1245	85.16	1147	85.16	1122
85.18	1385	85.18	1337	85.18	1437	85.18	1333	85.18	1248	85.18	1124	85.18	1173
85.2	1406	85.2	1402	85.2	1335	85.2	1258	85.2	1177	85.2	1159	85.2	1129
85.22	1377	85.22	1401	85.22	1412	85.22	1268	85.22	1151	85.22	1089	85.22	1077
85.24	1453	85.24	1302	85.24	1344	85.24	1298	85.24	1223	85.24	1192	85.24	1110
85.26	1418	85.26	1422	85.26	1309	85.26	1289	85.26	1252	85.26	1218	85.26	1071
85.28	1441	85.28	1430	85.28	1336	85.28	1301	85.28	1145	85.28	1224	85.28	1135
85.3	1379	85.3	1408	85.3	1352	85.3	1309	85.3	1224	85.3	1175	85.3	1083
85.32	1330	85.32	1386	85.32	1352	85.32	1262	85.32	1232	85.32	1211	85.32	1093
85.34	1436	85.34	1445	85.34	1357	85.34	1274	85.34	1262	85.34	1217	85.34	1084
85.36	1364	85.36	1469	85.36	1353	85.36	1253	85.36	1219	85.36	1194	85.36	1114
85.38	1438	85.38	1515	85.38	1379	85.38	1355	85.38	1197	85.38	1149	85.38	1111
85.4	1484	85.4	1378	85.4	1298	85.4	1273	85.4	1246	85.4	1203	85.4	1185
85.42	1526	85.42	1394	85.42	1373	85.42	1268	85.42	1173	85.42	1131	85.42	1073
85.44	1506	85.44	1495	85.44	1337	85.44	1295	85.44	1186	85.44	1140	85.44	1118
85.46	1500	85.46	1475	85.46	1402	85.46	1267	85.46	1208	85.46	1233	85.46	1117
85.48	1528	85.48	1399	85.48	1456	85.48	1343	85.48	1268	85.48	1150	85.48	1139
85.5	1480	85.5	1423	85.5	1448	85.5	1328	85.5	1164	85.5	1181	85.5	1082
85.52	1542	85.52	1381	85.52	1432	85.52	1305	85.52	1259	85.52	1165	85.52	1127
85.54	1520	85.54	1439	85.54	1418	85.54	1328	85.54	1218	85.54	1174	85.54	1132
85.56	1506	85.56	1449	85.56	1375	85.56	1350	85.56	1208	85.56	1210	85.56	1189
85.58	1500	85.58	1493	85.58	1452	85.58	1315	85.58	1208	85.58	1174	85.58	1124
85.6	1442	85.6	1488	85.6	1414	85.6	1335	85.6	1276	85.6	1117	85.6	1114
85.62	1437	85.62	1505	85.62	1494	85.62	1365	85.62	1182	85.62	1165	85.62	1104
85.64	1554	85.64	1499	85.64	1522	85.64	1356	85.64	1306	85.64	1248	85.64	1129
85.66	1522	85.66	1475	85.66	1388	85.66	1436	85.66	1263	85.66	1195	85.66	1179
85.68	1550	85.68	1480	85.68	1435	85.68	1388	85.68	1280	85.68	1200	85.68	1148
85.7	1590	85.7	1487	85.7	1465	85.7	1423	85.7	1259	85.7	1180	85.7	1138
85.72	1547	85.72	1539	85.72	1386	85.72	1403	85.72	1313	85.72	1162	85.72	1062
85.74	1540	85.74	1548	85.74	1477	85.74	1361	85.74	1265	85.74	1246	85.74	1123
85.76	1529	85.76	1583	85.76	1483	85.76	1316	85.76	1353	85.76	1277	85.76	1160
85.78	1607	85.78	1555	85.78	1449	85.78	1383	85.78	1212	85.78	1194	85.78	1148
85.8	1618	85.8	1629	85.8	1425	85.8	1436	85.8	1308	85.8	1287	85.8	1165
85.82	1581	85.82	1624	85.82	1431	85.82	1448	85.82	1277	85.82	1213	85.82	1168
85.84	1621	85.84	1580	85.84	1526	85.84	1427	85.84	1294	85.84	1269	85.84	1183
85.86	1684	85.86	1597	85.86	1547	85.86	1406	85.86	1265	85.86	1200	85.86	1156
85.88	1617	85.88	1645	85.88	1585	85.88	1416	85.88	1251	85.88	1195	85.88	1108
85.9	1679	85.9	1701	85.9	1610	85.9	1393	85.9	1275	85.9	1197	85.9	1174
85.92	1741	85.92	1723	85.92	1593	85.92	1502	85.92	1288	85.92	1267	85.92	1147
85.94	1817	85.94	1653	85.94	1630	85.94	1408	85.94	1349	85.94	1229	85.94	1162
85.96	1703	85.96	1705	85.96	1572	85.96	1438	85.96	1330	85.96	1307	85.96	1122
85.98	1739	85.98	1764	85.98	1646	85.98	1428	85.98	1354	85.98	1214	85.98	1103
86	1801	86	1735	86	1610	86	1467	86	1423	86	1183	86	1139
86.02	1803	86.02	1750	86.02	1606	86.02	1468	86.02	1352	86.02	1288	86.02	1184
86.04	1852	86.04	1802	86.04	1709	86.04	1471	86.04	1365	86.04	1239	86.04	1148
86.06	1855	86.06	1693	86.06	1653	86.06	1571	86.06	1360	86.06	1285	86.06	1119
86.08	1905	86.08	1831	86.08	1656	86.08	1562	86.08	1452	86.08	1252	86.08	1135
86.1	1956	86.1	1827	86.1	1719	86.1	1598	86.1	1415	86.1	1233	86.1	1139
86.12	1907	86.12	1876	86.12	1686	86.12	1572	86.12	1405	86.12	1289	86.12	1217
86.14	1887	86.14	1881	86.14	1750	86.14	1518	86.14	1381	86.14	1295	86.14	1164
86.16	2062	86.16	1871	86.16	1852	86.16	1637	86.16	1413	86.16	1235	86.16	1095
86.18	1994	86.18	1880	86.18	1856	86.18	1607	86.18	1400	86.18	1298	86.18	1117
86.2	1967	86.2	1958	86.2	1889	86.2	1605	86.2	1423	86.2	1269	86.2	1128
86.22	2113	86.22	1973	86.22	1798	86.22	1593	86.22	1386	86.22	1271	86.22	1174
86.24	2095	86.24	1988	86.24	1984	86.24	1638	86.24	1465	86.24	1311	86.24	1199
86.26	2145	86.26	2161	86.26	1938	86.26	1684	86.26	1419	86.26	1228	86.26	1171
86.28	2175	86.28	2164	86.28	1927	86.28	1734	86.28	1490	86.28	1274	86.28	1177
86.3	2238	86.3	2264	86.3	1957	86.3	1713	86.3	1417	86.3	1293	86.3	1150
86.32	2241	86.32	2257	86.32	2039	86.32	1813	86.32	1476	86.32	1304	86.32	1186
86.34	2345	86.34	2312	86.34	2087	86.34	1782	86.34	1478	86.34	1272	86.34	1138
86.36	2405	86.36	2346	86.36	2093	86.36	1767	86.36	1548	86.36	1314	86.36	1158
86.38	2491	86.38	2375	86.38	2109	86.38	1777	86.38	1638	86.38	1325	86.38	1122
86.4	2426	86.4	2469	86.4	2153	86.4	1836	86.4	1556	86.4	1364	86.4	1173
86.42	2569	86.42	2546	86.42	2358	86.42	1849	86.42	1633	86.42	1264	86.42	1225
86.44	2695	86.44	2687	86.44	2379	86.44	1945	86.44	1540	86.44	1290	86.44	1180
86.46	2696	86.46	2742	86.46	2430	86.46	1947	86.46	1487	86.46	1324	86.46	1183
86.48	2870	86.48	2769	86.48	2433	86.48	2005	86.48	1555	86.48	1303	86.48	1195
86.5	2874	86.5	2787	86.5	2502	86.5	1986	86.5	1566	86.5	1318	86.5	1138
86.52	2973	86.52	2800	86.52	2553	86.52	1957	86.52	1573	86.52	1347	86.52	1065
86.54	2968	86.54	2948	86.54	2520	86.54	2008	86.54	1606	86.54	1287	86.54	1126
86.56	3202	86.56	2942	86.56	2570	86.56	2055	86.56	1678	86.56	1418	86.56	1187
86.58	3275	86.58	3120	86.58	2677	86.58	2069	86.58	1613	86.58	1307	86.58	1183
86.6	3407	86.6	3240	86.6	2742	86.6	2204	86.6	1634	86.6	1335	86.6	1222
86.62	3442	86.62	3357	86.62	2847	86.62	2184	86.62	1615	86.62	1278	86.62	1107
86.64	3627	86.64	3456	86.64	2804	86.64	2033	86.64	1639	86.64	1369	86.64	1147
86.66	3698	86.66	3508	86.66	2832	86.66	2207	86.66	1604	86.66	1390	86.66	1206
86.68	3924	86.68	3574	86.68	2855	86.68	2196	86.68	1674	86.68	1400	86.68	1158
86.7	4022	86.7	3708	86.7	2909	86.7	2262	86.7	1739	86.7	1347	86.7	1175
86.72	4238	86.72	3840	86.72	3041	86.72	2326	86.72	1671	86.72	1329	86.72	1073
86.74	4140	86.74	3957	86.74	3098	86.74	2257	86.74	1716	86.74	1380	86.74	1143
86.76	4268	86.76	3960	86.76	3086	86.76	2334	86.76	1683	86.76	1424	86.76	1199
86.78	4363	86.78	4041	86.78	3134	86.78	2332	86.78	1702	86.78	1330	86.78	1168
86.8	4502	86.8	4219	86.8	3234	86.8	2370	86.8	1709	86.8	1368	86.8	1147
86.82	4693	86.82	4303	86.82	3322	86.82	2268	86.82	1629	86.82	1361	86.82	1162
86.84	4781	86.84	4296	86.84	3306	86.84	2351	86.84	1780	86.84	1319	86.84	1125
86.86	4826	86.86	4296	86.86	3391	86.86	2404	86.86	1644	86.86	1385	86.86	1166
86.88	4993	86.88	4452	86.88	3400	86.88	2323	86.88	1691	86.88	1410	86.88	1154
86.9	5005	86.9	4512	86.9	3406	86.9	2359	86.9	1647	86.9	1363	86.9	1160
86.92	5016	86.92	4606	86.92	3486	86.92	2372	86.92	1754	86.92	1361	86.92	1141
86.94	5207	86.94	4541	86.94	3342	86.94	2358	86.94	1630	86.94	1348	86.94	1157
86.96	5159	86.96	4620	86.96	3486	86.96	2423	86.96	1752	86.96	1331	86.96	1198
86.98	5104	86.98	4578	86.98	3338	86.98	2389	86.98	1769	86.98	1351	86.98	1144
87	5117	87	4442	87	3499	87	2317	87	1777	87	1330	87	1161
87.02	5017	87.02	4436	87.02	3455	87.02	2257	87.02	1740	87.02	1352	87.02	1185
87.04	4903	87.04	4394	87.04	3342	87.04	2407	87.04	1684	87.04	1351	87.04	1155
87.06	4957	87.06	4413	87.06	3373	87.06	2413	87.06	1667	87.06	1329	87.06	1104
87.08	4933	87.08	4357	87.08	3351	87.08	2326	87.08	1672	87.08	1292	87.08	1158
87.1	4721	87.1	4186	87.1	3272	87.1	2409	87.1	1691	87.1	1319	87.1	1145
87.12	4713	87.12	4085	87.12	3205	87.12	2301	87.12	1665	87.12	1455	87.12	1178
87.14	4477	87.14	4008	87.14	3121	87.14	2322	87.14	1768	87.14	1348	87.14	1164
87.16	4352	87.16	3891	87.16	3190	87.16	2244	87.16	1689	87.16	1366	87.16	1162
87.18	4204	87.18	3749	87.18	3121	87.18	2209	87.18	1664	87.18	1350	87.18	1187
87.2	4272	87.2	3784	87.2	2971	87.2	2262	87.2	1651	87.2	1292	87.2	1113
87.22	3866	87.22	3643	87.22	3039	87.22	2158	87.22	1653	87.22	1341	87.22	1139
87.24	3815	87.24	3427	87.24	2848	87.24	2218	87.24	1599	87.24	1411	87.24	1141
87.26	3810	87.26	3494	87.26	2865	87.26	2135	87.26	1623	87.26	1298	87.26	1145
87.28	3608	87.28	3376	87.28	2821	87.28	2162	87.28	1641	87.28	1347	87.28	1122
87.3	3475	87.3	3252	87.3	2794	87.3	2128	87.3	1593	87.3	1337	87.3	1148
87.32	3381	87.32	3211	87.32	2681	87.32	2092	87.32	1620	87.32	1318	87.32	1169
87.34	3167	87.34	3029	87.34	2575	87.34	2048	87.34	1537	87.34	1299	87.34	1111
87.36	3212	87.36	2951	87.36	2533	87.36	1950	87.36	1603	87.36	1306	87.36	1143
87.38	2979	87.38	2856	87.38	2473	87.38	1857	87.38	1536	87.38	1319	87.38	1120
87.4	2890	87.4	2784	87.4	2422	87.4	1920	87.4	1602	87.4	1302	87.4	1144
87.42	2725	87.42	2633	87.42	2303	87.42	1873	87.42	1610	87.42	1229	87.42	1079
87.44	2632	87.44	2519	87.44	2286	87.44	1906	87.44	1540	87.44	1323	87.44	1138
87.46	2615	87.46	2535	87.46	2219	87.46	1844	87.46	1562	87.46	1254	87.46	1151
87.48	2427	87.48	2395	87.48	2223	87.48	1861	87.48	1485	87.48	1330	87.48	1178
87.5	2415	87.5	2320	87.5	2168	87.5	1825	87.5	1538	87.5	1356	87.5	1143
87.52	2232	87.52	2191	87.52	2021	87.52	1720	87.52	1490	87.52	1332	87.52	1123
87.54	2225	87.54	2169	87.54	1940	87.54	1745	87.54	1499	87.54	1310	87.54	1132
87.56	2162	87.56	2129	87.56	1926	87.56	1714	87.56	1491	87.56	1230	87.56	1198
87.58	2141	87.58	2102	87.58	1871	87.58	1745	87.58	1380	87.58	1256	87.58	1137
87.6	2145	87.6	1984	87.6	1920	87.6	1680	87.6	1397	87.6	1283	87.6	1160
87.62	1967	87.62	2045	87.62	1791	87.62	1630	87.62	1386	87.62	1239	87.62	1104
87.64	2006	87.64	1887	87.64	1815	87.64	1647	87.64	1402	87.64	1313	87.64	1155
87.66	2028	87.66	1883	87.66	1767	87.66	1575	87.66	1303	87.66	1320	87.66	1117
87.68	1887	87.68	1752	87.68	1730	87.68	1601	87.68	1395	87.68	1248	87.68	1105
87.7	1818	87.7	1887	87.7	1634	87.7	1566	87.7	1380	87.7	1216	87.7	1060
87.72	1843	87.72	1860	87.72	1662	87.72	1520	87.72	1441	87.72	1248	87.72	1092
87.74	1857	87.74	1749	87.74	1613	87.74	1530	87.74	1405	87.74	1290	87.74	1106
87.76	1794	87.76	1713	87.76	1607	87.76	1475	87.76	1340	87.76	1142	87.76	1114
87.78	1797	87.78	1706	87.78	1652	87.78	1491	87.78	1308	87.78	1253	87.78	1175
87.8	1724	87.8	1719	87.8	1585	87.8	1450	87.8	1320	87.8	1190	87.8	1105
87.82	1752	87.82	1622	87.82	1657	87.82	1373	87.82	1380	87.82	1192	87.82	1074
87.84	1689	87.84	1644	87.84	1563	87.84	1418	87.84	1312	87.84	1242	87.84	1182
87.86	1697	87.86	1602	87.86	1556	87.86	1430	87.86	1283	87.86	1201	87.86	1139
87.88	1655	87.88	1606	87.88	1503	87.88	1429	87.88	1328	87.88	1236	87.88	1084
87.9	1642	87.9	1620	87.9	1587	87.9	1399	87.9	1292	87.9	1199	87.9	1127
87.92	1653	87.92	1533	87.92	1517	87.92	1476	87.92	1324	87.92	1182	87.92	1152
87.94	1643	87.94	1601	87.94	1486	87.94	1348	87.94	1339	87.94	1183	87.94	1108
87.96	1580	87.96	1449	87.96	1479	87.96	1420	87.96	1286	87.96	1134	87.96	1097
87.98	1504	87.98	1546	87.98	1423	87.98	1351	87.98	1312	87.98	1169	87.98	1132
88	1508	88	1514	88	1487	88	1279	88	1247	88	1145	88	1102
88.02	1582	88.02	1561	88.02	1494	88.02	1271	88.02	1187	88.02	1182	88.02	1097
88.04	1605	88.04	1546	88.04	1478	88.04	1308	88.04	1221	88.04	1139	88.04	1057
88.06	1417	88.06	1515	88.06	1397	88.06	1290	88.06	1252	88.06	1142	88.06	1077
88.08	1533	88.08	1488	88.08	1449	88.08	1325	88.08	1253	88.08	1121	88.08	1130
88.1	1581	88.1	1528	88.1	1385	88.1	1316	88.1	1195	88.1	1180	88.1	1080
88.12	1463	88.12	1516	88.12	1351	88.12	1326	88.12	1200	88.12	1130	88.12	1129
88.14	1503	88.14	1502	88.14	1395	88.14	1263	88.14	1272	88.14	1183	88.14	1102
88.16	1490	88.16	1463	88.16	1352	88.16	1277	88.16	1178	88.16	1116	88.16	1080
88.18	1437	88.18	1428	88.18	1349	88.18	1283	88.18	1235	88.18	1073	88.18	1067
88.2	1501	88.2	1458	88.2	1390	88.2	1250	88.2	1204	88.2	1137	88.2	966
88.22	1443	88.22	1410	88.22	1350	88.22	1322	88.22	1235	88.22	1148	88.22	1058
88.24	1441	88.24	1406	88.24	1333	88.24	1210	88.24	1231	88.24	1109	88.24	1049
88.26	1409	88.26	1454	88.26	1292	88.26	1281	88.26	1181	88.26	1175	88.26	1079
88.28	1358	88.28	1401	88.28	1350	88.28	1265	88.28	1177	88.28	1138	88.28	1104
88.3	1461	88.3	1415	88.3	1366	88.3	1216	88.3	1144	88.3	1141	88.3	1016
88.32	1446	88.32	1430	88.32	1331	88.32	1258	88.32	1244	88.32	1138	88.32	1117
88.34	1353	88.34	1369	88.34	1371	88.34	1300	88.34	1165	88.34	1127	88.34	1056
88.36	1391	88.36	1414	88.36	1335	88.36	1200	88.36	1228	88.36	1101	88.36	1076
88.38	1380	88.38	1383	88.38	1264	88.38	1220	88.38	1229	88.38	1144	88.38	1087
88.4	1461	88.4	1418	88.4	1339	88.4	1190	88.4	1139	88.4	1086	88.4	1023
88.42	1380	88.42	1411	88.42	1359	88.42	1313	88.42	1121	88.42	1109	88.42	1102
88.44	1375	88.44	1389	88.44	1307	88.44	1177	88.44	1208	88.44	1100	88.44	1055
88.46	1462	88.46	1375	88.46	1341	88.46	1249	88.46	1189	88.46	1162	88.46	1021
88.48	1394	88.48	1324	88.48	1291	88.48	1224	88.48	1173	88.48	1133	88.48	1076
88.5	1285	88.5	1359	88.5	1308	88.5	1171	88.5	1112	88.5	1092	88.5	1001
88.52	1363	88.52	1347	88.52	1312	88.52	1186	88.52	1130	88.52	1097	88.52	1004
88.54	1392	88.54	1331	88.54	1264	88.54	1300	88.54	1187	88.54	1148	88.54	1039
88.56	1323	88.56	1235	88.56	1291	88.56	1205	88.56	1190	88.56	1203	88.56	994
88.58	1384	88.58	1330	88.58	1232	88.58	1218	88.58	1178	88.58	1095	88.58	1030
88.6	1321	88.6	1276	88.6	1223	88.6	1317	88.6	1228	88.6	1071	88.6	1058
88.62	1352	88.62	1390	88.62	1274	88.62	1174	88.62	1101	88.62	1102	88.62	983
88.64	1341	88.64	1347	88.64	1241	88.64	1233	88.64	1214	88.64	1121	88.64	1033
88.66	1341	88.66	1315	88.66	1242	88.66	1185	88.66	1161	88.66	1076	88.66	1071
88.68	1423	88.68	1306	88.68	1339	88.68	1234	88.68	1150	88.68	1079	88.68	1033
88.7	1302	88.7	1354	88.7	1298	88.7	1243	88.7	1107	88.7	1069	88.7	999
88.72	1332	88.72	1283	88.72	1300	88.72	1240	88.72	1158	88.72	1095	88.72	1071
88.74	1351	88.74	1320	88.74	1272	88.74	1215	88.74	1163	88.74	1056	88.74	1026
88.76	1280	88.76	1352	88.76	1249	88.76	1205	88.76	1144	88.76	1082	88.76	1026
88.78	1256	88.78	1320	88.78	1264	88.78	1191	88.78	1138	88.78	1171	88.78	1032
88.8	1261	88.8	1266	88.8	1173	88.8	1251	88.8	1120	88.8	1086	88.8	998
88.82	1298	88.82	1279	88.82	1232	88.82	1145	88.82	1099	88.82	1136	88.82	1093
88.84	1323	88.84	1337	88.84	1241	88.84	1197	88.84	1141	88.84	1083	88.84	1001
88.86	1275	88.86	1292	88.86	1261	88.86	1172	88.86	1113	88.86	1080	88.86	1016
88.88	1326	88.88	1337	88.88	1171	88.88	1139	88.88	1078	88.88	1040	88.88	1033
88.9	1320	88.9	1231	88.9	1258	88.9	1160	88.9	1115	88.9	1148	88.9	945
88.92	1280	88.92	1249	88.92	1260	88.92	1153	88.92	1111	88.92	1116	88.92	1051
88.94	1335	88.94	1293	88.94	1264	88.94	1178	88.94	1156	88.94	1107	88.94	1042
88.96	1234	88.96	1229	88.96	1208	88.96	1175	88.96	1181	88.96	1081	88.96	978
88.98	1260	88.98	1188	88.98	1256	88.98	1207	88.98	1146	88.98	1091	88.98	1004
89	1288	89	1256	89	1261	89	1189	89	1146	89	1064	89	1080
89.02	1278	89.02	1251	89.02	1243	89.02	1201	89.02	1122	89.02	1092	89.02	988
89.04	1265	89.04	1222	89.04	1222	89.04	1228	89.04	1128	89.04	1100	89.04	1036
89.06	1279	89.06	1284	89.06	1317	89.06	1152	89.06	1172	89.06	1192	89.06	991
89.08	1305	89.08	1256	89.08	1246	89.08	1186	89.08	1147	89.08	1112	89.08	1005
89.1	1278	89.1	1315	89.1	1228	89.1	1160	89.1	1131	89.1	1104	89.1	967
89.12	1247	89.12	1262	89.12	1207	89.12	1177	89.12	1078	89.12	1122	89.12	1026
89.14	1250	89.14	1172	89.14	1214	89.14	1145	89.14	1083	89.14	1111	89.14	1024
89.16	1226	89.16	1215	89.16	1168	89.16	1180	89.16	1095	89.16	1068	89.16	1050
89.18	1278	89.18	1224	89.18	1198	89.18	1139	89.18	1135	89.18	1118	89.18	1044
89.2	1249	89.2	1278	89.2	1220	89.2	1178	89.2	1176	89.2	1080	89.2	984
89.22	1252	89.22	1229	89.22	1173	89.22	1193	89.22	1087	89.22	1082	89.22	990
89.24	1217	89.24	1234	89.24	1235	89.24	1191	89.24	1161	89.24	1076	89.24	1000
89.26	1256	89.26	1249	89.26	1273	89.26	1195	89.26	1196	89.26	1080	89.26	1049
89.28	1274	89.28	1218	89.28	1241	89.28	1174	89.28	1125	89.28	1057	89.28	1024
89.3	1328	89.3	1202	89.3	1281	89.3	1127	89.3	1145	89.3	1126	89.3	1019
89.32	1289	89.32	1222	89.32	1188	89.32	1169	89.32	1127	89.32	1072	89.32	1052
89.34	1193	89.34	1248	89.34	1228	89.34	1181	89.34	1143	89.34	1078	89.34	999
89.36	1307	89.36	1285	89.36	1224	89.36	1148	89.36	1078	89.36	1114	89.36	1067
89.38	1233	89.38	1215	89.38	1236	89.38	1178	89.38	1178	89.38	1081	89.38	992
89.4	1211	89.4	1236	89.4	1142	89.4	1151	89.4	1132	89.4	1062	89.4	1009
89.42	1245	89.42	1256	89.42	1256	89.42	1117	89.42	1135	89.42	1066	89.42	1026
89.44	1212	89.44	1214	89.44	1208	89.44	1168	89.44	1089	89.44	1104	89.44	1017
89.46	1255	89.46	1276	89.46	1245	89.46	1152	89.46	1160	89.46	1114	89.46	1029
89.48	1274	89.48	1204	89.48	1185	89.48	1076	89.48	1099	89.48	1138	89.48	970
89.5	1191	89.5	1193	89.5	1226	89.5	1116	89.5	1108	89.5	1056	89.5	1039
89.52	1287	89.52	1233	89.52	1208	89.52	1105	89.52	1059	89.52	1092	89.52	1019
89.54	1225	89.54	1203	89.54	1241	89.54	1180	89.54	1104	89.54	1039	89.54	1056
89.56	1248	89.56	1242	89.56	1179	89.56	1120	89.56	1105	89.56	1071	89.56	1061
89.58	1242	89.58	1238	89.58	1172	89.58	1108	89.58	1123	89.58	1079	89.58	1039
89.6	1263	89.6	1229	89.6	1181	89.6	1171	89.6	1109	89.6	1060	89.6	1062
89.62	1238	89.62	1201	89.62	1112	89.62	1199	89.62	1111	89.62	1070	89.62	1007
89.64	1298	89.64	1257	89.64	1212	89.64	1163	89.64	1097	89.64	1051	89.64	1071
89.66	1257	89.66	1269	89.66	1181	89.66	1135	89.66	1033	89.66	1062	89.66	1044
89.68	1214	89.68	1199	89.68	1182	89.68	1157	89.68	1078	89.68	996	89.68	964
89.7	1227	89.7	1235	89.7	1211	89.7	1182	89.7	1157	89.7	1086	89.7	1002
89.72	1174	89.72	1159	89.72	1224	89.72	1169	89.72	1158	89.72	1089	89.72	1023
89.74	1227	89.74	1181	89.74	1158	89.74	1131	89.74	1108	89.74	1071	89.74	978
89.76	1181	89.76	1233	89.76	1179	89.76	1174	89.76	1138	89.76	1068	89.76	1012
89.78	1264	89.78	1245	89.78	1175	89.78	1109	89.78	1107	89.78	1062	89.78	959
89.8	1224	89.8	1193	89.8	1195	89.8	1132	89.8	1095	89.8	1058	89.8	1104
89.82	1210	89.82	1258	89.82	1238	89.82	1111	89.82	1136	89.82	1060	89.82	1063
89.84	1192	89.84	1198	89.84	1189	89.84	1090	89.84	1111	89.84	1097	89.84	1017
89.86	1186	89.86	1188	89.86	1217	89.86	1107	89.86	1074	89.86	1060	89.86	1017
89.88	1193	89.88	1218	89.88	1132	89.88	1084	89.88	1094	89.88	1092	89.88	948
89.9	1223	89.9	1183	89.9	1132	89.9	1089	89.9	1098	89.9	1042	89.9	971
89.92	1263	89.92	1220	89.92	1143	89.92	1160	89.92	1138	89.92	1131	89.92	1081
89.94	1224	89.94	1212	89.94	1243	89.94	1166	89.94	1119	89.94	1107	89.94	1039
89.96	1209	89.96	1186	89.96	1230	89.96	1188	89.96	1028	89.96	1024	89.96	1012
89.98	1243	89.98	1258	89.98	1174	89.98	1118	89.98	1065	89.98	1093	89.98	1074
90	1223	90	1223	90	1129	90	1112	90	1116	90	1049	90	1012
