# Supplementary material for: Tribological Properties of Nitrate Graphite Foils
Source: Nanomaterials (Basel). 2024 Sep 15;14(18):1499. doi: 10.3390/nano14181499 (PMC11434555; doi:10.3390/nano14181499)
Supplement: Supplementary file 1 [file nanomaterials-14-01499-s001.zip › X-ray data/macrostress/0001/160-200/dens_13/TD/178.TXT]

Sample	0001_160_13_RD
Comments	Psi = 0.000
Filename	C:\Windmax\Data\2024_05_13\178.raw
Goniometer	Ultima IV
Attachment	MPA-ML4 (with gamma) for stress
ScanningMode	2Theta/Theta
ScanningType	FT
X-Ray	40kV/30mA	X-Ray	40kV/30mA	X-Ray	40kV/30mA	X-Ray	40kV/30mA	X-Ray	40kV/30mA	X-Ray	40kV/30mA	X-Ray	40kV/30mA
DivSlit	2/3?�|2/3deg.	DivSlit	2/3?�|2/3deg.	DivSlit	2/3?�|2/3deg.	DivSlit	2/3?�|2/3deg.	DivSlit	2/3?�|2/3deg.	DivSlit	2/3?�|2/3deg.	DivSlit	2/3?�|2/3deg.
DivH.L.Slit	10.00mm	DivH.L.Slit	10.00mm	DivH.L.Slit	10.00mm	DivH.L.Slit	10.00mm	DivH.L.Slit	10.00mm	DivH.L.Slit	10.00mm	DivH.L.Slit	10.00mm
SctSlit	Open	SctSlit	Open	SctSlit	Open	SctSlit	Open	SctSlit	Open	SctSlit	Open	SctSlit	Open
RecSlit	0.30mm	RecSlit	0.30mm	RecSlit	0.30mm	RecSlit	0.30mm	RecSlit	0.30mm	RecSlit	0.30mm	RecSlit	0.30mm
Start	84	Start	84	Start	84	Start	84	Start	84	Start	84	Start	84
Stop	90	Stop	90	Stop	90	Stop	90	Stop	90	Stop	90	Stop	90
Step	0.02	Step	0.02	Step	0.02	Step	0.02	Step	0.02	Step	0.02	Step	0.02
84	958	84	857	84	916	84	923	84	954	84	910	84	853
84.02	914	84.02	877	84.02	909	84.02	900	84.02	928	84.02	907	84.02	874
84.04	956	84.04	988	84.04	968	84.04	970	84.04	870	84.04	904	84.04	949
84.06	921	84.06	890	84.06	897	84.06	926	84.06	959	84.06	893	84.06	943
84.08	918	84.08	919	84.08	878	84.08	967	84.08	907	84.08	881	84.08	969
84.1	976	84.1	945	84.1	952	84.1	904	84.1	924	84.1	964	84.1	908
84.12	958	84.12	913	84.12	939	84.12	934	84.12	910	84.12	919	84.12	919
84.14	910	84.14	958	84.14	875	84.14	960	84.14	941	84.14	907	84.14	880
84.16	967	84.16	866	84.16	983	84.16	883	84.16	936	84.16	883	84.16	903
84.18	968	84.18	918	84.18	933	84.18	935	84.18	867	84.18	956	84.18	865
84.2	961	84.2	927	84.2	940	84.2	881	84.2	903	84.2	893	84.2	987
84.22	921	84.22	961	84.22	907	84.22	948	84.22	976	84.22	861	84.22	910
84.24	926	84.24	989	84.24	903	84.24	887	84.24	890	84.24	906	84.24	888
84.26	907	84.26	917	84.26	931	84.26	862	84.26	932	84.26	917	84.26	877
84.28	935	84.28	987	84.28	963	84.28	916	84.28	891	84.28	916	84.28	900
84.3	963	84.3	997	84.3	948	84.3	971	84.3	924	84.3	949	84.3	897
84.32	910	84.32	955	84.32	978	84.32	953	84.32	899	84.32	880	84.32	850
84.34	988	84.34	918	84.34	970	84.34	937	84.34	887	84.34	912	84.34	881
84.36	923	84.36	929	84.36	926	84.36	920	84.36	941	84.36	960	84.36	945
84.38	938	84.38	974	84.38	907	84.38	929	84.38	917	84.38	908	84.38	966
84.4	889	84.4	960	84.4	921	84.4	886	84.4	913	84.4	894	84.4	885
84.42	983	84.42	957	84.42	940	84.42	916	84.42	877	84.42	876	84.42	883
84.44	979	84.44	944	84.44	922	84.44	916	84.44	950	84.44	868	84.44	913
84.46	947	84.46	901	84.46	961	84.46	901	84.46	898	84.46	880	84.46	836
84.48	950	84.48	962	84.48	916	84.48	934	84.48	915	84.48	920	84.48	859
84.5	938	84.5	907	84.5	914	84.5	879	84.5	941	84.5	843	84.5	864
84.52	959	84.52	890	84.52	870	84.52	882	84.52	873	84.52	899	84.52	907
84.54	941	84.54	927	84.54	864	84.54	955	84.54	921	84.54	874	84.54	880
84.56	977	84.56	890	84.56	892	84.56	935	84.56	932	84.56	900	84.56	934
84.58	922	84.58	930	84.58	920	84.58	909	84.58	876	84.58	866	84.58	957
84.6	941	84.6	974	84.6	935	84.6	902	84.6	915	84.6	859	84.6	847
84.62	950	84.62	981	84.62	950	84.62	892	84.62	852	84.62	846	84.62	893
84.64	912	84.64	936	84.64	900	84.64	926	84.64	909	84.64	877	84.64	849
84.66	903	84.66	924	84.66	966	84.66	906	84.66	929	84.66	932	84.66	786
84.68	875	84.68	927	84.68	927	84.68	964	84.68	870	84.68	912	84.68	922
84.7	978	84.7	921	84.7	943	84.7	923	84.7	907	84.7	941	84.7	904
84.72	906	84.72	923	84.72	955	84.72	889	84.72	870	84.72	828	84.72	893
84.74	921	84.74	926	84.74	950	84.74	905	84.74	866	84.74	938	84.74	863
84.76	905	84.76	893	84.76	952	84.76	970	84.76	916	84.76	892	84.76	862
84.78	991	84.78	954	84.78	869	84.78	945	84.78	896	84.78	886	84.78	844
84.8	938	84.8	1003	84.8	899	84.8	923	84.8	927	84.8	883	84.8	838
84.82	1020	84.82	974	84.82	973	84.82	922	84.82	901	84.82	900	84.82	877
84.84	933	84.84	994	84.84	957	84.84	900	84.84	945	84.84	906	84.84	887
84.86	960	84.86	918	84.86	953	84.86	907	84.86	894	84.86	899	84.86	853
84.88	910	84.88	970	84.88	960	84.88	941	84.88	890	84.88	867	84.88	856
84.9	999	84.9	929	84.9	904	84.9	986	84.9	919	84.9	895	84.9	920
84.92	903	84.92	1004	84.92	904	84.92	885	84.92	914	84.92	879	84.92	894
84.94	947	84.94	909	84.94	968	84.94	1003	84.94	923	84.94	898	84.94	857
84.96	977	84.96	960	84.96	987	84.96	931	84.96	903	84.96	897	84.96	865
84.98	1026	84.98	988	84.98	904	84.98	900	84.98	836	84.98	852	84.98	848
85	1032	85	968	85	989	85	952	85	829	85	917	85	861
85.02	973	85.02	974	85.02	930	85.02	909	85.02	850	85.02	867	85.02	857
85.04	976	85.04	989	85.04	936	85.04	952	85.04	938	85.04	864	85.04	896
85.06	963	85.06	908	85.06	981	85.06	956	85.06	920	85.06	934	85.06	848
85.08	1056	85.08	936	85.08	898	85.08	964	85.08	896	85.08	898	85.08	838
85.1	970	85.1	950	85.1	948	85.1	980	85.1	927	85.1	853	85.1	866
85.12	930	85.12	946	85.12	982	85.12	963	85.12	920	85.12	879	85.12	792
85.14	1028	85.14	999	85.14	930	85.14	887	85.14	930	85.14	880	85.14	861
85.16	970	85.16	981	85.16	998	85.16	948	85.16	815	85.16	840	85.16	878
85.18	980	85.18	1012	85.18	947	85.18	981	85.18	925	85.18	886	85.18	868
85.2	946	85.2	1032	85.2	969	85.2	908	85.2	893	85.2	866	85.2	848
85.22	975	85.22	993	85.22	954	85.22	939	85.22	926	85.22	837	85.22	859
85.24	1001	85.24	1001	85.24	923	85.24	916	85.24	908	85.24	887	85.24	843
85.26	1020	85.26	1018	85.26	918	85.26	953	85.26	924	85.26	901	85.26	850
85.28	974	85.28	1048	85.28	992	85.28	949	85.28	860	85.28	918	85.28	900
85.3	1081	85.3	996	85.3	957	85.3	953	85.3	933	85.3	864	85.3	854
85.32	1021	85.32	988	85.32	953	85.32	976	85.32	947	85.32	849	85.32	779
85.34	991	85.34	1000	85.34	961	85.34	932	85.34	916	85.34	877	85.34	798
85.36	991	85.36	963	85.36	980	85.36	952	85.36	915	85.36	915	85.36	898
85.38	990	85.38	1079	85.38	984	85.38	915	85.38	960	85.38	865	85.38	847
85.4	1078	85.4	991	85.4	992	85.4	967	85.4	958	85.4	934	85.4	865
85.42	998	85.42	1011	85.42	988	85.42	1009	85.42	885	85.42	834	85.42	875
85.44	1044	85.44	1093	85.44	986	85.44	985	85.44	936	85.44	879	85.44	875
85.46	1017	85.46	1017	85.46	1005	85.46	1029	85.46	911	85.46	879	85.46	783
85.48	999	85.48	1020	85.48	1021	85.48	975	85.48	932	85.48	905	85.48	901
85.5	1057	85.5	1035	85.5	989	85.5	957	85.5	901	85.5	894	85.5	900
85.52	1077	85.52	1055	85.52	1004	85.52	938	85.52	950	85.52	891	85.52	875
85.54	1056	85.54	1043	85.54	981	85.54	925	85.54	915	85.54	894	85.54	875
85.56	1030	85.56	1021	85.56	1045	85.56	970	85.56	959	85.56	864	85.56	886
85.58	1058	85.58	1030	85.58	1026	85.58	977	85.58	914	85.58	943	85.58	903
85.6	1059	85.6	1053	85.6	1038	85.6	967	85.6	949	85.6	891	85.6	869
85.62	1088	85.62	1042	85.62	951	85.62	983	85.62	923	85.62	839	85.62	856
85.64	1032	85.64	1039	85.64	1082	85.64	966	85.64	945	85.64	886	85.64	873
85.66	1118	85.66	1168	85.66	1011	85.66	1022	85.66	942	85.66	925	85.66	851
85.68	1057	85.68	1091	85.68	1050	85.68	1003	85.68	939	85.68	919	85.68	895
85.7	1091	85.7	1081	85.7	1080	85.7	1023	85.7	917	85.7	958	85.7	894
85.72	1143	85.72	1126	85.72	1030	85.72	972	85.72	973	85.72	908	85.72	943
85.74	1076	85.74	1085	85.74	997	85.74	1019	85.74	918	85.74	916	85.74	843
85.76	1107	85.76	1109	85.76	1078	85.76	972	85.76	975	85.76	932	85.76	850
85.78	1137	85.78	1141	85.78	1094	85.78	1060	85.78	1004	85.78	890	85.78	887
85.8	1103	85.8	1109	85.8	1030	85.8	1011	85.8	996	85.8	928	85.8	804
85.82	1158	85.82	1137	85.82	1081	85.82	999	85.82	992	85.82	896	85.82	858
85.84	1165	85.84	1152	85.84	1046	85.84	1061	85.84	1011	85.84	945	85.84	893
85.86	1187	85.86	1148	85.86	1067	85.86	1048	85.86	975	85.86	897	85.86	916
85.88	1227	85.88	1202	85.88	1080	85.88	1059	85.88	977	85.88	930	85.88	879
85.9	1259	85.9	1162	85.9	1069	85.9	995	85.9	986	85.9	942	85.9	862
85.92	1207	85.92	1206	85.92	1182	85.92	1085	85.92	1023	85.92	869	85.92	903
85.94	1189	85.94	1174	85.94	1096	85.94	1072	85.94	898	85.94	909	85.94	916
85.96	1169	85.96	1209	85.96	1085	85.96	1075	85.96	974	85.96	880	85.96	882
85.98	1208	85.98	1239	85.98	1239	85.98	1031	85.98	1046	85.98	885	85.98	906
86	1222	86	1209	86	1213	86	1110	86	1039	86	886	86	904
86.02	1158	86.02	1253	86.02	1223	86.02	1155	86.02	992	86.02	939	86.02	845
86.04	1295	86.04	1210	86.04	1245	86.04	1081	86.04	1010	86.04	949	86.04	878
86.06	1340	86.06	1236	86.06	1209	86.06	1098	86.06	1022	86.06	1006	86.06	856
86.08	1344	86.08	1264	86.08	1199	86.08	1116	86.08	1029	86.08	1005	86.08	876
86.1	1334	86.1	1333	86.1	1172	86.1	1121	86.1	1079	86.1	985	86.1	846
86.12	1404	86.12	1313	86.12	1165	86.12	1174	86.12	1079	86.12	920	86.12	870
86.14	1392	86.14	1442	86.14	1281	86.14	1183	86.14	1044	86.14	951	86.14	882
86.16	1448	86.16	1349	86.16	1280	86.16	1144	86.16	1049	86.16	968	86.16	913
86.18	1457	86.18	1456	86.18	1250	86.18	1138	86.18	1051	86.18	914	86.18	899
86.2	1477	86.2	1421	86.2	1321	86.2	1128	86.2	1062	86.2	974	86.2	912
86.22	1543	86.22	1521	86.22	1291	86.22	1255	86.22	1048	86.22	958	86.22	874
86.24	1543	86.24	1447	86.24	1304	86.24	1241	86.24	1060	86.24	994	86.24	913
86.26	1591	86.26	1496	86.26	1387	86.26	1230	86.26	1103	86.26	990	86.26	886
86.28	1617	86.28	1485	86.28	1448	86.28	1264	86.28	1124	86.28	1001	86.28	922
86.3	1669	86.3	1423	86.3	1407	86.3	1237	86.3	1134	86.3	1017	86.3	900
86.32	1577	86.32	1603	86.32	1382	86.32	1313	86.32	1152	86.32	1000	86.32	928
86.34	1651	86.34	1635	86.34	1495	86.34	1328	86.34	1160	86.34	957	86.34	861
86.36	1693	86.36	1613	86.36	1499	86.36	1324	86.36	1136	86.36	1022	86.36	934
86.38	1700	86.38	1659	86.38	1570	86.38	1336	86.38	1162	86.38	1038	86.38	897
86.4	1813	86.4	1752	86.4	1514	86.4	1397	86.4	1158	86.4	1062	86.4	936
86.42	1782	86.42	1784	86.42	1609	86.42	1423	86.42	1205	86.42	1029	86.42	948
86.44	1916	86.44	1728	86.44	1577	86.44	1425	86.44	1252	86.44	1077	86.44	971
86.46	1965	86.46	1855	86.46	1699	86.46	1462	86.46	1310	86.46	1065	86.46	867
86.48	1978	86.48	1901	86.48	1715	86.48	1455	86.48	1247	86.48	1099	86.48	917
86.5	1969	86.5	2012	86.5	1698	86.5	1554	86.5	1248	86.5	1078	86.5	935
86.52	2082	86.52	2012	86.52	1777	86.52	1482	86.52	1321	86.52	1076	86.52	944
86.54	2150	86.54	2060	86.54	1815	86.54	1638	86.54	1279	86.54	1123	86.54	989
86.56	2221	86.56	2122	86.56	1930	86.56	1587	86.56	1349	86.56	1082	86.56	956
86.58	2200	86.58	2206	86.58	1894	86.58	1673	86.58	1376	86.58	1093	86.58	978
86.6	2331	86.6	2180	86.6	2066	86.6	1557	86.6	1355	86.6	1129	86.6	907
86.62	2471	86.62	2330	86.62	2076	86.62	1738	86.62	1327	86.62	1103	86.62	972
86.64	2440	86.64	2387	86.64	2116	86.64	1755	86.64	1372	86.64	1191	86.64	938
86.66	2616	86.66	2523	86.66	2266	86.66	1680	86.66	1430	86.66	1152	86.66	1018
86.68	2762	86.68	2501	86.68	2188	86.68	1789	86.68	1419	86.68	1099	86.68	981
86.7	2928	86.7	2500	86.7	2288	86.7	1901	86.7	1410	86.7	1147	86.7	890
86.72	2881	86.72	2647	86.72	2245	86.72	1814	86.72	1416	86.72	1168	86.72	970
86.74	3020	86.74	2801	86.74	2367	86.74	1891	86.74	1416	86.74	1206	86.74	1014
86.76	2975	86.76	2943	86.76	2421	86.76	1931	86.76	1450	86.76	1179	86.76	973
86.78	3178	86.78	2892	86.78	2535	86.78	1935	86.78	1452	86.78	1192	86.78	981
86.8	3123	86.8	3085	86.8	2495	86.8	1930	86.8	1475	86.8	1217	86.8	879
86.82	3328	86.82	3122	86.82	2501	86.82	1959	86.82	1389	86.82	1210	86.82	975
86.84	3299	86.84	3098	86.84	2581	86.84	1996	86.84	1528	86.84	1173	86.84	975
86.86	3427	86.86	3272	86.86	2652	86.86	2030	86.86	1522	86.86	1150	86.86	963
86.88	3473	86.88	3245	86.88	2579	86.88	2047	86.88	1513	86.88	1178	86.88	986
86.9	3561	86.9	3246	86.9	2669	86.9	2063	86.9	1468	86.9	1132	86.9	982
86.92	3552	86.92	3267	86.92	2734	86.92	2026	86.92	1463	86.92	1186	86.92	938
86.94	3703	86.94	3336	86.94	2707	86.94	2036	86.94	1528	86.94	1177	86.94	1014
86.96	3707	86.96	3489	86.96	2816	86.96	1965	86.96	1508	86.96	1164	86.96	973
86.98	3716	86.98	3374	86.98	2678	86.98	2058	86.98	1493	86.98	1184	86.98	959
87	3782	87	3387	87	2699	87	2038	87	1392	87	1143	87	915
87.02	3606	87.02	3301	87.02	2749	87.02	2019	87.02	1456	87.02	1187	87.02	962
87.04	3552	87.04	3229	87.04	2663	87.04	2024	87.04	1521	87.04	1117	87.04	1005
87.06	3570	87.06	3312	87.06	2606	87.06	2007	87.06	1551	87.06	1187	87.06	949
87.08	3547	87.08	3069	87.08	2604	87.08	2036	87.08	1446	87.08	1162	87.08	976
87.1	3264	87.1	3132	87.1	2552	87.1	1937	87.1	1510	87.1	1181	87.1	983
87.12	3420	87.12	3071	87.12	2477	87.12	2021	87.12	1466	87.12	1150	87.12	949
87.14	3159	87.14	3013	87.14	2475	87.14	1888	87.14	1527	87.14	1178	87.14	954
87.16	3136	87.16	2931	87.16	2403	87.16	1908	87.16	1547	87.16	1172	87.16	948
87.18	2950	87.18	2851	87.18	2310	87.18	1826	87.18	1423	87.18	1141	87.18	998
87.2	2915	87.2	2694	87.2	2316	87.2	1921	87.2	1435	87.2	1198	87.2	878
87.22	2867	87.22	2695	87.22	2204	87.22	1832	87.22	1362	87.22	1117	87.22	994
87.24	2783	87.24	2594	87.24	2263	87.24	1729	87.24	1382	87.24	1089	87.24	968
87.26	2645	87.26	2454	87.26	2232	87.26	1736	87.26	1385	87.26	1143	87.26	971
87.28	2453	87.28	2409	87.28	2046	87.28	1737	87.28	1378	87.28	1136	87.28	979
87.3	2387	87.3	2346	87.3	2023	87.3	1645	87.3	1333	87.3	1067	87.3	983
87.32	2432	87.32	2192	87.32	1997	87.32	1693	87.32	1358	87.32	1092	87.32	976
87.34	2331	87.34	2231	87.34	1984	87.34	1591	87.34	1388	87.34	1071	87.34	917
87.36	2184	87.36	2093	87.36	1831	87.36	1614	87.36	1255	87.36	1062	87.36	883
87.38	2157	87.38	2020	87.38	1759	87.38	1570	87.38	1247	87.38	1015	87.38	991
87.4	2062	87.4	1928	87.4	1694	87.4	1429	87.4	1179	87.4	1084	87.4	926
87.42	1929	87.42	1921	87.42	1720	87.42	1402	87.42	1264	87.42	1086	87.42	941
87.44	1892	87.44	1794	87.44	1610	87.44	1445	87.44	1245	87.44	1038	87.44	938
87.46	1833	87.46	1803	87.46	1545	87.46	1405	87.46	1172	87.46	1013	87.46	846
87.48	1764	87.48	1725	87.48	1569	87.48	1381	87.48	1142	87.48	1046	87.48	949
87.5	1726	87.5	1656	87.5	1529	87.5	1391	87.5	1128	87.5	1020	87.5	913
87.52	1672	87.52	1570	87.52	1489	87.52	1348	87.52	1144	87.52	923	87.52	919
87.54	1611	87.54	1546	87.54	1428	87.54	1253	87.54	1127	87.54	1009	87.54	831
87.56	1526	87.56	1472	87.56	1422	87.56	1254	87.56	1149	87.56	951	87.56	948
87.58	1463	87.58	1510	87.58	1320	87.58	1161	87.58	1087	87.58	985	87.58	901
87.6	1518	87.6	1436	87.6	1297	87.6	1149	87.6	1079	87.6	921	87.6	862
87.62	1437	87.62	1426	87.62	1323	87.62	1189	87.62	1070	87.62	930	87.62	887
87.64	1403	87.64	1361	87.64	1221	87.64	1189	87.64	1092	87.64	982	87.64	874
87.66	1391	87.66	1316	87.66	1299	87.66	1160	87.66	1045	87.66	996	87.66	872
87.68	1409	87.68	1356	87.68	1275	87.68	1103	87.68	1031	87.68	949	87.68	835
87.7	1297	87.7	1334	87.7	1126	87.7	1129	87.7	1029	87.7	882	87.7	848
87.72	1355	87.72	1345	87.72	1221	87.72	1091	87.72	1042	87.72	913	87.72	849
87.74	1235	87.74	1317	87.74	1117	87.74	1096	87.74	1021	87.74	947	87.74	855
87.76	1252	87.76	1177	87.76	1174	87.76	1144	87.76	1025	87.76	951	87.76	872
87.78	1220	87.78	1214	87.78	1194	87.78	1059	87.78	961	87.78	937	87.78	829
87.8	1302	87.8	1214	87.8	1146	87.8	1082	87.8	945	87.8	899	87.8	826
87.82	1223	87.82	1216	87.82	1173	87.82	1096	87.82	993	87.82	927	87.82	869
87.84	1201	87.84	1158	87.84	1085	87.84	991	87.84	998	87.84	901	87.84	807
87.86	1171	87.86	1136	87.86	1079	87.86	1038	87.86	967	87.86	919	87.86	801
87.88	1190	87.88	1195	87.88	1059	87.88	1050	87.88	972	87.88	883	87.88	783
87.9	1179	87.9	1117	87.9	1052	87.9	1030	87.9	922	87.9	871	87.9	796
87.92	1164	87.92	1090	87.92	1088	87.92	989	87.92	967	87.92	821	87.92	838
87.94	1150	87.94	1151	87.94	1052	87.94	1009	87.94	927	87.94	906	87.94	841
87.96	1139	87.96	1130	87.96	1039	87.96	973	87.96	942	87.96	938	87.96	834
87.98	1119	87.98	1130	87.98	1027	87.98	977	87.98	886	87.98	879	87.98	841
88	1103	88	1115	88	1040	88	947	88	934	88	785	88	832
88.02	1067	88.02	1118	88.02	1037	88.02	1002	88.02	875	88.02	911	88.02	851
88.04	1114	88.04	1081	88.04	1082	88.04	983	88.04	934	88.04	851	88.04	805
88.06	1041	88.06	1117	88.06	1005	88.06	940	88.06	865	88.06	851	88.06	818
88.08	1099	88.08	1131	88.08	1066	88.08	931	88.08	947	88.08	882	88.08	813
88.1	1085	88.1	1041	88.1	1027	88.1	986	88.1	886	88.1	804	88.1	853
88.12	1078	88.12	1097	88.12	986	88.12	911	88.12	934	88.12	871	88.12	821
88.14	1057	88.14	1056	88.14	939	88.14	932	88.14	895	88.14	870	88.14	769
88.16	1123	88.16	1047	88.16	994	88.16	897	88.16	866	88.16	827	88.16	843
88.18	1025	88.18	1036	88.18	972	88.18	890	88.18	882	88.18	849	88.18	832
88.2	1039	88.2	1020	88.2	980	88.2	911	88.2	896	88.2	809	88.2	772
88.22	1095	88.22	1006	88.22	949	88.22	934	88.22	880	88.22	849	88.22	776
88.24	1056	88.24	1003	88.24	897	88.24	922	88.24	952	88.24	834	88.24	771
88.26	1055	88.26	1038	88.26	989	88.26	897	88.26	920	88.26	827	88.26	798
88.28	980	88.28	965	88.28	1039	88.28	916	88.28	798	88.28	902	88.28	805
88.3	1072	88.3	985	88.3	963	88.3	871	88.3	924	88.3	901	88.3	824
88.32	955	88.32	983	88.32	934	88.32	984	88.32	938	88.32	811	88.32	776
88.34	981	88.34	990	88.34	969	88.34	883	88.34	867	88.34	843	88.34	819
88.36	1015	88.36	992	88.36	949	88.36	904	88.36	840	88.36	883	88.36	826
88.38	1008	88.38	1016	88.38	980	88.38	922	88.38	876	88.38	815	88.38	782
88.4	1021	88.4	993	88.4	920	88.4	931	88.4	830	88.4	853	88.4	793
88.42	1024	88.42	1001	88.42	940	88.42	950	88.42	861	88.42	895	88.42	791
88.44	952	88.44	981	88.44	935	88.44	912	88.44	889	88.44	864	88.44	759
88.46	975	88.46	986	88.46	953	88.46	937	88.46	882	88.46	841	88.46	805
88.48	1014	88.48	968	88.48	917	88.48	941	88.48	883	88.48	861	88.48	796
88.5	953	88.5	949	88.5	880	88.5	934	88.5	888	88.5	812	88.5	741
88.52	973	88.52	982	88.52	915	88.52	902	88.52	844	88.52	813	88.52	811
88.54	1007	88.54	948	88.54	923	88.54	883	88.54	879	88.54	829	88.54	782
88.56	951	88.56	972	88.56	985	88.56	899	88.56	932	88.56	788	88.56	804
88.58	948	88.58	1008	88.58	955	88.58	904	88.58	827	88.58	838	88.58	801
88.6	1016	88.6	924	88.6	973	88.6	870	88.6	862	88.6	791	88.6	795
88.62	910	88.62	922	88.62	879	88.62	864	88.62	853	88.62	804	88.62	790
88.64	934	88.64	966	88.64	894	88.64	888	88.64	848	88.64	822	88.64	824
88.66	914	88.66	939	88.66	897	88.66	934	88.66	853	88.66	759	88.66	845
88.68	932	88.68	916	88.68	949	88.68	882	88.68	845	88.68	815	88.68	803
88.7	928	88.7	959	88.7	860	88.7	830	88.7	868	88.7	825	88.7	838
88.72	902	88.72	883	88.72	963	88.72	877	88.72	861	88.72	879	88.72	761
88.74	918	88.74	921	88.74	911	88.74	858	88.74	851	88.74	763	88.74	715
88.76	938	88.76	903	88.76	872	88.76	916	88.76	823	88.76	842	88.76	773
88.78	960	88.78	882	88.78	938	88.78	882	88.78	855	88.78	803	88.78	737
88.8	944	88.8	875	88.8	896	88.8	843	88.8	886	88.8	811	88.8	776
88.82	1009	88.82	897	88.82	898	88.82	849	88.82	841	88.82	839	88.82	795
88.84	905	88.84	924	88.84	927	88.84	858	88.84	846	88.84	824	88.84	793
88.86	971	88.86	938	88.86	889	88.86	914	88.86	882	88.86	849	88.86	807
88.88	971	88.88	952	88.88	870	88.88	902	88.88	834	88.88	810	88.88	742
88.9	966	88.9	917	88.9	881	88.9	902	88.9	822	88.9	822	88.9	739
88.92	951	88.92	967	88.92	887	88.92	869	88.92	841	88.92	777	88.92	748
88.94	913	88.94	954	88.94	867	88.94	843	88.94	841	88.94	840	88.94	793
88.96	953	88.96	965	88.96	911	88.96	867	88.96	782	88.96	834	88.96	767
88.98	897	88.98	942	88.98	929	88.98	826	88.98	881	88.98	794	88.98	738
89	886	89	970	89	814	89	829	89	810	89	784	89	764
89.02	939	89.02	882	89.02	875	89.02	896	89.02	867	89.02	802	89.02	744
89.04	922	89.04	870	89.04	954	89.04	885	89.04	823	89.04	777	89.04	810
89.06	907	89.06	922	89.06	860	89.06	859	89.06	868	89.06	785	89.06	765
89.08	919	89.08	961	89.08	826	89.08	839	89.08	771	89.08	779	89.08	814
89.1	933	89.1	889	89.1	824	89.1	890	89.1	847	89.1	852	89.1	803
89.12	872	89.12	943	89.12	880	89.12	844	89.12	806	89.12	805	89.12	773
89.14	946	89.14	868	89.14	882	89.14	845	89.14	796	89.14	803	89.14	774
89.16	995	89.16	932	89.16	842	89.16	893	89.16	844	89.16	820	89.16	720
89.18	975	89.18	893	89.18	839	89.18	893	89.18	871	89.18	843	89.18	791
89.2	880	89.2	905	89.2	860	89.2	847	89.2	831	89.2	762	89.2	775
89.22	922	89.22	866	89.22	850	89.22	805	89.22	825	89.22	830	89.22	778
89.24	939	89.24	871	89.24	856	89.24	854	89.24	861	89.24	807	89.24	803
89.26	899	89.26	907	89.26	863	89.26	876	89.26	809	89.26	735	89.26	808
89.28	911	89.28	974	89.28	840	89.28	851	89.28	820	89.28	807	89.28	754
89.3	957	89.3	881	89.3	900	89.3	833	89.3	805	89.3	780	89.3	764
89.32	990	89.32	897	89.32	836	89.32	754	89.32	815	89.32	816	89.32	812
89.34	878	89.34	892	89.34	902	89.34	898	89.34	804	89.34	858	89.34	715
89.36	882	89.36	869	89.36	847	89.36	837	89.36	861	89.36	841	89.36	778
89.38	890	89.38	935	89.38	841	89.38	854	89.38	828	89.38	839	89.38	834
89.4	913	89.4	916	89.4	890	89.4	801	89.4	849	89.4	746	89.4	773
89.42	937	89.42	866	89.42	815	89.42	787	89.42	824	89.42	825	89.42	776
89.44	902	89.44	875	89.44	857	89.44	827	89.44	888	89.44	813	89.44	781
89.46	880	89.46	910	89.46	853	89.46	798	89.46	847	89.46	790	89.46	797
89.48	904	89.48	881	89.48	870	89.48	820	89.48	783	89.48	823	89.48	747
89.5	893	89.5	862	89.5	864	89.5	872	89.5	880	89.5	785	89.5	744
89.52	858	89.52	904	89.52	873	89.52	855	89.52	829	89.52	802	89.52	779
89.54	924	89.54	882	89.54	864	89.54	832	89.54	858	89.54	811	89.54	738
89.56	918	89.56	831	89.56	856	89.56	905	89.56	811	89.56	761	89.56	787
89.58	927	89.58	890	89.58	815	89.58	839	89.58	790	89.58	777	89.58	795
89.6	874	89.6	910	89.6	855	89.6	869	89.6	790	89.6	796	89.6	780
89.62	882	89.62	942	89.62	871	89.62	864	89.62	819	89.62	827	89.62	792
89.64	969	89.64	799	89.64	903	89.64	813	89.64	800	89.64	809	89.64	790
89.66	905	89.66	836	89.66	826	89.66	767	89.66	807	89.66	869	89.66	705
89.68	910	89.68	888	89.68	875	89.68	823	89.68	803	89.68	784	89.68	744
89.7	936	89.7	894	89.7	850	89.7	811	89.7	794	89.7	754	89.7	780
89.72	913	89.72	828	89.72	814	89.72	862	89.72	852	89.72	741	89.72	757
89.74	923	89.74	827	89.74	848	89.74	838	89.74	852	89.74	760	89.74	836
89.76	907	89.76	912	89.76	876	89.76	826	89.76	812	89.76	794	89.76	813
89.78	869	89.78	899	89.78	898	89.78	840	89.78	851	89.78	854	89.78	748
89.8	865	89.8	898	89.8	813	89.8	805	89.8	751	89.8	810	89.8	813
89.82	862	89.82	907	89.82	812	89.82	826	89.82	776	89.82	805	89.82	783
89.84	951	89.84	850	89.84	818	89.84	833	89.84	814	89.84	806	89.84	766
89.86	881	89.86	842	89.86	840	89.86	872	89.86	810	89.86	792	89.86	732
89.88	857	89.88	877	89.88	807	89.88	827	89.88	838	89.88	775	89.88	832
89.9	896	89.9	870	89.9	891	89.9	781	89.9	815	89.9	873	89.9	822
89.92	874	89.92	861	89.92	862	89.92	848	89.92	782	89.92	766	89.92	759
89.94	908	89.94	872	89.94	850	89.94	836	89.94	817	89.94	808	89.94	755
89.96	908	89.96	845	89.96	880	89.96	799	89.96	808	89.96	746	89.96	798
89.98	901	89.98	867	89.98	880	89.98	820	89.98	806	89.98	781	89.98	776
90	951	90	865	90	853	90	842	90	773	90	784	90	703
