# Supplementary material for: Tribological Properties of Nitrate Graphite Foils
Source: Nanomaterials (Basel). 2024 Sep 15;14(18):1499. doi: 10.3390/nano14181499 (PMC11434555; doi:10.3390/nano14181499)
Supplement: Supplementary file 1 [file nanomaterials-14-01499-s001.zip › X-ray data/macrostress/0001/160-200/dens_16/RD/181.TXT]

Sample	0001_160_16_TD
Comments	Psi = 0.000
Filename	C:\Windmax\Data\2024_05_13\181.raw
Goniometer	Ultima IV
Attachment	MPA-ML4 (with gamma) for stress
ScanningMode	2Theta/Theta
ScanningType	FT
X-Ray	40kV/30mA	X-Ray	40kV/30mA	X-Ray	40kV/30mA	X-Ray	40kV/30mA	X-Ray	40kV/30mA	X-Ray	40kV/30mA	X-Ray	40kV/30mA
DivSlit	2/3?�|2/3deg.	DivSlit	2/3?�|2/3deg.	DivSlit	2/3?�|2/3deg.	DivSlit	2/3?�|2/3deg.	DivSlit	2/3?�|2/3deg.	DivSlit	2/3?�|2/3deg.	DivSlit	2/3?�|2/3deg.
DivH.L.Slit	10.00mm	DivH.L.Slit	10.00mm	DivH.L.Slit	10.00mm	DivH.L.Slit	10.00mm	DivH.L.Slit	10.00mm	DivH.L.Slit	10.00mm	DivH.L.Slit	10.00mm
SctSlit	Open	SctSlit	Open	SctSlit	Open	SctSlit	Open	SctSlit	Open	SctSlit	Open	SctSlit	Open
RecSlit	0.30mm	RecSlit	0.30mm	RecSlit	0.30mm	RecSlit	0.30mm	RecSlit	0.30mm	RecSlit	0.30mm	RecSlit	0.30mm
Start	84	Start	84	Start	84	Start	84	Start	84	Start	84	Start	84
Stop	90	Stop	90	Stop	90	Stop	90	Stop	90	Stop	90	Stop	90
Step	0.02	Step	0.02	Step	0.02	Step	0.02	Step	0.02	Step	0.02	Step	0.02
84	1335	84	1277	84	1232	84	1247	84	1166	84	1158	84	1108
84.02	1328	84.02	1337	84.02	1351	84.02	1208	84.02	1224	84.02	1148	84.02	1084
84.04	1293	84.04	1329	84.04	1225	84.04	1224	84.04	1155	84.04	1163	84.04	1065
84.06	1363	84.06	1302	84.06	1227	84.06	1271	84.06	1200	84.06	1169	84.06	1110
84.08	1231	84.08	1345	84.08	1238	84.08	1176	84.08	1096	84.08	1127	84.08	1119
84.1	1342	84.1	1276	84.1	1312	84.1	1196	84.1	1260	84.1	1150	84.1	1096
84.12	1279	84.12	1295	84.12	1263	84.12	1241	84.12	1181	84.12	1117	84.12	1069
84.14	1320	84.14	1331	84.14	1316	84.14	1175	84.14	1123	84.14	1111	84.14	1165
84.16	1311	84.16	1315	84.16	1241	84.16	1190	84.16	1186	84.16	1181	84.16	1110
84.18	1256	84.18	1293	84.18	1216	84.18	1133	84.18	1149	84.18	1178	84.18	1084
84.2	1263	84.2	1231	84.2	1207	84.2	1189	84.2	1193	84.2	1175	84.2	1067
84.22	1256	84.22	1264	84.22	1283	84.22	1175	84.22	1201	84.22	1128	84.22	1052
84.24	1285	84.24	1322	84.24	1215	84.24	1186	84.24	1124	84.24	1119	84.24	1122
84.26	1238	84.26	1205	84.26	1193	84.26	1267	84.26	1223	84.26	1194	84.26	1104
84.28	1365	84.28	1265	84.28	1224	84.28	1238	84.28	1142	84.28	1166	84.28	1121
84.3	1325	84.3	1306	84.3	1261	84.3	1261	84.3	1151	84.3	1167	84.3	1062
84.32	1321	84.32	1395	84.32	1209	84.32	1197	84.32	1174	84.32	1117	84.32	1049
84.34	1286	84.34	1231	84.34	1267	84.34	1195	84.34	1207	84.34	1091	84.34	1075
84.36	1290	84.36	1293	84.36	1262	84.36	1197	84.36	1147	84.36	1105	84.36	1143
84.38	1246	84.38	1372	84.38	1264	84.38	1243	84.38	1119	84.38	1169	84.38	1146
84.4	1274	84.4	1280	84.4	1226	84.4	1244	84.4	1140	84.4	1118	84.4	1077
84.42	1275	84.42	1258	84.42	1278	84.42	1142	84.42	1214	84.42	1121	84.42	1122
84.44	1357	84.44	1347	84.44	1229	84.44	1192	84.44	1220	84.44	1154	84.44	1080
84.46	1270	84.46	1317	84.46	1241	84.46	1215	84.46	1131	84.46	1098	84.46	1045
84.48	1298	84.48	1280	84.48	1220	84.48	1292	84.48	1172	84.48	1093	84.48	1079
84.5	1296	84.5	1328	84.5	1320	84.5	1243	84.5	1163	84.5	1086	84.5	1110
84.52	1240	84.52	1353	84.52	1296	84.52	1271	84.52	1182	84.52	1133	84.52	1077
84.54	1327	84.54	1293	84.54	1273	84.54	1270	84.54	1167	84.54	1072	84.54	1097
84.56	1243	84.56	1296	84.56	1272	84.56	1225	84.56	1200	84.56	1123	84.56	1105
84.58	1256	84.58	1327	84.58	1294	84.58	1168	84.58	1156	84.58	1174	84.58	1084
84.6	1335	84.6	1328	84.6	1334	84.6	1217	84.6	1235	84.6	1110	84.6	1112
84.62	1368	84.62	1325	84.62	1317	84.62	1275	84.62	1171	84.62	1116	84.62	1073
84.64	1307	84.64	1277	84.64	1224	84.64	1282	84.64	1216	84.64	1136	84.64	1076
84.66	1349	84.66	1362	84.66	1263	84.66	1190	84.66	1180	84.66	1128	84.66	1116
84.68	1324	84.68	1282	84.68	1262	84.68	1231	84.68	1198	84.68	1221	84.68	1134
84.7	1362	84.7	1349	84.7	1239	84.7	1297	84.7	1172	84.7	1150	84.7	1106
84.72	1313	84.72	1319	84.72	1263	84.72	1193	84.72	1172	84.72	1053	84.72	1073
84.74	1325	84.74	1371	84.74	1235	84.74	1213	84.74	1243	84.74	1125	84.74	1120
84.76	1298	84.76	1278	84.76	1222	84.76	1274	84.76	1190	84.76	1169	84.76	1132
84.78	1296	84.78	1346	84.78	1297	84.78	1223	84.78	1174	84.78	1124	84.78	1047
84.8	1372	84.8	1323	84.8	1310	84.8	1296	84.8	1143	84.8	1101	84.8	1040
84.82	1314	84.82	1346	84.82	1311	84.82	1222	84.82	1194	84.82	1116	84.82	1093
84.84	1340	84.84	1296	84.84	1306	84.84	1174	84.84	1208	84.84	1125	84.84	1147
84.86	1324	84.86	1362	84.86	1228	84.86	1220	84.86	1200	84.86	1152	84.86	1107
84.88	1282	84.88	1392	84.88	1300	84.88	1213	84.88	1201	84.88	1126	84.88	1026
84.9	1303	84.9	1378	84.9	1252	84.9	1195	84.9	1197	84.9	1162	84.9	1071
84.92	1306	84.92	1252	84.92	1331	84.92	1176	84.92	1210	84.92	1098	84.92	1121
84.94	1434	84.94	1393	84.94	1346	84.94	1276	84.94	1096	84.94	1099	84.94	1074
84.96	1342	84.96	1297	84.96	1241	84.96	1291	84.96	1188	84.96	1190	84.96	1071
84.98	1360	84.98	1349	84.98	1275	84.98	1251	84.98	1177	84.98	1116	84.98	1069
85	1340	85	1307	85	1275	85	1219	85	1193	85	1141	85	1102
85.02	1343	85.02	1374	85.02	1374	85.02	1247	85.02	1267	85.02	1143	85.02	1106
85.04	1397	85.04	1285	85.04	1298	85.04	1232	85.04	1168	85.04	1066	85.04	1100
85.06	1398	85.06	1348	85.06	1374	85.06	1255	85.06	1234	85.06	1153	85.06	999
85.08	1400	85.08	1311	85.08	1308	85.08	1265	85.08	1153	85.08	1171	85.08	1091
85.1	1425	85.1	1399	85.1	1400	85.1	1269	85.1	1149	85.1	1115	85.1	1032
85.12	1400	85.12	1327	85.12	1276	85.12	1326	85.12	1201	85.12	1169	85.12	1058
85.14	1411	85.14	1339	85.14	1294	85.14	1224	85.14	1238	85.14	1134	85.14	1093
85.16	1392	85.16	1322	85.16	1363	85.16	1309	85.16	1148	85.16	1155	85.16	1083
85.18	1413	85.18	1386	85.18	1360	85.18	1222	85.18	1235	85.18	1169	85.18	1069
85.2	1371	85.2	1299	85.2	1387	85.2	1304	85.2	1129	85.2	1190	85.2	1077
85.22	1424	85.22	1364	85.22	1318	85.22	1242	85.22	1211	85.22	1158	85.22	1081
85.24	1478	85.24	1432	85.24	1266	85.24	1317	85.24	1217	85.24	1190	85.24	1103
85.26	1423	85.26	1350	85.26	1291	85.26	1233	85.26	1263	85.26	1170	85.26	1097
85.28	1456	85.28	1344	85.28	1335	85.28	1301	85.28	1190	85.28	1105	85.28	1053
85.3	1432	85.3	1387	85.3	1282	85.3	1220	85.3	1255	85.3	1186	85.3	1078
85.32	1461	85.32	1400	85.32	1350	85.32	1294	85.32	1222	85.32	1095	85.32	1099
85.34	1348	85.34	1460	85.34	1326	85.34	1243	85.34	1270	85.34	1192	85.34	1037
85.36	1422	85.36	1398	85.36	1440	85.36	1257	85.36	1190	85.36	1151	85.36	1065
85.38	1430	85.38	1439	85.38	1421	85.38	1238	85.38	1209	85.38	1153	85.38	1054
85.4	1445	85.4	1540	85.4	1350	85.4	1206	85.4	1208	85.4	1190	85.4	1093
85.42	1409	85.42	1422	85.42	1364	85.42	1351	85.42	1203	85.42	1117	85.42	1040
85.44	1482	85.44	1437	85.44	1362	85.44	1230	85.44	1201	85.44	1084	85.44	1085
85.46	1393	85.46	1428	85.46	1353	85.46	1248	85.46	1187	85.46	1128	85.46	1085
85.48	1430	85.48	1403	85.48	1394	85.48	1382	85.48	1177	85.48	1171	85.48	1035
85.5	1507	85.5	1426	85.5	1337	85.5	1345	85.5	1272	85.5	1112	85.5	1065
85.52	1459	85.52	1464	85.52	1402	85.52	1333	85.52	1202	85.52	1121	85.52	1039
85.54	1428	85.54	1433	85.54	1325	85.54	1293	85.54	1201	85.54	1173	85.54	1087
85.56	1467	85.56	1471	85.56	1383	85.56	1313	85.56	1315	85.56	1180	85.56	1065
85.58	1441	85.58	1526	85.58	1379	85.58	1266	85.58	1261	85.58	1106	85.58	1119
85.6	1533	85.6	1478	85.6	1404	85.6	1314	85.6	1255	85.6	1179	85.6	1038
85.62	1480	85.62	1516	85.62	1425	85.62	1281	85.62	1175	85.62	1102	85.62	1064
85.64	1467	85.64	1491	85.64	1425	85.64	1336	85.64	1261	85.64	1161	85.64	1093
85.66	1544	85.66	1535	85.66	1467	85.66	1261	85.66	1237	85.66	1154	85.66	1079
85.68	1483	85.68	1523	85.68	1449	85.68	1317	85.68	1217	85.68	1137	85.68	1091
85.7	1578	85.7	1572	85.7	1438	85.7	1279	85.7	1255	85.7	1188	85.7	1065
85.72	1579	85.72	1478	85.72	1456	85.72	1285	85.72	1252	85.72	1164	85.72	1054
85.74	1525	85.74	1527	85.74	1486	85.74	1306	85.74	1247	85.74	1202	85.74	1079
85.76	1597	85.76	1625	85.76	1512	85.76	1348	85.76	1298	85.76	1129	85.76	1025
85.78	1586	85.78	1447	85.78	1481	85.78	1395	85.78	1248	85.78	1171	85.78	1094
85.8	1572	85.8	1627	85.8	1487	85.8	1405	85.8	1290	85.8	1221	85.8	1126
85.82	1603	85.82	1589	85.82	1519	85.82	1348	85.82	1284	85.82	1216	85.82	1110
85.84	1738	85.84	1643	85.84	1525	85.84	1414	85.84	1295	85.84	1113	85.84	1073
85.86	1603	85.86	1680	85.86	1469	85.86	1418	85.86	1322	85.86	1200	85.86	1095
85.88	1710	85.88	1650	85.88	1527	85.88	1343	85.88	1273	85.88	1181	85.88	1047
85.9	1733	85.9	1624	85.9	1530	85.9	1401	85.9	1291	85.9	1177	85.9	1095
85.92	1682	85.92	1620	85.92	1551	85.92	1408	85.92	1353	85.92	1182	85.92	1086
85.94	1738	85.94	1679	85.94	1559	85.94	1385	85.94	1311	85.94	1258	85.94	1128
85.96	1713	85.96	1677	85.96	1592	85.96	1451	85.96	1307	85.96	1200	85.96	1118
85.98	1772	85.98	1785	85.98	1545	85.98	1436	85.98	1330	85.98	1137	85.98	1083
86	1729	86	1678	86	1576	86	1484	86	1304	86	1157	86	1053
86.02	1797	86.02	1752	86.02	1547	86.02	1510	86.02	1347	86.02	1145	86.02	1103
86.04	1809	86.04	1833	86.04	1712	86.04	1517	86.04	1286	86.04	1196	86.04	1127
86.06	1888	86.06	1771	86.06	1547	86.06	1549	86.06	1412	86.06	1212	86.06	1071
86.08	1888	86.08	1827	86.08	1683	86.08	1559	86.08	1286	86.08	1216	86.08	1040
86.1	1960	86.1	1953	86.1	1688	86.1	1447	86.1	1429	86.1	1236	86.1	1142
86.12	1927	86.12	1824	86.12	1735	86.12	1557	86.12	1289	86.12	1289	86.12	1032
86.14	1930	86.14	1928	86.14	1811	86.14	1589	86.14	1353	86.14	1248	86.14	1148
86.16	1984	86.16	1944	86.16	1708	86.16	1627	86.16	1338	86.16	1232	86.16	1105
86.18	2063	86.18	1971	86.18	1764	86.18	1617	86.18	1376	86.18	1265	86.18	1103
86.2	2000	86.2	1966	86.2	1820	86.2	1603	86.2	1400	86.2	1186	86.2	1094
86.22	2013	86.22	2132	86.22	1835	86.22	1578	86.22	1354	86.22	1186	86.22	1112
86.24	2125	86.24	1996	86.24	1917	86.24	1672	86.24	1413	86.24	1277	86.24	1094
86.26	2199	86.26	2083	86.26	1944	86.26	1595	86.26	1386	86.26	1225	86.26	1116
86.28	2143	86.28	2132	86.28	1952	86.28	1663	86.28	1482	86.28	1261	86.28	1142
86.3	2237	86.3	2117	86.3	2069	86.3	1708	86.3	1459	86.3	1263	86.3	1157
86.32	2302	86.32	2236	86.32	1953	86.32	1775	86.32	1413	86.32	1290	86.32	1201
86.34	2404	86.34	2208	86.34	2023	86.34	1778	86.34	1445	86.34	1229	86.34	1101
86.36	2399	86.36	2326	86.36	2095	86.36	1830	86.36	1597	86.36	1321	86.36	1145
86.38	2401	86.38	2333	86.38	2109	86.38	1824	86.38	1441	86.38	1251	86.38	1073
86.4	2546	86.4	2514	86.4	2184	86.4	1883	86.4	1485	86.4	1289	86.4	1116
86.42	2544	86.42	2461	86.42	2305	86.42	1761	86.42	1543	86.42	1277	86.42	1076
86.44	2701	86.44	2469	86.44	2188	86.44	1931	86.44	1569	86.44	1284	86.44	1092
86.46	2722	86.46	2632	86.46	2349	86.46	1912	86.46	1447	86.46	1306	86.46	1119
86.48	2777	86.48	2652	86.48	2408	86.48	1937	86.48	1522	86.48	1309	86.48	1085
86.5	2964	86.5	2780	86.5	2356	86.5	1888	86.5	1503	86.5	1298	86.5	1089
86.52	2981	86.52	2900	86.52	2399	86.52	2036	86.52	1556	86.52	1261	86.52	1078
86.54	3046	86.54	2911	86.54	2548	86.54	1956	86.54	1583	86.54	1203	86.54	1167
86.56	3042	86.56	2925	86.56	2563	86.56	2008	86.56	1572	86.56	1359	86.56	1148
86.58	3158	86.58	3142	86.58	2674	86.58	2091	86.58	1592	86.58	1327	86.58	1136
86.6	3329	86.6	3194	86.6	2731	86.6	2070	86.6	1613	86.6	1314	86.6	1161
86.62	3401	86.62	3342	86.62	2692	86.62	2127	86.62	1604	86.62	1274	86.62	1105
86.64	3610	86.64	3370	86.64	2798	86.64	2116	86.64	1588	86.64	1274	86.64	1207
86.66	3730	86.66	3480	86.66	2807	86.66	2212	86.66	1650	86.66	1340	86.66	1136
86.68	3713	86.68	3554	86.68	2873	86.68	2261	86.68	1608	86.68	1344	86.68	1090
86.7	3905	86.7	3552	86.7	2942	86.7	2240	86.7	1626	86.7	1400	86.7	1149
86.72	4008	86.72	3627	86.72	3094	86.72	2205	86.72	1712	86.72	1316	86.72	1126
86.74	4170	86.74	3862	86.74	3187	86.74	2292	86.74	1636	86.74	1300	86.74	1130
86.76	4104	86.76	3994	86.76	3071	86.76	2376	86.76	1712	86.76	1272	86.76	1136
86.78	4412	86.78	4061	86.78	3255	86.78	2308	86.78	1623	86.78	1268	86.78	1078
86.8	4586	86.8	4243	86.8	3212	86.8	2302	86.8	1734	86.8	1346	86.8	1144
86.82	4634	86.82	4190	86.82	3282	86.82	2252	86.82	1697	86.82	1392	86.82	1136
86.84	4727	86.84	4300	86.84	3440	86.84	2419	86.84	1668	86.84	1325	86.84	1089
86.86	4858	86.86	4484	86.86	3295	86.86	2419	86.86	1634	86.86	1331	86.86	1145
86.88	4916	86.88	4479	86.88	3400	86.88	2404	86.88	1666	86.88	1326	86.88	1157
86.9	4962	86.9	4520	86.9	3388	86.9	2363	86.9	1694	86.9	1355	86.9	1177
86.92	5124	86.92	4559	86.92	3464	86.92	2375	86.92	1650	86.92	1285	86.92	1186
86.94	5228	86.94	4632	86.94	3364	86.94	2384	86.94	1620	86.94	1340	86.94	1165
86.96	5034	86.96	4683	86.96	3441	86.96	2403	86.96	1672	86.96	1258	86.96	1104
86.98	5228	86.98	4526	86.98	3513	86.98	2448	86.98	1674	86.98	1332	86.98	1051
87	5211	87	4581	87	3482	87	2358	87	1704	87	1371	87	1166
87.02	5114	87.02	4568	87.02	3444	87.02	2423	87.02	1610	87.02	1276	87.02	1114
87.04	5118	87.04	4567	87.04	3400	87.04	2364	87.04	1716	87.04	1290	87.04	1153
87.06	5122	87.06	4586	87.06	3342	87.06	2314	87.06	1709	87.06	1366	87.06	1140
87.08	4929	87.08	4288	87.08	3347	87.08	2339	87.08	1725	87.08	1319	87.08	1129
87.1	4716	87.1	4235	87.1	3356	87.1	2427	87.1	1700	87.1	1361	87.1	1117
87.12	4809	87.12	4366	87.12	3291	87.12	2388	87.12	1737	87.12	1314	87.12	1166
87.14	4607	87.14	4171	87.14	3303	87.14	2382	87.14	1629	87.14	1333	87.14	1112
87.16	4491	87.16	4200	87.16	3187	87.16	2274	87.16	1681	87.16	1354	87.16	1163
87.18	4348	87.18	4126	87.18	3148	87.18	2337	87.18	1660	87.18	1329	87.18	1135
87.2	4246	87.2	4021	87.2	3076	87.2	2287	87.2	1706	87.2	1233	87.2	1090
87.22	4102	87.22	3722	87.22	3030	87.22	2249	87.22	1663	87.22	1267	87.22	1101
87.24	3953	87.24	3766	87.24	3058	87.24	2166	87.24	1570	87.24	1368	87.24	1136
87.26	3804	87.26	3575	87.26	2862	87.26	2195	87.26	1567	87.26	1299	87.26	1145
87.28	3644	87.28	3491	87.28	2971	87.28	2193	87.28	1658	87.28	1349	87.28	1113
87.3	3556	87.3	3318	87.3	2778	87.3	2155	87.3	1651	87.3	1231	87.3	1149
87.32	3556	87.32	3171	87.32	2736	87.32	2155	87.32	1603	87.32	1286	87.32	1178
87.34	3315	87.34	3195	87.34	2701	87.34	2076	87.34	1626	87.34	1274	87.34	1153
87.36	3293	87.36	3047	87.36	2555	87.36	2061	87.36	1561	87.36	1273	87.36	1098
87.38	3135	87.38	2918	87.38	2509	87.38	2062	87.38	1513	87.38	1278	87.38	1089
87.4	3038	87.4	2858	87.4	2495	87.4	1981	87.4	1536	87.4	1263	87.4	1107
87.42	2804	87.42	2840	87.42	2418	87.42	2071	87.42	1582	87.42	1275	87.42	1111
87.44	2633	87.44	2622	87.44	2321	87.44	1986	87.44	1546	87.44	1251	87.44	1138
87.46	2612	87.46	2547	87.46	2285	87.46	1897	87.46	1504	87.46	1304	87.46	1053
87.48	2632	87.48	2412	87.48	2256	87.48	1878	87.48	1392	87.48	1259	87.48	1130
87.5	2505	87.5	2349	87.5	2213	87.5	1891	87.5	1519	87.5	1282	87.5	1076
87.52	2439	87.52	2190	87.52	2154	87.52	1778	87.52	1468	87.52	1311	87.52	1055
87.54	2356	87.54	2236	87.54	2153	87.54	1816	87.54	1430	87.54	1263	87.54	1103
87.56	2234	87.56	2187	87.56	2091	87.56	1757	87.56	1452	87.56	1299	87.56	1058
87.58	2132	87.58	2066	87.58	1997	87.58	1790	87.58	1421	87.58	1226	87.58	1111
87.6	2172	87.6	2082	87.6	1889	87.6	1726	87.6	1499	87.6	1204	87.6	1118
87.62	2128	87.62	2096	87.62	1893	87.62	1674	87.62	1486	87.62	1263	87.62	1088
87.64	2039	87.64	2010	87.64	1825	87.64	1647	87.64	1440	87.64	1214	87.64	1132
87.66	2005	87.66	2022	87.66	1806	87.66	1605	87.66	1424	87.66	1207	87.66	1139
87.68	1987	87.68	1916	87.68	1832	87.68	1575	87.68	1448	87.68	1206	87.68	1108
87.7	1905	87.7	1870	87.7	1698	87.7	1628	87.7	1402	87.7	1215	87.7	1091
87.72	1959	87.72	1905	87.72	1828	87.72	1620	87.72	1350	87.72	1166	87.72	1107
87.74	1811	87.74	1909	87.74	1681	87.74	1559	87.74	1342	87.74	1139	87.74	1170
87.76	1767	87.76	1780	87.76	1695	87.76	1476	87.76	1351	87.76	1196	87.76	1101
87.78	1773	87.78	1724	87.78	1636	87.78	1527	87.78	1373	87.78	1261	87.78	1035
87.8	1804	87.8	1611	87.8	1605	87.8	1439	87.8	1330	87.8	1161	87.8	1061
87.82	1771	87.82	1716	87.82	1591	87.82	1428	87.82	1328	87.82	1169	87.82	1087
87.84	1769	87.84	1734	87.84	1611	87.84	1386	87.84	1306	87.84	1207	87.84	1097
87.86	1711	87.86	1614	87.86	1629	87.86	1414	87.86	1371	87.86	1198	87.86	1142
87.88	1723	87.88	1619	87.88	1543	87.88	1420	87.88	1306	87.88	1161	87.88	1077
87.9	1630	87.9	1576	87.9	1503	87.9	1430	87.9	1298	87.9	1174	87.9	1082
87.92	1546	87.92	1705	87.92	1457	87.92	1379	87.92	1303	87.92	1133	87.92	1104
87.94	1609	87.94	1606	87.94	1548	87.94	1371	87.94	1242	87.94	1173	87.94	1065
87.96	1634	87.96	1592	87.96	1516	87.96	1409	87.96	1329	87.96	1170	87.96	1062
87.98	1634	87.98	1615	87.98	1520	87.98	1332	87.98	1305	87.98	1093	87.98	1025
88	1558	88	1606	88	1462	88	1287	88	1265	88	1135	88	1051
88.02	1621	88.02	1428	88.02	1496	88.02	1343	88.02	1175	88.02	1066	88.02	1043
88.04	1658	88.04	1533	88.04	1436	88.04	1292	88.04	1158	88.04	1147	88.04	1022
88.06	1506	88.06	1592	88.06	1470	88.06	1385	88.06	1190	88.06	1143	88.06	1092
88.08	1550	88.08	1485	88.08	1337	88.08	1288	88.08	1204	88.08	1124	88.08	1019
88.1	1523	88.1	1422	88.1	1375	88.1	1326	88.1	1238	88.1	1122	88.1	1087
88.12	1516	88.12	1500	88.12	1415	88.12	1353	88.12	1264	88.12	1132	88.12	1051
88.14	1441	88.14	1516	88.14	1366	88.14	1294	88.14	1191	88.14	1193	88.14	1092
88.16	1490	88.16	1504	88.16	1378	88.16	1270	88.16	1218	88.16	1067	88.16	1090
88.18	1472	88.18	1492	88.18	1397	88.18	1222	88.18	1195	88.18	1063	88.18	1104
88.2	1453	88.2	1435	88.2	1357	88.2	1279	88.2	1207	88.2	1075	88.2	1049
88.22	1476	88.22	1422	88.22	1352	88.22	1290	88.22	1177	88.22	1145	88.22	1029
88.24	1449	88.24	1450	88.24	1394	88.24	1279	88.24	1192	88.24	1119	88.24	1099
88.26	1495	88.26	1437	88.26	1376	88.26	1234	88.26	1142	88.26	1124	88.26	1011
88.28	1428	88.28	1429	88.28	1314	88.28	1280	88.28	1186	88.28	1069	88.28	1084
88.3	1458	88.3	1380	88.3	1439	88.3	1237	88.3	1159	88.3	1134	88.3	1021
88.32	1443	88.32	1356	88.32	1303	88.32	1232	88.32	1118	88.32	1165	88.32	1053
88.34	1423	88.34	1365	88.34	1241	88.34	1259	88.34	1221	88.34	1140	88.34	1052
88.36	1471	88.36	1402	88.36	1347	88.36	1200	88.36	1128	88.36	1114	88.36	1032
88.38	1428	88.38	1357	88.38	1299	88.38	1257	88.38	1152	88.38	1104	88.38	1016
88.4	1364	88.4	1447	88.4	1329	88.4	1181	88.4	1145	88.4	1115	88.4	973
88.42	1392	88.42	1421	88.42	1343	88.42	1232	88.42	1177	88.42	1094	88.42	1058
88.44	1353	88.44	1311	88.44	1233	88.44	1217	88.44	1166	88.44	1105	88.44	1028
88.46	1388	88.46	1315	88.46	1214	88.46	1194	88.46	1130	88.46	1109	88.46	1028
88.48	1382	88.48	1326	88.48	1248	88.48	1222	88.48	1197	88.48	1102	88.48	1034
88.5	1395	88.5	1331	88.5	1362	88.5	1221	88.5	1169	88.5	1096	88.5	1079
88.52	1375	88.52	1358	88.52	1297	88.52	1226	88.52	1154	88.52	1035	88.52	1009
88.54	1394	88.54	1351	88.54	1283	88.54	1242	88.54	1148	88.54	1068	88.54	966
88.56	1302	88.56	1393	88.56	1285	88.56	1186	88.56	1094	88.56	1035	88.56	1070
88.58	1362	88.58	1383	88.58	1253	88.58	1178	88.58	1139	88.58	1127	88.58	1013
88.6	1391	88.6	1348	88.6	1289	88.6	1188	88.6	1176	88.6	1082	88.6	1061
88.62	1342	88.62	1367	88.62	1284	88.62	1273	88.62	1153	88.62	1039	88.62	1006
88.64	1310	88.64	1369	88.64	1340	88.64	1218	88.64	1212	88.64	1109	88.64	979
88.66	1351	88.66	1311	88.66	1234	88.66	1179	88.66	1141	88.66	1119	88.66	1072
88.68	1340	88.68	1270	88.68	1209	88.68	1139	88.68	1110	88.68	989	88.68	1059
88.7	1378	88.7	1332	88.7	1253	88.7	1196	88.7	1086	88.7	1077	88.7	954
88.72	1338	88.72	1313	88.72	1258	88.72	1217	88.72	1119	88.72	1134	88.72	976
88.74	1374	88.74	1281	88.74	1245	88.74	1208	88.74	1186	88.74	1109	88.74	1011
88.76	1347	88.76	1313	88.76	1254	88.76	1201	88.76	1107	88.76	1128	88.76	1035
88.78	1313	88.78	1283	88.78	1292	88.78	1236	88.78	1105	88.78	1050	88.78	1062
88.8	1308	88.8	1373	88.8	1230	88.8	1224	88.8	1063	88.8	1153	88.8	1006
88.82	1250	88.82	1173	88.82	1192	88.82	1167	88.82	1130	88.82	1038	88.82	1027
88.84	1330	88.84	1307	88.84	1229	88.84	1186	88.84	1107	88.84	1042	88.84	1042
88.86	1295	88.86	1241	88.86	1227	88.86	1200	88.86	1113	88.86	1036	88.86	986
88.88	1318	88.88	1317	88.88	1266	88.88	1209	88.88	1107	88.88	1073	88.88	1019
88.9	1265	88.9	1263	88.9	1268	88.9	1192	88.9	1173	88.9	1021	88.9	977
88.92	1298	88.92	1308	88.92	1250	88.92	1210	88.92	1085	88.92	1044	88.92	1032
88.94	1337	88.94	1272	88.94	1227	88.94	1132	88.94	1072	88.94	1020	88.94	1067
88.96	1296	88.96	1218	88.96	1257	88.96	1163	88.96	1081	88.96	997	88.96	952
88.98	1288	88.98	1293	88.98	1246	88.98	1199	88.98	1147	88.98	1137	88.98	1022
89	1283	89	1337	89	1266	89	1188	89	1139	89	1097	89	1021
89.02	1214	89.02	1254	89.02	1198	89.02	1090	89.02	1123	89.02	1101	89.02	990
89.04	1293	89.04	1166	89.04	1194	89.04	1196	89.04	1156	89.04	1059	89.04	979
89.06	1281	89.06	1248	89.06	1198	89.06	1147	89.06	1142	89.06	1087	89.06	949
89.08	1303	89.08	1230	89.08	1197	89.08	1184	89.08	1091	89.08	1081	89.08	1008
89.1	1270	89.1	1252	89.1	1315	89.1	1119	89.1	1082	89.1	1093	89.1	999
89.12	1269	89.12	1277	89.12	1173	89.12	1155	89.12	1091	89.12	1090	89.12	1060
89.14	1240	89.14	1211	89.14	1212	89.14	1119	89.14	1089	89.14	1085	89.14	977
89.16	1223	89.16	1312	89.16	1239	89.16	1169	89.16	1114	89.16	1069	89.16	990
89.18	1222	89.18	1267	89.18	1186	89.18	1103	89.18	1081	89.18	1070	89.18	1023
89.2	1301	89.2	1271	89.2	1226	89.2	1221	89.2	1104	89.2	1083	89.2	987
89.22	1310	89.22	1262	89.22	1190	89.22	1175	89.22	1165	89.22	1093	89.22	1019
89.24	1240	89.24	1201	89.24	1161	89.24	1071	89.24	1072	89.24	1044	89.24	959
89.26	1257	89.26	1242	89.26	1246	89.26	1183	89.26	1101	89.26	1062	89.26	990
89.28	1258	89.28	1225	89.28	1277	89.28	1148	89.28	1130	89.28	1111	89.28	958
89.3	1238	89.3	1255	89.3	1215	89.3	1204	89.3	1078	89.3	1088	89.3	1015
89.32	1215	89.32	1265	89.32	1197	89.32	1098	89.32	1081	89.32	991	89.32	979
89.34	1211	89.34	1263	89.34	1235	89.34	1175	89.34	1107	89.34	1164	89.34	1015
89.36	1340	89.36	1223	89.36	1185	89.36	1034	89.36	1108	89.36	1094	89.36	927
89.38	1330	89.38	1266	89.38	1204	89.38	1152	89.38	1096	89.38	1090	89.38	977
89.4	1267	89.4	1194	89.4	1158	89.4	1152	89.4	1119	89.4	1003	89.4	995
89.42	1241	89.42	1208	89.42	1156	89.42	1143	89.42	1115	89.42	1039	89.42	1072
89.44	1186	89.44	1200	89.44	1156	89.44	1112	89.44	1082	89.44	1121	89.44	1017
89.46	1271	89.46	1231	89.46	1214	89.46	1144	89.46	1057	89.46	1082	89.46	1030
89.48	1209	89.48	1212	89.48	1219	89.48	1125	89.48	1084	89.48	1156	89.48	1027
89.5	1261	89.5	1219	89.5	1206	89.5	1129	89.5	1100	89.5	1036	89.5	956
89.52	1270	89.52	1265	89.52	1179	89.52	1131	89.52	1034	89.52	1055	89.52	956
89.54	1256	89.54	1240	89.54	1192	89.54	1150	89.54	1077	89.54	1047	89.54	1050
89.56	1227	89.56	1243	89.56	1176	89.56	1182	89.56	1080	89.56	1035	89.56	1048
89.58	1234	89.58	1186	89.58	1196	89.58	1148	89.58	1135	89.58	1065	89.58	998
89.6	1276	89.6	1189	89.6	1195	89.6	1133	89.6	1112	89.6	1041	89.6	1005
89.62	1143	89.62	1192	89.62	1211	89.62	1107	89.62	1105	89.62	1094	89.62	1022
89.64	1277	89.64	1272	89.64	1191	89.64	1145	89.64	1104	89.64	1045	89.64	895
89.66	1253	89.66	1211	89.66	1103	89.66	1187	89.66	1113	89.66	1089	89.66	1021
89.68	1229	89.68	1236	89.68	1217	89.68	1177	89.68	1085	89.68	1028	89.68	975
89.7	1223	89.7	1236	89.7	1135	89.7	1165	89.7	1186	89.7	958	89.7	1019
89.72	1198	89.72	1212	89.72	1184	89.72	1091	89.72	1145	89.72	1045	89.72	1003
89.74	1248	89.74	1144	89.74	1183	89.74	1079	89.74	1150	89.74	1012	89.74	1002
89.76	1155	89.76	1226	89.76	1166	89.76	1120	89.76	1072	89.76	1024	89.76	1040
89.78	1241	89.78	1227	89.78	1248	89.78	1100	89.78	1126	89.78	1089	89.78	1017
89.8	1213	89.8	1087	89.8	1218	89.8	1097	89.8	1123	89.8	1016	89.8	1006
89.82	1240	89.82	1186	89.82	1223	89.82	1177	89.82	1122	89.82	988	89.82	1052
89.84	1213	89.84	1232	89.84	1171	89.84	1133	89.84	1075	89.84	986	89.84	1040
89.86	1165	89.86	1238	89.86	1196	89.86	1132	89.86	1147	89.86	1067	89.86	984
89.88	1183	89.88	1215	89.88	1147	89.88	1126	89.88	1094	89.88	1074	89.88	1060
89.9	1191	89.9	1214	89.9	1147	89.9	1172	89.9	1116	89.9	1060	89.9	1057
89.92	1226	89.92	1238	89.92	1115	89.92	1100	89.92	1103	89.92	989	89.92	977
89.94	1234	89.94	1216	89.94	1198	89.94	1129	89.94	1105	89.94	1027	89.94	973
89.96	1148	89.96	1278	89.96	1131	89.96	1153	89.96	1057	89.96	1049	89.96	985
89.98	1186	89.98	1201	89.98	1208	89.98	1175	89.98	1093	89.98	1002	89.98	970
90	1152	90	1132	90	1153	90	1085	90	1093	90	1048	90	939
