# Supplementary material for: Tribological Properties of Nitrate Graphite Foils
Source: Nanomaterials (Basel). 2024 Sep 15;14(18):1499. doi: 10.3390/nano14181499 (PMC11434555; doi:10.3390/nano14181499)
Supplement: Supplementary file 1 [file nanomaterials-14-01499-s001.zip › X-ray data/macrostress/0001/160-200/dens_16/TD/183.TXT]

Sample	0001_160_16_RD
Comments	Psi = 0.000
Filename	C:\Windmax\Data\2024_05_14\183.raw
Goniometer	Ultima IV
Attachment	MPA-ML4 (with gamma) for stress
ScanningMode	2Theta/Theta
ScanningType	FT
X-Ray	40kV/30mA	X-Ray	40kV/30mA	X-Ray	40kV/30mA	X-Ray	40kV/30mA	X-Ray	40kV/30mA	X-Ray	40kV/30mA	X-Ray	40kV/30mA
DivSlit	2/3?�|2/3deg.	DivSlit	2/3?�|2/3deg.	DivSlit	2/3?�|2/3deg.	DivSlit	2/3?�|2/3deg.	DivSlit	2/3?�|2/3deg.	DivSlit	2/3?�|2/3deg.	DivSlit	2/3?�|2/3deg.
DivH.L.Slit	10.00mm	DivH.L.Slit	10.00mm	DivH.L.Slit	10.00mm	DivH.L.Slit	10.00mm	DivH.L.Slit	10.00mm	DivH.L.Slit	10.00mm	DivH.L.Slit	10.00mm
SctSlit	Open	SctSlit	Open	SctSlit	Open	SctSlit	Open	SctSlit	Open	SctSlit	Open	SctSlit	Open
RecSlit	0.30mm	RecSlit	0.30mm	RecSlit	0.30mm	RecSlit	0.30mm	RecSlit	0.30mm	RecSlit	0.30mm	RecSlit	0.30mm
Start	84	Start	84	Start	84	Start	84	Start	84	Start	84	Start	84
Stop	90	Stop	90	Stop	90	Stop	90	Stop	90	Stop	90	Stop	90
Step	0.02	Step	0.02	Step	0.02	Step	0.02	Step	0.02	Step	0.02	Step	0.02
84	947	84	1019	84	952	84	980	84	887	84	909	84	847
84.02	973	84.02	1067	84.02	951	84.02	962	84.02	975	84.02	856	84.02	904
84.04	1022	84.04	988	84.04	935	84.04	952	84.04	909	84.04	846	84.04	909
84.06	968	84.06	1016	84.06	863	84.06	941	84.06	905	84.06	909	84.06	879
84.08	958	84.08	994	84.08	918	84.08	901	84.08	873	84.08	868	84.08	850
84.1	921	84.1	1021	84.1	953	84.1	937	84.1	922	84.1	949	84.1	893
84.12	972	84.12	1020	84.12	995	84.12	866	84.12	879	84.12	888	84.12	869
84.14	970	84.14	1043	84.14	939	84.14	916	84.14	922	84.14	835	84.14	933
84.16	922	84.16	956	84.16	936	84.16	947	84.16	983	84.16	863	84.16	876
84.18	998	84.18	966	84.18	956	84.18	975	84.18	934	84.18	892	84.18	924
84.2	948	84.2	962	84.2	920	84.2	944	84.2	909	84.2	863	84.2	864
84.22	995	84.22	1003	84.22	962	84.22	918	84.22	911	84.22	882	84.22	834
84.24	920	84.24	957	84.24	1002	84.24	874	84.24	918	84.24	878	84.24	867
84.26	990	84.26	1000	84.26	990	84.26	937	84.26	904	84.26	938	84.26	816
84.28	934	84.28	945	84.28	987	84.28	894	84.28	852	84.28	888	84.28	942
84.3	943	84.3	1018	84.3	925	84.3	949	84.3	915	84.3	886	84.3	855
84.32	958	84.32	1024	84.32	1029	84.32	937	84.32	883	84.32	863	84.32	883
84.34	983	84.34	993	84.34	984	84.34	929	84.34	891	84.34	920	84.34	868
84.36	1010	84.36	972	84.36	969	84.36	881	84.36	891	84.36	857	84.36	847
84.38	963	84.38	936	84.38	936	84.38	921	84.38	915	84.38	916	84.38	845
84.4	1003	84.4	984	84.4	1016	84.4	925	84.4	931	84.4	859	84.4	854
84.42	938	84.42	1029	84.42	928	84.42	927	84.42	937	84.42	927	84.42	906
84.44	983	84.44	987	84.44	924	84.44	906	84.44	900	84.44	863	84.44	879
84.46	981	84.46	1001	84.46	960	84.46	920	84.46	913	84.46	815	84.46	890
84.48	977	84.48	967	84.48	1009	84.48	918	84.48	860	84.48	847	84.48	867
84.5	990	84.5	951	84.5	966	84.5	943	84.5	909	84.5	883	84.5	845
84.52	970	84.52	969	84.52	989	84.52	977	84.52	897	84.52	889	84.52	836
84.54	964	84.54	1034	84.54	1018	84.54	888	84.54	942	84.54	844	84.54	864
84.56	991	84.56	1023	84.56	976	84.56	850	84.56	906	84.56	889	84.56	905
84.58	990	84.58	937	84.58	950	84.58	899	84.58	917	84.58	863	84.58	850
84.6	1002	84.6	913	84.6	1008	84.6	919	84.6	891	84.6	911	84.6	859
84.62	984	84.62	996	84.62	965	84.62	892	84.62	916	84.62	830	84.62	855
84.64	1000	84.64	972	84.64	927	84.64	904	84.64	834	84.64	854	84.64	870
84.66	967	84.66	1028	84.66	1004	84.66	948	84.66	909	84.66	875	84.66	844
84.68	1023	84.68	1014	84.68	952	84.68	913	84.68	958	84.68	904	84.68	880
84.7	1015	84.7	1017	84.7	1000	84.7	937	84.7	952	84.7	898	84.7	881
84.72	1000	84.72	1031	84.72	1025	84.72	930	84.72	958	84.72	909	84.72	888
84.74	968	84.74	988	84.74	917	84.74	899	84.74	906	84.74	869	84.74	887
84.76	972	84.76	988	84.76	916	84.76	1002	84.76	831	84.76	913	84.76	855
84.78	980	84.78	967	84.78	1011	84.78	1007	84.78	893	84.78	855	84.78	879
84.8	1007	84.8	993	84.8	1052	84.8	913	84.8	931	84.8	867	84.8	849
84.82	1011	84.82	966	84.82	966	84.82	1012	84.82	871	84.82	907	84.82	887
84.84	1019	84.84	996	84.84	1035	84.84	951	84.84	941	84.84	880	84.84	904
84.86	1001	84.86	1045	84.86	975	84.86	987	84.86	936	84.86	883	84.86	923
84.88	1003	84.88	1033	84.88	972	84.88	970	84.88	918	84.88	906	84.88	880
84.9	1051	84.9	1016	84.9	949	84.9	940	84.9	911	84.9	931	84.9	886
84.92	1031	84.92	1016	84.92	1021	84.92	956	84.92	963	84.92	827	84.92	882
84.94	993	84.94	1025	84.94	984	84.94	880	84.94	862	84.94	855	84.94	845
84.96	956	84.96	1021	84.96	951	84.96	916	84.96	889	84.96	827	84.96	829
84.98	978	84.98	1015	84.98	958	84.98	984	84.98	909	84.98	828	84.98	854
85	998	85	1077	85	994	85	951	85	909	85	898	85	801
85.02	1022	85.02	926	85.02	949	85.02	959	85.02	906	85.02	902	85.02	792
85.04	1057	85.04	1029	85.04	1010	85.04	950	85.04	855	85.04	875	85.04	875
85.06	1037	85.06	1056	85.06	1027	85.06	1020	85.06	928	85.06	874	85.06	887
85.08	1022	85.08	985	85.08	1030	85.08	923	85.08	936	85.08	867	85.08	864
85.1	1015	85.1	1064	85.1	991	85.1	942	85.1	907	85.1	870	85.1	623
85.12	1020	85.12	1069	85.12	938	85.12	986	85.12	887	85.12	862	85.12	815
85.14	1007	85.14	1079	85.14	1013	85.14	986	85.14	922	85.14	858	85.14	838
85.16	1112	85.16	1007	85.16	1000	85.16	960	85.16	890	85.16	832	85.16	834
85.18	1049	85.18	1036	85.18	1031	85.18	977	85.18	915	85.18	839	85.18	882
85.2	1123	85.2	994	85.2	983	85.2	936	85.2	922	85.2	889	85.2	849
85.22	1052	85.22	1037	85.22	1048	85.22	937	85.22	875	85.22	926	85.22	837
85.24	1086	85.24	1018	85.24	970	85.24	1004	85.24	935	85.24	894	85.24	855
85.26	1041	85.26	1001	85.26	989	85.26	976	85.26	961	85.26	879	85.26	832
85.28	1021	85.28	1067	85.28	1006	85.28	969	85.28	953	85.28	851	85.28	834
85.3	1057	85.3	996	85.3	1057	85.3	980	85.3	935	85.3	914	85.3	827
85.32	1015	85.32	1073	85.32	995	85.32	984	85.32	978	85.32	856	85.32	854
85.34	988	85.34	1096	85.34	955	85.34	994	85.34	973	85.34	851	85.34	851
85.36	1049	85.36	1039	85.36	1028	85.36	948	85.36	933	85.36	875	85.36	819
85.38	1080	85.38	1115	85.38	1017	85.38	963	85.38	918	85.38	913	85.38	872
85.4	1047	85.4	1061	85.4	1035	85.4	1007	85.4	920	85.4	913	85.4	839
85.42	1031	85.42	1068	85.42	1018	85.42	966	85.42	948	85.42	880	85.42	863
85.44	1043	85.44	1019	85.44	1028	85.44	964	85.44	949	85.44	910	85.44	837
85.46	1130	85.46	1110	85.46	1076	85.46	1013	85.46	899	85.46	953	85.46	848
85.48	1152	85.48	1055	85.48	1012	85.48	995	85.48	904	85.48	922	85.48	834
85.5	1134	85.5	1099	85.5	1029	85.5	988	85.5	945	85.5	852	85.5	831
85.52	1135	85.52	1085	85.52	1124	85.52	917	85.52	928	85.52	958	85.52	914
85.54	1055	85.54	1104	85.54	1026	85.54	995	85.54	915	85.54	921	85.54	848
85.56	1094	85.56	1126	85.56	1065	85.56	1010	85.56	919	85.56	918	85.56	914
85.58	1086	85.58	1063	85.58	1027	85.58	1037	85.58	964	85.58	816	85.58	822
85.6	1101	85.6	1071	85.6	1079	85.6	972	85.6	901	85.6	877	85.6	870
85.62	1066	85.62	1057	85.62	1084	85.62	961	85.62	932	85.62	931	85.62	930
85.64	1126	85.64	1138	85.64	1058	85.64	956	85.64	910	85.64	925	85.64	857
85.66	1046	85.66	1175	85.66	1030	85.66	1001	85.66	934	85.66	954	85.66	857
85.68	1189	85.68	1166	85.68	1074	85.68	1031	85.68	929	85.68	910	85.68	865
85.7	1162	85.7	1100	85.7	1098	85.7	1044	85.7	928	85.7	934	85.7	827
85.72	1153	85.72	1152	85.72	1100	85.72	995	85.72	1020	85.72	917	85.72	871
85.74	1162	85.74	1176	85.74	1130	85.74	1026	85.74	979	85.74	907	85.74	882
85.76	1244	85.76	1139	85.76	1100	85.76	942	85.76	905	85.76	912	85.76	822
85.78	1192	85.78	1195	85.78	1132	85.78	1012	85.78	941	85.78	914	85.78	890
85.8	1162	85.8	1154	85.8	1126	85.8	1005	85.8	1031	85.8	947	85.8	878
85.82	1112	85.82	1100	85.82	1131	85.82	1065	85.82	983	85.82	931	85.82	883
85.84	1232	85.84	1225	85.84	1116	85.84	1053	85.84	1000	85.84	898	85.84	816
85.86	1188	85.86	1127	85.86	1112	85.86	1010	85.86	959	85.86	916	85.86	885
85.88	1179	85.88	1187	85.88	1179	85.88	1112	85.88	981	85.88	907	85.88	845
85.9	1211	85.9	1219	85.9	1118	85.9	1119	85.9	1018	85.9	975	85.9	876
85.92	1288	85.92	1237	85.92	1135	85.92	1056	85.92	949	85.92	923	85.92	864
85.94	1191	85.94	1172	85.94	1121	85.94	1134	85.94	977	85.94	937	85.94	860
85.96	1266	85.96	1240	85.96	1238	85.96	1047	85.96	946	85.96	902	85.96	910
85.98	1304	85.98	1261	85.98	1219	85.98	1119	85.98	1026	85.98	932	85.98	852
86	1317	86	1236	86	1189	86	1074	86	1034	86	937	86	875
86.02	1372	86.02	1261	86.02	1191	86.02	1144	86.02	1011	86.02	975	86.02	909
86.04	1340	86.04	1291	86.04	1213	86.04	1076	86.04	952	86.04	926	86.04	857
86.06	1310	86.06	1330	86.06	1264	86.06	1062	86.06	1077	86.06	956	86.06	936
86.08	1309	86.08	1336	86.08	1247	86.08	1067	86.08	1109	86.08	935	86.08	865
86.1	1331	86.1	1333	86.1	1235	86.1	1114	86.1	1040	86.1	975	86.1	893
86.12	1378	86.12	1387	86.12	1310	86.12	1147	86.12	1044	86.12	974	86.12	894
86.14	1393	86.14	1292	86.14	1295	86.14	1193	86.14	1091	86.14	972	86.14	854
86.16	1393	86.16	1330	86.16	1331	86.16	1185	86.16	1045	86.16	1018	86.16	955
86.18	1470	86.18	1432	86.18	1273	86.18	1191	86.18	1049	86.18	895	86.18	943
86.2	1449	86.2	1446	86.2	1345	86.2	1248	86.2	1089	86.2	946	86.2	913
86.22	1445	86.22	1490	86.22	1378	86.22	1217	86.22	1069	86.22	992	86.22	899
86.24	1521	86.24	1469	86.24	1373	86.24	1299	86.24	1101	86.24	1007	86.24	877
86.26	1576	86.26	1517	86.26	1416	86.26	1217	86.26	1165	86.26	944	86.26	895
86.28	1516	86.28	1543	86.28	1374	86.28	1231	86.28	1075	86.28	985	86.28	880
86.3	1541	86.3	1451	86.3	1471	86.3	1325	86.3	1155	86.3	966	86.3	879
86.32	1686	86.32	1478	86.32	1417	86.32	1330	86.32	1181	86.32	1038	86.32	879
86.34	1648	86.34	1563	86.34	1469	86.34	1282	86.34	1113	86.34	956	86.34	930
86.36	1659	86.36	1740	86.36	1600	86.36	1289	86.36	1176	86.36	1057	86.36	919
86.38	1671	86.38	1725	86.38	1587	86.38	1364	86.38	1245	86.38	986	86.38	950
86.4	1778	86.4	1736	86.4	1514	86.4	1373	86.4	1165	86.4	1033	86.4	917
86.42	1749	86.42	1736	86.42	1629	86.42	1438	86.42	1226	86.42	1110	86.42	968
86.44	1836	86.44	1826	86.44	1624	86.44	1390	86.44	1134	86.44	1099	86.44	921
86.46	1947	86.46	1857	86.46	1731	86.46	1433	86.46	1227	86.46	1041	86.46	913
86.48	1919	86.48	1940	86.48	1732	86.48	1459	86.48	1200	86.48	1086	86.48	1002
86.5	2010	86.5	1905	86.5	1694	86.5	1549	86.5	1256	86.5	1047	86.5	947
86.52	2060	86.52	2074	86.52	1813	86.52	1523	86.52	1228	86.52	1180	86.52	951
86.54	2136	86.54	2031	86.54	1771	86.54	1564	86.54	1256	86.54	1109	86.54	978
86.56	2103	86.56	2121	86.56	1857	86.56	1625	86.56	1327	86.56	1063	86.56	875
86.58	2239	86.58	2131	86.58	2000	86.58	1683	86.58	1339	86.58	1105	86.58	929
86.6	2280	86.6	2234	86.6	2021	86.6	1697	86.6	1295	86.6	1041	86.6	963
86.62	2368	86.62	2308	86.62	2018	86.62	1702	86.62	1400	86.62	1073	86.62	962
86.64	2435	86.64	2349	86.64	2031	86.64	1739	86.64	1354	86.64	1100	86.64	997
86.66	2654	86.66	2442	86.66	2029	86.66	1720	86.66	1390	86.66	1138	86.66	939
86.68	2633	86.68	2566	86.68	2209	86.68	1796	86.68	1437	86.68	1130	86.68	959
86.7	2785	86.7	2584	86.7	2220	86.7	1858	86.7	1433	86.7	1125	86.7	1009
86.72	2858	86.72	2699	86.72	2354	86.72	1825	86.72	1432	86.72	1145	86.72	932
86.74	2920	86.74	2800	86.74	2300	86.74	2090	86.74	1452	86.74	1136	86.74	944
86.76	3018	86.76	2812	86.76	2424	86.76	1945	86.76	1437	86.76	1201	86.76	941
86.78	2924	86.78	2914	86.78	2584	86.78	1961	86.78	1520	86.78	1192	86.78	1014
86.8	3086	86.8	3058	86.8	2564	86.8	2050	86.8	1559	86.8	1197	86.8	947
86.82	3196	86.82	3043	86.82	2599	86.82	2024	86.82	1482	86.82	1128	86.82	973
86.84	3312	86.84	3141	86.84	2607	86.84	2073	86.84	1551	86.84	1160	86.84	916
86.86	3450	86.86	3215	86.86	2645	86.86	2055	86.86	1463	86.86	1148	86.86	1024
86.88	3567	86.88	3244	86.88	2647	86.88	2083	86.88	1566	86.88	1196	86.88	991
86.9	3567	86.9	3259	86.9	2746	86.9	2055	86.9	1559	86.9	1222	86.9	995
86.92	3682	86.92	3310	86.92	2689	86.92	2133	86.92	1574	86.92	1197	86.92	1016
86.94	3637	86.94	3389	86.94	2790	86.94	1951	86.94	1496	86.94	1250	86.94	1047
86.96	3592	86.96	3428	86.96	2687	86.96	2097	86.96	1573	86.96	1257	86.96	990
86.98	3546	86.98	3464	86.98	2708	86.98	2063	86.98	1559	86.98	1146	86.98	961
87	3638	87	3417	87	2785	87	2124	87	1472	87	1181	87	960
87.02	3740	87.02	3317	87.02	2754	87.02	2086	87.02	1537	87.02	1190	87.02	1000
87.04	3583	87.04	3383	87.04	2719	87.04	2085	87.04	1489	87.04	1122	87.04	983
87.06	3465	87.06	3257	87.06	2883	87.06	2088	87.06	1528	87.06	1157	87.06	946
87.08	3471	87.08	3241	87.08	2711	87.08	2006	87.08	1553	87.08	1147	87.08	974
87.1	3479	87.1	3231	87.1	2592	87.1	2067	87.1	1509	87.1	1181	87.1	948
87.12	3350	87.12	3065	87.12	2648	87.12	1902	87.12	1529	87.12	1162	87.12	979
87.14	3311	87.14	3081	87.14	2579	87.14	1976	87.14	1586	87.14	1138	87.14	927
87.16	3151	87.16	2965	87.16	2491	87.16	1963	87.16	1415	87.16	1123	87.16	923
87.18	3112	87.18	2889	87.18	2498	87.18	1965	87.18	1476	87.18	1196	87.18	929
87.2	2983	87.2	2851	87.2	2312	87.2	1797	87.2	1478	87.2	1139	87.2	934
87.22	2978	87.22	2801	87.22	2349	87.22	1939	87.22	1464	87.22	1196	87.22	894
87.24	2870	87.24	2634	87.24	2300	87.24	1797	87.24	1392	87.24	1104	87.24	979
87.26	2722	87.26	2524	87.26	2240	87.26	1863	87.26	1365	87.26	1047	87.26	964
87.28	2641	87.28	2565	87.28	2138	87.28	1799	87.28	1429	87.28	1124	87.28	964
87.3	2618	87.3	2410	87.3	2055	87.3	1771	87.3	1271	87.3	1114	87.3	915
87.32	2428	87.32	2360	87.32	2172	87.32	1680	87.32	1311	87.32	1143	87.32	920
87.34	2566	87.34	2317	87.34	1967	87.34	1683	87.34	1329	87.34	1123	87.34	956
87.36	2452	87.36	2124	87.36	1915	87.36	1675	87.36	1317	87.36	1156	87.36	899
87.38	2233	87.38	2118	87.38	1854	87.38	1632	87.38	1283	87.38	1075	87.38	939
87.4	2189	87.4	2062	87.4	1763	87.4	1596	87.4	1287	87.4	1109	87.4	955
87.42	2118	87.42	1991	87.42	1756	87.42	1550	87.42	1233	87.42	1062	87.42	918
87.44	2041	87.44	1974	87.44	1734	87.44	1452	87.44	1266	87.44	1046	87.44	880
87.46	1905	87.46	1875	87.46	1651	87.46	1466	87.46	1206	87.46	1029	87.46	904
87.48	1969	87.48	1743	87.48	1612	87.48	1432	87.48	1216	87.48	1074	87.48	956
87.5	1779	87.5	1794	87.5	1630	87.5	1380	87.5	1203	87.5	991	87.5	910
87.52	1790	87.52	1707	87.52	1599	87.52	1338	87.52	1198	87.52	1024	87.52	916
87.54	1702	87.54	1639	87.54	1554	87.54	1291	87.54	1169	87.54	963	87.54	919
87.56	1684	87.56	1556	87.56	1482	87.56	1340	87.56	1159	87.56	1032	87.56	870
87.58	1604	87.58	1578	87.58	1424	87.58	1299	87.58	1129	87.58	953	87.58	858
87.6	1559	87.6	1535	87.6	1349	87.6	1314	87.6	1102	87.6	1017	87.6	878
87.62	1545	87.62	1499	87.62	1355	87.62	1183	87.62	1053	87.62	933	87.62	867
87.64	1484	87.64	1500	87.64	1286	87.64	1186	87.64	1044	87.64	996	87.64	901
87.66	1471	87.66	1392	87.66	1305	87.66	1177	87.66	1087	87.66	964	87.66	906
87.68	1478	87.68	1402	87.68	1274	87.68	1137	87.68	1062	87.68	945	87.68	861
87.7	1420	87.7	1400	87.7	1338	87.7	1191	87.7	1047	87.7	968	87.7	890
87.72	1391	87.72	1384	87.72	1301	87.72	1197	87.72	990	87.72	902	87.72	869
87.74	1334	87.74	1257	87.74	1218	87.74	1147	87.74	953	87.74	926	87.74	871
87.76	1286	87.76	1319	87.76	1172	87.76	1106	87.76	993	87.76	914	87.76	793
87.78	1304	87.78	1277	87.78	1259	87.78	1148	87.78	1030	87.78	940	87.78	811
87.8	1296	87.8	1336	87.8	1221	87.8	1142	87.8	972	87.8	906	87.8	799
87.82	1245	87.82	1211	87.82	1136	87.82	1080	87.82	922	87.82	876	87.82	869
87.84	1287	87.84	1246	87.84	1181	87.84	1077	87.84	955	87.84	897	87.84	776
87.86	1205	87.86	1227	87.86	1210	87.86	1025	87.86	1012	87.86	913	87.86	803
87.88	1204	87.88	1131	87.88	1192	87.88	1016	87.88	1024	87.88	883	87.88	842
87.9	1199	87.9	1244	87.9	1181	87.9	1093	87.9	956	87.9	923	87.9	817
87.92	1230	87.92	1223	87.92	1146	87.92	1107	87.92	936	87.92	873	87.92	789
87.94	1183	87.94	1190	87.94	1143	87.94	991	87.94	947	87.94	921	87.94	810
87.96	1177	87.96	1240	87.96	1075	87.96	1071	87.96	950	87.96	876	87.96	823
87.98	1184	87.98	1193	87.98	1076	87.98	998	87.98	968	87.98	919	87.98	845
88	1159	88	1210	88	1112	88	969	88	1061	88	863	88	807
88.02	1147	88.02	1126	88.02	1052	88.02	1013	88.02	910	88.02	879	88.02	861
88.04	1154	88.04	1203	88.04	1094	88.04	1016	88.04	887	88.04	871	88.04	830
88.06	1132	88.06	1136	88.06	1071	88.06	1010	88.06	935	88.06	851	88.06	781
88.08	1114	88.08	968	88.08	1035	88.08	989	88.08	944	88.08	848	88.08	791
88.1	1089	88.1	1082	88.1	1066	88.1	1020	88.1	937	88.1	860	88.1	792
88.12	1136	88.12	1076	88.12	1074	88.12	1007	88.12	887	88.12	825	88.12	782
88.14	1088	88.14	1067	88.14	1124	88.14	997	88.14	853	88.14	838	88.14	788
88.16	1105	88.16	1095	88.16	1009	88.16	967	88.16	877	88.16	894	88.16	788
88.18	1034	88.18	1097	88.18	1051	88.18	982	88.18	900	88.18	918	88.18	809
88.2	1118	88.2	1120	88.2	1090	88.2	1005	88.2	862	88.2	827	88.2	756
88.22	1079	88.22	1108	88.22	965	88.22	999	88.22	882	88.22	823	88.22	800
88.24	1098	88.24	1091	88.24	971	88.24	969	88.24	865	88.24	841	88.24	794
88.26	1095	88.26	1121	88.26	1009	88.26	1010	88.26	917	88.26	833	88.26	751
88.28	1028	88.28	1087	88.28	1022	88.28	1020	88.28	949	88.28	759	88.28	771
88.3	973	88.3	982	88.3	995	88.3	991	88.3	882	88.3	858	88.3	785
88.32	1092	88.32	1069	88.32	1002	88.32	912	88.32	952	88.32	860	88.32	832
88.34	1051	88.34	1093	88.34	914	88.34	971	88.34	846	88.34	863	88.34	805
88.36	1108	88.36	1066	88.36	1036	88.36	891	88.36	862	88.36	821	88.36	819
88.38	1081	88.38	1020	88.38	1070	88.38	993	88.38	841	88.38	808	88.38	820
88.4	977	88.4	1092	88.4	996	88.4	929	88.4	889	88.4	843	88.4	753
88.42	1021	88.42	1008	88.42	926	88.42	908	88.42	917	88.42	781	88.42	815
88.44	1080	88.44	1026	88.44	994	88.44	960	88.44	864	88.44	796	88.44	798
88.46	1042	88.46	1008	88.46	929	88.46	894	88.46	923	88.46	843	88.46	810
88.48	1003	88.48	1013	88.48	1019	88.48	934	88.48	886	88.48	852	88.48	803
88.5	1036	88.5	987	88.5	930	88.5	917	88.5	915	88.5	824	88.5	827
88.52	991	88.52	1057	88.52	915	88.52	990	88.52	855	88.52	811	88.52	814
88.54	994	88.54	1025	88.54	985	88.54	943	88.54	857	88.54	819	88.54	839
88.56	1005	88.56	982	88.56	912	88.56	941	88.56	860	88.56	821	88.56	806
88.58	967	88.58	994	88.58	996	88.58	922	88.58	904	88.58	812	88.58	776
88.6	952	88.6	1019	88.6	1004	88.6	919	88.6	880	88.6	848	88.6	799
88.62	1018	88.62	936	88.62	947	88.62	882	88.62	837	88.62	828	88.62	726
88.64	975	88.64	1012	88.64	921	88.64	936	88.64	864	88.64	824	88.64	740
88.66	1011	88.66	1017	88.66	1003	88.66	871	88.66	823	88.66	844	88.66	786
88.68	969	88.68	966	88.68	962	88.68	962	88.68	834	88.68	805	88.68	753
88.7	967	88.7	1037	88.7	946	88.7	859	88.7	892	88.7	828	88.7	833
88.72	1042	88.72	1024	88.72	923	88.72	854	88.72	876	88.72	807	88.72	777
88.74	961	88.74	989	88.74	995	88.74	944	88.74	915	88.74	854	88.74	774
88.76	909	88.76	936	88.76	998	88.76	896	88.76	885	88.76	806	88.76	766
88.78	986	88.78	956	88.78	940	88.78	933	88.78	864	88.78	784	88.78	828
88.8	914	88.8	998	88.8	964	88.8	915	88.8	892	88.8	803	88.8	839
88.82	973	88.82	985	88.82	912	88.82	892	88.82	836	88.82	816	88.82	786
88.84	952	88.84	954	88.84	983	88.84	905	88.84	839	88.84	779	88.84	763
88.86	970	88.86	911	88.86	968	88.86	851	88.86	853	88.86	849	88.86	797
88.88	983	88.88	1013	88.88	956	88.88	912	88.88	818	88.88	779	88.88	735
88.9	997	88.9	947	88.9	953	88.9	924	88.9	850	88.9	828	88.9	819
88.92	990	88.92	946	88.92	998	88.92	889	88.92	901	88.92	806	88.92	773
88.94	946	88.94	1012	88.94	937	88.94	905	88.94	843	88.94	830	88.94	767
88.96	958	88.96	937	88.96	960	88.96	913	88.96	858	88.96	786	88.96	783
88.98	1001	88.98	973	88.98	975	88.98	870	88.98	887	88.98	856	88.98	778
89	962	89	965	89	889	89	916	89	897	89	840	89	763
89.02	950	89.02	941	89.02	910	89.02	896	89.02	817	89.02	805	89.02	805
89.04	928	89.04	940	89.04	945	89.04	924	89.04	857	89.04	797	89.04	779
89.06	982	89.06	973	89.06	988	89.06	861	89.06	820	89.06	820	89.06	807
89.08	983	89.08	1000	89.08	960	89.08	894	89.08	891	89.08	800	89.08	783
89.1	950	89.1	929	89.1	869	89.1	855	89.1	833	89.1	757	89.1	774
89.12	995	89.12	1007	89.12	953	89.12	816	89.12	840	89.12	813	89.12	797
89.14	899	89.14	966	89.14	996	89.14	926	89.14	841	89.14	835	89.14	781
89.16	902	89.16	920	89.16	871	89.16	877	89.16	868	89.16	845	89.16	769
89.18	893	89.18	951	89.18	917	89.18	923	89.18	899	89.18	824	89.18	758
89.2	999	89.2	985	89.2	967	89.2	860	89.2	818	89.2	827	89.2	806
89.22	993	89.22	1010	89.22	877	89.22	902	89.22	756	89.22	809	89.22	761
89.24	995	89.24	945	89.24	965	89.24	880	89.24	824	89.24	793	89.24	773
89.26	910	89.26	903	89.26	876	89.26	847	89.26	869	89.26	790	89.26	781
89.28	900	89.28	966	89.28	889	89.28	859	89.28	812	89.28	776	89.28	784
89.3	894	89.3	894	89.3	901	89.3	828	89.3	830	89.3	794	89.3	732
89.32	891	89.32	995	89.32	952	89.32	822	89.32	890	89.32	823	89.32	787
89.34	975	89.34	980	89.34	934	89.34	895	89.34	843	89.34	790	89.34	815
89.36	903	89.36	941	89.36	908	89.36	869	89.36	792	89.36	756	89.36	815
89.38	931	89.38	924	89.38	859	89.38	861	89.38	814	89.38	799	89.38	819
89.4	970	89.4	954	89.4	961	89.4	852	89.4	830	89.4	871	89.4	762
89.42	948	89.42	955	89.42	864	89.42	851	89.42	795	89.42	782	89.42	793
89.44	922	89.44	942	89.44	898	89.44	865	89.44	800	89.44	780	89.44	784
89.46	951	89.46	936	89.46	872	89.46	885	89.46	836	89.46	773	89.46	791
89.48	899	89.48	887	89.48	902	89.48	891	89.48	848	89.48	866	89.48	704
89.5	941	89.5	951	89.5	868	89.5	862	89.5	782	89.5	798	89.5	794
89.52	858	89.52	913	89.52	853	89.52	839	89.52	838	89.52	796	89.52	769
89.54	959	89.54	936	89.54	919	89.54	863	89.54	851	89.54	819	89.54	778
89.56	990	89.56	979	89.56	917	89.56	858	89.56	819	89.56	792	89.56	780
89.58	878	89.58	917	89.58	937	89.58	826	89.58	820	89.58	782	89.58	750
89.6	888	89.6	912	89.6	919	89.6	856	89.6	830	89.6	808	89.6	772
89.62	938	89.62	934	89.62	878	89.62	900	89.62	842	89.62	848	89.62	768
89.64	893	89.64	914	89.64	857	89.64	862	89.64	848	89.64	811	89.64	816
89.66	846	89.66	931	89.66	897	89.66	911	89.66	799	89.66	837	89.66	798
89.68	864	89.68	890	89.68	887	89.68	855	89.68	842	89.68	788	89.68	750
89.7	964	89.7	910	89.7	900	89.7	833	89.7	789	89.7	755	89.7	782
89.72	859	89.72	947	89.72	902	89.72	872	89.72	798	89.72	853	89.72	748
89.74	958	89.74	949	89.74	854	89.74	918	89.74	833	89.74	786	89.74	780
89.76	893	89.76	957	89.76	906	89.76	876	89.76	852	89.76	853	89.76	754
89.78	927	89.78	962	89.78	932	89.78	846	89.78	869	89.78	813	89.78	758
89.8	879	89.8	934	89.8	857	89.8	883	89.8	793	89.8	829	89.8	843
89.82	877	89.82	902	89.82	917	89.82	855	89.82	796	89.82	752	89.82	748
89.84	945	89.84	959	89.84	881	89.84	855	89.84	821	89.84	798	89.84	784
89.86	868	89.86	915	89.86	937	89.86	893	89.86	844	89.86	805	89.86	810
89.88	896	89.88	930	89.88	856	89.88	829	89.88	801	89.88	775	89.88	764
89.9	921	89.9	906	89.9	880	89.9	890	89.9	836	89.9	779	89.9	729
89.92	985	89.92	892	89.92	850	89.92	889	89.92	816	89.92	820	89.92	749
89.94	969	89.94	921	89.94	857	89.94	860	89.94	867	89.94	787	89.94	785
89.96	931	89.96	887	89.96	895	89.96	827	89.96	811	89.96	741	89.96	740
89.98	971	89.98	898	89.98	890	89.98	861	89.98	852	89.98	797	89.98	757
90	890	90	920	90	866	90	823	90	820	90	810	90	755
