# Supplementary material for: Tribological Properties of Nitrate Graphite Foils
Source: Nanomaterials (Basel). 2024 Sep 15;14(18):1499. doi: 10.3390/nano14181499 (PMC11434555; doi:10.3390/nano14181499)
Supplement: Supplementary file 1 [file nanomaterials-14-01499-s001.zip › X-ray data/macrostress/0001/40-80/dens_10/RD/71.TXT]

Sample	0001_40_10_TD
Comments	Psi = 0.000
Filename	C:\Windmax\Data\2024_04_23\71.raw
Goniometer	Ultima IV
Attachment	MPA-ML4 (with gamma) for stress
ScanningMode	2Theta/Theta
ScanningType	FT
X-Ray	40kV/30mA	X-Ray	40kV/30mA	X-Ray	40kV/30mA	X-Ray	40kV/30mA	X-Ray	40kV/30mA	X-Ray	40kV/30mA	X-Ray	40kV/30mA
DivSlit	2/3?�|2/3deg.	DivSlit	2/3?�|2/3deg.	DivSlit	2/3?�|2/3deg.	DivSlit	2/3?�|2/3deg.	DivSlit	2/3?�|2/3deg.	DivSlit	2/3?�|2/3deg.	DivSlit	2/3?�|2/3deg.
DivH.L.Slit	10.00mm	DivH.L.Slit	10.00mm	DivH.L.Slit	10.00mm	DivH.L.Slit	10.00mm	DivH.L.Slit	10.00mm	DivH.L.Slit	10.00mm	DivH.L.Slit	10.00mm
SctSlit	Open	SctSlit	Open	SctSlit	Open	SctSlit	Open	SctSlit	Open	SctSlit	Open	SctSlit	Open
RecSlit	0.30mm	RecSlit	0.30mm	RecSlit	0.30mm	RecSlit	0.30mm	RecSlit	0.30mm	RecSlit	0.30mm	RecSlit	0.30mm
Start	84	Start	84	Start	84	Start	84	Start	84	Start	84	Start	84
Stop	90	Stop	90	Stop	90	Stop	90	Stop	90	Stop	90	Stop	90
Step	0.02	Step	0.02	Step	0.02	Step	0.02	Step	0.02	Step	0.02	Step	0.02
84	1245	84	1254	84	1269	84	1221	84	1123	84	1144	84	1011
84.02	1196	84.02	1218	84.02	1185	84.02	1122	84.02	1144	84.02	1080	84.02	1074
84.04	1163	84.04	1219	84.04	1151	84.04	1140	84.04	1160	84.04	1096	84.04	1033
84.06	1213	84.06	1242	84.06	1253	84.06	1174	84.06	1110	84.06	1146	84.06	1090
84.08	1157	84.08	1146	84.08	1171	84.08	1082	84.08	1211	84.08	1093	84.08	1050
84.1	1120	84.1	1177	84.1	1201	84.1	1127	84.1	1109	84.1	1118	84.1	990
84.12	1126	84.12	1193	84.12	1147	84.12	1167	84.12	1115	84.12	1128	84.12	1054
84.14	1185	84.14	1216	84.14	1145	84.14	1149	84.14	1121	84.14	1060	84.14	1038
84.16	1203	84.16	1166	84.16	1138	84.16	1181	84.16	1136	84.16	1142	84.16	1069
84.18	1192	84.18	1201	84.18	1148	84.18	1064	84.18	1090	84.18	1112	84.18	1057
84.2	1139	84.2	1201	84.2	1159	84.2	1140	84.2	1098	84.2	1042	84.2	1097
84.22	1122	84.22	1159	84.22	1173	84.22	1137	84.22	1127	84.22	1078	84.22	1080
84.24	1184	84.24	1176	84.24	1131	84.24	1132	84.24	1097	84.24	1059	84.24	1083
84.26	1148	84.26	1202	84.26	1124	84.26	1145	84.26	1074	84.26	1109	84.26	1040
84.28	1141	84.28	1120	84.28	1179	84.28	1118	84.28	1106	84.28	1033	84.28	1070
84.3	1173	84.3	1115	84.3	1136	84.3	1088	84.3	1092	84.3	1035	84.3	1022
84.32	1108	84.32	1196	84.32	1206	84.32	1100	84.32	1081	84.32	1062	84.32	1095
84.34	1136	84.34	1128	84.34	1202	84.34	1113	84.34	1169	84.34	1077	84.34	1046
84.36	1129	84.36	1108	84.36	1090	84.36	1060	84.36	1104	84.36	1088	84.36	1087
84.38	1158	84.38	1186	84.38	1158	84.38	1099	84.38	1078	84.38	1081	84.38	1077
84.4	1116	84.4	1115	84.4	1118	84.4	1127	84.4	1126	84.4	1040	84.4	1039
84.42	1123	84.42	1171	84.42	1140	84.42	1096	84.42	1077	84.42	1115	84.42	1018
84.44	1174	84.44	1132	84.44	1182	84.44	1141	84.44	1076	84.44	1093	84.44	1048
84.46	1169	84.46	1135	84.46	1187	84.46	1100	84.46	1100	84.46	1056	84.46	1070
84.48	1136	84.48	1151	84.48	1146	84.48	1136	84.48	1069	84.48	1075	84.48	1061
84.5	1213	84.5	1186	84.5	1188	84.5	1100	84.5	1163	84.5	1074	84.5	1035
84.52	1189	84.52	1157	84.52	1138	84.52	1147	84.52	1078	84.52	1074	84.52	1047
84.54	1167	84.54	1130	84.54	1162	84.54	1119	84.54	1116	84.54	1104	84.54	1046
84.56	1194	84.56	1172	84.56	1117	84.56	1154	84.56	1110	84.56	1124	84.56	1047
84.58	1134	84.58	1169	84.58	1127	84.58	1176	84.58	1113	84.58	1084	84.58	1027
84.6	1159	84.6	1142	84.6	1120	84.6	1129	84.6	1118	84.6	1122	84.6	1044
84.62	1163	84.62	1208	84.62	1106	84.62	1060	84.62	1061	84.62	1086	84.62	1065
84.64	1156	84.64	1126	84.64	1123	84.64	1081	84.64	1087	84.64	1030	84.64	1013
84.66	1238	84.66	1076	84.66	1161	84.66	1142	84.66	1117	84.66	1033	84.66	1008
84.68	1107	84.68	1174	84.68	1097	84.68	1109	84.68	1122	84.68	1035	84.68	1069
84.7	1093	84.7	1119	84.7	1117	84.7	1148	84.7	1064	84.7	1052	84.7	1010
84.72	1182	84.72	1177	84.72	1141	84.72	1125	84.72	1097	84.72	1031	84.72	1024
84.74	1164	84.74	1146	84.74	1150	84.74	1124	84.74	1115	84.74	1056	84.74	1109
84.76	1221	84.76	1193	84.76	1190	84.76	1155	84.76	1089	84.76	1108	84.76	1037
84.78	1143	84.78	1186	84.78	1130	84.78	1191	84.78	1094	84.78	1040	84.78	1021
84.8	1135	84.8	1154	84.8	1113	84.8	1076	84.8	1076	84.8	1062	84.8	992
84.82	1116	84.82	1199	84.82	1142	84.82	1202	84.82	1104	84.82	1009	84.82	975
84.84	1076	84.84	1173	84.84	1152	84.84	1110	84.84	1144	84.84	1046	84.84	980
84.86	1214	84.86	1178	84.86	1204	84.86	1149	84.86	1010	84.86	995	84.86	1018
84.88	1157	84.88	1139	84.88	1173	84.88	1144	84.88	1119	84.88	1111	84.88	995
84.9	1170	84.9	1240	84.9	1187	84.9	1105	84.9	1063	84.9	1064	84.9	1056
84.92	1164	84.92	1196	84.92	1179	84.92	1152	84.92	1235	84.92	1075	84.92	1033
84.94	1165	84.94	1153	84.94	1172	84.94	1167	84.94	1062	84.94	989	84.94	1055
84.96	1175	84.96	1179	84.96	1089	84.96	1065	84.96	1124	84.96	1129	84.96	1044
84.98	1183	84.98	1239	84.98	1166	84.98	1103	84.98	1145	84.98	1027	84.98	1006
85	1244	85	1143	85	1180	85	1087	85	1094	85	1074	85	1009
85.02	1171	85.02	1121	85.02	1177	85.02	1051	85.02	1113	85.02	1099	85.02	1032
85.04	1192	85.04	1185	85.04	1146	85.04	1061	85.04	1123	85.04	1111	85.04	1078
85.06	1124	85.06	1144	85.06	1216	85.06	1167	85.06	1075	85.06	1062	85.06	1032
85.08	1210	85.08	1184	85.08	1184	85.08	1173	85.08	1065	85.08	1092	85.08	968
85.1	1133	85.1	1168	85.1	1136	85.1	1175	85.1	1155	85.1	1066	85.1	1000
85.12	1119	85.12	1188	85.12	1200	85.12	1109	85.12	1095	85.12	1070	85.12	1045
85.14	1122	85.14	1208	85.14	1191	85.14	1148	85.14	1056	85.14	1022	85.14	1013
85.16	1201	85.16	1139	85.16	1149	85.16	1142	85.16	1085	85.16	986	85.16	1022
85.18	1205	85.18	1180	85.18	1124	85.18	1122	85.18	1075	85.18	987	85.18	1006
85.2	1263	85.2	1185	85.2	1150	85.2	1082	85.2	1150	85.2	1056	85.2	1013
85.22	1157	85.22	1184	85.22	1168	85.22	1118	85.22	1114	85.22	1059	85.22	1001
85.24	1194	85.24	1251	85.24	1190	85.24	1084	85.24	1129	85.24	1049	85.24	1030
85.26	1180	85.26	1211	85.26	1168	85.26	1163	85.26	1113	85.26	1015	85.26	1038
85.28	1136	85.28	1254	85.28	1188	85.28	1113	85.28	1093	85.28	1074	85.28	1030
85.3	1180	85.3	1283	85.3	1099	85.3	1107	85.3	1109	85.3	1043	85.3	1000
85.32	1227	85.32	1250	85.32	1162	85.32	1068	85.32	1092	85.32	1064	85.32	1034
85.34	1188	85.34	1219	85.34	1246	85.34	1125	85.34	1126	85.34	1067	85.34	1045
85.36	1233	85.36	1219	85.36	1138	85.36	1158	85.36	1079	85.36	1064	85.36	998
85.38	1142	85.38	1230	85.38	1198	85.38	1164	85.38	1122	85.38	1079	85.38	1036
85.4	1280	85.4	1286	85.4	1199	85.4	1135	85.4	1129	85.4	1052	85.4	1028
85.42	1206	85.42	1235	85.42	1197	85.42	1134	85.42	1125	85.42	1047	85.42	1011
85.44	1150	85.44	1205	85.44	1159	85.44	1168	85.44	1124	85.44	1040	85.44	994
85.46	1232	85.46	1236	85.46	1171	85.46	1137	85.46	1096	85.46	1023	85.46	1015
85.48	1248	85.48	1199	85.48	1173	85.48	1117	85.48	1113	85.48	1084	85.48	1028
85.5	1220	85.5	1215	85.5	1229	85.5	1131	85.5	1131	85.5	1090	85.5	1005
85.52	1262	85.52	1207	85.52	1219	85.52	1161	85.52	1070	85.52	1056	85.52	1024
85.54	1236	85.54	1185	85.54	1217	85.54	1152	85.54	1077	85.54	1157	85.54	1035
85.56	1224	85.56	1243	85.56	1224	85.56	1211	85.56	1038	85.56	1031	85.56	1014
85.58	1204	85.58	1252	85.58	1218	85.58	1230	85.58	1158	85.58	1083	85.58	989
85.6	1290	85.6	1267	85.6	1212	85.6	1151	85.6	1117	85.6	1035	85.6	1013
85.62	1270	85.62	1301	85.62	1257	85.62	1208	85.62	1044	85.62	1092	85.62	950
85.64	1215	85.64	1294	85.64	1201	85.64	1216	85.64	1097	85.64	1055	85.64	1015
85.66	1265	85.66	1259	85.66	1161	85.66	1172	85.66	1078	85.66	1032	85.66	1063
85.68	1286	85.68	1268	85.68	1229	85.68	1136	85.68	1108	85.68	1093	85.68	963
85.7	1294	85.7	1308	85.7	1223	85.7	1168	85.7	1146	85.7	1059	85.7	1013
85.72	1262	85.72	1245	85.72	1284	85.72	1156	85.72	1209	85.72	1045	85.72	983
85.74	1313	85.74	1241	85.74	1268	85.74	1192	85.74	1044	85.74	1036	85.74	1043
85.76	1261	85.76	1308	85.76	1191	85.76	1132	85.76	1121	85.76	1024	85.76	979
85.78	1246	85.78	1301	85.78	1279	85.78	1206	85.78	1135	85.78	1048	85.78	1043
85.8	1277	85.8	1271	85.8	1225	85.8	1165	85.8	1135	85.8	1099	85.8	1034
85.82	1384	85.82	1321	85.82	1316	85.82	1221	85.82	1084	85.82	1162	85.82	1019
85.84	1302	85.84	1293	85.84	1204	85.84	1208	85.84	1179	85.84	1048	85.84	1050
85.86	1324	85.86	1300	85.86	1237	85.86	1207	85.86	1105	85.86	1106	85.86	1004
85.88	1365	85.88	1380	85.88	1265	85.88	1178	85.88	1166	85.88	1083	85.88	982
85.9	1373	85.9	1334	85.9	1281	85.9	1202	85.9	1128	85.9	1092	85.9	1016
85.92	1396	85.92	1321	85.92	1277	85.92	1226	85.92	1236	85.92	1088	85.92	1032
85.94	1390	85.94	1347	85.94	1248	85.94	1297	85.94	1192	85.94	1074	85.94	1049
85.96	1338	85.96	1333	85.96	1280	85.96	1207	85.96	1111	85.96	1089	85.96	1050
85.98	1391	85.98	1348	85.98	1242	85.98	1219	85.98	1184	85.98	1018	85.98	1026
86	1371	86	1340	86	1322	86	1132	86	1187	86	1119	86	1027
86.02	1378	86.02	1369	86.02	1309	86.02	1288	86.02	1193	86.02	1092	86.02	1011
86.04	1381	86.04	1409	86.04	1317	86.04	1255	86.04	1168	86.04	1142	86.04	1036
86.06	1443	86.06	1396	86.06	1334	86.06	1197	86.06	1156	86.06	1092	86.06	1004
86.08	1466	86.08	1365	86.08	1346	86.08	1257	86.08	1191	86.08	1126	86.08	1050
86.1	1468	86.1	1417	86.1	1390	86.1	1183	86.1	1190	86.1	1041	86.1	1047
86.12	1424	86.12	1419	86.12	1409	86.12	1224	86.12	1209	86.12	1153	86.12	1048
86.14	1486	86.14	1419	86.14	1410	86.14	1277	86.14	1192	86.14	1102	86.14	1040
86.16	1447	86.16	1522	86.16	1347	86.16	1329	86.16	1228	86.16	1111	86.16	1046
86.18	1511	86.18	1477	86.18	1396	86.18	1323	86.18	1220	86.18	1166	86.18	1052
86.2	1428	86.2	1571	86.2	1381	86.2	1259	86.2	1180	86.2	1166	86.2	1057
86.22	1539	86.22	1531	86.22	1394	86.22	1290	86.22	1238	86.22	1105	86.22	1047
86.24	1558	86.24	1554	86.24	1502	86.24	1348	86.24	1271	86.24	1081	86.24	1069
86.26	1546	86.26	1562	86.26	1429	86.26	1342	86.26	1217	86.26	1172	86.26	1067
86.28	1504	86.28	1578	86.28	1475	86.28	1382	86.28	1291	86.28	1142	86.28	1046
86.3	1589	86.3	1606	86.3	1526	86.3	1416	86.3	1297	86.3	1173	86.3	1038
86.32	1652	86.32	1618	86.32	1500	86.32	1399	86.32	1276	86.32	1113	86.32	1054
86.34	1673	86.34	1654	86.34	1521	86.34	1391	86.34	1266	86.34	1177	86.34	1040
86.36	1739	86.36	1667	86.36	1566	86.36	1483	86.36	1297	86.36	1139	86.36	1049
86.38	1755	86.38	1652	86.38	1527	86.38	1505	86.38	1253	86.38	1168	86.38	1067
86.4	1770	86.4	1777	86.4	1564	86.4	1524	86.4	1367	86.4	1171	86.4	1039
86.42	1863	86.42	1820	86.42	1658	86.42	1452	86.42	1289	86.42	1152	86.42	1108
86.44	1880	86.44	1845	86.44	1618	86.44	1486	86.44	1302	86.44	1201	86.44	1104
86.46	1828	86.46	1833	86.46	1693	86.46	1524	86.46	1382	86.46	1168	86.46	1096
86.48	1932	86.48	1891	86.48	1770	86.48	1510	86.48	1340	86.48	1193	86.48	1042
86.5	2065	86.5	1988	86.5	1799	86.5	1600	86.5	1333	86.5	1188	86.5	1007
86.52	2062	86.52	1959	86.52	1873	86.52	1525	86.52	1389	86.52	1201	86.52	1025
86.54	2084	86.54	1978	86.54	1868	86.54	1686	86.54	1423	86.54	1222	86.54	1024
86.56	2110	86.56	2147	86.56	1916	86.56	1763	86.56	1363	86.56	1164	86.56	1037
86.58	2280	86.58	2181	86.58	1954	86.58	1668	86.58	1375	86.58	1247	86.58	1100
86.6	2346	86.6	2132	86.6	2076	86.6	1721	86.6	1423	86.6	1219	86.6	1111
86.62	2337	86.62	2261	86.62	2066	86.62	1779	86.62	1425	86.62	1253	86.62	1025
86.64	2530	86.64	2425	86.64	2123	86.64	1685	86.64	1451	86.64	1179	86.64	1114
86.66	2553	86.66	2492	86.66	2136	86.66	1827	86.66	1502	86.66	1244	86.66	1111
86.68	2648	86.68	2563	86.68	2193	86.68	1833	86.68	1494	86.68	1232	86.68	1003
86.7	2665	86.7	2619	86.7	2345	86.7	1829	86.7	1456	86.7	1224	86.7	1102
86.72	2868	86.72	2729	86.72	2399	86.72	1839	86.72	1389	86.72	1209	86.72	1115
86.74	2855	86.74	2786	86.74	2433	86.74	1835	86.74	1540	86.74	1196	86.74	1086
86.76	3031	86.76	2925	86.76	2594	86.76	1891	86.76	1417	86.76	1224	86.76	1063
86.78	3222	86.78	3048	86.78	2568	86.78	1932	86.78	1537	86.78	1251	86.78	1076
86.8	3395	86.8	3158	86.8	2504	86.8	1983	86.8	1522	86.8	1205	86.8	1092
86.82	3361	86.82	3167	86.82	2513	86.82	2016	86.82	1555	86.82	1232	86.82	1111
86.84	3463	86.84	3271	86.84	2558	86.84	1999	86.84	1555	86.84	1192	86.84	1087
86.86	3664	86.86	3210	86.86	2727	86.86	1975	86.86	1503	86.86	1248	86.86	1086
86.88	3815	86.88	3583	86.88	2762	86.88	2082	86.88	1512	86.88	1221	86.88	1141
86.9	3986	86.9	3627	86.9	2805	86.9	1982	86.9	1619	86.9	1244	86.9	1099
86.92	4115	86.92	3666	86.92	2841	86.92	2046	86.92	1570	86.92	1220	86.92	1056
86.94	4175	86.94	3739	86.94	2797	86.94	2042	86.94	1521	86.94	1204	86.94	1029
86.96	4300	86.96	3707	86.96	2851	86.96	2031	86.96	1569	86.96	1229	86.96	1118
86.98	4303	86.98	3697	86.98	2929	86.98	2151	86.98	1535	86.98	1241	86.98	1065
87	4539	87	3724	87	2963	87	2056	87	1558	87	1277	87	1037
87.02	4409	87.02	3849	87.02	2878	87.02	2128	87.02	1565	87.02	1241	87.02	1042
87.04	4363	87.04	3789	87.04	2872	87.04	2083	87.04	1555	87.04	1263	87.04	1057
87.06	4343	87.06	3731	87.06	2891	87.06	2098	87.06	1536	87.06	1277	87.06	1064
87.08	4205	87.08	3725	87.08	2924	87.08	2042	87.08	1548	87.08	1289	87.08	1126
87.1	4188	87.1	3763	87.1	2895	87.1	2032	87.1	1575	87.1	1268	87.1	1093
87.12	3944	87.12	3619	87.12	2774	87.12	2025	87.12	1584	87.12	1243	87.12	1090
87.14	3843	87.14	3650	87.14	2802	87.14	2014	87.14	1524	87.14	1227	87.14	1119
87.16	3897	87.16	3520	87.16	2796	87.16	2006	87.16	1604	87.16	1302	87.16	1070
87.18	3657	87.18	3416	87.18	2803	87.18	2053	87.18	1529	87.18	1229	87.18	1089
87.2	3466	87.2	3397	87.2	2724	87.2	1963	87.2	1512	87.2	1218	87.2	1116
87.22	3294	87.22	3185	87.22	2727	87.22	2039	87.22	1563	87.22	1279	87.22	1091
87.24	3448	87.24	3262	87.24	2623	87.24	2042	87.24	1625	87.24	1233	87.24	1062
87.26	3271	87.26	3007	87.26	2509	87.26	1905	87.26	1511	87.26	1298	87.26	1062
87.28	3193	87.28	2958	87.28	2531	87.28	2013	87.28	1492	87.28	1250	87.28	1002
87.3	3011	87.3	2898	87.3	2502	87.3	1995	87.3	1590	87.3	1246	87.3	986
87.32	3006	87.32	2693	87.32	2357	87.32	1959	87.32	1378	87.32	1305	87.32	1116
87.34	2844	87.34	2645	87.34	2300	87.34	1931	87.34	1478	87.34	1260	87.34	1052
87.36	2706	87.36	2573	87.36	2238	87.36	1847	87.36	1473	87.36	1198	87.36	1076
87.38	2678	87.38	2449	87.38	2223	87.38	1849	87.38	1496	87.38	1199	87.38	1096
87.4	2564	87.4	2343	87.4	2191	87.4	1839	87.4	1492	87.4	1271	87.4	1088
87.42	2323	87.42	2284	87.42	2131	87.42	1832	87.42	1462	87.42	1163	87.42	1032
87.44	2292	87.44	2232	87.44	2008	87.44	1811	87.44	1414	87.44	1195	87.44	1043
87.46	2163	87.46	2119	87.46	1980	87.46	1771	87.46	1464	87.46	1178	87.46	999
87.48	2147	87.48	2021	87.48	1907	87.48	1649	87.48	1443	87.48	1223	87.48	1016
87.5	2018	87.5	2060	87.5	1866	87.5	1642	87.5	1346	87.5	1186	87.5	1069
87.52	1972	87.52	1864	87.52	1766	87.52	1647	87.52	1379	87.52	1179	87.52	1001
87.54	1823	87.54	1848	87.54	1727	87.54	1568	87.54	1378	87.54	1225	87.54	1071
87.56	1893	87.56	1737	87.56	1742	87.56	1581	87.56	1388	87.56	1138	87.56	1073
87.58	1742	87.58	1704	87.58	1657	87.58	1473	87.58	1350	87.58	1180	87.58	1019
87.6	1635	87.6	1717	87.6	1645	87.6	1508	87.6	1329	87.6	1195	87.6	1044
87.62	1633	87.62	1680	87.62	1620	87.62	1501	87.62	1323	87.62	1236	87.62	1034
87.64	1649	87.64	1574	87.64	1566	87.64	1438	87.64	1355	87.64	1168	87.64	1039
87.66	1555	87.66	1607	87.66	1568	87.66	1469	87.66	1348	87.66	1162	87.66	1016
87.68	1544	87.68	1509	87.68	1525	87.68	1446	87.68	1340	87.68	1131	87.68	1002
87.7	1492	87.7	1468	87.7	1453	87.7	1424	87.7	1263	87.7	1121	87.7	1046
87.72	1554	87.72	1547	87.72	1473	87.72	1377	87.72	1263	87.72	1098	87.72	1109
87.74	1447	87.74	1510	87.74	1332	87.74	1334	87.74	1293	87.74	1089	87.74	1029
87.76	1394	87.76	1463	87.76	1353	87.76	1352	87.76	1244	87.76	1116	87.76	994
87.78	1505	87.78	1446	87.78	1357	87.78	1271	87.78	1314	87.78	1130	87.78	968
87.8	1359	87.8	1449	87.8	1420	87.8	1292	87.8	1190	87.8	1101	87.8	964
87.82	1406	87.82	1409	87.82	1321	87.82	1244	87.82	1174	87.82	1119	87.82	1065
87.84	1376	87.84	1382	87.84	1318	87.84	1251	87.84	1140	87.84	1148	87.84	989
87.86	1361	87.86	1409	87.86	1351	87.86	1263	87.86	1195	87.86	1096	87.86	992
87.88	1310	87.88	1296	87.88	1344	87.88	1248	87.88	1116	87.88	1124	87.88	985
87.9	1359	87.9	1351	87.9	1297	87.9	1239	87.9	1167	87.9	1101	87.9	967
87.92	1314	87.92	1362	87.92	1304	87.92	1245	87.92	1102	87.92	1081	87.92	1019
87.94	1301	87.94	1273	87.94	1304	87.94	1249	87.94	1130	87.94	1063	87.94	978
87.96	1313	87.96	1240	87.96	1238	87.96	1197	87.96	1168	87.96	1053	87.96	1013
87.98	1315	87.98	1322	87.98	1237	87.98	1238	87.98	1124	87.98	1059	87.98	997
88	1323	88	1312	88	1248	88	1247	88	1081	88	1138	88	989
88.02	1270	88.02	1271	88.02	1243	88.02	1146	88.02	1129	88.02	1054	88.02	979
88.04	1310	88.04	1318	88.04	1196	88.04	1214	88.04	1092	88.04	1045	88.04	952
88.06	1252	88.06	1229	88.06	1123	88.06	1155	88.06	1101	88.06	1081	88.06	991
88.08	1262	88.08	1238	88.08	1236	88.08	1149	88.08	1125	88.08	1040	88.08	933
88.1	1280	88.1	1263	88.1	1217	88.1	1144	88.1	1110	88.1	1019	88.1	1044
88.12	1251	88.12	1240	88.12	1218	88.12	1101	88.12	1029	88.12	980	88.12	947
88.14	1230	88.14	1268	88.14	1211	88.14	1174	88.14	1077	88.14	1103	88.14	921
88.16	1214	88.16	1216	88.16	1178	88.16	1160	88.16	1129	88.16	1042	88.16	911
88.18	1204	88.18	1231	88.18	1132	88.18	1120	88.18	1145	88.18	1039	88.18	1010
88.2	1234	88.2	1178	88.2	1201	88.2	1113	88.2	1078	88.2	1004	88.2	946
88.22	1206	88.22	1216	88.22	1167	88.22	1099	88.22	1028	88.22	1059	88.22	917
88.24	1230	88.24	1207	88.24	1192	88.24	1058	88.24	1074	88.24	1037	88.24	954
88.26	1153	88.26	1201	88.26	1201	88.26	1100	88.26	1071	88.26	1049	88.26	961
88.28	1194	88.28	1196	88.28	1176	88.28	1103	88.28	1043	88.28	1036	88.28	940
88.3	1223	88.3	1229	88.3	1210	88.3	1134	88.3	1062	88.3	1011	88.3	898
88.32	1207	88.32	1210	88.32	1183	88.32	1066	88.32	992	88.32	1005	88.32	943
88.34	1213	88.34	1203	88.34	1187	88.34	1170	88.34	1076	88.34	1034	88.34	969
88.36	1177	88.36	1264	88.36	1170	88.36	1125	88.36	1047	88.36	1031	88.36	945
88.38	1163	88.38	1251	88.38	1096	88.38	1101	88.38	1060	88.38	1026	88.38	935
88.4	1171	88.4	1192	88.4	1202	88.4	1103	88.4	1044	88.4	1029	88.4	890
88.42	1190	88.42	1153	88.42	1187	88.42	1072	88.42	983	88.42	983	88.42	989
88.44	1142	88.44	1181	88.44	1113	88.44	1057	88.44	1144	88.44	1017	88.44	1007
88.46	1190	88.46	1154	88.46	1164	88.46	1066	88.46	1071	88.46	968	88.46	960
88.48	1090	88.48	1164	88.48	1148	88.48	1027	88.48	1041	88.48	968	88.48	899
88.5	1178	88.5	1195	88.5	1149	88.5	1047	88.5	1075	88.5	966	88.5	927
88.52	1153	88.52	1184	88.52	1156	88.52	1083	88.52	1033	88.52	964	88.52	894
88.54	1123	88.54	1185	88.54	1118	88.54	1162	88.54	1072	88.54	1004	88.54	998
88.56	1134	88.56	1217	88.56	1089	88.56	1040	88.56	1049	88.56	984	88.56	925
88.58	1122	88.58	1136	88.58	1094	88.58	1052	88.58	1074	88.58	993	88.58	913
88.6	1172	88.6	1161	88.6	1084	88.6	1118	88.6	1087	88.6	926	88.6	933
88.62	1149	88.62	1099	88.62	1127	88.62	1068	88.62	1019	88.62	1042	88.62	1033
88.64	1191	88.64	1161	88.64	1158	88.64	1034	88.64	1005	88.64	997	88.64	963
88.66	1111	88.66	1135	88.66	1097	88.66	1008	88.66	980	88.66	919	88.66	899
88.68	1103	88.68	1145	88.68	1150	88.68	1119	88.68	978	88.68	946	88.68	969
88.7	1159	88.7	1126	88.7	1084	88.7	1112	88.7	1051	88.7	983	88.7	915
88.72	1136	88.72	1162	88.72	1132	88.72	1031	88.72	948	88.72	974	88.72	938
88.74	1112	88.74	1125	88.74	1091	88.74	1097	88.74	996	88.74	938	88.74	909
88.76	1108	88.76	1159	88.76	1105	88.76	1065	88.76	1107	88.76	942	88.76	946
88.78	1158	88.78	1098	88.78	1141	88.78	1066	88.78	1025	88.78	976	88.78	905
88.8	1124	88.8	1116	88.8	1101	88.8	1078	88.8	1031	88.8	994	88.8	977
88.82	1108	88.82	1148	88.82	1123	88.82	1061	88.82	1041	88.82	954	88.82	958
88.84	1080	88.84	1138	88.84	1131	88.84	1064	88.84	947	88.84	958	88.84	858
88.86	1086	88.86	1102	88.86	1030	88.86	1055	88.86	983	88.86	923	88.86	894
88.88	1138	88.88	1116	88.88	1097	88.88	1081	88.88	945	88.88	998	88.88	939
88.9	1166	88.9	1098	88.9	1084	88.9	1061	88.9	1042	88.9	1010	88.9	964
88.92	1040	88.92	1136	88.92	1117	88.92	1062	88.92	957	88.92	1015	88.92	916
88.94	1127	88.94	1197	88.94	1101	88.94	1088	88.94	989	88.94	921	88.94	920
88.96	1174	88.96	1180	88.96	1103	88.96	1057	88.96	1046	88.96	891	88.96	947
88.98	1103	88.98	1093	88.98	1075	88.98	1000	88.98	1063	88.98	919	88.98	912
89	1142	89	1078	89	1102	89	1015	89	984	89	996	89	932
89.02	1141	89.02	1131	89.02	1080	89.02	1075	89.02	986	89.02	981	89.02	878
89.04	1047	89.04	1080	89.04	1113	89.04	1062	89.04	1061	89.04	978	89.04	924
89.06	1147	89.06	1154	89.06	1063	89.06	1127	89.06	995	89.06	970	89.06	940
89.08	1131	89.08	1112	89.08	1111	89.08	1085	89.08	1004	89.08	997	89.08	929
89.1	1100	89.1	1147	89.1	1082	89.1	1094	89.1	1074	89.1	1016	89.1	891
89.12	1095	89.12	1084	89.12	1079	89.12	1048	89.12	1002	89.12	983	89.12	936
89.14	1064	89.14	1112	89.14	1079	89.14	1054	89.14	1049	89.14	976	89.14	854
89.16	1128	89.16	1210	89.16	1075	89.16	1047	89.16	964	89.16	860	89.16	932
89.18	1060	89.18	1075	89.18	1081	89.18	1041	89.18	990	89.18	959	89.18	932
89.2	1111	89.2	1187	89.2	1101	89.2	1060	89.2	936	89.2	983	89.2	917
89.22	1100	89.22	1104	89.22	1109	89.22	1057	89.22	1021	89.22	969	89.22	967
89.24	1101	89.24	1084	89.24	1061	89.24	1032	89.24	973	89.24	962	89.24	837
89.26	1048	89.26	1155	89.26	1029	89.26	1066	89.26	1031	89.26	949	89.26	842
89.28	1123	89.28	1074	89.28	1072	89.28	1049	89.28	1007	89.28	950	89.28	873
89.3	1067	89.3	1077	89.3	1122	89.3	1113	89.3	988	89.3	928	89.3	941
89.32	1103	89.32	1076	89.32	1057	89.32	1082	89.32	1025	89.32	995	89.32	860
89.34	1034	89.34	1078	89.34	1057	89.34	1050	89.34	978	89.34	991	89.34	967
89.36	1064	89.36	1074	89.36	1106	89.36	1065	89.36	1002	89.36	995	89.36	921
89.38	1081	89.38	1095	89.38	1092	89.38	1038	89.38	1040	89.38	961	89.38	915
89.4	1091	89.4	1076	89.4	1020	89.4	1048	89.4	1009	89.4	914	89.4	931
89.42	1090	89.42	1177	89.42	1113	89.42	997	89.42	973	89.42	967	89.42	899
89.44	1121	89.44	1101	89.44	1094	89.44	1010	89.44	936	89.44	918	89.44	897
89.46	1062	89.46	1110	89.46	1036	89.46	1037	89.46	1020	89.46	909	89.46	908
89.48	1180	89.48	1064	89.48	1054	89.48	1030	89.48	971	89.48	940	89.48	897
89.5	1104	89.5	1088	89.5	1038	89.5	991	89.5	972	89.5	959	89.5	925
89.52	1028	89.52	1137	89.52	1076	89.52	1002	89.52	1011	89.52	947	89.52	923
89.54	1086	89.54	1144	89.54	1057	89.54	1046	89.54	1006	89.54	935	89.54	918
89.56	1100	89.56	1041	89.56	1017	89.56	1066	89.56	978	89.56	970	89.56	897
89.58	1056	89.58	1069	89.58	1077	89.58	992	89.58	976	89.58	933	89.58	942
89.6	1072	89.6	1094	89.6	1002	89.6	1033	89.6	1016	89.6	973	89.6	886
89.62	1018	89.62	1065	89.62	1106	89.62	1010	89.62	980	89.62	956	89.62	940
89.64	1073	89.64	1079	89.64	1039	89.64	1104	89.64	987	89.64	907	89.64	897
89.66	1049	89.66	1030	89.66	1095	89.66	1003	89.66	1002	89.66	970	89.66	906
89.68	1048	89.68	1057	89.68	1048	89.68	1090	89.68	1023	89.68	943	89.68	975
89.7	1093	89.7	1092	89.7	1067	89.7	1018	89.7	1021	89.7	958	89.7	893
89.72	1068	89.72	1101	89.72	1054	89.72	1031	89.72	991	89.72	947	89.72	851
89.74	1046	89.74	1073	89.74	1068	89.74	1020	89.74	973	89.74	981	89.74	923
89.76	1037	89.76	1051	89.76	1025	89.76	1002	89.76	1019	89.76	977	89.76	962
89.78	1063	89.78	1087	89.78	1049	89.78	955	89.78	1056	89.78	945	89.78	940
89.8	1106	89.8	1092	89.8	1041	89.8	1033	89.8	1008	89.8	972	89.8	918
89.82	1119	89.82	1095	89.82	1054	89.82	1034	89.82	985	89.82	974	89.82	937
89.84	1120	89.84	1118	89.84	1094	89.84	1042	89.84	924	89.84	990	89.84	942
89.86	1074	89.86	1066	89.86	1064	89.86	1005	89.86	951	89.86	942	89.86	916
89.88	1006	89.88	1141	89.88	1037	89.88	984	89.88	1020	89.88	936	89.88	920
89.9	1074	89.9	1073	89.9	1015	89.9	1011	89.9	996	89.9	913	89.9	939
89.92	1056	89.92	1067	89.92	1022	89.92	1023	89.92	925	89.92	969	89.92	931
89.94	1041	89.94	1099	89.94	1060	89.94	970	89.94	1005	89.94	966	89.94	909
89.96	1073	89.96	1091	89.96	1039	89.96	1078	89.96	996	89.96	995	89.96	925
89.98	1041	89.98	1112	89.98	1088	89.98	1081	89.98	968	89.98	977	89.98	908
90	1055	90	1137	90	1026	90	1074	90	964	90	933	90	897
