# Supplementary material for: Tribological Properties of Nitrate Graphite Foils
Source: Nanomaterials (Basel). 2024 Sep 15;14(18):1499. doi: 10.3390/nano14181499 (PMC11434555; doi:10.3390/nano14181499)
Supplement: Supplementary file 1 [file nanomaterials-14-01499-s001.zip › X-ray data/macrostress/0001/40-80/dens_10/TD/72.TXT]

Sample
Comments
Filename	C:\Windmax\Data\2024_04_23\72.raw
Goniometer	Ultima IV
Attachment	MPA-ML4 (with gamma) for stress
Monochromater	Not installed
Beta	0
ScanningMode	Theta
ScanningType	Continuos Scanning
X-Ray	40kV/30mA
DivSlit	Open
DivH.L.Slit	10.00mm
SctSlit	2/3?�|2/3deg.
RecSlit	0.30mm
Start	10
Stop	80
Step	0.05
10	181
10.05	200
10.1	186
10.15	182
10.2	186
10.25	183
10.3	190
10.35	194
10.4	216
10.45	191
10.5	180
10.55	202
10.6	190
10.65	189
10.7	202
10.75	192
10.8	199
10.85	204
10.9	213
10.95	204
11	184
11.05	208
11.1	198
11.15	179
11.2	207
11.25	208
11.3	209
11.35	184
11.4	239
11.45	262
11.5	223
11.55	207
11.6	201
11.65	211
11.7	219
11.75	205
11.8	223
11.85	215
11.9	206
11.95	196
12	215
12.05	225
12.1	207
12.15	215
12.2	240
12.25	235
12.3	232
12.35	227
12.4	237
12.45	226
12.5	211
12.55	202
12.6	255
12.65	222
12.7	213
12.75	236
12.8	236
12.85	213
12.9	227
12.95	208
13	225
13.05	254
13.1	236
13.15	235
13.2	257
13.25	236
13.3	237
13.35	214
13.4	213
13.45	238
13.5	265
13.55	251
13.6	262
13.65	244
13.7	220
13.75	248
13.8	244
13.85	255
13.9	203
13.95	285
14	259
14.05	254
14.1	248
14.15	269
14.2	246
14.25	233
14.3	289
14.35	268
14.4	264
14.45	263
14.5	251
14.55	263
14.6	296
14.65	275
14.7	280
14.75	290
14.8	245
14.85	238
14.9	264
14.95	249
15	256
15.05	284
15.1	266
15.15	277
15.2	275
15.25	271
15.3	262
15.35	265
15.4	303
15.45	301
15.5	286
15.55	288
15.6	267
15.65	278
15.7	265
15.75	253
15.8	282
15.85	280
15.9	270
15.95	299
16	268
16.05	313
16.1	267
16.15	281
16.2	278
16.25	268
16.3	289
16.35	317
16.4	309
16.45	290
16.5	305
16.55	290
16.6	329
16.65	280
16.7	326
16.75	272
16.8	316
16.85	322
16.9	312
16.95	344
17	266
17.05	276
17.1	285
17.15	294
17.2	310
17.25	306
17.3	298
17.35	316
17.4	294
17.45	313
17.5	306
17.55	324
17.6	333
17.65	278
17.7	329
17.75	312
17.8	298
17.85	305
17.9	305
17.95	295
18	339
18.05	316
18.1	299
18.15	291
18.2	304
18.25	318
18.3	333
18.35	340
18.4	289
18.45	311
18.5	358
18.55	322
18.6	358
18.65	332
18.7	391
18.75	369
18.8	366
18.85	322
18.9	334
18.95	345
19	317
19.05	340
19.1	334
19.15	350
19.2	377
19.25	334
19.3	335
19.35	371
19.4	331
19.45	358
19.5	365
19.55	373
19.6	363
19.65	351
19.7	366
19.75	356
19.8	355
19.85	368
19.9	393
19.95	369
20	386
20.05	390
20.1	369
20.15	354
20.2	380
20.25	365
20.3	379
20.35	390
20.4	354
20.45	415
20.5	342
20.55	349
20.6	391
20.65	382
20.7	378
20.75	391
20.8	368
20.85	363
20.9	366
20.95	416
21	383
21.05	396
21.1	397
21.15	365
21.2	397
21.25	414
21.3	372
21.35	414
21.4	392
21.45	401
21.5	448
21.55	403
21.6	400
21.65	425
21.7	446
21.75	395
21.8	408
21.85	418
21.9	415
21.95	407
22	429
22.05	428
22.1	447
22.15	429
22.2	426
22.25	433
22.3	435
22.35	463
22.4	465
22.45	442
22.5	470
22.55	460
22.6	419
22.65	437
22.7	413
22.75	450
22.8	449
22.85	459
22.9	480
22.95	473
23	454
23.05	488
23.1	435
23.15	442
23.2	459
23.25	477
23.3	476
23.35	488
23.4	466
23.45	481
23.5	470
23.55	481
23.6	490
23.65	500
23.7	466
23.75	468
23.8	492
23.85	465
23.9	504
23.95	489
24	476
24.05	483
24.1	479
24.15	515
24.2	483
24.25	472
24.3	518
24.35	482
24.4	531
24.45	513
24.5	537
24.55	521
24.6	501
24.65	539
24.7	559
24.75	520
24.8	547
24.85	505
24.9	496
24.95	539
25	528
25.05	526
25.1	523
25.15	590
25.2	507
25.25	517
25.3	549
25.35	535
25.4	539
25.45	540
25.5	555
25.55	526
25.6	556
25.65	527
25.7	522
25.75	532
25.8	590
25.85	556
25.9	582
25.95	549
26	552
26.05	593
26.1	598
26.15	587
26.2	597
26.25	569
26.3	574
26.35	596
26.4	623
26.45	599
26.5	592
26.55	596
26.6	563
26.65	634
26.7	646
26.75	561
26.8	609
26.85	559
26.9	613
26.95	610
27	581
27.05	588
27.1	648
27.15	622
27.2	611
27.25	672
27.3	644
27.35	622
27.4	649
27.45	676
27.5	616
27.55	655
27.6	635
27.65	625
27.7	654
27.75	644
27.8	649
27.85	695
27.9	651
27.95	691
28	688
28.05	677
28.1	696
28.15	690
28.2	668
28.25	674
28.3	699
28.35	738
28.4	711
28.45	736
28.5	726
28.55	691
28.6	682
28.65	698
28.7	693
28.75	701
28.8	776
28.85	703
28.9	707
28.95	733
29	732
29.05	744
29.1	738
29.15	749
29.2	744
29.25	699
29.3	739
29.35	729
29.4	809
29.45	765
29.5	766
29.55	740
29.6	857
29.65	736
29.7	784
29.75	777
29.8	804
29.85	739
29.9	726
29.95	811
30	763
30.05	781
30.1	797
30.15	743
30.2	817
30.25	762
30.3	860
30.35	809
30.4	808
30.45	798
30.5	849
30.55	819
30.6	817
30.65	833
30.7	866
30.75	840
30.8	829
30.85	826
30.9	828
30.95	827
31	781
31.05	837
31.1	852
31.15	872
31.2	840
31.25	903
31.3	897
31.35	869
31.4	854
31.45	912
31.5	922
31.55	887
31.6	880
31.65	889
31.7	911
31.75	924
31.8	903
31.85	932
31.9	914
31.95	926
32	878
32.05	942
32.1	933
32.15	924
32.2	835
32.25	926
32.3	906
32.35	943
32.4	947
32.45	970
32.5	960
32.55	927
32.6	1025
32.65	971
32.7	949
32.75	934
32.8	952
32.85	1034
32.9	934
32.95	934
33	1002
33.05	940
33.1	961
33.15	1061
33.2	1024
33.25	990
33.3	946
33.35	1081
33.4	1003
33.45	1013
33.5	1009
33.55	1062
33.6	1011
33.65	1049
33.7	1042
33.75	1033
33.8	1055
33.85	994
33.9	964
33.95	1050
34	1017
34.05	1084
34.1	1061
34.15	1043
34.2	1089
34.25	1043
34.3	1073
34.35	1076
34.4	1069
34.45	1095
34.5	1104
34.55	1028
34.6	1029
34.65	1046
34.7	1005
34.75	1141
34.8	1095
34.85	1146
34.9	1124
34.95	1073
35	1064
35.05	1155
35.1	1081
35.15	1153
35.2	1128
35.25	1067
35.3	1098
35.35	1102
35.4	1107
35.45	1106
35.5	1154
35.55	1143
35.6	1168
35.65	1144
35.7	1184
35.75	1165
35.8	1147
35.85	1152
35.9	1191
35.95	1176
36	1260
36.05	1176
36.1	1269
36.15	1177
36.2	1152
36.25	1276
36.3	1187
36.35	1130
36.4	1193
36.45	1260
36.5	1229
36.55	1130
36.6	1227
36.65	1218
36.7	1237
36.75	1205
36.8	1225
36.85	1200
36.9	1198
36.95	1208
37	1225
37.05	1206
37.1	1329
37.15	1231
37.2	1250
37.25	1283
37.3	1265
37.35	1239
37.4	1242
37.45	1227
37.5	1240
37.55	1251
37.6	1233
37.65	1306
37.7	1242
37.75	1290
37.8	1261
37.85	1302
37.9	1241
37.95	1269
38	1302
38.05	1233
38.1	1317
38.15	1305
38.2	1281
38.25	1309
38.3	1289
38.35	1304
38.4	1330
38.45	1270
38.5	1311
38.55	1252
38.6	1260
38.65	1275
38.7	1333
38.75	1304
38.8	1340
38.85	1389
38.9	1305
38.95	1307
39	1256
39.05	1346
39.1	1300
39.15	1351
39.2	1257
39.25	1272
39.3	1328
39.35	1364
39.4	1407
39.45	1314
39.5	1389
39.55	1309
39.6	1277
39.65	1440
39.7	1332
39.75	1368
39.8	1394
39.85	1405
39.9	1267
39.95	1390
40	1343
40.05	1348
40.1	1398
40.15	1327
40.2	1432
40.25	1369
40.3	1368
40.35	1354
40.4	1369
40.45	1431
40.5	1402
40.55	1353
40.6	1407
40.65	1351
40.7	1436
40.75	1430
40.8	1379
40.85	1373
40.9	1345
40.95	1410
41	1490
41.05	1422
41.1	1375
41.15	1412
41.2	1444
41.25	1384
41.3	1474
41.35	1437
41.4	1400
41.45	1385
41.5	1408
41.55	1380
41.6	1393
41.65	1460
41.7	1342
41.75	1396
41.8	1375
41.85	1465
41.9	1445
41.95	1444
42	1438
42.05	1429
42.1	1483
42.15	1352
42.2	1420
42.25	1415
42.3	1453
42.35	1390
42.4	1426
42.45	1407
42.5	1432
42.55	1429
42.6	1444
42.65	1430
42.7	1414
42.75	1344
42.8	1403
42.85	1437
42.9	1487
42.95	1488
43	1470
43.05	1411
43.1	1478
43.15	1443
43.2	1421
43.25	1389
43.3	1362
43.35	1446
43.4	1417
43.45	1387
43.5	1478
43.55	1440
43.6	1471
43.65	1398
43.7	1445
43.75	1427
43.8	1384
43.85	1484
43.9	1406
43.95	1445
44	1388
44.05	1363
44.1	1373
44.15	1421
44.2	1417
44.25	1454
44.3	1363
44.35	1365
44.4	1449
44.45	1456
44.5	1364
44.55	1452
44.6	1393
44.65	1471
44.7	1332
44.75	1398
44.8	1389
44.85	1431
44.9	1358
44.95	1386
45	1389
45.05	1352
45.1	1419
45.15	1364
45.2	1389
45.25	1350
45.3	1381
45.35	1371
45.4	1378
45.45	1349
45.5	1349
45.55	1378
45.6	1393
45.65	1352
45.7	1394
45.75	1343
45.8	1333
45.85	1372
45.9	1322
45.95	1327
46	1351
46.05	1350
46.1	1330
46.15	1386
46.2	1358
46.25	1298
46.3	1406
46.35	1366
46.4	1351
46.45	1312
46.5	1311
46.55	1356
46.6	1377
46.65	1339
46.7	1307
46.75	1236
46.8	1351
46.85	1378
46.9	1322
46.95	1315
47	1304
47.05	1329
47.1	1329
47.15	1339
47.2	1412
47.25	1266
47.3	1351
47.35	1283
47.4	1353
47.45	1313
47.5	1275
47.55	1303
47.6	1327
47.65	1271
47.7	1287
47.75	1286
47.8	1343
47.85	1232
47.9	1303
47.95	1255
48	1254
48.05	1251
48.1	1315
48.15	1262
48.2	1251
48.25	1305
48.3	1250
48.35	1285
48.4	1228
48.45	1261
48.5	1282
48.55	1240
48.6	1208
48.65	1229
48.7	1228
48.75	1272
48.8	1216
48.85	1213
48.9	1245
48.95	1221
49	1242
49.05	1252
49.1	1183
49.15	1160
49.2	1230
49.25	1217
49.3	1207
49.35	1275
49.4	1189
49.45	1183
49.5	1179
49.55	1201
49.6	1142
49.65	1208
49.7	1219
49.75	1242
49.8	1137
49.85	1202
49.9	1181
49.95	1232
50	1136
50.05	1110
50.1	1171
50.15	1144
50.2	1124
50.25	1222
50.3	1093
50.35	1183
50.4	1112
50.45	1145
50.5	1253
50.55	1109
50.6	1128
50.65	1134
50.7	1122
50.75	1142
50.8	1115
50.85	1130
50.9	1142
50.95	1089
51	1075
51.05	1124
51.1	1110
51.15	1114
51.2	1167
51.25	1122
51.3	1100
51.35	1073
51.4	1063
51.45	1109
51.5	1038
51.55	1073
51.6	1038
51.65	1048
51.7	1099
51.75	1067
51.8	1096
51.85	1005
51.9	1126
51.95	1037
52	1090
52.05	1150
52.1	993
52.15	1000
52.2	1084
52.25	1051
52.3	1004
52.35	995
52.4	1047
52.45	1013
52.5	1042
52.55	992
52.6	1019
52.65	1018
52.7	1080
52.75	1017
52.8	1007
52.85	1019
52.9	989
52.95	959
53	1017
53.05	1015
53.1	1030
53.15	1009
53.2	990
53.25	1013
53.3	985
53.35	991
53.4	982
53.45	1035
53.5	979
53.55	1035
53.6	973
53.65	931
53.7	918
53.75	946
53.8	954
53.85	972
53.9	953
53.95	965
54	916
54.05	986
54.1	933
54.15	902
54.2	874
54.25	946
54.3	938
54.35	950
54.4	941
54.45	898
54.5	894
54.55	936
54.6	931
54.65	890
54.7	872
54.75	913
54.8	884
54.85	875
54.9	901
54.95	902
55	839
55.05	878
55.1	882
55.15	905
55.2	884
55.25	873
55.3	838
55.35	930
55.4	885
55.45	855
55.5	799
55.55	885
55.6	848
55.65	875
55.7	797
55.75	827
55.8	811
55.85	868
55.9	805
55.95	808
56	879
56.05	789
56.1	886
56.15	884
56.2	820
56.25	851
56.3	813
56.35	762
56.4	823
56.45	828
56.5	806
56.55	780
56.6	808
56.65	781
56.7	765
56.75	794
56.8	762
56.85	816
56.9	839
56.95	807
57	756
57.05	755
57.1	750
57.15	785
57.2	771
57.25	756
57.3	804
57.35	746
57.4	765
57.45	730
57.5	803
57.55	698
57.6	782
57.65	755
57.7	729
57.75	746
57.8	772
57.85	769
57.9	739
57.95	748
58	723
58.05	772
58.1	726
58.15	754
58.2	726
58.25	790
58.3	751
58.35	686
58.4	722
58.45	715
58.5	710
58.55	743
58.6	726
58.65	660
58.7	671
58.75	679
58.8	714
58.85	677
58.9	700
58.95	695
59	639
59.05	627
59.1	664
59.15	676
59.2	652
59.25	670
59.3	699
59.35	669
59.4	627
59.45	691
59.5	657
59.55	638
59.6	605
59.65	621
59.7	710
59.75	615
59.8	632
59.85	640
59.9	653
59.95	628
60	634
60.05	622
60.1	653
60.15	636
60.2	629
60.25	602
60.3	615
60.35	621
60.4	604
60.45	664
60.5	625
60.55	590
60.6	582
60.65	630
60.7	629
60.75	590
60.8	606
60.85	582
60.9	628
60.95	627
61	558
61.05	661
61.1	580
61.15	592
61.2	582
61.25	587
61.3	549
61.35	624
61.4	571
61.45	649
61.5	606
61.55	579
61.6	573
61.65	629
61.7	565
61.75	588
61.8	550
61.85	566
61.9	554
61.95	583
62	563
62.05	538
62.1	567
62.15	553
62.2	518
62.25	563
62.3	549
62.35	525
62.4	571
62.45	561
62.5	519
62.55	498
62.6	542
62.65	506
62.7	500
62.75	506
62.8	541
62.85	541
62.9	523
62.95	517
63	495
63.05	511
63.1	512
63.15	509
63.2	536
63.25	513
63.3	535
63.35	487
63.4	505
63.45	463
63.5	518
63.55	489
63.6	482
63.65	508
63.7	504
63.75	491
63.8	497
63.85	521
63.9	506
63.95	463
64	495
64.05	493
64.1	458
64.15	467
64.2	507
64.25	469
64.3	471
64.35	479
64.4	478
64.45	447
64.5	459
64.55	464
64.6	448
64.65	465
64.7	446
64.75	485
64.8	492
64.85	480
64.9	462
64.95	479
65	449
65.05	433
65.1	476
65.15	429
65.2	463
65.25	435
65.3	431
65.35	441
65.4	468
65.45	468
65.5	430
65.55	443
65.6	465
65.65	452
65.7	460
65.75	416
65.8	454
65.85	428
65.9	409
65.95	417
66	440
66.05	430
66.1	450
66.15	400
66.2	417
66.25	398
66.3	451
66.35	436
66.4	427
66.45	422
66.5	418
66.55	416
66.6	404
66.65	394
66.7	381
66.75	427
66.8	391
66.85	425
66.9	409
66.95	410
67	403
67.05	367
67.1	409
67.15	400
67.2	401
67.25	406
67.3	377
67.35	408
67.4	379
67.45	428
67.5	365
67.55	381
67.6	357
67.65	387
67.7	388
67.75	418
67.8	382
67.85	385
67.9	359
67.95	368
68	374
68.05	383
68.1	377
68.15	378
68.2	330
68.25	373
68.3	349
68.35	372
68.4	354
68.45	365
68.5	401
68.55	341
68.6	319
68.65	365
68.7	374
68.75	334
68.8	336
68.85	351
68.9	359
68.95	363
69	372
69.05	334
69.1	366
69.15	336
69.2	322
69.25	337
69.3	356
69.35	351
69.4	331
69.45	331
69.5	336
69.55	324
69.6	332
69.65	322
69.7	334
69.75	375
69.8	305
69.85	297
69.9	345
69.95	317
70	329
70.05	325
70.1	327
70.15	321
70.2	303
70.25	367
70.3	302
70.35	330
70.4	316
70.45	315
70.5	293
70.55	324
70.6	308
70.65	307
70.7	308
70.75	339
70.8	311
70.85	320
70.9	339
70.95	325
71	316
71.05	323
71.1	294
71.15	337
71.2	297
71.25	296
71.3	296
71.35	292
71.4	298
71.45	280
71.5	314
71.55	289
71.6	300
71.65	262
71.7	343
71.75	319
71.8	310
71.85	288
71.9	302
71.95	290
72	289
72.05	307
72.1	282
72.15	284
72.2	301
72.25	274
72.3	318
72.35	307
72.4	292
72.45	309
72.5	283
72.55	287
72.6	295
72.65	287
72.7	282
72.75	278
72.8	294
72.85	274
72.9	292
72.95	290
73	295
73.05	282
73.1	280
73.15	279
73.2	277
73.25	263
73.3	296
73.35	268
73.4	273
73.45	288
73.5	224
73.55	275
73.6	264
73.65	270
73.7	255
73.75	275
73.8	256
73.85	277
73.9	261
73.95	298
74	266
74.05	243
74.1	256
74.15	265
74.2	280
74.25	268
74.3	259
74.35	251
74.4	261
74.45	262
74.5	245
74.55	255
74.6	224
74.65	248
74.7	255
74.75	265
74.8	243
74.85	241
74.9	239
74.95	239
75	249
75.05	231
75.1	243
75.15	241
75.2	271
75.25	245
75.3	228
75.35	242
75.4	241
75.45	234
75.5	241
75.55	214
75.6	228
75.65	245
75.7	229
75.75	257
75.8	229
75.85	244
75.9	236
75.95	233
76	220
76.05	230
76.1	250
76.15	221
76.2	220
76.25	230
76.3	232
76.35	233
76.4	232
76.45	191
76.5	214
76.55	237
76.6	227
76.65	228
76.7	224
76.75	217
76.8	205
76.85	208
76.9	210
76.95	219
77	213
77.05	191
77.1	234
77.15	234
77.2	203
77.25	220
77.3	203
77.35	207
77.4	225
77.45	215
77.5	210
77.55	189
77.6	199
77.65	196
77.7	208
77.75	197
77.8	221
77.85	219
77.9	201
77.95	187
78	193
78.05	225
78.1	188
78.15	181
78.2	223
78.25	190
78.3	180
78.35	200
78.4	184
78.45	206
78.5	179
78.55	170
78.6	200
78.65	175
78.7	186
78.75	189
78.8	199
78.85	197
78.9	210
78.95	190
79	215
79.05	176
79.1	182
79.15	195
79.2	177
79.25	188
79.3	168
79.35	182
79.4	175
79.45	184
79.5	193
79.55	197
79.6	152
79.65	174
79.7	158
79.75	171
79.8	151
79.85	155
79.9	172
79.95	163
80	154
