# Supplementary material for: Tribological Properties of Nitrate Graphite Foils
Source: Nanomaterials (Basel). 2024 Sep 15;14(18):1499. doi: 10.3390/nano14181499 (PMC11434555; doi:10.3390/nano14181499)
Supplement: Supplementary file 1 [file nanomaterials-14-01499-s001.zip › X-ray data/macrostress/0001/40-80/dens_13/RD/146.TXT]

Sample	0001_40_13_TD
Comments	Psi = 0.000
Filename	C:\Windmax\Data\2024_05_07\146.raw
Goniometer	Ultima IV
Attachment	MPA-ML4 (with gamma) for stress
ScanningMode	2Theta/Theta
ScanningType	FT
X-Ray	40kV/30mA	X-Ray	40kV/30mA	X-Ray	40kV/30mA	X-Ray	40kV/30mA	X-Ray	40kV/30mA	X-Ray	40kV/30mA	X-Ray	40kV/30mA
DivSlit	2/3?�|2/3deg.	DivSlit	2/3?�|2/3deg.	DivSlit	2/3?�|2/3deg.	DivSlit	2/3?�|2/3deg.	DivSlit	2/3?�|2/3deg.	DivSlit	2/3?�|2/3deg.	DivSlit	2/3?�|2/3deg.
DivH.L.Slit	10.00mm	DivH.L.Slit	10.00mm	DivH.L.Slit	10.00mm	DivH.L.Slit	10.00mm	DivH.L.Slit	10.00mm	DivH.L.Slit	10.00mm	DivH.L.Slit	10.00mm
SctSlit	Open	SctSlit	Open	SctSlit	Open	SctSlit	Open	SctSlit	Open	SctSlit	Open	SctSlit	Open
RecSlit	0.30mm	RecSlit	0.30mm	RecSlit	0.30mm	RecSlit	0.30mm	RecSlit	0.30mm	RecSlit	0.30mm	RecSlit	0.30mm
Start	84	Start	84	Start	84	Start	84	Start	84	Start	84	Start	84
Stop	90	Stop	90	Stop	90	Stop	90	Stop	90	Stop	90	Stop	90
Step	0.02	Step	0.02	Step	0.02	Step	0.02	Step	0.02	Step	0.02	Step	0.02
84	1331	84	1259	84	1259	84	1177	84	1219	84	1144	84	1105
84.02	1283	84.02	1255	84.02	1200	84.02	1233	84.02	1193	84.02	1136	84.02	1130
84.04	1333	84.04	1263	84.04	1252	84.04	1218	84.04	1216	84.04	1168	84.04	1144
84.06	1251	84.06	1279	84.06	1256	84.06	1181	84.06	1236	84.06	1099	84.06	1144
84.08	1268	84.08	1294	84.08	1272	84.08	1176	84.08	1262	84.08	1132	84.08	1125
84.1	1240	84.1	1290	84.1	1250	84.1	1202	84.1	1221	84.1	1162	84.1	1108
84.12	1256	84.12	1291	84.12	1298	84.12	1281	84.12	1204	84.12	1168	84.12	1071
84.14	1293	84.14	1304	84.14	1307	84.14	1210	84.14	1163	84.14	1157	84.14	1114
84.16	1288	84.16	1323	84.16	1167	84.16	1187	84.16	1169	84.16	1128	84.16	1137
84.18	1285	84.18	1258	84.18	1239	84.18	1265	84.18	1164	84.18	1112	84.18	1105
84.2	1300	84.2	1220	84.2	1248	84.2	1204	84.2	1148	84.2	1188	84.2	1098
84.22	1288	84.22	1310	84.22	1175	84.22	1218	84.22	1220	84.22	1176	84.22	1047
84.24	1274	84.24	1311	84.24	1284	84.24	1254	84.24	1192	84.24	1186	84.24	1145
84.26	1310	84.26	1314	84.26	1238	84.26	1203	84.26	1124	84.26	1231	84.26	1086
84.28	1263	84.28	1255	84.28	1207	84.28	1208	84.28	1253	84.28	1184	84.28	1036
84.3	1286	84.3	1317	84.3	1219	84.3	1176	84.3	1197	84.3	1196	84.3	1091
84.32	1323	84.32	1223	84.32	1243	84.32	1230	84.32	1200	84.32	1150	84.32	1066
84.34	1345	84.34	1222	84.34	1262	84.34	1263	84.34	1155	84.34	1124	84.34	1134
84.36	1265	84.36	1226	84.36	1275	84.36	1206	84.36	1166	84.36	1156	84.36	1113
84.38	1302	84.38	1240	84.38	1223	84.38	1235	84.38	1174	84.38	1209	84.38	1118
84.4	1207	84.4	1228	84.4	1257	84.4	1174	84.4	1224	84.4	1127	84.4	1095
84.42	1298	84.42	1258	84.42	1147	84.42	1236	84.42	1167	84.42	1139	84.42	1131
84.44	1316	84.44	1245	84.44	1243	84.44	1237	84.44	1127	84.44	1219	84.44	1148
84.46	1248	84.46	1304	84.46	1261	84.46	1182	84.46	1152	84.46	1151	84.46	1053
84.48	1271	84.48	1278	84.48	1225	84.48	1191	84.48	1205	84.48	1090	84.48	1191
84.5	1229	84.5	1357	84.5	1248	84.5	1155	84.5	1097	84.5	1128	84.5	1115
84.52	1291	84.52	1232	84.52	1265	84.52	1128	84.52	1176	84.52	1104	84.52	1060
84.54	1193	84.54	1260	84.54	1226	84.54	1274	84.54	1203	84.54	1167	84.54	1131
84.56	1274	84.56	1277	84.56	1301	84.56	1117	84.56	1222	84.56	1108	84.56	1051
84.58	1274	84.58	1257	84.58	1248	84.58	1201	84.58	1178	84.58	1157	84.58	1118
84.6	1234	84.6	1388	84.6	1329	84.6	1183	84.6	1196	84.6	1111	84.6	1125
84.62	1356	84.62	1313	84.62	1235	84.62	1214	84.62	1227	84.62	1173	84.62	1127
84.64	1225	84.64	1271	84.64	1205	84.64	1224	84.64	1149	84.64	1083	84.64	1127
84.66	1188	84.66	1337	84.66	1250	84.66	1196	84.66	1173	84.66	1135	84.66	1086
84.68	1320	84.68	1336	84.68	1209	84.68	1205	84.68	1144	84.68	1107	84.68	1067
84.7	1309	84.7	1253	84.7	1253	84.7	1242	84.7	1160	84.7	1139	84.7	1088
84.72	1282	84.72	1285	84.72	1250	84.72	1179	84.72	1198	84.72	1105	84.72	1090
84.74	1281	84.74	1250	84.74	1248	84.74	1204	84.74	1156	84.74	1197	84.74	1086
84.76	1259	84.76	1280	84.76	1243	84.76	1235	84.76	1156	84.76	1146	84.76	1063
84.78	1301	84.78	1341	84.78	1235	84.78	1229	84.78	1176	84.78	1164	84.78	1048
84.8	1204	84.8	1274	84.8	1269	84.8	1220	84.8	1182	84.8	1120	84.8	1136
84.82	1334	84.82	1252	84.82	1199	84.82	1136	84.82	1103	84.82	1142	84.82	1110
84.84	1277	84.84	1280	84.84	1260	84.84	1214	84.84	1163	84.84	1137	84.84	1042
84.86	1266	84.86	1253	84.86	1166	84.86	1218	84.86	1118	84.86	1124	84.86	1041
84.88	1236	84.88	1297	84.88	1224	84.88	1217	84.88	1138	84.88	1129	84.88	1048
84.9	1308	84.9	1345	84.9	1344	84.9	1180	84.9	1198	84.9	1164	84.9	1103
84.92	1293	84.92	1311	84.92	1245	84.92	1227	84.92	1203	84.92	1118	84.92	1100
84.94	1349	84.94	1315	84.94	1297	84.94	1205	84.94	1129	84.94	1054	84.94	1124
84.96	1256	84.96	1282	84.96	1174	84.96	1234	84.96	1093	84.96	1128	84.96	1095
84.98	1311	84.98	1311	84.98	1249	84.98	1253	84.98	1167	84.98	1106	84.98	1091
85	1217	85	1334	85	1251	85	1237	85	1194	85	1118	85	1118
85.02	1303	85.02	1303	85.02	1197	85.02	1200	85.02	1203	85.02	1076	85.02	1067
85.04	1300	85.04	1359	85.04	1277	85.04	1266	85.04	1172	85.04	1148	85.04	1117
85.06	1354	85.06	1314	85.06	1273	85.06	1174	85.06	1191	85.06	1146	85.06	1027
85.08	1293	85.08	1280	85.08	1273	85.08	1271	85.08	1164	85.08	1156	85.08	1107
85.1	1292	85.1	1311	85.1	1280	85.1	1197	85.1	1216	85.1	1099	85.1	1083
85.12	1330	85.12	1343	85.12	1273	85.12	1241	85.12	1142	85.12	1123	85.12	1082
85.14	1278	85.14	1251	85.14	1200	85.14	1258	85.14	1139	85.14	1135	85.14	1103
85.16	1309	85.16	1386	85.16	1281	85.16	1257	85.16	1162	85.16	1117	85.16	1116
85.18	1277	85.18	1294	85.18	1204	85.18	1187	85.18	1180	85.18	1141	85.18	1109
85.2	1350	85.2	1306	85.2	1249	85.2	1227	85.2	1113	85.2	1131	85.2	1116
85.22	1360	85.22	1337	85.22	1205	85.22	1248	85.22	1185	85.22	1101	85.22	1070
85.24	1362	85.24	1233	85.24	1298	85.24	1227	85.24	1159	85.24	1110	85.24	1050
85.26	1323	85.26	1297	85.26	1291	85.26	1261	85.26	1191	85.26	1114	85.26	1088
85.28	1428	85.28	1336	85.28	1318	85.28	1206	85.28	1197	85.28	1119	85.28	1057
85.3	1308	85.3	1295	85.3	1279	85.3	1206	85.3	1194	85.3	1132	85.3	1096
85.32	1295	85.32	1332	85.32	1299	85.32	1191	85.32	1177	85.32	1183	85.32	1113
85.34	1320	85.34	1358	85.34	1230	85.34	1289	85.34	1172	85.34	1119	85.34	1098
85.36	1358	85.36	1329	85.36	1276	85.36	1218	85.36	1218	85.36	1173	85.36	1044
85.38	1288	85.38	1345	85.38	1264	85.38	1216	85.38	1152	85.38	1109	85.38	1076
85.4	1384	85.4	1317	85.4	1360	85.4	1222	85.4	1184	85.4	1159	85.4	1033
85.42	1362	85.42	1291	85.42	1351	85.42	1292	85.42	1167	85.42	1156	85.42	1067
85.44	1273	85.44	1354	85.44	1179	85.44	1250	85.44	1199	85.44	1158	85.44	1051
85.46	1363	85.46	1282	85.46	1300	85.46	1251	85.46	1161	85.46	1165	85.46	1121
85.48	1380	85.48	1289	85.48	1310	85.48	1291	85.48	1173	85.48	1133	85.48	1095
85.5	1353	85.5	1375	85.5	1311	85.5	1213	85.5	1211	85.5	1166	85.5	1070
85.52	1346	85.52	1382	85.52	1312	85.52	1230	85.52	1170	85.52	1085	85.52	1061
85.54	1373	85.54	1331	85.54	1296	85.54	1242	85.54	1204	85.54	1164	85.54	1091
85.56	1422	85.56	1330	85.56	1325	85.56	1249	85.56	1223	85.56	1159	85.56	1084
85.58	1370	85.58	1428	85.58	1259	85.58	1284	85.58	1163	85.58	1093	85.58	1112
85.6	1401	85.6	1319	85.6	1272	85.6	1338	85.6	1137	85.6	1189	85.6	1120
85.62	1386	85.62	1331	85.62	1273	85.62	1303	85.62	1229	85.62	1133	85.62	1150
85.64	1360	85.64	1382	85.64	1308	85.64	1259	85.64	1185	85.64	1146	85.64	1075
85.66	1424	85.66	1426	85.66	1304	85.66	1210	85.66	1139	85.66	1201	85.66	1075
85.68	1421	85.68	1361	85.68	1364	85.68	1302	85.68	1205	85.68	1154	85.68	1102
85.7	1376	85.7	1371	85.7	1351	85.7	1195	85.7	1160	85.7	1213	85.7	1117
85.72	1421	85.72	1375	85.72	1349	85.72	1187	85.72	1226	85.72	1105	85.72	1080
85.74	1424	85.74	1437	85.74	1308	85.74	1254	85.74	1202	85.74	1125	85.74	1050
85.76	1497	85.76	1328	85.76	1338	85.76	1318	85.76	1209	85.76	1194	85.76	1040
85.78	1414	85.78	1305	85.78	1413	85.78	1226	85.78	1193	85.78	1160	85.78	1107
85.8	1418	85.8	1482	85.8	1370	85.8	1252	85.8	1295	85.8	1117	85.8	1059
85.82	1457	85.82	1390	85.82	1388	85.82	1225	85.82	1270	85.82	1172	85.82	1088
85.84	1419	85.84	1417	85.84	1336	85.84	1271	85.84	1226	85.84	1190	85.84	1055
85.86	1531	85.86	1462	85.86	1433	85.86	1287	85.86	1180	85.86	1174	85.86	1076
85.88	1511	85.88	1422	85.88	1405	85.88	1282	85.88	1267	85.88	1182	85.88	1071
85.9	1501	85.9	1429	85.9	1407	85.9	1257	85.9	1224	85.9	1189	85.9	1124
85.92	1553	85.92	1526	85.92	1398	85.92	1292	85.92	1290	85.92	1197	85.92	1072
85.94	1515	85.94	1475	85.94	1344	85.94	1299	85.94	1259	85.94	1152	85.94	1042
85.96	1549	85.96	1528	85.96	1389	85.96	1328	85.96	1245	85.96	1183	85.96	1079
85.98	1500	85.98	1513	85.98	1479	85.98	1253	85.98	1244	85.98	1098	85.98	1066
86	1478	86	1549	86	1475	86	1400	86	1293	86	1202	86	1076
86.02	1613	86.02	1555	86.02	1548	86.02	1348	86.02	1140	86.02	1187	86.02	1108
86.04	1550	86.04	1546	86.04	1496	86.04	1382	86.04	1269	86.04	1206	86.04	1100
86.06	1520	86.06	1524	86.06	1470	86.06	1303	86.06	1270	86.06	1162	86.06	1090
86.08	1587	86.08	1497	86.08	1420	86.08	1311	86.08	1276	86.08	1145	86.08	1092
86.1	1586	86.1	1590	86.1	1497	86.1	1370	86.1	1268	86.1	1179	86.1	1137
86.12	1552	86.12	1499	86.12	1523	86.12	1332	86.12	1275	86.12	1210	86.12	1068
86.14	1588	86.14	1678	86.14	1538	86.14	1442	86.14	1277	86.14	1199	86.14	1092
86.16	1693	86.16	1573	86.16	1484	86.16	1410	86.16	1274	86.16	1229	86.16	1089
86.18	1731	86.18	1676	86.18	1520	86.18	1404	86.18	1349	86.18	1226	86.18	1057
86.2	1689	86.2	1718	86.2	1519	86.2	1451	86.2	1298	86.2	1169	86.2	1092
86.22	1664	86.22	1723	86.22	1576	86.22	1447	86.22	1282	86.22	1193	86.22	1086
86.24	1744	86.24	1691	86.24	1656	86.24	1518	86.24	1377	86.24	1211	86.24	1071
86.26	1771	86.26	1719	86.26	1635	86.26	1469	86.26	1330	86.26	1236	86.26	1086
86.28	1770	86.28	1723	86.28	1628	86.28	1485	86.28	1358	86.28	1232	86.28	1067
86.3	1770	86.3	1751	86.3	1658	86.3	1460	86.3	1355	86.3	1228	86.3	1122
86.32	1760	86.32	1792	86.32	1754	86.32	1500	86.32	1369	86.32	1188	86.32	1165
86.34	1865	86.34	1834	86.34	1748	86.34	1518	86.34	1412	86.34	1226	86.34	1123
86.36	1932	86.36	1782	86.36	1662	86.36	1576	86.36	1356	86.36	1182	86.36	1151
86.38	1962	86.38	1922	86.38	1719	86.38	1634	86.38	1414	86.38	1340	86.38	1120
86.4	2113	86.4	1895	86.4	1869	86.4	1583	86.4	1442	86.4	1210	86.4	1077
86.42	2032	86.42	2010	86.42	1831	86.42	1653	86.42	1448	86.42	1257	86.42	1101
86.44	2061	86.44	2078	86.44	1863	86.44	1692	86.44	1411	86.44	1216	86.44	1113
86.46	2082	86.46	2095	86.46	1965	86.46	1673	86.46	1456	86.46	1265	86.46	1094
86.48	2207	86.48	1998	86.48	1911	86.48	1754	86.48	1448	86.48	1249	86.48	1153
86.5	2190	86.5	2168	86.5	2031	86.5	1681	86.5	1494	86.5	1283	86.5	1101
86.52	2250	86.52	2175	86.52	1994	86.52	1703	86.52	1483	86.52	1333	86.52	1065
86.54	2329	86.54	2293	86.54	2039	86.54	1815	86.54	1522	86.54	1294	86.54	1101
86.56	2436	86.56	2313	86.56	2139	86.56	1754	86.56	1463	86.56	1212	86.56	1105
86.58	2448	86.58	2332	86.58	2193	86.58	1812	86.58	1558	86.58	1330	86.58	1102
86.6	2483	86.6	2535	86.6	2171	86.6	1887	86.6	1531	86.6	1225	86.6	1128
86.62	2599	86.62	2581	86.62	2271	86.62	1836	86.62	1591	86.62	1217	86.62	1112
86.64	2748	86.64	2728	86.64	2334	86.64	1931	86.64	1499	86.64	1248	86.64	1149
86.66	2852	86.66	2803	86.66	2465	86.66	1961	86.66	1587	86.66	1347	86.66	1164
86.68	2991	86.68	2828	86.68	2470	86.68	1965	86.68	1629	86.68	1325	86.68	1074
86.7	3010	86.7	2993	86.7	2621	86.7	2035	86.7	1574	86.7	1272	86.7	1110
86.72	3047	86.72	2966	86.72	2538	86.72	2100	86.72	1625	86.72	1273	86.72	1119
86.74	3269	86.74	3154	86.74	2719	86.74	2025	86.74	1580	86.74	1299	86.74	1161
86.76	3481	86.76	3219	86.76	2784	86.76	2124	86.76	1601	86.76	1344	86.76	1110
86.78	3518	86.78	3372	86.78	2738	86.78	2100	86.78	1621	86.78	1310	86.78	1114
86.8	3689	86.8	3487	86.8	2833	86.8	2097	86.8	1575	86.8	1365	86.8	1161
86.82	3812	86.82	3579	86.82	2946	86.82	2116	86.82	1601	86.82	1327	86.82	1160
86.84	4105	86.84	3768	86.84	3013	86.84	2164	86.84	1629	86.84	1265	86.84	1158
86.86	4190	86.86	3837	86.86	3063	86.86	2189	86.86	1659	86.86	1299	86.86	1169
86.88	4339	86.88	3934	86.88	3069	86.88	2255	86.88	1575	86.88	1335	86.88	1168
86.9	4567	86.9	4005	86.9	3079	86.9	2178	86.9	1677	86.9	1322	86.9	1096
86.92	4576	86.92	4191	86.92	3238	86.92	2225	86.92	1634	86.92	1244	86.92	1081
86.94	4736	86.94	4236	86.94	3162	86.94	2224	86.94	1618	86.94	1382	86.94	1163
86.96	4918	86.96	4305	86.96	3276	86.96	2287	86.96	1653	86.96	1364	86.96	1127
86.98	5019	86.98	4380	86.98	3105	86.98	2238	86.98	1645	86.98	1306	86.98	1178
87	4932	87	4456	87	3195	87	2268	87	1613	87	1326	87	1198
87.02	5176	87.02	4357	87.02	3254	87.02	2304	87.02	1683	87.02	1308	87.02	1122
87.04	5063	87.04	4444	87.04	3274	87.04	2338	87.04	1624	87.04	1373	87.04	1161
87.06	5152	87.06	4397	87.06	3284	87.06	2261	87.06	1670	87.06	1302	87.06	1123
87.08	5166	87.08	4393	87.08	3300	87.08	2275	87.08	1607	87.08	1351	87.08	1120
87.1	4983	87.1	4415	87.1	3196	87.1	2213	87.1	1651	87.1	1292	87.1	1110
87.12	4962	87.12	4324	87.12	3242	87.12	2285	87.12	1649	87.12	1343	87.12	1147
87.14	4888	87.14	4308	87.14	3261	87.14	2333	87.14	1705	87.14	1294	87.14	1173
87.16	4579	87.16	4207	87.16	3222	87.16	2272	87.16	1715	87.16	1386	87.16	1077
87.18	4357	87.18	4065	87.18	3113	87.18	2243	87.18	1619	87.18	1311	87.18	1138
87.2	4304	87.2	3924	87.2	3112	87.2	2254	87.2	1577	87.2	1348	87.2	1154
87.22	4197	87.22	3778	87.22	3069	87.22	2158	87.22	1621	87.22	1329	87.22	1117
87.24	4145	87.24	3746	87.24	3033	87.24	2242	87.24	1548	87.24	1327	87.24	1157
87.26	3879	87.26	3670	87.26	2992	87.26	2188	87.26	1688	87.26	1277	87.26	1095
87.28	3794	87.28	3529	87.28	2947	87.28	2151	87.28	1668	87.28	1328	87.28	1108
87.3	3817	87.3	3469	87.3	2798	87.3	2094	87.3	1657	87.3	1296	87.3	1067
87.32	3638	87.32	3280	87.32	2696	87.32	2132	87.32	1674	87.32	1350	87.32	1126
87.34	3537	87.34	3258	87.34	2638	87.34	2091	87.34	1613	87.34	1319	87.34	1065
87.36	3482	87.36	2959	87.36	2568	87.36	2011	87.36	1487	87.36	1248	87.36	1125
87.38	3362	87.38	2965	87.38	2473	87.38	1985	87.38	1561	87.38	1258	87.38	1123
87.4	3223	87.4	2858	87.4	2454	87.4	1981	87.4	1547	87.4	1287	87.4	1156
87.42	3015	87.42	2876	87.42	2436	87.42	1978	87.42	1657	87.42	1283	87.42	1140
87.44	2757	87.44	2662	87.44	2337	87.44	1913	87.44	1533	87.44	1271	87.44	1083
87.46	2507	87.46	2602	87.46	2260	87.46	1859	87.46	1465	87.46	1216	87.46	1111
87.48	2587	87.48	2513	87.48	2183	87.48	1857	87.48	1569	87.48	1250	87.48	1111
87.5	2397	87.5	2294	87.5	2077	87.5	1817	87.5	1497	87.5	1231	87.5	1149
87.52	2226	87.52	2205	87.52	2151	87.52	1754	87.52	1442	87.52	1312	87.52	1091
87.54	2257	87.54	2246	87.54	1915	87.54	1702	87.54	1445	87.54	1263	87.54	1121
87.56	2188	87.56	2180	87.56	2011	87.56	1774	87.56	1490	87.56	1277	87.56	1014
87.58	2064	87.58	2010	87.58	1909	87.58	1671	87.58	1384	87.58	1245	87.58	1099
87.6	2086	87.6	1991	87.6	1858	87.6	1660	87.6	1406	87.6	1224	87.6	1114
87.62	1959	87.62	1968	87.62	1838	87.62	1677	87.62	1376	87.62	1190	87.62	1157
87.64	1942	87.64	1856	87.64	1722	87.64	1582	87.64	1423	87.64	1204	87.64	1143
87.66	1888	87.66	1879	87.66	1721	87.66	1566	87.66	1431	87.66	1317	87.66	1062
87.68	1793	87.68	1792	87.68	1732	87.68	1545	87.68	1367	87.68	1189	87.68	1094
87.7	1786	87.7	1769	87.7	1651	87.7	1539	87.7	1307	87.7	1211	87.7	1157
87.72	1760	87.72	1701	87.72	1691	87.72	1498	87.72	1313	87.72	1246	87.72	1054
87.74	1722	87.74	1659	87.74	1632	87.74	1474	87.74	1307	87.74	1194	87.74	1108
87.76	1611	87.76	1556	87.76	1591	87.76	1472	87.76	1351	87.76	1166	87.76	1062
87.78	1644	87.78	1642	87.78	1590	87.78	1426	87.78	1335	87.78	1186	87.78	1058
87.8	1643	87.8	1589	87.8	1496	87.8	1476	87.8	1273	87.8	1181	87.8	1087
87.82	1640	87.82	1589	87.82	1473	87.82	1388	87.82	1284	87.82	1250	87.82	995
87.84	1588	87.84	1572	87.84	1453	87.84	1375	87.84	1347	87.84	1160	87.84	1108
87.86	1628	87.86	1671	87.86	1530	87.86	1364	87.86	1279	87.86	1074	87.86	1035
87.88	1458	87.88	1513	87.88	1444	87.88	1344	87.88	1310	87.88	1170	87.88	1101
87.9	1618	87.9	1528	87.9	1439	87.9	1410	87.9	1288	87.9	1118	87.9	1109
87.92	1508	87.92	1491	87.92	1407	87.92	1334	87.92	1292	87.92	1134	87.92	1030
87.94	1495	87.94	1491	87.94	1434	87.94	1413	87.94	1215	87.94	1137	87.94	1040
87.96	1561	87.96	1546	87.96	1442	87.96	1230	87.96	1177	87.96	1125	87.96	1016
87.98	1549	87.98	1458	87.98	1351	87.98	1216	87.98	1288	87.98	1092	87.98	1019
88	1539	88	1394	88	1432	88	1290	88	1284	88	1116	88	1032
88.02	1431	88.02	1387	88.02	1349	88.02	1305	88.02	1178	88.02	1182	88.02	1061
88.04	1471	88.04	1347	88.04	1336	88.04	1261	88.04	1194	88.04	1139	88.04	1080
88.06	1385	88.06	1366	88.06	1299	88.06	1254	88.06	1214	88.06	1069	88.06	1085
88.08	1382	88.08	1375	88.08	1366	88.08	1209	88.08	1163	88.08	1061	88.08	1087
88.1	1395	88.1	1412	88.1	1251	88.1	1179	88.1	1179	88.1	1130	88.1	1110
88.12	1424	88.12	1407	88.12	1357	88.12	1224	88.12	1164	88.12	1077	88.12	1042
88.14	1467	88.14	1454	88.14	1305	88.14	1250	88.14	1188	88.14	1108	88.14	1075
88.16	1347	88.16	1335	88.16	1311	88.16	1242	88.16	1138	88.16	1125	88.16	1008
88.18	1371	88.18	1342	88.18	1306	88.18	1188	88.18	1154	88.18	1092	88.18	996
88.2	1401	88.2	1394	88.2	1272	88.2	1212	88.2	1172	88.2	1099	88.2	1027
88.22	1395	88.22	1424	88.22	1352	88.22	1168	88.22	1135	88.22	1103	88.22	983
88.24	1374	88.24	1373	88.24	1296	88.24	1207	88.24	1165	88.24	1009	88.24	1021
88.26	1378	88.26	1399	88.26	1315	88.26	1219	88.26	1141	88.26	989	88.26	1068
88.28	1364	88.28	1386	88.28	1257	88.28	1185	88.28	1184	88.28	1145	88.28	1014
88.3	1421	88.3	1409	88.3	1288	88.3	1188	88.3	1139	88.3	1135	88.3	1015
88.32	1370	88.32	1285	88.32	1293	88.32	1179	88.32	1099	88.32	1075	88.32	1025
88.34	1285	88.34	1311	88.34	1370	88.34	1259	88.34	1112	88.34	1018	88.34	993
88.36	1390	88.36	1350	88.36	1211	88.36	1186	88.36	1138	88.36	1038	88.36	1084
88.38	1354	88.38	1291	88.38	1332	88.38	1238	88.38	1098	88.38	1097	88.38	1019
88.4	1320	88.4	1257	88.4	1242	88.4	1108	88.4	1173	88.4	1078	88.4	1002
88.42	1298	88.42	1324	88.42	1231	88.42	1183	88.42	1089	88.42	1066	88.42	1007
88.44	1281	88.44	1337	88.44	1254	88.44	1161	88.44	1121	88.44	1074	88.44	986
88.46	1228	88.46	1358	88.46	1301	88.46	1179	88.46	1214	88.46	1066	88.46	1033
88.48	1317	88.48	1274	88.48	1250	88.48	1214	88.48	1172	88.48	1119	88.48	1006
88.5	1349	88.5	1298	88.5	1287	88.5	1184	88.5	1127	88.5	1075	88.5	984
88.52	1269	88.52	1213	88.52	1244	88.52	1180	88.52	1133	88.52	1073	88.52	961
88.54	1274	88.54	1357	88.54	1225	88.54	1187	88.54	1172	88.54	1036	88.54	984
88.56	1368	88.56	1229	88.56	1201	88.56	1152	88.56	1117	88.56	1070	88.56	971
88.58	1292	88.58	1308	88.58	1200	88.58	1147	88.58	1101	88.58	1036	88.58	1066
88.6	1293	88.6	1299	88.6	1220	88.6	1219	88.6	1160	88.6	1064	88.6	975
88.62	1222	88.62	1309	88.62	1230	88.62	1194	88.62	1129	88.62	1086	88.62	1006
88.64	1323	88.64	1296	88.64	1273	88.64	1101	88.64	1162	88.64	1038	88.64	997
88.66	1217	88.66	1267	88.66	1144	88.66	1268	88.66	1189	88.66	999	88.66	985
88.68	1290	88.68	1258	88.68	1191	88.68	1142	88.68	1066	88.68	1007	88.68	942
88.7	1340	88.7	1216	88.7	1255	88.7	1135	88.7	1088	88.7	1036	88.7	977
88.72	1252	88.72	1273	88.72	1188	88.72	1122	88.72	1091	88.72	1009	88.72	991
88.74	1276	88.74	1323	88.74	1262	88.74	1153	88.74	1130	88.74	999	88.74	1004
88.76	1253	88.76	1266	88.76	1189	88.76	1182	88.76	1110	88.76	1037	88.76	1026
88.78	1282	88.78	1257	88.78	1184	88.78	1103	88.78	1117	88.78	1109	88.78	957
88.8	1256	88.8	1285	88.8	1163	88.8	1124	88.8	1094	88.8	992	88.8	972
88.82	1300	88.82	1186	88.82	1180	88.82	1099	88.82	1124	88.82	1069	88.82	1034
88.84	1232	88.84	1203	88.84	1185	88.84	1164	88.84	1114	88.84	1058	88.84	971
88.86	1289	88.86	1260	88.86	1130	88.86	1135	88.86	1117	88.86	1034	88.86	992
88.88	1244	88.88	1259	88.88	1151	88.88	1122	88.88	1047	88.88	971	88.88	950
88.9	1255	88.9	1174	88.9	1220	88.9	1108	88.9	1109	88.9	1030	88.9	992
88.92	1248	88.92	1229	88.92	1283	88.92	1166	88.92	1099	88.92	1048	88.92	1035
88.94	1230	88.94	1244	88.94	1205	88.94	1080	88.94	1075	88.94	1025	88.94	959
88.96	1256	88.96	1195	88.96	1233	88.96	1089	88.96	1047	88.96	1040	88.96	1005
88.98	1244	88.98	1247	88.98	1194	88.98	1134	88.98	1085	88.98	1048	88.98	991
89	1272	89	1225	89	1199	89	1157	89	1075	89	1047	89	1005
89.02	1281	89.02	1194	89.02	1161	89.02	1220	89.02	1050	89.02	1042	89.02	987
89.04	1253	89.04	1250	89.04	1125	89.04	1152	89.04	1140	89.04	1051	89.04	1018
89.06	1274	89.06	1200	89.06	1232	89.06	1116	89.06	1103	89.06	1007	89.06	1011
89.08	1247	89.08	1256	89.08	1205	89.08	1150	89.08	1112	89.08	997	89.08	911
89.1	1261	89.1	1164	89.1	1245	89.1	1177	89.1	1110	89.1	1069	89.1	994
89.12	1185	89.12	1274	89.12	1115	89.12	1163	89.12	1067	89.12	1011	89.12	975
89.14	1200	89.14	1252	89.14	1091	89.14	1096	89.14	1095	89.14	995	89.14	1004
89.16	1257	89.16	1222	89.16	1172	89.16	1186	89.16	1049	89.16	1072	89.16	966
89.18	1220	89.18	1256	89.18	1246	89.18	1146	89.18	1079	89.18	1018	89.18	1031
89.2	1189	89.2	1218	89.2	1226	89.2	1150	89.2	1076	89.2	1021	89.2	971
89.22	1220	89.22	1217	89.22	1193	89.22	1156	89.22	1139	89.22	1062	89.22	987
89.24	1145	89.24	1180	89.24	1268	89.24	1081	89.24	1104	89.24	1037	89.24	984
89.26	1225	89.26	1215	89.26	1144	89.26	1130	89.26	1055	89.26	1060	89.26	1026
89.28	1302	89.28	1235	89.28	1153	89.28	1106	89.28	1090	89.28	1072	89.28	951
89.3	1242	89.3	1185	89.3	1161	89.3	1088	89.3	1088	89.3	981	89.3	952
89.32	1227	89.32	1234	89.32	1200	89.32	1142	89.32	1081	89.32	1014	89.32	1000
89.34	1184	89.34	1224	89.34	1182	89.34	1144	89.34	1057	89.34	987	89.34	1000
89.36	1162	89.36	1244	89.36	1099	89.36	1199	89.36	1064	89.36	1012	89.36	1005
89.38	1256	89.38	1234	89.38	1143	89.38	1120	89.38	1072	89.38	1026	89.38	939
89.4	1227	89.4	1266	89.4	1124	89.4	1117	89.4	1042	89.4	1029	89.4	957
89.42	1176	89.42	1213	89.42	1132	89.42	1113	89.42	1012	89.42	1058	89.42	949
89.44	1222	89.44	1109	89.44	1161	89.44	1129	89.44	1067	89.44	1021	89.44	985
89.46	1207	89.46	1169	89.46	1175	89.46	1149	89.46	1146	89.46	1062	89.46	974
89.48	1221	89.48	1170	89.48	1152	89.48	1123	89.48	1034	89.48	1106	89.48	1040
89.5	1193	89.5	1232	89.5	1210	89.5	1144	89.5	1144	89.5	1018	89.5	1039
89.52	1203	89.52	1191	89.52	1181	89.52	1054	89.52	1085	89.52	1009	89.52	919
89.54	1122	89.54	1184	89.54	1154	89.54	1072	89.54	1074	89.54	1043	89.54	953
89.56	1128	89.56	1149	89.56	1116	89.56	1107	89.56	1013	89.56	1051	89.56	992
89.58	1170	89.58	1212	89.58	1196	89.58	1132	89.58	1116	89.58	1014	89.58	1005
89.6	1199	89.6	1150	89.6	1160	89.6	1098	89.6	1035	89.6	1044	89.6	966
89.62	1170	89.62	1190	89.62	1076	89.62	1125	89.62	1061	89.62	1030	89.62	991
89.64	1213	89.64	1251	89.64	1173	89.64	1117	89.64	1111	89.64	1050	89.64	1008
89.66	1157	89.66	1109	89.66	1157	89.66	1099	89.66	1077	89.66	1008	89.66	992
89.68	1225	89.68	1199	89.68	1150	89.68	1115	89.68	1157	89.68	1016	89.68	928
89.7	1193	89.7	1154	89.7	1194	89.7	1110	89.7	1002	89.7	1001	89.7	976
89.72	1231	89.72	1200	89.72	1154	89.72	1157	89.72	1110	89.72	1025	89.72	1000
89.74	1231	89.74	1160	89.74	1151	89.74	1109	89.74	1100	89.74	1026	89.74	902
89.76	1195	89.76	1166	89.76	1139	89.76	1110	89.76	1114	89.76	1029	89.76	997
89.78	1215	89.78	1152	89.78	1160	89.78	1135	89.78	1106	89.78	1079	89.78	992
89.8	1173	89.8	1172	89.8	1192	89.8	1110	89.8	1082	89.8	1026	89.8	992
89.82	1261	89.82	1178	89.82	1133	89.82	1065	89.82	1059	89.82	1102	89.82	1014
89.84	1221	89.84	1223	89.84	1118	89.84	1024	89.84	1086	89.84	1074	89.84	963
89.86	1140	89.86	1149	89.86	1148	89.86	1143	89.86	1038	89.86	1056	89.86	923
89.88	1194	89.88	1229	89.88	1182	89.88	1113	89.88	1073	89.88	1052	89.88	970
89.9	1181	89.9	1215	89.9	1128	89.9	1072	89.9	1013	89.9	1035	89.9	972
89.92	1174	89.92	1224	89.92	1157	89.92	1101	89.92	1062	89.92	988	89.92	928
89.94	1127	89.94	1231	89.94	1110	89.94	1132	89.94	1065	89.94	1006	89.94	963
89.96	1159	89.96	1176	89.96	1122	89.96	1118	89.96	1116	89.96	1058	89.96	948
89.98	1236	89.98	1131	89.98	1139	89.98	1153	89.98	1078	89.98	1029	89.98	880
90	1181	90	1167	90	1184	90	1062	90	1094	90	1034	90	996
