# Supplementary material for: Tribological Properties of Nitrate Graphite Foils
Source: Nanomaterials (Basel). 2024 Sep 15;14(18):1499. doi: 10.3390/nano14181499 (PMC11434555; doi:10.3390/nano14181499)
Supplement: Supplementary file 1 [file nanomaterials-14-01499-s001.zip › X-ray data/macrostress/0001/40-80/dens_13/TD/148.TXT]

Sample	0001_40_13_RD
Comments	Psi = 0.000
Filename	C:\Windmax\Data\2024_05_07\148.raw
Goniometer	Ultima IV
Attachment	MPA-ML4 (with gamma) for stress
ScanningMode	2Theta/Theta
ScanningType	FT
X-Ray	40kV/30mA	X-Ray	40kV/30mA	X-Ray	40kV/30mA	X-Ray	40kV/30mA	X-Ray	40kV/30mA	X-Ray	40kV/30mA	X-Ray	40kV/30mA
DivSlit	2/3?�|2/3deg.	DivSlit	2/3?�|2/3deg.	DivSlit	2/3?�|2/3deg.	DivSlit	2/3?�|2/3deg.	DivSlit	2/3?�|2/3deg.	DivSlit	2/3?�|2/3deg.	DivSlit	2/3?�|2/3deg.
DivH.L.Slit	10.00mm	DivH.L.Slit	10.00mm	DivH.L.Slit	10.00mm	DivH.L.Slit	10.00mm	DivH.L.Slit	10.00mm	DivH.L.Slit	10.00mm	DivH.L.Slit	10.00mm
SctSlit	Open	SctSlit	Open	SctSlit	Open	SctSlit	Open	SctSlit	Open	SctSlit	Open	SctSlit	Open
RecSlit	0.30mm	RecSlit	0.30mm	RecSlit	0.30mm	RecSlit	0.30mm	RecSlit	0.30mm	RecSlit	0.30mm	RecSlit	0.30mm
Start	84	Start	84	Start	84	Start	84	Start	84	Start	84	Start	84
Stop	90	Stop	90	Stop	90	Stop	90	Stop	90	Stop	90	Stop	90
Step	0.02	Step	0.02	Step	0.02	Step	0.02	Step	0.02	Step	0.02	Step	0.02
84	954	84	1007	84	934	84	923	84	906	84	976	84	949
84.02	918	84.02	935	84.02	979	84.02	886	84.02	947	84.02	905	84.02	922
84.04	868	84.04	944	84.04	928	84.04	931	84.04	933	84.04	931	84.04	901
84.06	946	84.06	957	84.06	947	84.06	972	84.06	957	84.06	938	84.06	940
84.08	931	84.08	981	84.08	882	84.08	940	84.08	881	84.08	944	84.08	918
84.1	957	84.1	925	84.1	920	84.1	942	84.1	898	84.1	918	84.1	921
84.12	943	84.12	931	84.12	945	84.12	943	84.12	945	84.12	877	84.12	927
84.14	972	84.14	936	84.14	985	84.14	940	84.14	928	84.14	908	84.14	931
84.16	907	84.16	926	84.16	902	84.16	957	84.16	948	84.16	948	84.16	910
84.18	933	84.18	976	84.18	899	84.18	915	84.18	897	84.18	897	84.18	876
84.2	973	84.2	939	84.2	909	84.2	931	84.2	930	84.2	885	84.2	928
84.22	900	84.22	969	84.22	918	84.22	882	84.22	862	84.22	863	84.22	917
84.24	964	84.24	1007	84.24	929	84.24	892	84.24	866	84.24	872	84.24	907
84.26	911	84.26	907	84.26	914	84.26	856	84.26	899	84.26	908	84.26	890
84.28	911	84.28	940	84.28	921	84.28	899	84.28	927	84.28	892	84.28	925
84.3	957	84.3	898	84.3	930	84.3	906	84.3	939	84.3	923	84.3	824
84.32	891	84.32	965	84.32	892	84.32	873	84.32	873	84.32	878	84.32	871
84.34	910	84.34	965	84.34	900	84.34	910	84.34	867	84.34	874	84.34	861
84.36	947	84.36	947	84.36	932	84.36	896	84.36	939	84.36	853	84.36	910
84.38	927	84.38	882	84.38	956	84.38	870	84.38	879	84.38	869	84.38	910
84.4	916	84.4	951	84.4	969	84.4	883	84.4	930	84.4	869	84.4	792
84.42	964	84.42	913	84.42	909	84.42	963	84.42	862	84.42	887	84.42	906
84.44	919	84.44	937	84.44	931	84.44	898	84.44	864	84.44	919	84.44	893
84.46	906	84.46	924	84.46	893	84.46	911	84.46	862	84.46	904	84.46	872
84.48	924	84.48	899	84.48	924	84.48	910	84.48	939	84.48	835	84.48	854
84.5	922	84.5	932	84.5	930	84.5	914	84.5	890	84.5	839	84.5	854
84.52	914	84.52	920	84.52	902	84.52	938	84.52	922	84.52	863	84.52	869
84.54	967	84.54	947	84.54	919	84.54	875	84.54	867	84.54	898	84.54	878
84.56	923	84.56	940	84.56	912	84.56	872	84.56	912	84.56	896	84.56	905
84.58	929	84.58	891	84.58	958	84.58	941	84.58	866	84.58	840	84.58	853
84.6	898	84.6	937	84.6	898	84.6	923	84.6	895	84.6	862	84.6	803
84.62	939	84.62	913	84.62	942	84.62	912	84.62	915	84.62	867	84.62	843
84.64	888	84.64	886	84.64	844	84.64	889	84.64	891	84.64	882	84.64	876
84.66	913	84.66	958	84.66	926	84.66	946	84.66	885	84.66	862	84.66	887
84.68	937	84.68	929	84.68	921	84.68	902	84.68	850	84.68	867	84.68	896
84.7	985	84.7	945	84.7	906	84.7	912	84.7	892	84.7	901	84.7	845
84.72	948	84.72	969	84.72	923	84.72	940	84.72	845	84.72	908	84.72	859
84.74	964	84.74	939	84.74	900	84.74	913	84.74	892	84.74	838	84.74	827
84.76	856	84.76	880	84.76	925	84.76	942	84.76	885	84.76	882	84.76	858
84.78	965	84.78	959	84.78	978	84.78	870	84.78	891	84.78	870	84.78	858
84.8	954	84.8	952	84.8	959	84.8	875	84.8	894	84.8	851	84.8	852
84.82	936	84.82	980	84.82	908	84.82	932	84.82	872	84.82	887	84.82	817
84.84	910	84.84	898	84.84	956	84.84	949	84.84	872	84.84	879	84.84	869
84.86	966	84.86	933	84.86	942	84.86	891	84.86	956	84.86	808	84.86	820
84.88	923	84.88	960	84.88	951	84.88	988	84.88	920	84.88	883	84.88	811
84.9	930	84.9	951	84.9	963	84.9	932	84.9	904	84.9	860	84.9	873
84.92	915	84.92	918	84.92	937	84.92	916	84.92	897	84.92	882	84.92	828
84.94	1001	84.94	947	84.94	940	84.94	941	84.94	960	84.94	888	84.94	879
84.96	928	84.96	918	84.96	925	84.96	960	84.96	907	84.96	901	84.96	897
84.98	944	84.98	932	84.98	970	84.98	898	84.98	876	84.98	877	84.98	879
85	948	85	1001	85	978	85	942	85	864	85	918	85	837
85.02	926	85.02	914	85.02	961	85.02	906	85.02	862	85.02	904	85.02	892
85.04	929	85.04	978	85.04	1007	85.04	918	85.04	872	85.04	917	85.04	822
85.06	992	85.06	969	85.06	912	85.06	930	85.06	940	85.06	867	85.06	827
85.08	984	85.08	969	85.08	925	85.08	993	85.08	901	85.08	901	85.08	853
85.1	944	85.1	912	85.1	964	85.1	910	85.1	897	85.1	924	85.1	879
85.12	956	85.12	962	85.12	905	85.12	941	85.12	939	85.12	852	85.12	844
85.14	955	85.14	938	85.14	919	85.14	875	85.14	861	85.14	878	85.14	860
85.16	993	85.16	921	85.16	983	85.16	924	85.16	901	85.16	920	85.16	892
85.18	1004	85.18	948	85.18	936	85.18	928	85.18	897	85.18	889	85.18	825
85.2	920	85.2	976	85.2	925	85.2	962	85.2	887	85.2	854	85.2	883
85.22	917	85.22	985	85.22	1008	85.22	928	85.22	857	85.22	920	85.22	804
85.24	1013	85.24	899	85.24	922	85.24	905	85.24	900	85.24	921	85.24	862
85.26	968	85.26	982	85.26	899	85.26	973	85.26	868	85.26	844	85.26	878
85.28	971	85.28	1041	85.28	971	85.28	956	85.28	910	85.28	869	85.28	847
85.3	989	85.3	991	85.3	963	85.3	909	85.3	936	85.3	894	85.3	821
85.32	936	85.32	981	85.32	947	85.32	941	85.32	913	85.32	842	85.32	879
85.34	948	85.34	980	85.34	909	85.34	939	85.34	876	85.34	854	85.34	830
85.36	958	85.36	964	85.36	1011	85.36	966	85.36	927	85.36	878	85.36	853
85.38	920	85.38	951	85.38	973	85.38	954	85.38	897	85.38	888	85.38	829
85.4	971	85.4	979	85.4	1026	85.4	954	85.4	903	85.4	879	85.4	798
85.42	970	85.42	981	85.42	984	85.42	950	85.42	927	85.42	852	85.42	877
85.44	954	85.44	973	85.44	992	85.44	928	85.44	825	85.44	926	85.44	805
85.46	964	85.46	1018	85.46	951	85.46	970	85.46	924	85.46	889	85.46	806
85.48	1039	85.48	1070	85.48	972	85.48	979	85.48	944	85.48	886	85.48	941
85.5	992	85.5	956	85.5	989	85.5	986	85.5	902	85.5	830	85.5	855
85.52	996	85.52	1023	85.52	944	85.52	935	85.52	913	85.52	885	85.52	831
85.54	951	85.54	1043	85.54	986	85.54	934	85.54	910	85.54	919	85.54	858
85.56	1006	85.56	1025	85.56	943	85.56	949	85.56	931	85.56	950	85.56	800
85.58	1003	85.58	967	85.58	1037	85.58	927	85.58	875	85.58	903	85.58	806
85.6	976	85.6	998	85.6	979	85.6	986	85.6	951	85.6	876	85.6	788
85.62	1042	85.62	973	85.62	963	85.62	929	85.62	888	85.62	895	85.62	840
85.64	971	85.64	1072	85.64	993	85.64	952	85.64	916	85.64	853	85.64	865
85.66	1025	85.66	1001	85.66	967	85.66	932	85.66	923	85.66	894	85.66	825
85.68	1011	85.68	1049	85.68	998	85.68	957	85.68	981	85.68	886	85.68	874
85.7	1000	85.7	984	85.7	944	85.7	946	85.7	903	85.7	859	85.7	880
85.72	1082	85.72	1030	85.72	1022	85.72	940	85.72	974	85.72	927	85.72	794
85.74	1048	85.74	994	85.74	1037	85.74	1015	85.74	881	85.74	945	85.74	854
85.76	1052	85.76	1016	85.76	1039	85.76	1021	85.76	950	85.76	932	85.76	837
85.78	1035	85.78	1039	85.78	1049	85.78	998	85.78	900	85.78	830	85.78	864
85.8	1105	85.8	1053	85.8	1016	85.8	974	85.8	935	85.8	899	85.8	848
85.82	1029	85.82	1015	85.82	1016	85.82	924	85.82	927	85.82	883	85.82	837
85.84	1010	85.84	1066	85.84	1006	85.84	1015	85.84	938	85.84	879	85.84	866
85.86	1071	85.86	1042	85.86	1115	85.86	1037	85.86	901	85.86	868	85.86	868
85.88	1078	85.88	1084	85.88	1021	85.88	1004	85.88	917	85.88	893	85.88	908
85.9	1139	85.9	1052	85.9	1003	85.9	1003	85.9	945	85.9	857	85.9	864
85.92	1111	85.92	1123	85.92	1071	85.92	915	85.92	959	85.92	876	85.92	823
85.94	1056	85.94	1076	85.94	1049	85.94	962	85.94	938	85.94	887	85.94	854
85.96	1092	85.96	1097	85.96	1061	85.96	1025	85.96	1037	85.96	893	85.96	851
85.98	1160	85.98	1108	85.98	1058	85.98	1012	85.98	990	85.98	917	85.98	892
86	1158	86	1115	86	1099	86	1025	86	979	86	866	86	866
86.02	1155	86.02	1067	86.02	1111	86.02	1064	86.02	976	86.02	905	86.02	896
86.04	1105	86.04	1097	86.04	1034	86.04	1017	86.04	943	86.04	954	86.04	840
86.06	1132	86.06	1171	86.06	1085	86.06	982	86.06	943	86.06	906	86.06	835
86.08	1185	86.08	1097	86.08	1079	86.08	993	86.08	999	86.08	860	86.08	828
86.1	1166	86.1	1159	86.1	1106	86.1	984	86.1	987	86.1	920	86.1	870
86.12	1116	86.12	1189	86.12	1164	86.12	1051	86.12	931	86.12	919	86.12	894
86.14	1112	86.14	1173	86.14	1136	86.14	1042	86.14	986	86.14	944	86.14	897
86.16	1172	86.16	1116	86.16	1181	86.16	1051	86.16	991	86.16	1011	86.16	856
86.18	1205	86.18	1180	86.18	1051	86.18	1039	86.18	978	86.18	961	86.18	851
86.2	1116	86.2	1194	86.2	1193	86.2	1080	86.2	1086	86.2	942	86.2	839
86.22	1249	86.22	1169	86.22	1184	86.22	1072	86.22	996	86.22	948	86.22	861
86.24	1255	86.24	1240	86.24	1210	86.24	1072	86.24	1045	86.24	905	86.24	825
86.26	1287	86.26	1256	86.26	1143	86.26	1117	86.26	1043	86.26	921	86.26	925
86.28	1302	86.28	1286	86.28	1184	86.28	1098	86.28	1006	86.28	927	86.28	902
86.3	1265	86.3	1347	86.3	1231	86.3	1173	86.3	1017	86.3	948	86.3	950
86.32	1364	86.32	1277	86.32	1199	86.32	1149	86.32	1096	86.32	958	86.32	912
86.34	1339	86.34	1352	86.34	1234	86.34	1149	86.34	1099	86.34	1000	86.34	908
86.36	1355	86.36	1292	86.36	1344	86.36	1210	86.36	1139	86.36	972	86.36	866
86.38	1342	86.38	1327	86.38	1358	86.38	1214	86.38	969	86.38	1030	86.38	863
86.4	1389	86.4	1417	86.4	1305	86.4	1153	86.4	1137	86.4	992	86.4	908
86.42	1369	86.42	1393	86.42	1386	86.42	1264	86.42	1144	86.42	943	86.42	910
86.44	1510	86.44	1494	86.44	1306	86.44	1272	86.44	1148	86.44	1000	86.44	938
86.46	1495	86.46	1453	86.46	1446	86.46	1253	86.46	1131	86.46	1038	86.46	891
86.48	1592	86.48	1459	86.48	1424	86.48	1334	86.48	1104	86.48	1069	86.48	915
86.5	1547	86.5	1493	86.5	1373	86.5	1276	86.5	1172	86.5	996	86.5	963
86.52	1664	86.52	1598	86.52	1478	86.52	1359	86.52	1189	86.52	1107	86.52	986
86.54	1599	86.54	1668	86.54	1519	86.54	1339	86.54	1218	86.54	1092	86.54	993
86.56	1737	86.56	1635	86.56	1497	86.56	1425	86.56	1244	86.56	1009	86.56	903
86.58	1818	86.58	1649	86.58	1619	86.58	1475	86.58	1207	86.58	1119	86.58	912
86.6	1801	86.6	1782	86.6	1633	86.6	1404	86.6	1246	86.6	1134	86.6	950
86.62	1863	86.62	1869	86.62	1603	86.62	1566	86.62	1306	86.62	1084	86.62	924
86.64	1909	86.64	1885	86.64	1645	86.64	1589	86.64	1289	86.64	1049	86.64	1015
86.66	1998	86.66	1909	86.66	1708	86.66	1546	86.66	1270	86.66	1068	86.66	925
86.68	2039	86.68	2076	86.68	1864	86.68	1627	86.68	1329	86.68	1078	86.68	1019
86.7	2143	86.7	2140	86.7	1827	86.7	1587	86.7	1363	86.7	1140	86.7	959
86.72	2232	86.72	2123	86.72	1994	86.72	1633	86.72	1391	86.72	1122	86.72	933
86.74	2310	86.74	2235	86.74	2065	86.74	1705	86.74	1335	86.74	1132	86.74	981
86.76	2425	86.76	2327	86.76	2047	86.76	1636	86.76	1405	86.76	1133	86.76	1010
86.78	2541	86.78	2348	86.78	2090	86.78	1805	86.78	1468	86.78	1192	86.78	936
86.8	2621	86.8	2572	86.8	2060	86.8	1743	86.8	1383	86.8	1126	86.8	952
86.82	2683	86.82	2610	86.82	2255	86.82	1784	86.82	1429	86.82	1150	86.82	935
86.84	2780	86.84	2671	86.84	2296	86.84	1762	86.84	1455	86.84	1115	86.84	975
86.86	2891	86.86	2788	86.86	2359	86.86	1864	86.86	1506	86.86	1183	86.86	973
86.88	3043	86.88	2904	86.88	2369	86.88	1988	86.88	1556	86.88	1203	86.88	956
86.9	3124	86.9	2909	86.9	2560	86.9	1944	86.9	1470	86.9	1185	86.9	1018
86.92	3206	86.92	3017	86.92	2547	86.92	1975	86.92	1482	86.92	1148	86.92	1002
86.94	3374	86.94	3091	86.94	2534	86.94	1917	86.94	1445	86.94	1185	86.94	966
86.96	3472	86.96	3183	86.96	2666	86.96	1998	86.96	1405	86.96	1150	86.96	977
86.98	3567	86.98	3222	86.98	2606	86.98	1969	86.98	1465	86.98	1185	86.98	961
87	3614	87	3340	87	2597	87	1915	87	1502	87	1102	87	893
87.02	3688	87.02	3200	87.02	2636	87.02	1960	87.02	1469	87.02	1199	87.02	938
87.04	3662	87.04	3274	87.04	2587	87.04	1992	87.04	1438	87.04	1170	87.04	954
87.06	3580	87.06	3283	87.06	2659	87.06	1969	87.06	1508	87.06	1202	87.06	954
87.08	3624	87.08	3241	87.08	2594	87.08	2013	87.08	1431	87.08	1159	87.08	971
87.1	3528	87.1	3264	87.1	2566	87.1	1986	87.1	1472	87.1	1172	87.1	1007
87.12	3377	87.12	3219	87.12	2592	87.12	1962	87.12	1424	87.12	1168	87.12	919
87.14	3269	87.14	3073	87.14	2539	87.14	1927	87.14	1473	87.14	1138	87.14	942
87.16	3122	87.16	2980	87.16	2562	87.16	1882	87.16	1440	87.16	1107	87.16	917
87.18	3089	87.18	2801	87.18	2454	87.18	1883	87.18	1443	87.18	1118	87.18	993
87.2	3110	87.2	2828	87.2	2411	87.2	1905	87.2	1469	87.2	1164	87.2	979
87.22	2980	87.22	2850	87.22	2353	87.22	1859	87.22	1511	87.22	1108	87.22	1023
87.24	2824	87.24	2705	87.24	2329	87.24	1829	87.24	1404	87.24	1149	87.24	961
87.26	2786	87.26	2635	87.26	2239	87.26	1792	87.26	1391	87.26	1171	87.26	984
87.28	2677	87.28	2488	87.28	2240	87.28	1806	87.28	1335	87.28	1065	87.28	911
87.3	2676	87.3	2368	87.3	2053	87.3	1717	87.3	1321	87.3	1144	87.3	925
87.32	2642	87.32	2534	87.32	2059	87.32	1709	87.32	1370	87.32	1087	87.32	965
87.34	2486	87.34	2300	87.34	1970	87.34	1656	87.34	1342	87.34	1104	87.34	937
87.36	2290	87.36	2159	87.36	1870	87.36	1570	87.36	1263	87.36	1116	87.36	931
87.38	2253	87.38	2182	87.38	1857	87.38	1588	87.38	1292	87.38	1087	87.38	912
87.4	2182	87.4	2182	87.4	1805	87.4	1493	87.4	1264	87.4	1108	87.4	912
87.42	2041	87.42	2025	87.42	1790	87.42	1514	87.42	1311	87.42	1023	87.42	893
87.44	1861	87.44	1810	87.44	1720	87.44	1451	87.44	1267	87.44	1031	87.44	943
87.46	1906	87.46	1775	87.46	1602	87.46	1484	87.46	1146	87.46	1102	87.46	920
87.48	1797	87.48	1748	87.48	1553	87.48	1365	87.48	1175	87.48	1109	87.48	926
87.5	1727	87.5	1691	87.5	1528	87.5	1357	87.5	1172	87.5	1053	87.5	918
87.52	1640	87.52	1594	87.52	1499	87.52	1324	87.52	1169	87.52	1044	87.52	952
87.54	1536	87.54	1583	87.54	1387	87.54	1318	87.54	1128	87.54	991	87.54	874
87.56	1537	87.56	1456	87.56	1326	87.56	1316	87.56	1099	87.56	966	87.56	951
87.58	1436	87.58	1420	87.58	1383	87.58	1288	87.58	1050	87.58	991	87.58	931
87.6	1449	87.6	1431	87.6	1285	87.6	1230	87.6	1011	87.6	970	87.6	844
87.62	1400	87.62	1349	87.62	1292	87.62	1177	87.62	1080	87.62	961	87.62	918
87.64	1325	87.64	1390	87.64	1245	87.64	1137	87.64	1051	87.64	989	87.64	903
87.66	1306	87.66	1291	87.66	1289	87.66	1175	87.66	1087	87.66	914	87.66	874
87.68	1282	87.68	1304	87.68	1166	87.68	1092	87.68	1044	87.68	918	87.68	824
87.7	1265	87.7	1269	87.7	1213	87.7	1101	87.7	1008	87.7	908	87.7	845
87.72	1260	87.72	1201	87.72	1176	87.72	1103	87.72	1025	87.72	876	87.72	831
87.74	1286	87.74	1228	87.74	1141	87.74	1081	87.74	1030	87.74	966	87.74	801
87.76	1257	87.76	1189	87.76	1106	87.76	1074	87.76	965	87.76	940	87.76	829
87.78	1187	87.78	1144	87.78	1098	87.78	1075	87.78	961	87.78	904	87.78	877
87.8	1260	87.8	1257	87.8	1126	87.8	1073	87.8	1016	87.8	921	87.8	811
87.82	1145	87.82	1173	87.82	1154	87.82	1020	87.82	909	87.82	896	87.82	875
87.84	1131	87.84	1123	87.84	1143	87.84	996	87.84	916	87.84	885	87.84	888
87.86	1112	87.86	1097	87.86	1053	87.86	992	87.86	977	87.86	856	87.86	838
87.88	1095	87.88	1128	87.88	1088	87.88	1027	87.88	899	87.88	900	87.88	766
87.9	1113	87.9	1161	87.9	1043	87.9	980	87.9	839	87.9	819	87.9	808
87.92	1093	87.92	1136	87.92	1000	87.92	1036	87.92	923	87.92	834	87.92	796
87.94	990	87.94	1052	87.94	977	87.94	970	87.94	891	87.94	885	87.94	842
87.96	1085	87.96	1033	87.96	1029	87.96	988	87.96	939	87.96	850	87.96	840
87.98	1054	87.98	1112	87.98	1000	87.98	1017	87.98	932	87.98	876	87.98	786
88	1075	88	1039	88	1025	88	1019	88	877	88	852	88	808
88.02	1064	88.02	1128	88.02	1049	88.02	966	88.02	938	88.02	825	88.02	817
88.04	1096	88.04	1076	88.04	992	88.04	950	88.04	898	88.04	860	88.04	821
88.06	1098	88.06	1053	88.06	1057	88.06	977	88.06	867	88.06	818	88.06	826
88.08	1080	88.08	1034	88.08	995	88.08	915	88.08	867	88.08	840	88.08	817
88.1	999	88.1	1050	88.1	989	88.1	933	88.1	932	88.1	867	88.1	774
88.12	1060	88.12	1001	88.12	987	88.12	910	88.12	902	88.12	896	88.12	793
88.14	1007	88.14	998	88.14	932	88.14	912	88.14	836	88.14	847	88.14	756
88.16	1095	88.16	992	88.16	972	88.16	899	88.16	856	88.16	840	88.16	791
88.18	1042	88.18	1031	88.18	983	88.18	906	88.18	825	88.18	817	88.18	788
88.2	1042	88.2	985	88.2	987	88.2	924	88.2	886	88.2	838	88.2	811
88.22	994	88.22	1082	88.22	927	88.22	868	88.22	872	88.22	882	88.22	767
88.24	951	88.24	974	88.24	948	88.24	863	88.24	873	88.24	818	88.24	824
88.26	965	88.26	1072	88.26	924	88.26	917	88.26	896	88.26	827	88.26	785
88.28	1006	88.28	954	88.28	961	88.28	903	88.28	899	88.28	791	88.28	740
88.3	988	88.3	949	88.3	951	88.3	898	88.3	860	88.3	861	88.3	785
88.32	1053	88.32	991	88.32	963	88.32	865	88.32	892	88.32	863	88.32	733
88.34	976	88.34	961	88.34	1016	88.34	906	88.34	881	88.34	845	88.34	822
88.36	949	88.36	983	88.36	970	88.36	908	88.36	850	88.36	781	88.36	755
88.38	923	88.38	990	88.38	977	88.38	955	88.38	856	88.38	835	88.38	778
88.4	942	88.4	960	88.4	929	88.4	945	88.4	865	88.4	785	88.4	792
88.42	910	88.42	967	88.42	935	88.42	955	88.42	910	88.42	812	88.42	738
88.44	1026	88.44	935	88.44	937	88.44	931	88.44	819	88.44	839	88.44	744
88.46	964	88.46	964	88.46	892	88.46	838	88.46	821	88.46	813	88.46	818
88.48	977	88.48	967	88.48	950	88.48	877	88.48	836	88.48	809	88.48	758
88.5	900	88.5	950	88.5	936	88.5	903	88.5	834	88.5	826	88.5	810
88.52	924	88.52	941	88.52	901	88.52	844	88.52	876	88.52	788	88.52	784
88.54	908	88.54	944	88.54	931	88.54	821	88.54	826	88.54	819	88.54	748
88.56	969	88.56	936	88.56	943	88.56	879	88.56	846	88.56	830	88.56	767
88.58	935	88.58	888	88.58	808	88.58	861	88.58	845	88.58	809	88.58	804
88.6	935	88.6	929	88.6	917	88.6	935	88.6	916	88.6	846	88.6	747
88.62	962	88.62	894	88.62	829	88.62	905	88.62	777	88.62	805	88.62	738
88.64	892	88.64	957	88.64	943	88.64	919	88.64	861	88.64	862	88.64	777
88.66	925	88.66	910	88.66	939	88.66	847	88.66	838	88.66	848	88.66	758
88.68	881	88.68	927	88.68	886	88.68	860	88.68	838	88.68	827	88.68	778
88.7	928	88.7	926	88.7	897	88.7	842	88.7	861	88.7	812	88.7	829
88.72	939	88.72	986	88.72	928	88.72	893	88.72	847	88.72	833	88.72	770
88.74	921	88.74	915	88.74	908	88.74	836	88.74	834	88.74	800	88.74	776
88.76	880	88.76	941	88.76	883	88.76	908	88.76	868	88.76	792	88.76	746
88.78	936	88.78	904	88.78	898	88.78	868	88.78	834	88.78	819	88.78	796
88.8	903	88.8	929	88.8	926	88.8	892	88.8	820	88.8	849	88.8	760
88.82	953	88.82	908	88.82	879	88.82	869	88.82	820	88.82	803	88.82	704
88.84	897	88.84	920	88.84	854	88.84	877	88.84	810	88.84	824	88.84	728
88.86	854	88.86	893	88.86	929	88.86	870	88.86	866	88.86	787	88.86	790
88.88	852	88.88	912	88.88	870	88.88	911	88.88	844	88.88	813	88.88	811
88.9	907	88.9	922	88.9	886	88.9	878	88.9	790	88.9	799	88.9	742
88.92	919	88.92	897	88.92	881	88.92	840	88.92	840	88.92	824	88.92	758
88.94	927	88.94	909	88.94	913	88.94	875	88.94	821	88.94	809	88.94	771
88.96	872	88.96	898	88.96	898	88.96	846	88.96	823	88.96	772	88.96	751
88.98	848	88.98	926	88.98	950	88.98	843	88.98	786	88.98	789	88.98	700
89	876	89	876	89	902	89	816	89	838	89	817	89	811
89.02	960	89.02	963	89.02	943	89.02	859	89.02	859	89.02	772	89.02	782
89.04	945	89.04	876	89.04	867	89.04	892	89.04	849	89.04	770	89.04	759
89.06	833	89.06	891	89.06	826	89.06	873	89.06	822	89.06	780	89.06	766
89.08	945	89.08	903	89.08	867	89.08	882	89.08	766	89.08	762	89.08	748
89.1	908	89.1	870	89.1	883	89.1	857	89.1	803	89.1	827	89.1	792
89.12	878	89.12	905	89.12	861	89.12	861	89.12	805	89.12	795	89.12	757
89.14	969	89.14	892	89.14	878	89.14	809	89.14	824	89.14	755	89.14	752
89.16	864	89.16	868	89.16	863	89.16	850	89.16	806	89.16	730	89.16	817
89.18	925	89.18	889	89.18	895	89.18	811	89.18	834	89.18	764	89.18	793
89.2	907	89.2	848	89.2	870	89.2	843	89.2	805	89.2	763	89.2	772
89.22	894	89.22	850	89.22	891	89.22	848	89.22	813	89.22	795	89.22	742
89.24	889	89.24	900	89.24	906	89.24	844	89.24	805	89.24	804	89.24	769
89.26	928	89.26	907	89.26	917	89.26	806	89.26	815	89.26	801	89.26	794
89.28	916	89.28	839	89.28	823	89.28	830	89.28	776	89.28	764	89.28	726
89.3	845	89.3	879	89.3	844	89.3	774	89.3	861	89.3	751	89.3	775
89.32	863	89.32	901	89.32	903	89.32	810	89.32	823	89.32	790	89.32	698
89.34	907	89.34	863	89.34	882	89.34	912	89.34	763	89.34	795	89.34	755
89.36	864	89.36	855	89.36	893	89.36	850	89.36	808	89.36	798	89.36	743
89.38	890	89.38	825	89.38	887	89.38	805	89.38	809	89.38	820	89.38	755
89.4	833	89.4	853	89.4	849	89.4	811	89.4	808	89.4	807	89.4	759
89.42	882	89.42	876	89.42	927	89.42	843	89.42	856	89.42	726	89.42	762
89.44	861	89.44	912	89.44	811	89.44	853	89.44	866	89.44	847	89.44	727
89.46	878	89.46	916	89.46	848	89.46	835	89.46	834	89.46	763	89.46	724
89.48	879	89.48	865	89.48	868	89.48	889	89.48	831	89.48	839	89.48	738
89.5	931	89.5	859	89.5	869	89.5	871	89.5	799	89.5	778	89.5	719
89.52	845	89.52	911	89.52	872	89.52	834	89.52	863	89.52	773	89.52	798
89.54	830	89.54	843	89.54	859	89.54	829	89.54	764	89.54	775	89.54	707
89.56	861	89.56	865	89.56	858	89.56	803	89.56	810	89.56	795	89.56	793
89.58	855	89.58	769	89.58	836	89.58	837	89.58	887	89.58	833	89.58	780
89.6	885	89.6	870	89.6	885	89.6	870	89.6	830	89.6	778	89.6	778
89.62	868	89.62	854	89.62	863	89.62	825	89.62	824	89.62	796	89.62	738
89.64	862	89.64	855	89.64	889	89.64	825	89.64	810	89.64	782	89.64	784
89.66	856	89.66	837	89.66	934	89.66	854	89.66	806	89.66	773	89.66	752
89.68	905	89.68	910	89.68	859	89.68	868	89.68	845	89.68	800	89.68	758
89.7	850	89.7	887	89.7	913	89.7	845	89.7	810	89.7	792	89.7	750
89.72	865	89.72	906	89.72	899	89.72	828	89.72	825	89.72	819	89.72	747
89.74	873	89.74	849	89.74	833	89.74	820	89.74	808	89.74	761	89.74	769
89.76	909	89.76	873	89.76	865	89.76	886	89.76	813	89.76	792	89.76	725
89.78	832	89.78	858	89.78	849	89.78	805	89.78	758	89.78	783	89.78	819
89.8	913	89.8	863	89.8	850	89.8	850	89.8	848	89.8	797	89.8	706
89.82	852	89.82	920	89.82	868	89.82	853	89.82	805	89.82	802	89.82	759
89.84	890	89.84	924	89.84	891	89.84	823	89.84	797	89.84	792	89.84	787
89.86	806	89.86	908	89.86	837	89.86	841	89.86	837	89.86	733	89.86	739
89.88	882	89.88	874	89.88	891	89.88	810	89.88	834	89.88	770	89.88	755
89.9	788	89.9	855	89.9	877	89.9	836	89.9	848	89.9	795	89.9	771
89.92	883	89.92	865	89.92	865	89.92	867	89.92	788	89.92	729	89.92	763
89.94	846	89.94	887	89.94	836	89.94	851	89.94	844	89.94	766	89.94	759
89.96	872	89.96	872	89.96	859	89.96	827	89.96	790	89.96	752	89.96	744
89.98	840	89.98	837	89.98	889	89.98	773	89.98	786	89.98	747	89.98	758
90	826	90	848	90	838	90	813	90	777	90	774	90	788
