# Supplementary material for: Tribological Properties of Nitrate Graphite Foils
Source: Nanomaterials (Basel). 2024 Sep 15;14(18):1499. doi: 10.3390/nano14181499 (PMC11434555; doi:10.3390/nano14181499)
Supplement: Supplementary file 1 [file nanomaterials-14-01499-s001.zip › X-ray data/macrostress/0001/40-80/dens_16/RD/151.TXT]

Sample	0001_40_16_TD
Comments	Psi = 0.000
Filename	C:\Windmax\Data\2024_05_07\151.raw
Goniometer	Ultima IV
Attachment	MPA-ML4 (with gamma) for stress
ScanningMode	2Theta/Theta
ScanningType	FT
X-Ray	40kV/30mA	X-Ray	40kV/30mA	X-Ray	40kV/30mA	X-Ray	40kV/30mA	X-Ray	40kV/30mA	X-Ray	40kV/30mA	X-Ray	40kV/30mA
DivSlit	2/3?�|2/3deg.	DivSlit	2/3?�|2/3deg.	DivSlit	2/3?�|2/3deg.	DivSlit	2/3?�|2/3deg.	DivSlit	2/3?�|2/3deg.	DivSlit	2/3?�|2/3deg.	DivSlit	2/3?�|2/3deg.
DivH.L.Slit	10.00mm	DivH.L.Slit	10.00mm	DivH.L.Slit	10.00mm	DivH.L.Slit	10.00mm	DivH.L.Slit	10.00mm	DivH.L.Slit	10.00mm	DivH.L.Slit	10.00mm
SctSlit	Open	SctSlit	Open	SctSlit	Open	SctSlit	Open	SctSlit	Open	SctSlit	Open	SctSlit	Open
RecSlit	0.30mm	RecSlit	0.30mm	RecSlit	0.30mm	RecSlit	0.30mm	RecSlit	0.30mm	RecSlit	0.30mm	RecSlit	0.30mm
Start	84	Start	84	Start	84	Start	84	Start	84	Start	84	Start	84
Stop	90	Stop	90	Stop	90	Stop	90	Stop	90	Stop	90	Stop	90
Step	0.02	Step	0.02	Step	0.02	Step	0.02	Step	0.02	Step	0.02	Step	0.02
84	1315	84	1302	84	1254	84	1335	84	1283	84	1170	84	1129
84.02	1288	84.02	1355	84.02	1284	84.02	1217	84.02	1240	84.02	1233	84.02	1212
84.04	1292	84.04	1294	84.04	1355	84.04	1302	84.04	1232	84.04	1254	84.04	1156
84.06	1293	84.06	1333	84.06	1207	84.06	1239	84.06	1199	84.06	1235	84.06	1116
84.08	1288	84.08	1294	84.08	1330	84.08	1234	84.08	1217	84.08	1240	84.08	1171
84.1	1325	84.1	1329	84.1	1314	84.1	1214	84.1	1216	84.1	1216	84.1	1171
84.12	1343	84.12	1367	84.12	1318	84.12	1247	84.12	1199	84.12	1240	84.12	1158
84.14	1339	84.14	1258	84.14	1328	84.14	1301	84.14	1213	84.14	1233	84.14	1158
84.16	1300	84.16	1296	84.16	1267	84.16	1265	84.16	1160	84.16	1220	84.16	1205
84.18	1256	84.18	1337	84.18	1212	84.18	1310	84.18	1206	84.18	1194	84.18	1123
84.2	1300	84.2	1294	84.2	1332	84.2	1225	84.2	1277	84.2	1204	84.2	1181
84.22	1269	84.22	1288	84.22	1304	84.22	1191	84.22	1170	84.22	1203	84.22	1080
84.24	1314	84.24	1330	84.24	1272	84.24	1265	84.24	1233	84.24	1195	84.24	1135
84.26	1338	84.26	1282	84.26	1321	84.26	1250	84.26	1248	84.26	1244	84.26	1144
84.28	1266	84.28	1268	84.28	1250	84.28	1315	84.28	1214	84.28	1182	84.28	1131
84.3	1265	84.3	1314	84.3	1345	84.3	1301	84.3	1290	84.3	1155	84.3	1120
84.32	1344	84.32	1360	84.32	1274	84.32	1266	84.32	1222	84.32	1225	84.32	1194
84.34	1276	84.34	1372	84.34	1264	84.34	1292	84.34	1250	84.34	1179	84.34	1122
84.36	1275	84.36	1325	84.36	1273	84.36	1286	84.36	1245	84.36	1201	84.36	1173
84.38	1273	84.38	1292	84.38	1297	84.38	1286	84.38	1238	84.38	1187	84.38	1158
84.4	1315	84.4	1271	84.4	1352	84.4	1269	84.4	1204	84.4	1149	84.4	1177
84.42	1276	84.42	1311	84.42	1293	84.42	1218	84.42	1188	84.42	1206	84.42	1150
84.44	1343	84.44	1294	84.44	1287	84.44	1306	84.44	1283	84.44	1178	84.44	1085
84.46	1360	84.46	1275	84.46	1365	84.46	1254	84.46	1156	84.46	1255	84.46	1146
84.48	1313	84.48	1288	84.48	1256	84.48	1307	84.48	1220	84.48	1225	84.48	1132
84.5	1312	84.5	1321	84.5	1315	84.5	1225	84.5	1251	84.5	1225	84.5	1142
84.52	1287	84.52	1312	84.52	1253	84.52	1201	84.52	1253	84.52	1163	84.52	1181
84.54	1351	84.54	1332	84.54	1200	84.54	1287	84.54	1238	84.54	1157	84.54	1188
84.56	1377	84.56	1281	84.56	1244	84.56	1251	84.56	1201	84.56	1190	84.56	1166
84.58	1327	84.58	1278	84.58	1264	84.58	1287	84.58	1208	84.58	1140	84.58	1154
84.6	1293	84.6	1317	84.6	1285	84.6	1213	84.6	1226	84.6	1214	84.6	1074
84.62	1244	84.62	1365	84.62	1263	84.62	1236	84.62	1208	84.62	1230	84.62	1139
84.64	1344	84.64	1332	84.64	1279	84.64	1258	84.64	1200	84.64	1212	84.64	1118
84.66	1365	84.66	1303	84.66	1362	84.66	1224	84.66	1219	84.66	1201	84.66	1051
84.68	1313	84.68	1284	84.68	1269	84.68	1248	84.68	1212	84.68	1210	84.68	1179
84.7	1249	84.7	1266	84.7	1259	84.7	1245	84.7	1287	84.7	1177	84.7	1077
84.72	1326	84.72	1318	84.72	1256	84.72	1273	84.72	1261	84.72	1201	84.72	1169
84.74	1336	84.74	1299	84.74	1305	84.74	1297	84.74	1140	84.74	1159	84.74	1109
84.76	1286	84.76	1288	84.76	1326	84.76	1218	84.76	1266	84.76	1197	84.76	1078
84.78	1287	84.78	1311	84.78	1294	84.78	1252	84.78	1218	84.78	1173	84.78	1119
84.8	1321	84.8	1340	84.8	1302	84.8	1265	84.8	1235	84.8	1196	84.8	1059
84.82	1306	84.82	1317	84.82	1317	84.82	1277	84.82	1178	84.82	1222	84.82	1187
84.84	1375	84.84	1321	84.84	1313	84.84	1320	84.84	1258	84.84	1229	84.84	1112
84.86	1321	84.86	1326	84.86	1291	84.86	1307	84.86	1240	84.86	1193	84.86	1052
84.88	1349	84.88	1355	84.88	1266	84.88	1280	84.88	1241	84.88	1168	84.88	1115
84.9	1313	84.9	1286	84.9	1224	84.9	1300	84.9	1211	84.9	1207	84.9	1114
84.92	1286	84.92	1366	84.92	1277	84.92	1277	84.92	1223	84.92	1197	84.92	1147
84.94	1337	84.94	1303	84.94	1314	84.94	1264	84.94	1277	84.94	1312	84.94	1133
84.96	1321	84.96	1351	84.96	1283	84.96	1319	84.96	1323	84.96	1211	84.96	1086
84.98	1281	84.98	1321	84.98	1250	84.98	1295	84.98	1300	84.98	1181	84.98	1128
85	1310	85	1392	85	1275	85	1291	85	1165	85	1126	85	1148
85.02	1335	85.02	1295	85.02	1296	85.02	1314	85.02	1193	85.02	1207	85.02	1145
85.04	1284	85.04	1301	85.04	1339	85.04	1239	85.04	1258	85.04	1178	85.04	1120
85.06	1360	85.06	1374	85.06	1303	85.06	1304	85.06	1186	85.06	1137	85.06	1147
85.08	1358	85.08	1352	85.08	1296	85.08	1288	85.08	1224	85.08	1224	85.08	1168
85.1	1347	85.1	1327	85.1	1278	85.1	1280	85.1	1211	85.1	1282	85.1	1164
85.12	1360	85.12	1367	85.12	1321	85.12	1307	85.12	1223	85.12	1170	85.12	1114
85.14	1351	85.14	1381	85.14	1364	85.14	1293	85.14	1267	85.14	1154	85.14	1102
85.16	1299	85.16	1333	85.16	1303	85.16	1255	85.16	1247	85.16	1213	85.16	1152
85.18	1350	85.18	1361	85.18	1339	85.18	1340	85.18	1176	85.18	1220	85.18	1149
85.2	1338	85.2	1375	85.2	1353	85.2	1303	85.2	1260	85.2	1107	85.2	1105
85.22	1338	85.22	1372	85.22	1370	85.22	1291	85.22	1297	85.22	1196	85.22	1165
85.24	1320	85.24	1374	85.24	1359	85.24	1329	85.24	1259	85.24	1225	85.24	1133
85.26	1349	85.26	1438	85.26	1304	85.26	1298	85.26	1205	85.26	1173	85.26	1079
85.28	1351	85.28	1366	85.28	1334	85.28	1318	85.28	1164	85.28	1241	85.28	1107
85.3	1365	85.3	1395	85.3	1369	85.3	1405	85.3	1315	85.3	1150	85.3	1076
85.32	1423	85.32	1429	85.32	1359	85.32	1271	85.32	1201	85.32	1205	85.32	1167
85.34	1339	85.34	1335	85.34	1330	85.34	1254	85.34	1160	85.34	1144	85.34	1111
85.36	1433	85.36	1386	85.36	1336	85.36	1296	85.36	1305	85.36	1209	85.36	1101
85.38	1355	85.38	1410	85.38	1372	85.38	1264	85.38	1247	85.38	1226	85.38	1140
85.4	1430	85.4	1420	85.4	1315	85.4	1310	85.4	1233	85.4	1171	85.4	1062
85.42	1402	85.42	1380	85.42	1378	85.42	1309	85.42	1224	85.42	1170	85.42	1141
85.44	1367	85.44	1338	85.44	1331	85.44	1372	85.44	1208	85.44	1167	85.44	1132
85.46	1404	85.46	1380	85.46	1310	85.46	1337	85.46	1207	85.46	1182	85.46	1171
85.48	1380	85.48	1423	85.48	1437	85.48	1277	85.48	1218	85.48	1218	85.48	1100
85.5	1380	85.5	1415	85.5	1367	85.5	1252	85.5	1233	85.5	1209	85.5	1140
85.52	1470	85.52	1408	85.52	1425	85.52	1259	85.52	1231	85.52	1195	85.52	1152
85.54	1415	85.54	1436	85.54	1391	85.54	1279	85.54	1285	85.54	1196	85.54	1159
85.56	1456	85.56	1434	85.56	1342	85.56	1342	85.56	1217	85.56	1217	85.56	1138
85.58	1451	85.58	1442	85.58	1382	85.58	1354	85.58	1267	85.58	1149	85.58	1135
85.6	1425	85.6	1413	85.6	1341	85.6	1341	85.6	1299	85.6	1214	85.6	1118
85.62	1355	85.62	1328	85.62	1351	85.62	1292	85.62	1293	85.62	1212	85.62	1159
85.64	1394	85.64	1446	85.64	1389	85.64	1262	85.64	1279	85.64	1167	85.64	1157
85.66	1521	85.66	1386	85.66	1393	85.66	1324	85.66	1253	85.66	1233	85.66	1124
85.68	1453	85.68	1465	85.68	1351	85.68	1259	85.68	1294	85.68	1169	85.68	1164
85.7	1445	85.7	1488	85.7	1364	85.7	1391	85.7	1302	85.7	1231	85.7	1095
85.72	1445	85.72	1469	85.72	1438	85.72	1349	85.72	1228	85.72	1228	85.72	1095
85.74	1475	85.74	1496	85.74	1408	85.74	1398	85.74	1310	85.74	1228	85.74	1112
85.76	1540	85.76	1378	85.76	1558	85.76	1394	85.76	1230	85.76	1184	85.76	1161
85.78	1533	85.78	1456	85.78	1448	85.78	1353	85.78	1288	85.78	1234	85.78	1168
85.8	1609	85.8	1478	85.8	1359	85.8	1390	85.8	1247	85.8	1189	85.8	1148
85.82	1486	85.82	1601	85.82	1470	85.82	1294	85.82	1276	85.82	1192	85.82	1142
85.84	1561	85.84	1458	85.84	1370	85.84	1360	85.84	1276	85.84	1234	85.84	1169
85.86	1558	85.86	1502	85.86	1403	85.86	1323	85.86	1320	85.86	1245	85.86	1083
85.88	1502	85.88	1574	85.88	1486	85.88	1358	85.88	1244	85.88	1243	85.88	1190
85.9	1559	85.9	1535	85.9	1479	85.9	1356	85.9	1277	85.9	1256	85.9	1160
85.92	1564	85.92	1632	85.92	1535	85.92	1430	85.92	1271	85.92	1204	85.92	1153
85.94	1619	85.94	1555	85.94	1430	85.94	1361	85.94	1355	85.94	1217	85.94	1160
85.96	1635	85.96	1546	85.96	1465	85.96	1392	85.96	1325	85.96	1247	85.96	1180
85.98	1616	85.98	1590	85.98	1520	85.98	1380	85.98	1296	85.98	1255	85.98	1175
86	1616	86	1577	86	1458	86	1411	86	1259	86	1194	86	1147
86.02	1554	86.02	1607	86.02	1528	86.02	1494	86.02	1279	86.02	1229	86.02	1115
86.04	1699	86.04	1642	86.04	1540	86.04	1458	86.04	1364	86.04	1271	86.04	1122
86.06	1610	86.06	1613	86.06	1513	86.06	1433	86.06	1323	86.06	1182	86.06	1130
86.08	1630	86.08	1683	86.08	1572	86.08	1477	86.08	1389	86.08	1302	86.08	1193
86.1	1799	86.1	1650	86.1	1576	86.1	1478	86.1	1303	86.1	1262	86.1	1191
86.12	1675	86.12	1696	86.12	1622	86.12	1450	86.12	1334	86.12	1268	86.12	1143
86.14	1775	86.14	1638	86.14	1606	86.14	1497	86.14	1355	86.14	1302	86.14	1185
86.16	1808	86.16	1776	86.16	1583	86.16	1508	86.16	1378	86.16	1215	86.16	1206
86.18	1788	86.18	1780	86.18	1696	86.18	1498	86.18	1424	86.18	1228	86.18	1176
86.2	1771	86.2	1786	86.2	1628	86.2	1556	86.2	1396	86.2	1239	86.2	1109
86.22	1822	86.22	1858	86.22	1690	86.22	1516	86.22	1428	86.22	1296	86.22	1098
86.24	1907	86.24	1892	86.24	1686	86.24	1545	86.24	1392	86.24	1274	86.24	1088
86.26	1925	86.26	1832	86.26	1658	86.26	1559	86.26	1352	86.26	1240	86.26	1139
86.28	1981	86.28	1936	86.28	1777	86.28	1579	86.28	1411	86.28	1231	86.28	1206
86.3	1974	86.3	1884	86.3	1786	86.3	1620	86.3	1382	86.3	1253	86.3	1108
86.32	1939	86.32	1922	86.32	1755	86.32	1631	86.32	1383	86.32	1260	86.32	1177
86.34	1998	86.34	2028	86.34	1893	86.34	1550	86.34	1428	86.34	1252	86.34	1151
86.36	2134	86.36	1986	86.36	1851	86.36	1683	86.36	1363	86.36	1396	86.36	1156
86.38	2155	86.38	2055	86.38	1818	86.38	1708	86.38	1467	86.38	1326	86.38	1186
86.4	2138	86.4	2121	86.4	1900	86.4	1731	86.4	1450	86.4	1308	86.4	1190
86.42	2237	86.42	2084	86.42	1962	86.42	1688	86.42	1524	86.42	1293	86.42	1176
86.44	2275	86.44	2200	86.44	1972	86.44	1829	86.44	1523	86.44	1344	86.44	1092
86.46	2330	86.46	2223	86.46	2023	86.46	1691	86.46	1538	86.46	1328	86.46	1152
86.48	2455	86.48	2331	86.48	2027	86.48	1853	86.48	1436	86.48	1284	86.48	1195
86.5	2530	86.5	2276	86.5	2114	86.5	1854	86.5	1579	86.5	1338	86.5	1208
86.52	2427	86.52	2364	86.52	2243	86.52	1944	86.52	1551	86.52	1302	86.52	1178
86.54	2496	86.54	2484	86.54	2215	86.54	1858	86.54	1576	86.54	1314	86.54	1180
86.56	2576	86.56	2592	86.56	2257	86.56	2032	86.56	1529	86.56	1283	86.56	1169
86.58	2682	86.58	2637	86.58	2315	86.58	1983	86.58	1521	86.58	1291	86.58	1196
86.6	2818	86.6	2597	86.6	2390	86.6	2053	86.6	1562	86.6	1370	86.6	1188
86.62	2826	86.62	2840	86.62	2506	86.62	1999	86.62	1560	86.62	1261	86.62	1184
86.64	3011	86.64	2882	86.64	2478	86.64	2110	86.64	1650	86.64	1292	86.64	1188
86.66	3086	86.66	3025	86.66	2563	86.66	2103	86.66	1616	86.66	1362	86.66	1158
86.68	3287	86.68	3142	86.68	2642	86.68	2064	86.68	1633	86.68	1391	86.68	1183
86.7	3290	86.7	3095	86.7	2714	86.7	2084	86.7	1678	86.7	1419	86.7	1135
86.72	3451	86.72	3301	86.72	2844	86.72	2203	86.72	1670	86.72	1354	86.72	1180
86.74	3715	86.74	3398	86.74	2890	86.74	2105	86.74	1689	86.74	1339	86.74	1196
86.76	3756	86.76	3540	86.76	2945	86.76	2196	86.76	1692	86.76	1362	86.76	1187
86.78	3842	86.78	3675	86.78	3047	86.78	2246	86.78	1727	86.78	1378	86.78	1120
86.8	4053	86.8	3763	86.8	3116	86.8	2168	86.8	1706	86.8	1392	86.8	1209
86.82	4095	86.82	3875	86.82	3133	86.82	2386	86.82	1723	86.82	1339	86.82	1154
86.84	4329	86.84	3914	86.84	3167	86.84	2368	86.84	1780	86.84	1332	86.84	1141
86.86	4558	86.86	4212	86.86	3280	86.86	2344	86.86	1780	86.86	1375	86.86	1192
86.88	4672	86.88	4292	86.88	3417	86.88	2324	86.88	1623	86.88	1326	86.88	1174
86.9	4797	86.9	4367	86.9	3294	86.9	2381	86.9	1655	86.9	1340	86.9	1222
86.92	5028	86.92	4524	86.92	3297	86.92	2360	86.92	1675	86.92	1374	86.92	1204
86.94	5136	86.94	4512	86.94	3506	86.94	2416	86.94	1712	86.94	1327	86.94	1121
86.96	5440	86.96	4585	86.96	3434	86.96	2321	86.96	1741	86.96	1341	86.96	1202
86.98	5324	86.98	4614	86.98	3463	86.98	2399	86.98	1740	86.98	1411	86.98	1140
87	5399	87	4673	87	3669	87	2397	87	1666	87	1369	87	1207
87.02	5664	87.02	4811	87.02	3466	87.02	2357	87.02	1767	87.02	1395	87.02	1164
87.04	5581	87.04	4702	87.04	3484	87.04	2440	87.04	1699	87.04	1453	87.04	1246
87.06	5542	87.06	4823	87.06	3509	87.06	2496	87.06	1734	87.06	1347	87.06	1133
87.08	5505	87.08	4832	87.08	3501	87.08	2394	87.08	1840	87.08	1326	87.08	1187
87.1	5473	87.1	4714	87.1	3404	87.1	2409	87.1	1710	87.1	1394	87.1	1161
87.12	5293	87.12	4689	87.12	3437	87.12	2442	87.12	1721	87.12	1438	87.12	1161
87.14	5027	87.14	4634	87.14	3504	87.14	2452	87.14	1677	87.14	1333	87.14	1182
87.16	4982	87.16	4404	87.16	3374	87.16	2359	87.16	1711	87.16	1409	87.16	1226
87.18	4890	87.18	4337	87.18	3418	87.18	2358	87.18	1713	87.18	1443	87.18	1136
87.2	4686	87.2	4299	87.2	3356	87.2	2365	87.2	1709	87.2	1405	87.2	1220
87.22	4601	87.22	4279	87.22	3314	87.22	2335	87.22	1681	87.22	1335	87.22	1179
87.24	4383	87.24	4070	87.24	3196	87.24	2265	87.24	1645	87.24	1354	87.24	1176
87.26	4326	87.26	4008	87.26	3115	87.26	2366	87.26	1784	87.26	1384	87.26	1182
87.28	4198	87.28	3733	87.28	3118	87.28	2247	87.28	1756	87.28	1390	87.28	1212
87.3	4041	87.3	3789	87.3	2937	87.3	2203	87.3	1718	87.3	1333	87.3	1210
87.32	3877	87.32	3467	87.32	3005	87.32	2328	87.32	1630	87.32	1300	87.32	1205
87.34	3833	87.34	3461	87.34	2768	87.34	2193	87.34	1674	87.34	1348	87.34	1203
87.36	3716	87.36	3371	87.36	2814	87.36	2128	87.36	1737	87.36	1325	87.36	1183
87.38	3481	87.38	3231	87.38	2675	87.38	2115	87.38	1727	87.38	1351	87.38	1113
87.4	3355	87.4	3108	87.4	2596	87.4	2150	87.4	1594	87.4	1392	87.4	1132
87.42	3093	87.42	3009	87.42	2644	87.42	2108	87.42	1667	87.42	1284	87.42	1137
87.44	2938	87.44	2822	87.44	2479	87.44	2113	87.44	1652	87.44	1359	87.44	1180
87.46	2913	87.46	2752	87.46	2364	87.46	2045	87.46	1575	87.46	1278	87.46	1147
87.48	2808	87.48	2693	87.48	2281	87.48	2030	87.48	1578	87.48	1274	87.48	1133
87.5	2607	87.5	2516	87.5	2445	87.5	1904	87.5	1582	87.5	1283	87.5	1199
87.52	2552	87.52	2568	87.52	2241	87.52	1932	87.52	1538	87.52	1273	87.52	1140
87.54	2526	87.54	2400	87.54	2269	87.54	1876	87.54	1567	87.54	1302	87.54	1128
87.56	2337	87.56	2254	87.56	2076	87.56	1843	87.56	1507	87.56	1321	87.56	1192
87.58	2300	87.58	2151	87.58	2176	87.58	1765	87.58	1521	87.58	1286	87.58	1137
87.6	2203	87.6	2130	87.6	2039	87.6	1772	87.6	1503	87.6	1284	87.6	1133
87.62	2104	87.62	1987	87.62	1983	87.62	1759	87.62	1521	87.62	1277	87.62	1175
87.64	2049	87.64	2008	87.64	1925	87.64	1608	87.64	1522	87.64	1240	87.64	1145
87.66	2001	87.66	1914	87.66	1938	87.66	1619	87.66	1500	87.66	1252	87.66	1136
87.68	1987	87.68	1911	87.68	1778	87.68	1634	87.68	1398	87.68	1285	87.68	1107
87.7	2012	87.7	1828	87.7	1863	87.7	1629	87.7	1455	87.7	1224	87.7	1148
87.72	1861	87.72	1797	87.72	1819	87.72	1610	87.72	1446	87.72	1265	87.72	1065
87.74	1878	87.74	1785	87.74	1743	87.74	1525	87.74	1337	87.74	1254	87.74	1120
87.76	1841	87.76	1800	87.76	1657	87.76	1595	87.76	1410	87.76	1295	87.76	1167
87.78	1765	87.78	1706	87.78	1661	87.78	1566	87.78	1382	87.78	1241	87.78	1154
87.8	1785	87.8	1707	87.8	1626	87.8	1587	87.8	1355	87.8	1242	87.8	1123
87.82	1808	87.82	1735	87.82	1585	87.82	1529	87.82	1340	87.82	1219	87.82	1095
87.84	1748	87.84	1650	87.84	1552	87.84	1499	87.84	1425	87.84	1225	87.84	1122
87.86	1802	87.86	1685	87.86	1571	87.86	1392	87.86	1277	87.86	1173	87.86	1086
87.88	1694	87.88	1674	87.88	1620	87.88	1430	87.88	1355	87.88	1155	87.88	1177
87.9	1605	87.9	1632	87.9	1524	87.9	1430	87.9	1335	87.9	1238	87.9	1143
87.92	1643	87.92	1620	87.92	1466	87.92	1389	87.92	1284	87.92	1198	87.92	1112
87.94	1572	87.94	1556	87.94	1477	87.94	1315	87.94	1343	87.94	1154	87.94	1174
87.96	1582	87.96	1548	87.96	1465	87.96	1412	87.96	1319	87.96	1238	87.96	1106
87.98	1654	87.98	1543	87.98	1468	87.98	1338	87.98	1307	87.98	1170	87.98	1107
88	1449	88	1499	88	1431	88	1341	88	1282	88	1145	88	1109
88.02	1558	88.02	1487	88.02	1437	88.02	1382	88.02	1274	88.02	1225	88.02	1085
88.04	1590	88.04	1544	88.04	1484	88.04	1310	88.04	1231	88.04	1223	88.04	1126
88.06	1436	88.06	1484	88.06	1400	88.06	1373	88.06	1242	88.06	1153	88.06	1104
88.08	1457	88.08	1462	88.08	1394	88.08	1348	88.08	1239	88.08	1201	88.08	1047
88.1	1531	88.1	1487	88.1	1412	88.1	1299	88.1	1205	88.1	1148	88.1	1068
88.12	1493	88.12	1512	88.12	1347	88.12	1294	88.12	1247	88.12	1174	88.12	1090
88.14	1475	88.14	1471	88.14	1461	88.14	1286	88.14	1226	88.14	1116	88.14	1088
88.16	1527	88.16	1405	88.16	1314	88.16	1321	88.16	1212	88.16	1149	88.16	1038
88.18	1408	88.18	1358	88.18	1400	88.18	1302	88.18	1173	88.18	1090	88.18	1025
88.2	1439	88.2	1464	88.2	1349	88.2	1216	88.2	1197	88.2	1227	88.2	1086
88.22	1410	88.22	1435	88.22	1417	88.22	1287	88.22	1210	88.22	1140	88.22	1092
88.24	1441	88.24	1406	88.24	1389	88.24	1240	88.24	1264	88.24	1090	88.24	1053
88.26	1488	88.26	1389	88.26	1312	88.26	1259	88.26	1193	88.26	1119	88.26	1104
88.28	1404	88.28	1447	88.28	1345	88.28	1255	88.28	1185	88.28	1072	88.28	1112
88.3	1449	88.3	1412	88.3	1294	88.3	1311	88.3	1198	88.3	1106	88.3	1075
88.32	1420	88.32	1392	88.32	1298	88.32	1307	88.32	1218	88.32	1106	88.32	1081
88.34	1417	88.34	1407	88.34	1340	88.34	1206	88.34	1217	88.34	1143	88.34	1118
88.36	1369	88.36	1420	88.36	1342	88.36	1301	88.36	1212	88.36	1078	88.36	1068
88.38	1336	88.38	1431	88.38	1319	88.38	1255	88.38	1202	88.38	1065	88.38	1017
88.4	1422	88.4	1350	88.4	1329	88.4	1227	88.4	1208	88.4	1080	88.4	1069
88.42	1376	88.42	1364	88.42	1331	88.42	1240	88.42	1185	88.42	1170	88.42	1084
88.44	1468	88.44	1379	88.44	1254	88.44	1206	88.44	1188	88.44	1167	88.44	1130
88.46	1346	88.46	1263	88.46	1288	88.46	1242	88.46	1156	88.46	1070	88.46	1013
88.48	1364	88.48	1309	88.48	1290	88.48	1306	88.48	1175	88.48	1117	88.48	1082
88.5	1311	88.5	1310	88.5	1294	88.5	1239	88.5	1181	88.5	1091	88.5	1027
88.52	1340	88.52	1279	88.52	1307	88.52	1229	88.52	1132	88.52	1128	88.52	1059
88.54	1402	88.54	1397	88.54	1310	88.54	1236	88.54	1131	88.54	1110	88.54	1050
88.56	1414	88.56	1239	88.56	1312	88.56	1267	88.56	1197	88.56	1090	88.56	1031
88.58	1312	88.58	1310	88.58	1269	88.58	1233	88.58	1154	88.58	1117	88.58	1057
88.6	1325	88.6	1345	88.6	1259	88.6	1248	88.6	1175	88.6	1083	88.6	989
88.62	1284	88.62	1350	88.62	1259	88.62	1205	88.62	1157	88.62	1079	88.62	1059
88.64	1423	88.64	1322	88.64	1318	88.64	1204	88.64	1166	88.64	1084	88.64	1129
88.66	1319	88.66	1306	88.66	1250	88.66	1200	88.66	1132	88.66	1086	88.66	1044
88.68	1382	88.68	1377	88.68	1276	88.68	1186	88.68	1167	88.68	1138	88.68	1002
88.7	1361	88.7	1334	88.7	1280	88.7	1202	88.7	1112	88.7	1094	88.7	1030
88.72	1261	88.72	1343	88.72	1290	88.72	1161	88.72	1118	88.72	1097	88.72	1020
88.74	1333	88.74	1318	88.74	1286	88.74	1182	88.74	1101	88.74	1139	88.74	1092
88.76	1329	88.76	1309	88.76	1265	88.76	1216	88.76	1156	88.76	1057	88.76	1053
88.78	1353	88.78	1321	88.78	1264	88.78	1186	88.78	1182	88.78	1134	88.78	1138
88.8	1364	88.8	1293	88.8	1320	88.8	1187	88.8	1192	88.8	1115	88.8	1097
88.82	1263	88.82	1275	88.82	1263	88.82	1330	88.82	1213	88.82	1099	88.82	1049
88.84	1298	88.84	1295	88.84	1221	88.84	1236	88.84	1140	88.84	1073	88.84	1022
88.86	1282	88.86	1299	88.86	1284	88.86	1232	88.86	1185	88.86	1121	88.86	1108
88.88	1297	88.88	1332	88.88	1247	88.88	1251	88.88	1162	88.88	1108	88.88	1075
88.9	1277	88.9	1342	88.9	1313	88.9	1184	88.9	1147	88.9	1024	88.9	1055
88.92	1267	88.92	1247	88.92	1314	88.92	1180	88.92	1199	88.92	1119	88.92	1064
88.94	1325	88.94	1259	88.94	1219	88.94	1196	88.94	1160	88.94	1082	88.94	1039
88.96	1225	88.96	1292	88.96	1244	88.96	1202	88.96	1128	88.96	1078	88.96	1092
88.98	1288	88.98	1282	88.98	1282	88.98	1186	88.98	1103	88.98	1122	88.98	960
89	1283	89	1312	89	1267	89	1185	89	1144	89	1068	89	1088
89.02	1336	89.02	1346	89.02	1234	89.02	1246	89.02	1123	89.02	1082	89.02	1073
89.04	1343	89.04	1286	89.04	1236	89.04	1212	89.04	1171	89.04	1092	89.04	1053
89.06	1271	89.06	1303	89.06	1222	89.06	1118	89.06	1136	89.06	1050	89.06	1020
89.08	1272	89.08	1323	89.08	1236	89.08	1277	89.08	1139	89.08	1071	89.08	998
89.1	1246	89.1	1311	89.1	1173	89.1	1211	89.1	1133	89.1	1129	89.1	1032
89.12	1313	89.12	1300	89.12	1211	89.12	1176	89.12	1067	89.12	1135	89.12	1013
89.14	1286	89.14	1253	89.14	1243	89.14	1234	89.14	1118	89.14	1106	89.14	1014
89.16	1287	89.16	1269	89.16	1238	89.16	1099	89.16	1160	89.16	1123	89.16	1060
89.18	1239	89.18	1209	89.18	1267	89.18	1249	89.18	1133	89.18	1072	89.18	1008
89.2	1294	89.2	1289	89.2	1187	89.2	1230	89.2	1167	89.2	1060	89.2	1012
89.22	1240	89.22	1308	89.22	1217	89.22	1200	89.22	1120	89.22	1113	89.22	1003
89.24	1265	89.24	1210	89.24	1238	89.24	1196	89.24	1181	89.24	1157	89.24	1045
89.26	1229	89.26	1249	89.26	1288	89.26	1206	89.26	1054	89.26	1160	89.26	1038
89.28	1343	89.28	1239	89.28	1221	89.28	1182	89.28	1120	89.28	1086	89.28	1129
89.3	1299	89.3	1237	89.3	1251	89.3	1228	89.3	1131	89.3	1105	89.3	1074
89.32	1286	89.32	1328	89.32	1200	89.32	1180	89.32	1142	89.32	1139	89.32	1053
89.34	1236	89.34	1214	89.34	1196	89.34	1193	89.34	1177	89.34	1150	89.34	1017
89.36	1283	89.36	1315	89.36	1200	89.36	1198	89.36	1149	89.36	1088	89.36	1028
89.38	1243	89.38	1289	89.38	1219	89.38	1154	89.38	1164	89.38	1093	89.38	1084
89.4	1262	89.4	1283	89.4	1252	89.4	1137	89.4	1091	89.4	1123	89.4	1065
89.42	1211	89.42	1268	89.42	1221	89.42	1164	89.42	1169	89.42	1183	89.42	1063
89.44	1288	89.44	1281	89.44	1192	89.44	1171	89.44	1166	89.44	1049	89.44	1071
89.46	1232	89.46	1209	89.46	1267	89.46	1217	89.46	1157	89.46	1059	89.46	1073
89.48	1167	89.48	1200	89.48	1148	89.48	1206	89.48	1116	89.48	1058	89.48	1074
89.5	1257	89.5	1277	89.5	1228	89.5	1220	89.5	1115	89.5	1045	89.5	1025
89.52	1235	89.52	1267	89.52	1243	89.52	1178	89.52	1062	89.52	1037	89.52	980
89.54	1258	89.54	1238	89.54	1183	89.54	1169	89.54	1095	89.54	1108	89.54	1071
89.56	1294	89.56	1223	89.56	1236	89.56	1153	89.56	1144	89.56	1145	89.56	1049
89.58	1209	89.58	1280	89.58	1232	89.58	1140	89.58	1144	89.58	1056	89.58	1067
89.6	1191	89.6	1303	89.6	1201	89.6	1171	89.6	1119	89.6	1099	89.6	1043
89.62	1265	89.62	1219	89.62	1222	89.62	1173	89.62	1118	89.62	1062	89.62	1059
89.64	1311	89.64	1305	89.64	1241	89.64	1153	89.64	1118	89.64	1066	89.64	991
89.66	1260	89.66	1228	89.66	1205	89.66	1136	89.66	1138	89.66	1117	89.66	990
89.68	1249	89.68	1262	89.68	1244	89.68	1221	89.68	1121	89.68	1083	89.68	1018
89.7	1202	89.7	1201	89.7	1226	89.7	1121	89.7	1151	89.7	1128	89.7	977
89.72	1224	89.72	1210	89.72	1196	89.72	1157	89.72	1088	89.72	1141	89.72	1063
89.74	1263	89.74	1236	89.74	1170	89.74	1196	89.74	1149	89.74	1032	89.74	1031
89.76	1290	89.76	1225	89.76	1211	89.76	1217	89.76	1076	89.76	1074	89.76	1027
89.78	1251	89.78	1172	89.78	1194	89.78	1120	89.78	1102	89.78	1107	89.78	1000
89.8	1224	89.8	1224	89.8	1154	89.8	1151	89.8	1117	89.8	1091	89.8	1017
89.82	1214	89.82	1230	89.82	1154	89.82	1197	89.82	1100	89.82	1090	89.82	968
89.84	1162	89.84	1114	89.84	1224	89.84	1244	89.84	1167	89.84	1101	89.84	1017
89.86	1180	89.86	1263	89.86	1213	89.86	1201	89.86	1112	89.86	1134	89.86	1029
89.88	1177	89.88	1208	89.88	1164	89.88	1077	89.88	1116	89.88	1034	89.88	1003
89.9	1283	89.9	1255	89.9	1133	89.9	1146	89.9	1121	89.9	1098	89.9	986
89.92	1241	89.92	1195	89.92	1185	89.92	1143	89.92	1097	89.92	1047	89.92	1057
89.94	1208	89.94	1162	89.94	1208	89.94	1192	89.94	1085	89.94	1084	89.94	992
89.96	1206	89.96	1188	89.96	1190	89.96	1206	89.96	1122	89.96	1104	89.96	1042
89.98	1224	89.98	1164	89.98	1160	89.98	1103	89.98	1147	89.98	1053	89.98	1044
90	1228	90	1213	90	1211	90	1236	90	1116	90	1175	90	1075
