# Supplementary material for: Tribological Properties of Nitrate Graphite Foils
Source: Nanomaterials (Basel). 2024 Sep 15;14(18):1499. doi: 10.3390/nano14181499 (PMC11434555; doi:10.3390/nano14181499)
Supplement: Supplementary file 1 [file nanomaterials-14-01499-s001.zip › X-ray data/macrostress/0001/40-80/dens_16/TD/153.TXT]

Sample	0001_40_16_RD
Comments	Psi = 0.000
Filename	C:\Windmax\Data\2024_05_07\153.raw
Goniometer	Ultima IV
Attachment	MPA-ML4 (with gamma) for stress
ScanningMode	2Theta/Theta
ScanningType	FT
X-Ray	40kV/30mA	X-Ray	40kV/30mA	X-Ray	40kV/30mA	X-Ray	40kV/30mA	X-Ray	40kV/30mA	X-Ray	40kV/30mA	X-Ray	40kV/30mA
DivSlit	2/3?�|2/3deg.	DivSlit	2/3?�|2/3deg.	DivSlit	2/3?�|2/3deg.	DivSlit	2/3?�|2/3deg.	DivSlit	2/3?�|2/3deg.	DivSlit	2/3?�|2/3deg.	DivSlit	2/3?�|2/3deg.
DivH.L.Slit	10.00mm	DivH.L.Slit	10.00mm	DivH.L.Slit	10.00mm	DivH.L.Slit	10.00mm	DivH.L.Slit	10.00mm	DivH.L.Slit	10.00mm	DivH.L.Slit	10.00mm
SctSlit	Open	SctSlit	Open	SctSlit	Open	SctSlit	Open	SctSlit	Open	SctSlit	Open	SctSlit	Open
RecSlit	0.30mm	RecSlit	0.30mm	RecSlit	0.30mm	RecSlit	0.30mm	RecSlit	0.30mm	RecSlit	0.30mm	RecSlit	0.30mm
Start	84	Start	84	Start	84	Start	84	Start	84	Start	84	Start	84
Stop	90	Stop	90	Stop	90	Stop	90	Stop	90	Stop	90	Stop	90
Step	0.02	Step	0.02	Step	0.02	Step	0.02	Step	0.02	Step	0.02	Step	0.02
84	956	84	999	84	1002	84	969	84	993	84	971	84	943
84.02	1059	84.02	992	84.02	949	84.02	969	84.02	933	84.02	955	84.02	927
84.04	990	84.04	1024	84.04	957	84.04	1002	84.04	924	84.04	972	84.04	991
84.06	1000	84.06	1043	84.06	1042	84.06	970	84.06	996	84.06	888	84.06	961
84.08	969	84.08	1011	84.08	966	84.08	1032	84.08	1070	84.08	938	84.08	980
84.1	979	84.1	1015	84.1	970	84.1	931	84.1	1004	84.1	964	84.1	923
84.12	984	84.12	984	84.12	1000	84.12	934	84.12	954	84.12	928	84.12	940
84.14	1032	84.14	972	84.14	941	84.14	949	84.14	950	84.14	947	84.14	907
84.16	969	84.16	1004	84.16	937	84.16	989	84.16	920	84.16	968	84.16	879
84.18	985	84.18	942	84.18	983	84.18	954	84.18	962	84.18	951	84.18	885
84.2	1054	84.2	990	84.2	1005	84.2	984	84.2	931	84.2	912	84.2	919
84.22	961	84.22	951	84.22	950	84.22	1007	84.22	954	84.22	922	84.22	926
84.24	953	84.24	998	84.24	932	84.24	934	84.24	929	84.24	953	84.24	870
84.26	996	84.26	950	84.26	997	84.26	938	84.26	947	84.26	990	84.26	931
84.28	989	84.28	1007	84.28	936	84.28	984	84.28	973	84.28	941	84.28	959
84.3	1022	84.3	1010	84.3	985	84.3	917	84.3	992	84.3	957	84.3	959
84.32	986	84.32	949	84.32	975	84.32	959	84.32	909	84.32	907	84.32	994
84.34	979	84.34	959	84.34	927	84.34	905	84.34	936	84.34	888	84.34	871
84.36	991	84.36	1034	84.36	957	84.36	974	84.36	878	84.36	917	84.36	899
84.38	953	84.38	952	84.38	941	84.38	900	84.38	959	84.38	931	84.38	919
84.4	985	84.4	947	84.4	972	84.4	963	84.4	948	84.4	970	84.4	912
84.42	994	84.42	921	84.42	943	84.42	890	84.42	908	84.42	931	84.42	860
84.44	976	84.44	1007	84.44	946	84.44	946	84.44	919	84.44	903	84.44	890
84.46	992	84.46	969	84.46	938	84.46	950	84.46	936	84.46	929	84.46	936
84.48	974	84.48	985	84.48	897	84.48	915	84.48	983	84.48	931	84.48	890
84.5	940	84.5	940	84.5	967	84.5	916	84.5	916	84.5	871	84.5	937
84.52	968	84.52	992	84.52	956	84.52	913	84.52	903	84.52	908	84.52	857
84.54	1073	84.54	955	84.54	988	84.54	978	84.54	939	84.54	915	84.54	941
84.56	991	84.56	1001	84.56	971	84.56	902	84.56	925	84.56	961	84.56	868
84.58	1038	84.58	961	84.58	952	84.58	892	84.58	945	84.58	901	84.58	929
84.6	1036	84.6	962	84.6	927	84.6	991	84.6	940	84.6	956	84.6	978
84.62	984	84.62	986	84.62	963	84.62	973	84.62	908	84.62	954	84.62	940
84.64	934	84.64	1001	84.64	1024	84.64	908	84.64	970	84.64	921	84.64	913
84.66	1005	84.66	1012	84.66	1002	84.66	959	84.66	872	84.66	877	84.66	921
84.68	956	84.68	1021	84.68	935	84.68	899	84.68	953	84.68	896	84.68	931
84.7	1016	84.7	1005	84.7	1002	84.7	1006	84.7	947	84.7	895	84.7	927
84.72	976	84.72	955	84.72	965	84.72	930	84.72	921	84.72	960	84.72	903
84.74	947	84.74	999	84.74	971	84.74	916	84.74	955	84.74	901	84.74	889
84.76	910	84.76	990	84.76	963	84.76	957	84.76	947	84.76	851	84.76	931
84.78	899	84.78	994	84.78	947	84.78	977	84.78	922	84.78	933	84.78	929
84.8	1083	84.8	990	84.8	934	84.8	961	84.8	954	84.8	970	84.8	912
84.82	1068	84.82	1069	84.82	986	84.82	978	84.82	849	84.82	913	84.82	893
84.84	1005	84.84	1026	84.84	976	84.84	952	84.84	985	84.84	943	84.84	914
84.86	970	84.86	964	84.86	1017	84.86	939	84.86	926	84.86	931	84.86	858
84.88	1053	84.88	966	84.88	965	84.88	934	84.88	996	84.88	918	84.88	928
84.9	965	84.9	921	84.9	988	84.9	911	84.9	937	84.9	922	84.9	920
84.92	927	84.92	1003	84.92	971	84.92	1005	84.92	893	84.92	912	84.92	977
84.94	1067	84.94	958	84.94	1002	84.94	913	84.94	956	84.94	929	84.94	961
84.96	1026	84.96	1012	84.96	1026	84.96	953	84.96	930	84.96	885	84.96	954
84.98	1003	84.98	1038	84.98	936	84.98	999	84.98	909	84.98	893	84.98	873
85	1019	85	970	85	947	85	952	85	931	85	932	85	893
85.02	948	85.02	971	85.02	957	85.02	958	85.02	957	85.02	944	85.02	900
85.04	986	85.04	1051	85.04	977	85.04	924	85.04	938	85.04	937	85.04	806
85.06	984	85.06	1009	85.06	1010	85.06	985	85.06	972	85.06	944	85.06	961
85.08	1012	85.08	1046	85.08	1018	85.08	942	85.08	972	85.08	930	85.08	874
85.1	1015	85.1	1019	85.1	1043	85.1	952	85.1	957	85.1	987	85.1	899
85.12	954	85.12	1030	85.12	976	85.12	1003	85.12	968	85.12	943	85.12	916
85.14	1021	85.14	1051	85.14	989	85.14	1031	85.14	956	85.14	938	85.14	885
85.16	1062	85.16	986	85.16	956	85.16	1011	85.16	974	85.16	908	85.16	901
85.18	1041	85.18	1018	85.18	1028	85.18	992	85.18	909	85.18	918	85.18	864
85.2	1056	85.2	1049	85.2	1034	85.2	932	85.2	955	85.2	899	85.2	857
85.22	1002	85.22	961	85.22	1059	85.22	997	85.22	969	85.22	921	85.22	880
85.24	1064	85.24	1001	85.24	1063	85.24	952	85.24	1009	85.24	885	85.24	967
85.26	1081	85.26	984	85.26	954	85.26	924	85.26	940	85.26	939	85.26	871
85.28	1038	85.28	1065	85.28	1030	85.28	993	85.28	962	85.28	959	85.28	881
85.3	1014	85.3	1040	85.3	1032	85.3	971	85.3	936	85.3	881	85.3	870
85.32	1046	85.32	1060	85.32	972	85.32	956	85.32	991	85.32	903	85.32	914
85.34	1096	85.34	1012	85.34	1027	85.34	989	85.34	980	85.34	926	85.34	894
85.36	1000	85.36	1010	85.36	936	85.36	977	85.36	957	85.36	930	85.36	837
85.38	1040	85.38	1055	85.38	960	85.38	933	85.38	959	85.38	966	85.38	936
85.4	1028	85.4	973	85.4	1008	85.4	965	85.4	1056	85.4	952	85.4	845
85.42	1051	85.42	1045	85.42	996	85.42	991	85.42	989	85.42	921	85.42	887
85.44	1138	85.44	1077	85.44	1005	85.44	996	85.44	942	85.44	918	85.44	872
85.46	1052	85.46	1106	85.46	1001	85.46	975	85.46	918	85.46	986	85.46	930
85.48	1085	85.48	1031	85.48	978	85.48	1063	85.48	967	85.48	909	85.48	883
85.5	1100	85.5	1108	85.5	1063	85.5	987	85.5	907	85.5	951	85.5	903
85.52	1059	85.52	1067	85.52	1008	85.52	1056	85.52	974	85.52	962	85.52	920
85.54	1023	85.54	1099	85.54	972	85.54	1015	85.54	1000	85.54	926	85.54	903
85.56	1086	85.56	1061	85.56	1069	85.56	977	85.56	944	85.56	860	85.56	871
85.58	1070	85.58	1014	85.58	1092	85.58	1051	85.58	912	85.58	907	85.58	970
85.6	1049	85.6	1080	85.6	1055	85.6	982	85.6	1026	85.6	919	85.6	880
85.62	1064	85.62	1062	85.62	1055	85.62	1031	85.62	983	85.62	1005	85.62	923
85.64	1047	85.64	1038	85.64	1009	85.64	999	85.64	1016	85.64	981	85.64	891
85.66	1148	85.66	1038	85.66	1047	85.66	960	85.66	950	85.66	920	85.66	950
85.68	1066	85.68	1084	85.68	1106	85.68	948	85.68	958	85.68	947	85.68	913
85.7	1066	85.7	1139	85.7	1056	85.7	1030	85.7	1023	85.7	1040	85.7	908
85.72	1127	85.72	1059	85.72	1087	85.72	1040	85.72	1017	85.72	927	85.72	900
85.74	1136	85.74	1124	85.74	1041	85.74	1052	85.74	1015	85.74	930	85.74	913
85.76	1138	85.76	1078	85.76	1065	85.76	1036	85.76	981	85.76	935	85.76	936
85.78	1098	85.78	1075	85.78	1116	85.78	1028	85.78	971	85.78	944	85.78	925
85.8	1060	85.8	1075	85.8	1107	85.8	1078	85.8	974	85.8	1005	85.8	868
85.82	1079	85.82	1157	85.82	1121	85.82	1003	85.82	957	85.82	938	85.82	919
85.84	1167	85.84	1185	85.84	1117	85.84	1015	85.84	931	85.84	911	85.84	927
85.86	1165	85.86	1137	85.86	1112	85.86	1069	85.86	958	85.86	954	85.86	941
85.88	1166	85.88	1107	85.88	1144	85.88	1021	85.88	1022	85.88	885	85.88	896
85.9	1214	85.9	1168	85.9	1098	85.9	1036	85.9	984	85.9	936	85.9	875
85.92	1223	85.92	1114	85.92	1158	85.92	984	85.92	979	85.92	933	85.92	933
85.94	1150	85.94	1194	85.94	1121	85.94	1016	85.94	981	85.94	909	85.94	978
85.96	1135	85.96	1166	85.96	1078	85.96	1040	85.96	1017	85.96	1000	85.96	923
85.98	1194	85.98	1196	85.98	1155	85.98	1109	85.98	1018	85.98	958	85.98	931
86	1192	86	1241	86	1139	86	1136	86	1052	86	940	86	910
86.02	1196	86.02	1155	86.02	1133	86.02	1072	86.02	1043	86.02	977	86.02	873
86.04	1181	86.04	1267	86.04	1129	86.04	1128	86.04	1039	86.04	977	86.04	890
86.06	1209	86.06	1184	86.06	1213	86.06	1094	86.06	1020	86.06	946	86.06	912
86.08	1319	86.08	1256	86.08	1172	86.08	1170	86.08	1034	86.08	1012	86.08	956
86.1	1204	86.1	1239	86.1	1189	86.1	1115	86.1	1059	86.1	951	86.1	920
86.12	1347	86.12	1216	86.12	1194	86.12	1128	86.12	979	86.12	956	86.12	949
86.14	1311	86.14	1311	86.14	1183	86.14	1066	86.14	1009	86.14	1029	86.14	946
86.16	1284	86.16	1255	86.16	1193	86.16	1164	86.16	1042	86.16	1021	86.16	993
86.18	1299	86.18	1308	86.18	1273	86.18	1194	86.18	1015	86.18	1005	86.18	903
86.2	1240	86.2	1316	86.2	1234	86.2	1252	86.2	1081	86.2	1065	86.2	976
86.22	1299	86.22	1349	86.22	1227	86.22	1239	86.22	1075	86.22	990	86.22	934
86.24	1429	86.24	1421	86.24	1280	86.24	1191	86.24	1062	86.24	968	86.24	915
86.26	1418	86.26	1296	86.26	1278	86.26	1274	86.26	1122	86.26	960	86.26	985
86.28	1456	86.28	1401	86.28	1315	86.28	1243	86.28	1143	86.28	1059	86.28	975
86.3	1453	86.3	1432	86.3	1387	86.3	1170	86.3	1088	86.3	1051	86.3	975
86.32	1384	86.32	1419	86.32	1304	86.32	1259	86.32	1203	86.32	990	86.32	970
86.34	1475	86.34	1493	86.34	1410	86.34	1253	86.34	1152	86.34	1064	86.34	956
86.36	1509	86.36	1498	86.36	1392	86.36	1277	86.36	1177	86.36	1020	86.36	941
86.38	1612	86.38	1544	86.38	1452	86.38	1329	86.38	1183	86.38	1045	86.38	960
86.4	1596	86.4	1615	86.4	1479	86.4	1393	86.4	1156	86.4	1091	86.4	988
86.42	1586	86.42	1612	86.42	1486	86.42	1341	86.42	1211	86.42	1126	86.42	918
86.44	1682	86.44	1715	86.44	1494	86.44	1409	86.44	1180	86.44	1072	86.44	962
86.46	1652	86.46	1713	86.46	1548	86.46	1390	86.46	1188	86.46	1081	86.46	1023
86.48	1804	86.48	1739	86.48	1554	86.48	1401	86.48	1242	86.48	1125	86.48	946
86.5	1822	86.5	1711	86.5	1678	86.5	1520	86.5	1313	86.5	1149	86.5	933
86.52	1915	86.52	1787	86.52	1655	86.52	1476	86.52	1319	86.52	1122	86.52	948
86.54	1943	86.54	1930	86.54	1692	86.54	1475	86.54	1297	86.54	1046	86.54	965
86.56	1910	86.56	1892	86.56	1754	86.56	1631	86.56	1308	86.56	1195	86.56	912
86.58	1876	86.58	1914	86.58	1845	86.58	1603	86.58	1323	86.58	1097	86.58	979
86.6	2073	86.6	1952	86.6	1874	86.6	1597	86.6	1373	86.6	1151	86.6	965
86.62	2091	86.62	2117	86.62	1855	86.62	1627	86.62	1376	86.62	1183	86.62	1057
86.64	2174	86.64	2231	86.64	1918	86.64	1706	86.64	1489	86.64	1152	86.64	1029
86.66	2322	86.66	2187	86.66	2082	86.66	1736	86.66	1514	86.66	1188	86.66	1021
86.68	2404	86.68	2404	86.68	2062	86.68	1778	86.68	1421	86.68	1217	86.68	1026
86.7	2440	86.7	2356	86.7	2113	86.7	1772	86.7	1467	86.7	1219	86.7	988
86.72	2525	86.72	2469	86.72	2227	86.72	1842	86.72	1491	86.72	1200	86.72	1040
86.74	2740	86.74	2670	86.74	2279	86.74	1931	86.74	1481	86.74	1197	86.74	1026
86.76	2777	86.76	2568	86.76	2322	86.76	1987	86.76	1499	86.76	1169	86.76	1058
86.78	2903	86.78	2863	86.78	2343	86.78	1902	86.78	1579	86.78	1154	86.78	978
86.8	2961	86.8	2840	86.8	2508	86.8	2000	86.8	1504	86.8	1266	86.8	1034
86.82	3145	86.82	2917	86.82	2591	86.82	1992	86.82	1508	86.82	1182	86.82	1039
86.84	3239	86.84	3042	86.84	2685	86.84	2036	86.84	1558	86.84	1215	86.84	1011
86.86	3393	86.86	3212	86.86	2790	86.86	2036	86.86	1652	86.86	1289	86.86	1004
86.88	3429	86.88	3330	86.88	2674	86.88	2094	86.88	1555	86.88	1212	86.88	1031
86.9	3593	86.9	3430	86.9	2806	86.9	2171	86.9	1624	86.9	1212	86.9	1001
86.92	3694	86.92	3334	86.92	2799	86.92	2132	86.92	1557	86.92	1219	86.92	1050
86.94	3797	86.94	3550	86.94	2833	86.94	2207	86.94	1659	86.94	1277	86.94	1017
86.96	3947	86.96	3558	86.96	2935	86.96	2165	86.96	1622	86.96	1250	86.96	1033
86.98	4027	86.98	3697	86.98	2883	86.98	2152	86.98	1569	86.98	1271	86.98	1051
87	4087	87	3617	87	2979	87	2216	87	1573	87	1226	87	1022
87.02	4139	87.02	3704	87.02	2960	87.02	2176	87.02	1569	87.02	1223	87.02	1053
87.04	4157	87.04	3718	87.04	2991	87.04	2174	87.04	1684	87.04	1260	87.04	1058
87.06	4154	87.06	3710	87.06	2982	87.06	2122	87.06	1615	87.06	1229	87.06	1067
87.08	3921	87.08	3658	87.08	2912	87.08	2099	87.08	1588	87.08	1206	87.08	989
87.1	4136	87.1	3613	87.1	2908	87.1	2199	87.1	1641	87.1	1214	87.1	1017
87.12	3855	87.12	3562	87.12	2887	87.12	2121	87.12	1581	87.12	1128	87.12	1033
87.14	3832	87.14	3514	87.14	2808	87.14	2099	87.14	1562	87.14	1198	87.14	1021
87.16	3740	87.16	3377	87.16	2799	87.16	2146	87.16	1489	87.16	1211	87.16	1039
87.18	3586	87.18	3306	87.18	2813	87.18	2025	87.18	1499	87.18	1226	87.18	942
87.2	3402	87.2	3261	87.2	2700	87.2	1994	87.2	1521	87.2	1154	87.2	1031
87.22	3288	87.22	3114	87.22	2564	87.22	1950	87.22	1578	87.22	1183	87.22	983
87.24	3313	87.24	3015	87.24	2575	87.24	2018	87.24	1518	87.24	1189	87.24	967
87.26	3215	87.26	2987	87.26	2430	87.26	1947	87.26	1434	87.26	1179	87.26	987
87.28	3078	87.28	2913	87.28	2390	87.28	1909	87.28	1548	87.28	1237	87.28	955
87.3	3022	87.3	2799	87.3	2344	87.3	1827	87.3	1427	87.3	1162	87.3	1012
87.32	2955	87.32	2672	87.32	2259	87.32	1912	87.32	1428	87.32	1196	87.32	951
87.34	2811	87.34	2707	87.34	2133	87.34	1797	87.34	1369	87.34	1092	87.34	1020
87.36	2740	87.36	2410	87.36	2134	87.36	1725	87.36	1367	87.36	1148	87.36	987
87.38	2665	87.38	2424	87.38	1980	87.38	1766	87.38	1338	87.38	1135	87.38	1021
87.4	2465	87.4	2439	87.4	2001	87.4	1621	87.4	1364	87.4	1130	87.4	1001
87.42	2411	87.42	2212	87.42	1918	87.42	1564	87.42	1259	87.42	1089	87.42	967
87.44	2210	87.44	2117	87.44	1812	87.44	1558	87.44	1365	87.44	1111	87.44	907
87.46	2151	87.46	2072	87.46	1784	87.46	1452	87.46	1275	87.46	1076	87.46	989
87.48	1934	87.48	1914	87.48	1779	87.48	1452	87.48	1238	87.48	1077	87.48	979
87.5	1868	87.5	1846	87.5	1682	87.5	1502	87.5	1250	87.5	1120	87.5	959
87.52	1897	87.52	1784	87.52	1717	87.52	1459	87.52	1274	87.52	1147	87.52	938
87.54	1771	87.54	1740	87.54	1602	87.54	1433	87.54	1229	87.54	1071	87.54	947
87.56	1766	87.56	1638	87.56	1555	87.56	1365	87.56	1131	87.56	1039	87.56	919
87.58	1605	87.58	1598	87.58	1501	87.58	1304	87.58	1124	87.58	1042	87.58	975
87.6	1661	87.6	1516	87.6	1483	87.6	1356	87.6	1187	87.6	1073	87.6	887
87.62	1583	87.62	1483	87.62	1427	87.62	1278	87.62	1063	87.62	998	87.62	906
87.64	1462	87.64	1540	87.64	1372	87.64	1202	87.64	1144	87.64	1053	87.64	890
87.66	1457	87.66	1450	87.66	1333	87.66	1229	87.66	1135	87.66	1032	87.66	898
87.68	1434	87.68	1426	87.68	1291	87.68	1216	87.68	1074	87.68	994	87.68	834
87.7	1520	87.7	1454	87.7	1324	87.7	1194	87.7	1100	87.7	1002	87.7	937
87.72	1394	87.72	1408	87.72	1284	87.72	1142	87.72	1062	87.72	941	87.72	899
87.74	1342	87.74	1377	87.74	1295	87.74	1202	87.74	1048	87.74	971	87.74	870
87.76	1269	87.76	1270	87.76	1229	87.76	1213	87.76	1018	87.76	953	87.76	907
87.78	1302	87.78	1300	87.78	1192	87.78	1119	87.78	1074	87.78	994	87.78	923
87.8	1340	87.8	1284	87.8	1238	87.8	1129	87.8	1055	87.8	920	87.8	938
87.82	1276	87.82	1246	87.82	1153	87.82	1097	87.82	987	87.82	944	87.82	875
87.84	1213	87.84	1249	87.84	1180	87.84	1071	87.84	1031	87.84	958	87.84	897
87.86	1235	87.86	1283	87.86	1157	87.86	1072	87.86	1023	87.86	972	87.86	886
87.88	1245	87.88	1195	87.88	1158	87.88	1052	87.88	965	87.88	921	87.88	874
87.9	1272	87.9	1181	87.9	1117	87.9	1001	87.9	1073	87.9	924	87.9	868
87.92	1234	87.92	1196	87.92	1095	87.92	1056	87.92	960	87.92	946	87.92	871
87.94	1182	87.94	1214	87.94	1032	87.94	1017	87.94	984	87.94	889	87.94	889
87.96	1187	87.96	1182	87.96	1104	87.96	1080	87.96	973	87.96	985	87.96	849
87.98	1139	87.98	1108	87.98	1103	87.98	1000	87.98	968	87.98	894	87.98	846
88	1150	88	1140	88	1086	88	994	88	970	88	951	88	875
88.02	1148	88.02	1137	88.02	1047	88.02	1012	88.02	957	88.02	900	88.02	855
88.04	1122	88.04	1076	88.04	1103	88.04	986	88.04	984	88.04	876	88.04	866
88.06	1124	88.06	1100	88.06	1085	88.06	963	88.06	896	88.06	900	88.06	827
88.08	1143	88.08	1126	88.08	1105	88.08	1039	88.08	957	88.08	890	88.08	852
88.1	1135	88.1	1118	88.1	1105	88.1	972	88.1	903	88.1	868	88.1	812
88.12	1090	88.12	1058	88.12	1083	88.12	993	88.12	898	88.12	890	88.12	826
88.14	1165	88.14	1060	88.14	1067	88.14	1030	88.14	941	88.14	890	88.14	841
88.16	1143	88.16	1088	88.16	1105	88.16	945	88.16	911	88.16	885	88.16	871
88.18	1130	88.18	1102	88.18	1060	88.18	934	88.18	902	88.18	902	88.18	869
88.2	1120	88.2	1090	88.2	1031	88.2	966	88.2	886	88.2	860	88.2	799
88.22	1099	88.22	1106	88.22	1044	88.22	999	88.22	923	88.22	863	88.22	796
88.24	1010	88.24	1037	88.24	1068	88.24	957	88.24	939	88.24	855	88.24	885
88.26	1035	88.26	1042	88.26	985	88.26	925	88.26	875	88.26	819	88.26	815
88.28	1029	88.28	1068	88.28	991	88.28	1001	88.28	854	88.28	851	88.28	819
88.3	1065	88.3	1055	88.3	1077	88.3	937	88.3	887	88.3	872	88.3	810
88.32	1092	88.32	1039	88.32	1048	88.32	998	88.32	886	88.32	885	88.32	885
88.34	1061	88.34	1018	88.34	995	88.34	912	88.34	923	88.34	889	88.34	802
88.36	997	88.36	1011	88.36	1036	88.36	964	88.36	889	88.36	840	88.36	831
88.38	1076	88.38	1048	88.38	939	88.38	954	88.38	918	88.38	846	88.38	863
88.4	1043	88.4	1077	88.4	952	88.4	919	88.4	876	88.4	836	88.4	848
88.42	1088	88.42	1039	88.42	1026	88.42	940	88.42	845	88.42	904	88.42	822
88.44	1091	88.44	1032	88.44	995	88.44	944	88.44	882	88.44	812	88.44	855
88.46	1066	88.46	946	88.46	1052	88.46	920	88.46	895	88.46	830	88.46	888
88.48	1026	88.48	975	88.48	957	88.48	949	88.48	894	88.48	810	88.48	795
88.5	1015	88.5	999	88.5	958	88.5	945	88.5	870	88.5	846	88.5	825
88.52	985	88.52	1003	88.52	945	88.52	896	88.52	881	88.52	928	88.52	840
88.54	1031	88.54	1006	88.54	978	88.54	886	88.54	969	88.54	909	88.54	839
88.56	1015	88.56	1019	88.56	961	88.56	932	88.56	909	88.56	857	88.56	863
88.58	1042	88.58	962	88.58	950	88.58	954	88.58	808	88.58	823	88.58	820
88.6	964	88.6	966	88.6	1017	88.6	936	88.6	834	88.6	856	88.6	829
88.62	965	88.62	961	88.62	1001	88.62	933	88.62	836	88.62	815	88.62	873
88.64	1012	88.64	1040	88.64	946	88.64	881	88.64	934	88.64	919	88.64	816
88.66	921	88.66	994	88.66	957	88.66	892	88.66	906	88.66	807	88.66	874
88.68	1005	88.68	989	88.68	947	88.68	903	88.68	892	88.68	842	88.68	751
88.7	1030	88.7	979	88.7	951	88.7	945	88.7	904	88.7	872	88.7	847
88.72	1005	88.72	988	88.72	959	88.72	875	88.72	917	88.72	908	88.72	781
88.74	962	88.74	939	88.74	952	88.74	915	88.74	892	88.74	871	88.74	766
88.76	954	88.76	981	88.76	953	88.76	895	88.76	890	88.76	801	88.76	829
88.78	1070	88.78	1013	88.78	967	88.78	896	88.78	886	88.78	850	88.78	832
88.8	954	88.8	943	88.8	908	88.8	936	88.8	947	88.8	872	88.8	825
88.82	985	88.82	952	88.82	910	88.82	915	88.82	846	88.82	787	88.82	820
88.84	998	88.84	967	88.84	952	88.84	877	88.84	867	88.84	904	88.84	860
88.86	951	88.86	977	88.86	918	88.86	921	88.86	869	88.86	826	88.86	852
88.88	985	88.88	1038	88.88	996	88.88	890	88.88	862	88.88	825	88.88	758
88.9	967	88.9	1030	88.9	903	88.9	912	88.9	902	88.9	839	88.9	821
88.92	1004	88.92	994	88.92	927	88.92	913	88.92	894	88.92	889	88.92	811
88.94	1016	88.94	963	88.94	967	88.94	936	88.94	899	88.94	786	88.94	839
88.96	908	88.96	863	88.96	943	88.96	915	88.96	816	88.96	889	88.96	777
88.98	950	88.98	995	88.98	893	88.98	910	88.98	864	88.98	827	88.98	841
89	894	89	967	89	929	89	885	89	872	89	861	89	816
89.02	1016	89.02	951	89.02	924	89.02	934	89.02	863	89.02	890	89.02	802
89.04	1012	89.04	961	89.04	966	89.04	935	89.04	846	89.04	849	89.04	778
89.06	922	89.06	975	89.06	916	89.06	924	89.06	897	89.06	820	89.06	780
89.08	902	89.08	926	89.08	942	89.08	907	89.08	869	89.08	823	89.08	835
89.1	1003	89.1	968	89.1	935	89.1	897	89.1	895	89.1	787	89.1	800
89.12	990	89.12	977	89.12	906	89.12	891	89.12	850	89.12	804	89.12	801
89.14	920	89.14	919	89.14	900	89.14	902	89.14	828	89.14	854	89.14	834
89.16	944	89.16	999	89.16	942	89.16	915	89.16	880	89.16	865	89.16	836
89.18	912	89.18	906	89.18	972	89.18	905	89.18	887	89.18	812	89.18	805
89.2	953	89.2	911	89.2	896	89.2	862	89.2	827	89.2	841	89.2	828
89.22	941	89.22	933	89.22	950	89.22	924	89.22	865	89.22	897	89.22	853
89.24	975	89.24	971	89.24	995	89.24	802	89.24	845	89.24	844	89.24	818
89.26	966	89.26	893	89.26	908	89.26	875	89.26	889	89.26	872	89.26	810
89.28	963	89.28	877	89.28	903	89.28	840	89.28	864	89.28	830	89.28	769
89.3	960	89.3	967	89.3	948	89.3	964	89.3	857	89.3	807	89.3	843
89.32	933	89.32	935	89.32	960	89.32	919	89.32	888	89.32	844	89.32	839
89.34	891	89.34	971	89.34	927	89.34	868	89.34	822	89.34	891	89.34	801
89.36	919	89.36	877	89.36	923	89.36	906	89.36	844	89.36	862	89.36	879
89.38	962	89.38	935	89.38	933	89.38	929	89.38	895	89.38	824	89.38	764
89.4	976	89.4	925	89.4	952	89.4	896	89.4	773	89.4	851	89.4	839
89.42	908	89.42	931	89.42	976	89.42	927	89.42	852	89.42	862	89.42	796
89.44	949	89.44	952	89.44	903	89.44	867	89.44	900	89.44	818	89.44	809
89.46	946	89.46	896	89.46	881	89.46	934	89.46	954	89.46	857	89.46	787
89.48	964	89.48	932	89.48	916	89.48	957	89.48	856	89.48	854	89.48	824
89.5	938	89.5	982	89.5	949	89.5	832	89.5	856	89.5	828	89.5	828
89.52	853	89.52	953	89.52	925	89.52	855	89.52	832	89.52	795	89.52	814
89.54	899	89.54	907	89.54	933	89.54	948	89.54	823	89.54	850	89.54	770
89.56	931	89.56	962	89.56	961	89.56	852	89.56	842	89.56	801	89.56	852
89.58	902	89.58	858	89.58	869	89.58	934	89.58	856	89.58	848	89.58	802
89.6	877	89.6	966	89.6	912	89.6	873	89.6	833	89.6	893	89.6	812
89.62	953	89.62	918	89.62	922	89.62	893	89.62	832	89.62	780	89.62	869
89.64	927	89.64	978	89.64	871	89.64	855	89.64	873	89.64	812	89.64	808
89.66	896	89.66	909	89.66	946	89.66	901	89.66	900	89.66	872	89.66	779
89.68	921	89.68	929	89.68	898	89.68	896	89.68	865	89.68	869	89.68	786
89.7	879	89.7	961	89.7	837	89.7	852	89.7	844	89.7	839	89.7	802
89.72	944	89.72	929	89.72	862	89.72	887	89.72	836	89.72	839	89.72	788
89.74	934	89.74	927	89.74	900	89.74	904	89.74	822	89.74	818	89.74	818
89.76	904	89.76	948	89.76	900	89.76	831	89.76	888	89.76	823	89.76	810
89.78	911	89.78	937	89.78	887	89.78	843	89.78	886	89.78	777	89.78	807
89.8	913	89.8	978	89.8	943	89.8	922	89.8	835	89.8	856	89.8	821
89.82	921	89.82	945	89.82	901	89.82	944	89.82	860	89.82	830	89.82	836
89.84	904	89.84	954	89.84	889	89.84	839	89.84	790	89.84	782	89.84	779
89.86	972	89.86	902	89.86	920	89.86	830	89.86	822	89.86	849	89.86	840
89.88	853	89.88	883	89.88	946	89.88	877	89.88	891	89.88	787	89.88	829
89.9	940	89.9	895	89.9	912	89.9	856	89.9	819	89.9	825	89.9	768
89.92	898	89.92	881	89.92	914	89.92	851	89.92	881	89.92	796	89.92	799
89.94	910	89.94	931	89.94	894	89.94	875	89.94	908	89.94	792	89.94	795
89.96	928	89.96	911	89.96	942	89.96	903	89.96	845	89.96	832	89.96	767
89.98	897	89.98	922	89.98	862	89.98	864	89.98	803	89.98	801	89.98	850
90	936	90	883	90	892	90	901	90	826	90	857	90	798
