# Supplementary material for: Tribological Properties of Nitrate Graphite Foils
Source: Nanomaterials (Basel). 2024 Sep 15;14(18):1499. doi: 10.3390/nano14181499 (PMC11434555; doi:10.3390/nano14181499)
Supplement: Supplementary file 1 [file nanomaterials-14-01499-s001.zip › X-ray data/macrostress/0001/over500/dens_10/RD/131.TXT]

Sample	0001_500_10_TD
Comments	Psi = 0.000
Filename	C:\Windmax\Data\2024_05_03\131.raw
Goniometer	Ultima IV
Attachment	MPA-ML4 (with gamma) for stress
ScanningMode	2Theta/Theta
ScanningType	FT
X-Ray	40kV/30mA	X-Ray	40kV/30mA	X-Ray	40kV/30mA	X-Ray	40kV/30mA	X-Ray	40kV/30mA	X-Ray	40kV/30mA	X-Ray	40kV/30mA
DivSlit	2/3?�|2/3deg.	DivSlit	2/3?�|2/3deg.	DivSlit	2/3?�|2/3deg.	DivSlit	2/3?�|2/3deg.	DivSlit	2/3?�|2/3deg.	DivSlit	2/3?�|2/3deg.	DivSlit	2/3?�|2/3deg.
DivH.L.Slit	10.00mm	DivH.L.Slit	10.00mm	DivH.L.Slit	10.00mm	DivH.L.Slit	10.00mm	DivH.L.Slit	10.00mm	DivH.L.Slit	10.00mm	DivH.L.Slit	10.00mm
SctSlit	Open	SctSlit	Open	SctSlit	Open	SctSlit	Open	SctSlit	Open	SctSlit	Open	SctSlit	Open
RecSlit	0.30mm	RecSlit	0.30mm	RecSlit	0.30mm	RecSlit	0.30mm	RecSlit	0.30mm	RecSlit	0.30mm	RecSlit	0.30mm
Start	84	Start	84	Start	84	Start	84	Start	84	Start	84	Start	84
Stop	90	Stop	90	Stop	90	Stop	90	Stop	90	Stop	90	Stop	90
Step	0.02	Step	0.02	Step	0.02	Step	0.02	Step	0.02	Step	0.02	Step	0.02
84	1146	84	1158	84	1142	84	1154	84	1147	84	1116	84	1035
84.02	1210	84.02	1151	84.02	1058	84.02	1080	84.02	1137	84.02	1107	84.02	1052
84.04	1142	84.04	1190	84.04	1179	84.04	1123	84.04	1211	84.04	1013	84.04	1035
84.06	1145	84.06	1136	84.06	1132	84.06	1159	84.06	1113	84.06	1066	84.06	1040
84.08	1197	84.08	1210	84.08	1118	84.08	1222	84.08	1167	84.08	1125	84.08	1055
84.1	1211	84.1	1244	84.1	1246	84.1	1162	84.1	1111	84.1	1003	84.1	1098
84.12	1148	84.12	1172	84.12	1144	84.12	1217	84.12	1082	84.12	1075	84.12	967
84.14	1162	84.14	1199	84.14	1140	84.14	1116	84.14	1086	84.14	1058	84.14	1062
84.16	1136	84.16	1198	84.16	1209	84.16	1095	84.16	1211	84.16	1144	84.16	988
84.18	1191	84.18	1120	84.18	1172	84.18	1089	84.18	1104	84.18	1108	84.18	1031
84.2	1235	84.2	1101	84.2	1185	84.2	1106	84.2	1145	84.2	1079	84.2	1033
84.22	1101	84.22	1170	84.22	1197	84.22	1066	84.22	1114	84.22	1057	84.22	1082
84.24	1215	84.24	1145	84.24	1084	84.24	1120	84.24	1034	84.24	1054	84.24	1088
84.26	1139	84.26	1174	84.26	1176	84.26	1101	84.26	1089	84.26	1073	84.26	1022
84.28	1169	84.28	1091	84.28	1101	84.28	1123	84.28	1079	84.28	1108	84.28	1047
84.3	1069	84.3	1129	84.3	1100	84.3	1116	84.3	1124	84.3	1009	84.3	1035
84.32	1210	84.32	1177	84.32	1116	84.32	1216	84.32	1120	84.32	1060	84.32	1031
84.34	1129	84.34	1160	84.34	1141	84.34	1100	84.34	1124	84.34	1106	84.34	985
84.36	1117	84.36	1207	84.36	1065	84.36	1089	84.36	1127	84.36	1044	84.36	1031
84.38	1176	84.38	1113	84.38	1113	84.38	1145	84.38	1053	84.38	1058	84.38	1019
84.4	1161	84.4	1163	84.4	1120	84.4	1195	84.4	1090	84.4	1019	84.4	1064
84.42	1166	84.42	1096	84.42	1110	84.42	1133	84.42	1131	84.42	1089	84.42	1005
84.44	1149	84.44	1152	84.44	1161	84.44	1027	84.44	1112	84.44	1022	84.44	1049
84.46	1092	84.46	1147	84.46	1176	84.46	1043	84.46	1036	84.46	1032	84.46	1029
84.48	1151	84.48	1161	84.48	1140	84.48	1137	84.48	1073	84.48	1038	84.48	1035
84.5	1127	84.5	1129	84.5	1130	84.5	1106	84.5	1045	84.5	1039	84.5	1014
84.52	1171	84.52	1122	84.52	1132	84.52	1130	84.52	1100	84.52	1091	84.52	1032
84.54	1162	84.54	1149	84.54	1157	84.54	1128	84.54	1098	84.54	1076	84.54	943
84.56	1165	84.56	1175	84.56	1104	84.56	1164	84.56	1140	84.56	1004	84.56	1032
84.58	1154	84.58	1125	84.58	1129	84.58	1114	84.58	1031	84.58	987	84.58	1036
84.6	1114	84.6	1127	84.6	1062	84.6	1097	84.6	1046	84.6	1113	84.6	969
84.62	1147	84.62	1192	84.62	1155	84.62	1107	84.62	1130	84.62	1008	84.62	974
84.64	1122	84.64	1167	84.64	1105	84.64	1059	84.64	1103	84.64	1108	84.64	1053
84.66	1179	84.66	1119	84.66	1148	84.66	1075	84.66	1124	84.66	1050	84.66	994
84.68	1112	84.68	1095	84.68	1126	84.68	1133	84.68	1081	84.68	1024	84.68	1029
84.7	1209	84.7	1126	84.7	1109	84.7	1061	84.7	1089	84.7	1034	84.7	1035
84.72	1166	84.72	1150	84.72	1151	84.72	1111	84.72	1070	84.72	1048	84.72	1024
84.74	1168	84.74	1135	84.74	1187	84.74	1082	84.74	1120	84.74	1072	84.74	1013
84.76	1166	84.76	1211	84.76	1172	84.76	1146	84.76	1120	84.76	1032	84.76	973
84.78	1158	84.78	1149	84.78	1138	84.78	1117	84.78	1029	84.78	1040	84.78	1006
84.8	1107	84.8	1128	84.8	1126	84.8	1066	84.8	1042	84.8	981	84.8	1021
84.82	1189	84.82	1170	84.82	1098	84.82	1116	84.82	1079	84.82	969	84.82	1000
84.84	1186	84.84	1121	84.84	1162	84.84	1101	84.84	1069	84.84	1021	84.84	960
84.86	1164	84.86	1178	84.86	1161	84.86	1159	84.86	1026	84.86	987	84.86	998
84.88	1182	84.88	1188	84.88	1102	84.88	1096	84.88	1091	84.88	1067	84.88	1037
84.9	1148	84.9	1170	84.9	1177	84.9	1102	84.9	1071	84.9	1044	84.9	1050
84.92	1163	84.92	1180	84.92	1114	84.92	1179	84.92	1048	84.92	1074	84.92	963
84.94	1122	84.94	1184	84.94	1137	84.94	1149	84.94	1109	84.94	1011	84.94	970
84.96	1163	84.96	1201	84.96	1163	84.96	1054	84.96	1063	84.96	1034	84.96	1088
84.98	1176	84.98	1142	84.98	1183	84.98	1097	84.98	1083	84.98	1088	84.98	1000
85	1123	85	1209	85	1123	85	1129	85	1073	85	959	85	951
85.02	1175	85.02	1141	85.02	1058	85.02	1117	85.02	1041	85.02	1007	85.02	969
85.04	1214	85.04	1148	85.04	1194	85.04	1057	85.04	1066	85.04	1077	85.04	957
85.06	1151	85.06	1170	85.06	1129	85.06	1104	85.06	1023	85.06	994	85.06	966
85.08	1129	85.08	1203	85.08	1171	85.08	1081	85.08	1029	85.08	1027	85.08	1030
85.1	1111	85.1	1191	85.1	1172	85.1	1107	85.1	1060	85.1	1031	85.1	943
85.12	1192	85.12	1186	85.12	1128	85.12	1138	85.12	1021	85.12	1017	85.12	1002
85.14	1159	85.14	1164	85.14	1248	85.14	1130	85.14	1075	85.14	1051	85.14	1007
85.16	1181	85.16	1147	85.16	1118	85.16	1098	85.16	1052	85.16	1017	85.16	938
85.18	1221	85.18	1166	85.18	1141	85.18	1127	85.18	1089	85.18	1074	85.18	952
85.2	1181	85.2	1138	85.2	1099	85.2	1107	85.2	1116	85.2	1070	85.2	954
85.22	1186	85.22	1186	85.22	1089	85.22	1130	85.22	990	85.22	1017	85.22	944
85.24	1169	85.24	1166	85.24	1213	85.24	1108	85.24	1080	85.24	1023	85.24	967
85.26	1160	85.26	1182	85.26	1190	85.26	1116	85.26	1053	85.26	1075	85.26	930
85.28	1162	85.28	1166	85.28	1161	85.28	1103	85.28	1086	85.28	1059	85.28	1018
85.3	1198	85.3	1236	85.3	1134	85.3	1102	85.3	1114	85.3	1043	85.3	1009
85.32	1200	85.32	1217	85.32	1157	85.32	1108	85.32	1045	85.32	1023	85.32	968
85.34	1200	85.34	1184	85.34	1194	85.34	1124	85.34	1032	85.34	1021	85.34	954
85.36	1148	85.36	1191	85.36	1177	85.36	1134	85.36	1132	85.36	1017	85.36	871
85.38	1204	85.38	1197	85.38	1129	85.38	1109	85.38	1068	85.38	1057	85.38	1043
85.4	1224	85.4	1201	85.4	1141	85.4	1115	85.4	1119	85.4	997	85.4	997
85.42	1181	85.42	1269	85.42	1159	85.42	1091	85.42	1095	85.42	1063	85.42	989
85.44	1201	85.44	1281	85.44	1144	85.44	1098	85.44	1073	85.44	1003	85.44	961
85.46	1249	85.46	1238	85.46	1218	85.46	1130	85.46	1015	85.46	1049	85.46	950
85.48	1215	85.48	1168	85.48	1179	85.48	1109	85.48	1036	85.48	994	85.48	1018
85.5	1236	85.5	1205	85.5	1165	85.5	1106	85.5	1128	85.5	1009	85.5	986
85.52	1259	85.52	1259	85.52	1230	85.52	1159	85.52	1093	85.52	1038	85.52	954
85.54	1203	85.54	1202	85.54	1168	85.54	1124	85.54	1059	85.54	1036	85.54	992
85.56	1189	85.56	1229	85.56	1161	85.56	1105	85.56	1126	85.56	1033	85.56	904
85.58	1251	85.58	1185	85.58	1214	85.58	1101	85.58	1069	85.58	1071	85.58	926
85.6	1283	85.6	1249	85.6	1194	85.6	1123	85.6	1035	85.6	991	85.6	976
85.62	1247	85.62	1212	85.62	1256	85.62	1174	85.62	1084	85.62	1015	85.62	953
85.64	1221	85.64	1217	85.64	1280	85.64	1199	85.64	1064	85.64	1065	85.64	979
85.66	1329	85.66	1271	85.66	1284	85.66	1162	85.66	1088	85.66	1054	85.66	914
85.68	1227	85.68	1288	85.68	1207	85.68	1109	85.68	1084	85.68	997	85.68	964
85.7	1327	85.7	1266	85.7	1252	85.7	1174	85.7	1113	85.7	1014	85.7	989
85.72	1311	85.72	1221	85.72	1272	85.72	1182	85.72	1121	85.72	1016	85.72	1063
85.74	1282	85.74	1263	85.74	1248	85.74	1182	85.74	1125	85.74	1035	85.74	977
85.76	1257	85.76	1283	85.76	1279	85.76	1190	85.76	1055	85.76	1022	85.76	979
85.78	1305	85.78	1355	85.78	1265	85.78	1146	85.78	1106	85.78	1089	85.78	943
85.8	1317	85.8	1278	85.8	1220	85.8	1240	85.8	1142	85.8	1017	85.8	940
85.82	1360	85.82	1345	85.82	1279	85.82	1139	85.82	1116	85.82	1078	85.82	1004
85.84	1353	85.84	1366	85.84	1279	85.84	1146	85.84	1081	85.84	1047	85.84	988
85.86	1373	85.86	1304	85.86	1281	85.86	1207	85.86	1127	85.86	1024	85.86	990
85.88	1314	85.88	1301	85.88	1280	85.88	1251	85.88	1107	85.88	1037	85.88	980
85.9	1456	85.9	1319	85.9	1330	85.9	1231	85.9	1178	85.9	1106	85.9	963
85.92	1377	85.92	1453	85.92	1317	85.92	1166	85.92	1135	85.92	1133	85.92	1014
85.94	1351	85.94	1346	85.94	1261	85.94	1162	85.94	1097	85.94	1063	85.94	1021
85.96	1450	85.96	1383	85.96	1356	85.96	1278	85.96	1208	85.96	1078	85.96	957
85.98	1359	85.98	1411	85.98	1365	85.98	1224	85.98	1132	85.98	1079	85.98	1016
86	1453	86	1401	86	1288	86	1315	86	1177	86	1106	86	1028
86.02	1406	86.02	1482	86.02	1357	86.02	1266	86.02	1142	86.02	1056	86.02	1012
86.04	1466	86.04	1453	86.04	1358	86.04	1221	86.04	1200	86.04	1124	86.04	997
86.06	1440	86.06	1419	86.06	1395	86.06	1290	86.06	1160	86.06	1085	86.06	1009
86.08	1563	86.08	1489	86.08	1366	86.08	1252	86.08	1261	86.08	1143	86.08	1001
86.1	1402	86.1	1449	86.1	1362	86.1	1284	86.1	1184	86.1	1072	86.1	991
86.12	1516	86.12	1508	86.12	1398	86.12	1301	86.12	1194	86.12	1106	86.12	1006
86.14	1562	86.14	1566	86.14	1446	86.14	1369	86.14	1169	86.14	1094	86.14	1001
86.16	1636	86.16	1531	86.16	1421	86.16	1338	86.16	1192	86.16	1112	86.16	1031
86.18	1580	86.18	1548	86.18	1427	86.18	1292	86.18	1214	86.18	1121	86.18	1014
86.2	1550	86.2	1639	86.2	1466	86.2	1400	86.2	1158	86.2	1089	86.2	1016
86.22	1719	86.22	1710	86.22	1513	86.22	1373	86.22	1236	86.22	1167	86.22	972
86.24	1679	86.24	1622	86.24	1486	86.24	1361	86.24	1232	86.24	1182	86.24	1058
86.26	1696	86.26	1601	86.26	1506	86.26	1379	86.26	1295	86.26	1151	86.26	962
86.28	1682	86.28	1695	86.28	1694	86.28	1378	86.28	1272	86.28	1117	86.28	1008
86.3	1719	86.3	1684	86.3	1572	86.3	1441	86.3	1241	86.3	1121	86.3	1080
86.32	1798	86.32	1786	86.32	1641	86.32	1509	86.32	1309	86.32	1103	86.32	1028
86.34	1898	86.34	1826	86.34	1621	86.34	1479	86.34	1337	86.34	1187	86.34	1035
86.36	1866	86.36	1880	86.36	1702	86.36	1517	86.36	1358	86.36	1120	86.36	1057
86.38	1947	86.38	1825	86.38	1741	86.38	1530	86.38	1364	86.38	1179	86.38	1012
86.4	2043	86.4	1831	86.4	1797	86.4	1553	86.4	1315	86.4	1157	86.4	1087
86.42	2050	86.42	1873	86.42	1831	86.42	1562	86.42	1395	86.42	1088	86.42	1071
86.44	2070	86.44	2049	86.44	1781	86.44	1623	86.44	1366	86.44	1168	86.44	1066
86.46	2145	86.46	2135	86.46	1893	86.46	1727	86.46	1422	86.46	1169	86.46	1026
86.48	2241	86.48	2173	86.48	1913	86.48	1659	86.48	1410	86.48	1197	86.48	1071
86.5	2250	86.5	2140	86.5	2053	86.5	1624	86.5	1443	86.5	1133	86.5	1061
86.52	2278	86.52	2152	86.52	1942	86.52	1731	86.52	1429	86.52	1196	86.52	1064
86.54	2421	86.54	2296	86.54	2078	86.54	1789	86.54	1405	86.54	1268	86.54	1076
86.56	2506	86.56	2419	86.56	2001	86.56	1712	86.56	1415	86.56	1159	86.56	1041
86.58	2622	86.58	2533	86.58	2221	86.58	1850	86.58	1470	86.58	1194	86.58	1039
86.6	2624	86.6	2556	86.6	2213	86.6	1888	86.6	1544	86.6	1168	86.6	971
86.62	2757	86.62	2702	86.62	2337	86.62	1903	86.62	1447	86.62	1235	86.62	1156
86.64	2797	86.64	2692	86.64	2318	86.64	1935	86.64	1534	86.64	1290	86.64	1042
86.66	2963	86.66	2838	86.66	2428	86.66	1975	86.66	1540	86.66	1160	86.66	1047
86.68	2975	86.68	2953	86.68	2491	86.68	1925	86.68	1464	86.68	1250	86.68	1004
86.7	3138	86.7	3030	86.7	2640	86.7	1939	86.7	1499	86.7	1221	86.7	1107
86.72	3280	86.72	3101	86.72	2574	86.72	1913	86.72	1563	86.72	1267	86.72	1116
86.74	3516	86.74	3246	86.74	2691	86.74	1952	86.74	1493	86.74	1268	86.74	1043
86.76	3547	86.76	3190	86.76	2685	86.76	2047	86.76	1504	86.76	1212	86.76	1121
86.78	3669	86.78	3441	86.78	2795	86.78	2057	86.78	1564	86.78	1221	86.78	1054
86.8	3780	86.8	3577	86.8	2790	86.8	2050	86.8	1481	86.8	1184	86.8	1088
86.82	4053	86.82	3642	86.82	2814	86.82	2055	86.82	1470	86.82	1247	86.82	1066
86.84	3983	86.84	3750	86.84	2948	86.84	2068	86.84	1586	86.84	1240	86.84	1057
86.86	4236	86.86	3828	86.86	3003	86.86	2116	86.86	1562	86.86	1287	86.86	1090
86.88	4256	86.88	3832	86.88	3064	86.88	2187	86.88	1573	86.88	1202	86.88	1037
86.9	4357	86.9	3959	86.9	2982	86.9	2133	86.9	1485	86.9	1260	86.9	1086
86.92	4348	86.92	4074	86.92	3148	86.92	2179	86.92	1634	86.92	1269	86.92	1124
86.94	4586	86.94	4089	86.94	2970	86.94	2178	86.94	1615	86.94	1255	86.94	1056
86.96	4428	86.96	4199	86.96	3080	86.96	2256	86.96	1575	86.96	1216	86.96	1141
86.98	4510	86.98	3977	86.98	3085	86.98	2200	86.98	1522	86.98	1229	86.98	1082
87	4617	87	3978	87	3012	87	2134	87	1523	87	1274	87	1101
87.02	4503	87.02	4061	87.02	3067	87.02	2225	87.02	1588	87.02	1342	87.02	1117
87.04	4517	87.04	4167	87.04	2936	87.04	2220	87.04	1564	87.04	1237	87.04	1119
87.06	4545	87.06	3888	87.06	3080	87.06	2163	87.06	1607	87.06	1244	87.06	1062
87.08	4387	87.08	3926	87.08	3048	87.08	2107	87.08	1590	87.08	1291	87.08	1064
87.1	4328	87.1	3833	87.1	3017	87.1	2138	87.1	1591	87.1	1223	87.1	998
87.12	4103	87.12	3835	87.12	3012	87.12	2187	87.12	1579	87.12	1287	87.12	1069
87.14	4021	87.14	3748	87.14	3034	87.14	2186	87.14	1635	87.14	1289	87.14	1097
87.16	3815	87.16	3696	87.16	2968	87.16	2115	87.16	1576	87.16	1371	87.16	1089
87.18	3842	87.18	3640	87.18	2898	87.18	2130	87.18	1523	87.18	1191	87.18	1060
87.2	3740	87.2	3562	87.2	2840	87.2	2147	87.2	1479	87.2	1206	87.2	967
87.22	3575	87.22	3497	87.22	2782	87.22	1979	87.22	1455	87.22	1246	87.22	1100
87.24	3476	87.24	3234	87.24	2716	87.24	1989	87.24	1540	87.24	1239	87.24	1062
87.26	3341	87.26	3127	87.26	2571	87.26	1994	87.26	1591	87.26	1194	87.26	1053
87.28	3297	87.28	3119	87.28	2597	87.28	1994	87.28	1562	87.28	1232	87.28	1082
87.3	3225	87.3	2987	87.3	2551	87.3	1954	87.3	1549	87.3	1268	87.3	1076
87.32	3050	87.32	2814	87.32	2415	87.32	1952	87.32	1614	87.32	1211	87.32	1047
87.34	2928	87.34	2788	87.34	2478	87.34	1880	87.34	1538	87.34	1166	87.34	977
87.36	2709	87.36	2689	87.36	2283	87.36	1906	87.36	1549	87.36	1216	87.36	1114
87.38	2747	87.38	2513	87.38	2215	87.38	1917	87.38	1517	87.38	1269	87.38	1063
87.4	2585	87.4	2464	87.4	2219	87.4	1866	87.4	1417	87.4	1202	87.4	1060
87.42	2433	87.42	2384	87.42	2134	87.42	1754	87.42	1480	87.42	1167	87.42	1059
87.44	2329	87.44	2250	87.44	2052	87.44	1822	87.44	1523	87.44	1229	87.44	1054
87.46	2172	87.46	2203	87.46	2039	87.46	1704	87.46	1430	87.46	1137	87.46	1033
87.48	2143	87.48	2187	87.48	1965	87.48	1695	87.48	1445	87.48	1205	87.48	998
87.5	2082	87.5	2012	87.5	1858	87.5	1702	87.5	1450	87.5	1131	87.5	979
87.52	2056	87.52	2031	87.52	1919	87.52	1673	87.52	1378	87.52	1211	87.52	983
87.54	1943	87.54	1967	87.54	1782	87.54	1666	87.54	1471	87.54	1158	87.54	1053
87.56	1844	87.56	1907	87.56	1851	87.56	1642	87.56	1308	87.56	1210	87.56	1011
87.58	1850	87.58	1860	87.58	1758	87.58	1591	87.58	1353	87.58	1182	87.58	1036
87.6	1753	87.6	1771	87.6	1724	87.6	1617	87.6	1333	87.6	1141	87.6	1029
87.62	1712	87.62	1712	87.62	1613	87.62	1533	87.62	1304	87.62	1126	87.62	1008
87.64	1679	87.64	1682	87.64	1629	87.64	1474	87.64	1333	87.64	1177	87.64	1017
87.66	1648	87.66	1684	87.66	1521	87.66	1498	87.66	1233	87.66	1138	87.66	1028
87.68	1590	87.68	1592	87.68	1537	87.68	1522	87.68	1317	87.68	1095	87.68	981
87.7	1625	87.7	1620	87.7	1505	87.7	1392	87.7	1275	87.7	1100	87.7	1051
87.72	1629	87.72	1522	87.72	1486	87.72	1362	87.72	1234	87.72	1180	87.72	1003
87.74	1544	87.74	1571	87.74	1405	87.74	1280	87.74	1280	87.74	1087	87.74	1023
87.76	1479	87.76	1454	87.76	1447	87.76	1387	87.76	1181	87.76	1106	87.76	996
87.78	1520	87.78	1470	87.78	1505	87.78	1319	87.78	1205	87.78	1127	87.78	998
87.8	1484	87.8	1500	87.8	1401	87.8	1269	87.8	1165	87.8	1117	87.8	977
87.82	1378	87.82	1414	87.82	1373	87.82	1277	87.82	1220	87.82	1073	87.82	983
87.84	1434	87.84	1477	87.84	1370	87.84	1262	87.84	1119	87.84	1065	87.84	966
87.86	1343	87.86	1357	87.86	1345	87.86	1205	87.86	1138	87.86	1094	87.86	1025
87.88	1451	87.88	1410	87.88	1291	87.88	1268	87.88	1144	87.88	1030	87.88	983
87.9	1352	87.9	1372	87.9	1319	87.9	1179	87.9	1143	87.9	1030	87.9	991
87.92	1310	87.92	1267	87.92	1352	87.92	1234	87.92	1074	87.92	1089	87.92	967
87.94	1357	87.94	1419	87.94	1283	87.94	1199	87.94	1134	87.94	1078	87.94	976
87.96	1409	87.96	1334	87.96	1266	87.96	1175	87.96	1117	87.96	1060	87.96	980
87.98	1349	87.98	1348	87.98	1311	87.98	1122	87.98	1085	87.98	1093	87.98	969
88	1294	88	1386	88	1294	88	1187	88	1076	88	1067	88	965
88.02	1302	88.02	1258	88.02	1284	88.02	1207	88.02	1164	88.02	1006	88.02	932
88.04	1310	88.04	1290	88.04	1273	88.04	1133	88.04	1057	88.04	991	88.04	990
88.06	1301	88.06	1319	88.06	1229	88.06	1143	88.06	1103	88.06	1009	88.06	948
88.08	1288	88.08	1353	88.08	1208	88.08	1140	88.08	1108	88.08	1040	88.08	967
88.1	1280	88.1	1249	88.1	1246	88.1	1078	88.1	1084	88.1	1047	88.1	928
88.12	1210	88.12	1317	88.12	1282	88.12	1081	88.12	1039	88.12	995	88.12	1016
88.14	1239	88.14	1262	88.14	1225	88.14	1117	88.14	1036	88.14	1016	88.14	957
88.16	1282	88.16	1193	88.16	1214	88.16	1139	88.16	1057	88.16	1003	88.16	916
88.18	1269	88.18	1293	88.18	1198	88.18	1125	88.18	1005	88.18	990	88.18	919
88.2	1239	88.2	1177	88.2	1177	88.2	1170	88.2	970	88.2	954	88.2	899
88.22	1228	88.22	1216	88.22	1170	88.22	1137	88.22	1019	88.22	1016	88.22	908
88.24	1230	88.24	1220	88.24	1179	88.24	1070	88.24	1000	88.24	914	88.24	898
88.26	1260	88.26	1175	88.26	1164	88.26	1076	88.26	1052	88.26	1044	88.26	967
88.28	1250	88.28	1208	88.28	1124	88.28	1155	88.28	1029	88.28	1047	88.28	945
88.3	1185	88.3	1247	88.3	1103	88.3	1117	88.3	1033	88.3	981	88.3	907
88.32	1185	88.32	1222	88.32	1137	88.32	1087	88.32	1091	88.32	964	88.32	942
88.34	1154	88.34	1193	88.34	1210	88.34	1042	88.34	1035	88.34	912	88.34	909
88.36	1209	88.36	1146	88.36	1113	88.36	1078	88.36	1025	88.36	1027	88.36	969
88.38	1156	88.38	1115	88.38	1111	88.38	1081	88.38	1010	88.38	1050	88.38	885
88.4	1196	88.4	1168	88.4	1132	88.4	1081	88.4	937	88.4	925	88.4	903
88.42	1195	88.42	1207	88.42	1178	88.42	1059	88.42	1006	88.42	1003	88.42	861
88.44	1211	88.44	1162	88.44	1126	88.44	1120	88.44	928	88.44	980	88.44	909
88.46	1126	88.46	1160	88.46	1179	88.46	1053	88.46	1037	88.46	964	88.46	940
88.48	1227	88.48	1211	88.48	1102	88.48	1112	88.48	1011	88.48	982	88.48	927
88.5	1194	88.5	1198	88.5	1129	88.5	1067	88.5	1051	88.5	950	88.5	964
88.52	1156	88.52	1162	88.52	1060	88.52	1046	88.52	1080	88.52	979	88.52	875
88.54	1182	88.54	1164	88.54	1100	88.54	1127	88.54	984	88.54	882	88.54	893
88.56	1250	88.56	1223	88.56	1148	88.56	1030	88.56	1017	88.56	978	88.56	925
88.58	1190	88.58	1185	88.58	1103	88.58	1053	88.58	1041	88.58	964	88.58	900
88.6	1219	88.6	1183	88.6	1172	88.6	1051	88.6	1044	88.6	940	88.6	969
88.62	1045	88.62	1161	88.62	1151	88.62	1007	88.62	1044	88.62	946	88.62	873
88.64	1127	88.64	1121	88.64	1085	88.64	1089	88.64	992	88.64	1002	88.64	943
88.66	1150	88.66	1058	88.66	1073	88.66	1067	88.66	1030	88.66	957	88.66	971
88.68	1113	88.68	1128	88.68	1098	88.68	1033	88.68	948	88.68	946	88.68	907
88.7	1089	88.7	1119	88.7	1088	88.7	1072	88.7	1038	88.7	951	88.7	883
88.72	1175	88.72	1224	88.72	1139	88.72	1027	88.72	999	88.72	1020	88.72	901
88.74	1149	88.74	1142	88.74	1138	88.74	1012	88.74	972	88.74	910	88.74	872
88.76	1170	88.76	1156	88.76	1093	88.76	1071	88.76	989	88.76	938	88.76	949
88.78	1112	88.78	1197	88.78	1102	88.78	1071	88.78	1007	88.78	992	88.78	895
88.8	1172	88.8	1109	88.8	1075	88.8	1015	88.8	977	88.8	921	88.8	882
88.82	1070	88.82	1125	88.82	1110	88.82	996	88.82	1005	88.82	917	88.82	938
88.84	1094	88.84	1198	88.84	1108	88.84	1002	88.84	969	88.84	946	88.84	938
88.86	1076	88.86	1152	88.86	1054	88.86	1063	88.86	948	88.86	970	88.86	918
88.88	1153	88.88	1144	88.88	1055	88.88	1082	88.88	963	88.88	1009	88.88	919
88.9	1081	88.9	1118	88.9	1094	88.9	1002	88.9	1004	88.9	949	88.9	877
88.92	1121	88.92	1167	88.92	1050	88.92	1084	88.92	980	88.92	962	88.92	927
88.94	1123	88.94	1125	88.94	1104	88.94	1104	88.94	973	88.94	927	88.94	853
88.96	1125	88.96	1128	88.96	1105	88.96	1003	88.96	991	88.96	961	88.96	931
88.98	1094	88.98	1100	88.98	1066	88.98	984	88.98	944	88.98	916	88.98	948
89	1140	89	1093	89	1058	89	1037	89	988	89	966	89	873
89.02	1069	89.02	1123	89.02	1029	89.02	1040	89.02	964	89.02	1006	89.02	857
89.04	1049	89.04	1062	89.04	1015	89.04	992	89.04	1007	89.04	990	89.04	891
89.06	1117	89.06	1057	89.06	1045	89.06	1003	89.06	984	89.06	945	89.06	928
89.08	1076	89.08	1090	89.08	1039	89.08	1056	89.08	975	89.08	989	89.08	911
89.1	1116	89.1	1057	89.1	1116	89.1	1036	89.1	1026	89.1	996	89.1	941
89.12	1101	89.12	1089	89.12	1034	89.12	1090	89.12	984	89.12	938	89.12	937
89.14	1072	89.14	1119	89.14	1085	89.14	1043	89.14	949	89.14	936	89.14	920
89.16	1107	89.16	1167	89.16	1040	89.16	990	89.16	1006	89.16	960	89.16	890
89.18	1132	89.18	1126	89.18	1033	89.18	1017	89.18	988	89.18	933	89.18	853
89.2	1110	89.2	1101	89.2	1068	89.2	1010	89.2	960	89.2	961	89.2	905
89.22	1125	89.22	1095	89.22	1032	89.22	1050	89.22	997	89.22	938	89.22	922
89.24	1099	89.24	1109	89.24	1026	89.24	1016	89.24	948	89.24	932	89.24	906
89.26	1088	89.26	1150	89.26	1086	89.26	1006	89.26	956	89.26	896	89.26	888
89.28	1121	89.28	1037	89.28	1020	89.28	951	89.28	931	89.28	949	89.28	904
89.3	1048	89.3	1092	89.3	1067	89.3	956	89.3	929	89.3	974	89.3	868
89.32	1072	89.32	1048	89.32	1000	89.32	1013	89.32	973	89.32	950	89.32	945
89.34	1119	89.34	1088	89.34	1045	89.34	1023	89.34	995	89.34	935	89.34	825
89.36	1055	89.36	1113	89.36	1075	89.36	983	89.36	988	89.36	913	89.36	888
89.38	1076	89.38	1079	89.38	991	89.38	1057	89.38	946	89.38	964	89.38	880
89.4	1091	89.4	1037	89.4	1099	89.4	1015	89.4	905	89.4	898	89.4	855
89.42	1100	89.42	1057	89.42	1072	89.42	981	89.42	949	89.42	919	89.42	909
89.44	1018	89.44	1087	89.44	1007	89.44	1013	89.44	944	89.44	1004	89.44	879
89.46	1064	89.46	1098	89.46	987	89.46	1082	89.46	986	89.46	901	89.46	894
89.48	1101	89.48	1049	89.48	1082	89.48	1012	89.48	982	89.48	911	89.48	890
89.5	1078	89.5	1057	89.5	989	89.5	1038	89.5	972	89.5	950	89.5	889
89.52	963	89.52	1110	89.52	1065	89.52	963	89.52	953	89.52	950	89.52	795
89.54	1077	89.54	1117	89.54	1047	89.54	1061	89.54	962	89.54	935	89.54	915
89.56	1049	89.56	1141	89.56	1075	89.56	972	89.56	923	89.56	946	89.56	898
89.58	1012	89.58	1142	89.58	1005	89.58	960	89.58	965	89.58	882	89.58	949
89.6	1067	89.6	1053	89.6	1080	89.6	1013	89.6	978	89.6	970	89.6	909
89.62	1043	89.62	1091	89.62	1004	89.62	1006	89.62	1003	89.62	998	89.62	965
89.64	1055	89.64	1001	89.64	1011	89.64	1027	89.64	939	89.64	918	89.64	900
89.66	1044	89.66	1099	89.66	1064	89.66	1059	89.66	914	89.66	927	89.66	878
89.68	1020	89.68	1062	89.68	1027	89.68	1031	89.68	1018	89.68	858	89.68	903
89.7	1052	89.7	1038	89.7	994	89.7	952	89.7	976	89.7	933	89.7	868
89.72	1092	89.72	1011	89.72	1062	89.72	972	89.72	957	89.72	956	89.72	916
89.74	1053	89.74	1000	89.74	1036	89.74	1069	89.74	977	89.74	876	89.74	1011
89.76	1129	89.76	1044	89.76	1005	89.76	970	89.76	1002	89.76	966	89.76	910
89.78	1033	89.78	1044	89.78	1028	89.78	1018	89.78	899	89.78	958	89.78	904
89.8	1023	89.8	1102	89.8	1055	89.8	975	89.8	978	89.8	965	89.8	901
89.82	1086	89.82	1034	89.82	1023	89.82	985	89.82	926	89.82	896	89.82	862
89.84	1095	89.84	1032	89.84	1067	89.84	984	89.84	977	89.84	932	89.84	921
89.86	1031	89.86	1007	89.86	1039	89.86	971	89.86	988	89.86	873	89.86	976
89.88	1046	89.88	1050	89.88	1034	89.88	1014	89.88	934	89.88	920	89.88	932
89.9	1006	89.9	1101	89.9	1021	89.9	958	89.9	962	89.9	905	89.9	905
89.92	1021	89.92	1035	89.92	1004	89.92	1039	89.92	952	89.92	893	89.92	866
89.94	1084	89.94	1110	89.94	999	89.94	1044	89.94	947	89.94	922	89.94	887
89.96	1070	89.96	1094	89.96	960	89.96	935	89.96	987	89.96	906	89.96	871
89.98	1025	89.98	1013	89.98	1047	89.98	1024	89.98	920	89.98	888	89.98	867
90	1022	90	1063	90	1053	90	954	90	1014	90	904	90	935
