# Supplementary material for: Tribological Properties of Nitrate Graphite Foils
Source: Nanomaterials (Basel). 2024 Sep 15;14(18):1499. doi: 10.3390/nano14181499 (PMC11434555; doi:10.3390/nano14181499)
Supplement: Supplementary file 1 [file nanomaterials-14-01499-s001.zip › X-ray data/macrostress/0001/over500/dens_10/TD/133.TXT]

Sample	0001_500_10_RD
Comments	Psi = 0.000
Filename	C:\Windmax\Data\2024_05_06\133.raw
Goniometer	Ultima IV
Attachment	MPA-ML4 (with gamma) for stress
ScanningMode	2Theta/Theta
ScanningType	FT
X-Ray	40kV/30mA	X-Ray	40kV/30mA	X-Ray	40kV/30mA	X-Ray	40kV/30mA	X-Ray	40kV/30mA	X-Ray	40kV/30mA	X-Ray	40kV/30mA
DivSlit	2/3?�|2/3deg.	DivSlit	2/3?�|2/3deg.	DivSlit	2/3?�|2/3deg.	DivSlit	2/3?�|2/3deg.	DivSlit	2/3?�|2/3deg.	DivSlit	2/3?�|2/3deg.	DivSlit	2/3?�|2/3deg.
DivH.L.Slit	10.00mm	DivH.L.Slit	10.00mm	DivH.L.Slit	10.00mm	DivH.L.Slit	10.00mm	DivH.L.Slit	10.00mm	DivH.L.Slit	10.00mm	DivH.L.Slit	10.00mm
SctSlit	Open	SctSlit	Open	SctSlit	Open	SctSlit	Open	SctSlit	Open	SctSlit	Open	SctSlit	Open
RecSlit	0.30mm	RecSlit	0.30mm	RecSlit	0.30mm	RecSlit	0.30mm	RecSlit	0.30mm	RecSlit	0.30mm	RecSlit	0.30mm
Start	84	Start	84	Start	84	Start	84	Start	84	Start	84	Start	84
Stop	90	Stop	90	Stop	90	Stop	90	Stop	90	Stop	90	Stop	90
Step	0.02	Step	0.02	Step	0.02	Step	0.02	Step	0.02	Step	0.02	Step	0.02
84	910	84	926	84	917	84	914	84	920	84	858	84	873
84.02	895	84.02	931	84.02	842	84.02	848	84.02	889	84.02	929	84.02	936
84.04	841	84.04	947	84.04	916	84.04	819	84.04	897	84.04	953	84.04	907
84.06	926	84.06	888	84.06	876	84.06	876	84.06	902	84.06	853	84.06	869
84.08	892	84.08	903	84.08	879	84.08	841	84.08	940	84.08	894	84.08	905
84.1	928	84.1	913	84.1	876	84.1	864	84.1	923	84.1	888	84.1	911
84.12	901	84.12	911	84.12	854	84.12	870	84.12	861	84.12	877	84.12	907
84.14	866	84.14	874	84.14	889	84.14	876	84.14	867	84.14	910	84.14	897
84.16	875	84.16	858	84.16	896	84.16	873	84.16	822	84.16	901	84.16	896
84.18	864	84.18	878	84.18	905	84.18	880	84.18	914	84.18	868	84.18	916
84.2	886	84.2	932	84.2	841	84.2	907	84.2	868	84.2	900	84.2	839
84.22	849	84.22	908	84.22	858	84.22	911	84.22	888	84.22	895	84.22	872
84.24	857	84.24	860	84.24	951	84.24	901	84.24	924	84.24	870	84.24	854
84.26	844	84.26	873	84.26	833	84.26	864	84.26	902	84.26	853	84.26	863
84.28	920	84.28	899	84.28	855	84.28	846	84.28	834	84.28	856	84.28	876
84.3	898	84.3	871	84.3	871	84.3	862	84.3	859	84.3	855	84.3	918
84.32	869	84.32	878	84.32	930	84.32	827	84.32	879	84.32	849	84.32	829
84.34	909	84.34	829	84.34	879	84.34	881	84.34	818	84.34	904	84.34	865
84.36	881	84.36	851	84.36	891	84.36	851	84.36	943	84.36	841	84.36	854
84.38	916	84.38	853	84.38	872	84.38	822	84.38	865	84.38	859	84.38	838
84.4	869	84.4	816	84.4	889	84.4	871	84.4	879	84.4	896	84.4	825
84.42	828	84.42	864	84.42	838	84.42	849	84.42	789	84.42	815	84.42	835
84.44	853	84.44	868	84.44	899	84.44	895	84.44	860	84.44	857	84.44	898
84.46	867	84.46	847	84.46	832	84.46	842	84.46	852	84.46	865	84.46	825
84.48	841	84.48	881	84.48	878	84.48	887	84.48	862	84.48	820	84.48	915
84.5	933	84.5	866	84.5	838	84.5	918	84.5	872	84.5	868	84.5	819
84.52	843	84.52	917	84.52	937	84.52	819	84.52	822	84.52	861	84.52	834
84.54	844	84.54	905	84.54	838	84.54	815	84.54	817	84.54	842	84.54	830
84.56	885	84.56	830	84.56	865	84.56	843	84.56	833	84.56	891	84.56	849
84.58	903	84.58	874	84.58	868	84.58	883	84.58	853	84.58	864	84.58	835
84.6	894	84.6	915	84.6	830	84.6	829	84.6	829	84.6	864	84.6	860
84.62	928	84.62	852	84.62	875	84.62	866	84.62	846	84.62	826	84.62	786
84.64	802	84.64	919	84.64	872	84.64	879	84.64	799	84.64	847	84.64	797
84.66	852	84.66	837	84.66	907	84.66	858	84.66	819	84.66	771	84.66	802
84.68	870	84.68	839	84.68	802	84.68	864	84.68	813	84.68	808	84.68	807
84.7	858	84.7	878	84.7	819	84.7	891	84.7	852	84.7	814	84.7	871
84.72	814	84.72	863	84.72	875	84.72	870	84.72	847	84.72	826	84.72	797
84.74	850	84.74	864	84.74	886	84.74	850	84.74	865	84.74	777	84.74	826
84.76	832	84.76	920	84.76	902	84.76	888	84.76	875	84.76	855	84.76	827
84.78	825	84.78	881	84.78	932	84.78	882	84.78	858	84.78	841	84.78	844
84.8	828	84.8	874	84.8	881	84.8	882	84.8	840	84.8	825	84.8	814
84.82	901	84.82	923	84.82	907	84.82	864	84.82	826	84.82	827	84.82	808
84.84	898	84.84	920	84.84	863	84.84	877	84.84	816	84.84	829	84.84	780
84.86	856	84.86	890	84.86	926	84.86	856	84.86	811	84.86	859	84.86	780
84.88	854	84.88	874	84.88	850	84.88	868	84.88	888	84.88	814	84.88	810
84.9	852	84.9	900	84.9	835	84.9	877	84.9	887	84.9	810	84.9	835
84.92	874	84.92	894	84.92	862	84.92	873	84.92	856	84.92	791	84.92	797
84.94	885	84.94	899	84.94	899	84.94	873	84.94	869	84.94	829	84.94	772
84.96	875	84.96	891	84.96	876	84.96	848	84.96	871	84.96	821	84.96	787
84.98	902	84.98	865	84.98	869	84.98	800	84.98	879	84.98	848	84.98	818
85	855	85	917	85	876	85	844	85	882	85	838	85	734
85.02	845	85.02	859	85.02	864	85.02	902	85.02	830	85.02	760	85.02	861
85.04	861	85.04	822	85.04	888	85.04	824	85.04	819	85.04	862	85.04	809
85.06	888	85.06	927	85.06	854	85.06	826	85.06	824	85.06	800	85.06	808
85.08	888	85.08	872	85.08	863	85.08	867	85.08	816	85.08	855	85.08	865
85.1	917	85.1	879	85.1	864	85.1	829	85.1	834	85.1	865	85.1	800
85.12	894	85.12	950	85.12	853	85.12	887	85.12	854	85.12	818	85.12	861
85.14	872	85.14	858	85.14	914	85.14	871	85.14	818	85.14	859	85.14	789
85.16	898	85.16	827	85.16	880	85.16	885	85.16	838	85.16	840	85.16	819
85.18	894	85.18	922	85.18	874	85.18	858	85.18	834	85.18	829	85.18	794
85.2	920	85.2	897	85.2	858	85.2	873	85.2	857	85.2	857	85.2	813
85.22	935	85.22	909	85.22	878	85.22	822	85.22	850	85.22	837	85.22	830
85.24	930	85.24	857	85.24	872	85.24	836	85.24	853	85.24	852	85.24	826
85.26	896	85.26	868	85.26	910	85.26	828	85.26	806	85.26	833	85.26	797
85.28	937	85.28	914	85.28	881	85.28	891	85.28	859	85.28	830	85.28	777
85.3	937	85.3	897	85.3	872	85.3	894	85.3	826	85.3	791	85.3	817
85.32	992	85.32	870	85.32	896	85.32	864	85.32	865	85.32	800	85.32	788
85.34	873	85.34	869	85.34	954	85.34	809	85.34	816	85.34	827	85.34	837
85.36	925	85.36	898	85.36	881	85.36	861	85.36	851	85.36	785	85.36	829
85.38	892	85.38	917	85.38	891	85.38	865	85.38	844	85.38	805	85.38	780
85.4	963	85.4	991	85.4	854	85.4	885	85.4	870	85.4	825	85.4	826
85.42	876	85.42	887	85.42	907	85.42	866	85.42	837	85.42	843	85.42	823
85.44	870	85.44	937	85.44	892	85.44	867	85.44	818	85.44	853	85.44	838
85.46	994	85.46	918	85.46	909	85.46	885	85.46	829	85.46	872	85.46	779
85.48	873	85.48	941	85.48	910	85.48	902	85.48	848	85.48	815	85.48	778
85.5	982	85.5	854	85.5	870	85.5	849	85.5	885	85.5	870	85.5	807
85.52	926	85.52	923	85.52	891	85.52	878	85.52	849	85.52	806	85.52	766
85.54	956	85.54	933	85.54	971	85.54	895	85.54	821	85.54	821	85.54	795
85.56	981	85.56	911	85.56	963	85.56	859	85.56	896	85.56	811	85.56	786
85.58	936	85.58	904	85.58	944	85.58	892	85.58	878	85.58	895	85.58	786
85.6	909	85.6	898	85.6	926	85.6	949	85.6	827	85.6	881	85.6	830
85.62	917	85.62	898	85.62	886	85.62	912	85.62	889	85.62	855	85.62	778
85.64	957	85.64	949	85.64	931	85.64	839	85.64	861	85.64	761	85.64	821
85.66	950	85.66	986	85.66	923	85.66	870	85.66	872	85.66	763	85.66	799
85.68	934	85.68	959	85.68	974	85.68	922	85.68	811	85.68	890	85.68	847
85.7	969	85.7	959	85.7	973	85.7	846	85.7	864	85.7	794	85.7	772
85.72	1005	85.72	950	85.72	977	85.72	908	85.72	939	85.72	824	85.72	820
85.74	955	85.74	947	85.74	951	85.74	909	85.74	866	85.74	818	85.74	775
85.76	955	85.76	950	85.76	909	85.76	869	85.76	864	85.76	774	85.76	820
85.78	926	85.78	952	85.78	930	85.78	861	85.78	852	85.78	861	85.78	829
85.8	950	85.8	1007	85.8	1003	85.8	945	85.8	868	85.8	846	85.8	849
85.82	965	85.82	940	85.82	930	85.82	888	85.82	898	85.82	815	85.82	750
85.84	950	85.84	967	85.84	912	85.84	942	85.84	857	85.84	815	85.84	788
85.86	1092	85.86	1030	85.86	965	85.86	922	85.86	864	85.86	844	85.86	782
85.88	1003	85.88	981	85.88	957	85.88	926	85.88	866	85.88	816	85.88	863
85.9	1020	85.9	955	85.9	909	85.9	957	85.9	913	85.9	813	85.9	851
85.92	954	85.92	1022	85.92	970	85.92	903	85.92	893	85.92	892	85.92	834
85.94	995	85.94	1027	85.94	1034	85.94	957	85.94	853	85.94	806	85.94	883
85.96	1030	85.96	1108	85.96	1044	85.96	922	85.96	891	85.96	907	85.96	815
85.98	1095	85.98	1050	85.98	980	85.98	941	85.98	899	85.98	822	85.98	825
86	1072	86	1072	86	971	86	992	86	917	86	862	86	801
86.02	1047	86.02	958	86.02	987	86.02	941	86.02	924	86.02	880	86.02	811
86.04	1064	86.04	1117	86.04	969	86.04	972	86.04	889	86.04	813	86.04	807
86.06	1062	86.06	1100	86.06	1048	86.06	943	86.06	924	86.06	875	86.06	846
86.08	1079	86.08	1077	86.08	975	86.08	956	86.08	965	86.08	849	86.08	783
86.1	1173	86.1	1066	86.1	1053	86.1	1005	86.1	927	86.1	899	86.1	849
86.12	1101	86.12	1078	86.12	1047	86.12	960	86.12	926	86.12	939	86.12	826
86.14	1190	86.14	1053	86.14	1118	86.14	1036	86.14	913	86.14	877	86.14	815
86.16	1107	86.16	1184	86.16	1057	86.16	1034	86.16	948	86.16	961	86.16	838
86.18	1184	86.18	1152	86.18	1117	86.18	1000	86.18	1034	86.18	946	86.18	885
86.2	1174	86.2	1141	86.2	1098	86.2	1009	86.2	971	86.2	863	86.2	846
86.22	1107	86.22	1173	86.22	1125	86.22	1013	86.22	949	86.22	915	86.22	830
86.24	1278	86.24	1202	86.24	1116	86.24	1047	86.24	932	86.24	937	86.24	844
86.26	1202	86.26	1157	86.26	1233	86.26	1079	86.26	987	86.26	956	86.26	890
86.28	1182	86.28	1288	86.28	1147	86.28	1142	86.28	1061	86.28	931	86.28	878
86.3	1280	86.3	1251	86.3	1150	86.3	1052	86.3	951	86.3	962	86.3	855
86.32	1285	86.32	1275	86.32	1198	86.32	1060	86.32	1124	86.32	944	86.32	860
86.34	1268	86.34	1352	86.34	1182	86.34	1060	86.34	1048	86.34	954	86.34	875
86.36	1349	86.36	1240	86.36	1250	86.36	1119	86.36	1051	86.36	980	86.36	850
86.38	1451	86.38	1332	86.38	1216	86.38	1176	86.38	1094	86.38	962	86.38	869
86.4	1405	86.4	1413	86.4	1358	86.4	1243	86.4	1100	86.4	1003	86.4	909
86.42	1361	86.42	1341	86.42	1306	86.42	1233	86.42	1116	86.42	994	86.42	948
86.44	1470	86.44	1403	86.44	1319	86.44	1239	86.44	1136	86.44	986	86.44	866
86.46	1518	86.46	1499	86.46	1391	86.46	1274	86.46	1116	86.46	1011	86.46	908
86.48	1545	86.48	1537	86.48	1419	86.48	1163	86.48	1143	86.48	1058	86.48	863
86.5	1612	86.5	1636	86.5	1482	86.5	1281	86.5	1182	86.5	1042	86.5	962
86.52	1712	86.52	1617	86.52	1535	86.52	1266	86.52	1235	86.52	955	86.52	926
86.54	1627	86.54	1641	86.54	1562	86.54	1378	86.54	1128	86.54	1064	86.54	866
86.56	1694	86.56	1755	86.56	1534	86.56	1332	86.56	1198	86.56	1075	86.56	976
86.58	1842	86.58	1658	86.58	1633	86.58	1401	86.58	1220	86.58	1109	86.58	972
86.6	1835	86.6	1789	86.6	1713	86.6	1425	86.6	1330	86.6	1049	86.6	985
86.62	1929	86.62	1847	86.62	1709	86.62	1522	86.62	1201	86.62	1090	86.62	922
86.64	2032	86.64	1860	86.64	1777	86.64	1525	86.64	1313	86.64	1091	86.64	914
86.66	2090	86.66	2041	86.66	1877	86.66	1508	86.66	1357	86.66	1140	86.66	913
86.68	2080	86.68	2100	86.68	1850	86.68	1593	86.68	1338	86.68	1081	86.68	967
86.7	2220	86.7	2208	86.7	1944	86.7	1592	86.7	1337	86.7	1093	86.7	966
86.72	2331	86.72	2162	86.72	2002	86.72	1684	86.72	1380	86.72	1112	86.72	1010
86.74	2433	86.74	2310	86.74	1953	86.74	1653	86.74	1339	86.74	1089	86.74	950
86.76	2419	86.76	2318	86.76	2092	86.76	1775	86.76	1410	86.76	1070	86.76	926
86.78	2490	86.78	2389	86.78	2148	86.78	1708	86.78	1385	86.78	1121	86.78	998
86.8	2627	86.8	2487	86.8	2260	86.8	1801	86.8	1377	86.8	1180	86.8	893
86.82	2749	86.82	2618	86.82	2223	86.82	1826	86.82	1410	86.82	1158	86.82	977
86.84	2781	86.84	2727	86.84	2194	86.84	1799	86.84	1442	86.84	1117	86.84	1007
86.86	2984	86.86	2813	86.86	2330	86.86	1882	86.86	1478	86.86	1074	86.86	961
86.88	2917	86.88	2898	86.88	2314	86.88	1865	86.88	1406	86.88	1138	86.88	968
86.9	3111	86.9	2791	86.9	2434	86.9	1790	86.9	1390	86.9	1140	86.9	940
86.92	3084	86.92	2858	86.92	2464	86.92	1884	86.92	1410	86.92	1155	86.92	915
86.94	3089	86.94	2964	86.94	2488	86.94	1872	86.94	1504	86.94	1168	86.94	935
86.96	3172	86.96	3059	86.96	2456	86.96	2040	86.96	1512	86.96	1154	86.96	994
86.98	3186	86.98	2929	86.98	2502	86.98	1936	86.98	1412	86.98	1126	86.98	981
87	3209	87	2937	87	2491	87	1932	87	1469	87	1134	87	1010
87.02	3250	87.02	3062	87.02	2505	87.02	1969	87.02	1472	87.02	1204	87.02	956
87.04	3238	87.04	2987	87.04	2403	87.04	1862	87.04	1402	87.04	1057	87.04	993
87.06	3166	87.06	2937	87.06	2438	87.06	1938	87.06	1393	87.06	1100	87.06	972
87.08	3037	87.08	2943	87.08	2450	87.08	1865	87.08	1474	87.08	1088	87.08	958
87.1	3041	87.1	2855	87.1	2376	87.1	1788	87.1	1395	87.1	1158	87.1	905
87.12	2988	87.12	2663	87.12	2413	87.12	1803	87.12	1497	87.12	1200	87.12	950
87.14	2887	87.14	2684	87.14	2281	87.14	1826	87.14	1395	87.14	1138	87.14	936
87.16	2819	87.16	2683	87.16	2220	87.16	1811	87.16	1343	87.16	1199	87.16	955
87.18	2679	87.18	2556	87.18	2220	87.18	1761	87.18	1323	87.18	1129	87.18	906
87.2	2647	87.2	2427	87.2	2186	87.2	1738	87.2	1396	87.2	1083	87.2	947
87.22	2563	87.22	2499	87.22	2150	87.22	1674	87.22	1331	87.22	1151	87.22	958
87.24	2471	87.24	2407	87.24	2041	87.24	1679	87.24	1308	87.24	1109	87.24	946
87.26	2422	87.26	2303	87.26	2018	87.26	1651	87.26	1347	87.26	1060	87.26	952
87.28	2445	87.28	2199	87.28	2004	87.28	1627	87.28	1320	87.28	1080	87.28	968
87.3	2264	87.3	2203	87.3	1942	87.3	1571	87.3	1267	87.3	1064	87.3	871
87.32	2195	87.32	2139	87.32	1835	87.32	1568	87.32	1252	87.32	1088	87.32	918
87.34	2112	87.34	1992	87.34	1836	87.34	1527	87.34	1267	87.34	1034	87.34	922
87.36	2071	87.36	1971	87.36	1726	87.36	1471	87.36	1187	87.36	994	87.36	920
87.38	1933	87.38	1865	87.38	1723	87.38	1442	87.38	1260	87.38	1047	87.38	856
87.4	1843	87.4	1757	87.4	1618	87.4	1383	87.4	1240	87.4	1011	87.4	908
87.42	1769	87.42	1669	87.42	1505	87.42	1364	87.42	1187	87.42	1016	87.42	921
87.44	1746	87.44	1596	87.44	1496	87.44	1424	87.44	1133	87.44	1033	87.44	871
87.46	1665	87.46	1567	87.46	1453	87.46	1246	87.46	1135	87.46	1021	87.46	843
87.48	1550	87.48	1596	87.48	1466	87.48	1168	87.48	1108	87.48	979	87.48	875
87.5	1543	87.5	1589	87.5	1433	87.5	1198	87.5	1101	87.5	932	87.5	870
87.52	1466	87.52	1473	87.52	1344	87.52	1183	87.52	1047	87.52	1004	87.52	883
87.54	1485	87.54	1393	87.54	1307	87.54	1155	87.54	1022	87.54	949	87.54	860
87.56	1408	87.56	1378	87.56	1314	87.56	1221	87.56	1123	87.56	982	87.56	873
87.58	1322	87.58	1304	87.58	1218	87.58	1126	87.58	1042	87.58	931	87.58	862
87.6	1317	87.6	1268	87.6	1214	87.6	1074	87.6	1025	87.6	932	87.6	871
87.62	1331	87.62	1361	87.62	1122	87.62	1133	87.62	1020	87.62	912	87.62	832
87.64	1251	87.64	1224	87.64	1189	87.64	1094	87.64	966	87.64	895	87.64	833
87.66	1263	87.66	1198	87.66	1110	87.66	1116	87.66	968	87.66	910	87.66	832
87.68	1192	87.68	1166	87.68	1096	87.68	1027	87.68	994	87.68	896	87.68	836
87.7	1209	87.7	1235	87.7	1093	87.7	1008	87.7	968	87.7	893	87.7	755
87.72	1159	87.72	1145	87.72	1040	87.72	1066	87.72	927	87.72	896	87.72	808
87.74	1146	87.74	1098	87.74	1081	87.74	996	87.74	963	87.74	850	87.74	810
87.76	1166	87.76	1140	87.76	1052	87.76	993	87.76	906	87.76	815	87.76	798
87.78	1158	87.78	1088	87.78	1057	87.78	1021	87.78	913	87.78	824	87.78	821
87.8	1075	87.8	1116	87.8	1044	87.8	975	87.8	901	87.8	915	87.8	830
87.82	1044	87.82	1087	87.82	993	87.82	916	87.82	929	87.82	832	87.82	792
87.84	1112	87.84	1068	87.84	1001	87.84	903	87.84	867	87.84	809	87.84	772
87.86	1084	87.86	1106	87.86	999	87.86	920	87.86	878	87.86	886	87.86	795
87.88	1074	87.88	1050	87.88	960	87.88	931	87.88	891	87.88	849	87.88	785
87.9	1046	87.9	965	87.9	930	87.9	872	87.9	835	87.9	827	87.9	784
87.92	1093	87.92	1022	87.92	955	87.92	908	87.92	894	87.92	782	87.92	782
87.94	942	87.94	1000	87.94	972	87.94	867	87.94	838	87.94	804	87.94	773
87.96	988	87.96	1070	87.96	925	87.96	858	87.96	798	87.96	737	87.96	796
87.98	986	87.98	1039	87.98	909	87.98	929	87.98	815	87.98	802	87.98	787
88	1027	88	939	88	894	88	947	88	818	88	760	88	742
88.02	997	88.02	957	88.02	897	88.02	913	88.02	834	88.02	789	88.02	825
88.04	1013	88.04	961	88.04	926	88.04	933	88.04	847	88.04	823	88.04	716
88.06	976	88.06	971	88.06	906	88.06	890	88.06	836	88.06	822	88.06	770
88.08	961	88.08	982	88.08	929	88.08	930	88.08	843	88.08	805	88.08	780
88.1	979	88.1	980	88.1	939	88.1	834	88.1	831	88.1	780	88.1	715
88.12	1009	88.12	905	88.12	865	88.12	823	88.12	763	88.12	802	88.12	750
88.14	954	88.14	907	88.14	890	88.14	859	88.14	839	88.14	790	88.14	737
88.16	965	88.16	951	88.16	876	88.16	818	88.16	828	88.16	836	88.16	827
88.18	905	88.18	898	88.18	819	88.18	811	88.18	800	88.18	821	88.18	764
88.2	933	88.2	909	88.2	950	88.2	893	88.2	833	88.2	773	88.2	713
88.22	869	88.22	918	88.22	828	88.22	898	88.22	861	88.22	787	88.22	755
88.24	944	88.24	991	88.24	907	88.24	849	88.24	773	88.24	756	88.24	750
88.26	871	88.26	893	88.26	792	88.26	845	88.26	871	88.26	796	88.26	740
88.28	897	88.28	887	88.28	895	88.28	869	88.28	828	88.28	815	88.28	753
88.3	969	88.3	923	88.3	872	88.3	840	88.3	804	88.3	767	88.3	754
88.32	839	88.32	894	88.32	854	88.32	845	88.32	820	88.32	743	88.32	750
88.34	903	88.34	922	88.34	898	88.34	842	88.34	815	88.34	812	88.34	768
88.36	886	88.36	954	88.36	858	88.36	806	88.36	783	88.36	745	88.36	777
88.38	903	88.38	926	88.38	940	88.38	820	88.38	793	88.38	804	88.38	727
88.4	864	88.4	864	88.4	858	88.4	904	88.4	744	88.4	737	88.4	770
88.42	838	88.42	877	88.42	820	88.42	790	88.42	752	88.42	775	88.42	684
88.44	930	88.44	881	88.44	879	88.44	817	88.44	811	88.44	766	88.44	740
88.46	845	88.46	844	88.46	797	88.46	823	88.46	790	88.46	752	88.46	733
88.48	865	88.48	869	88.48	823	88.48	801	88.48	774	88.48	819	88.48	800
88.5	886	88.5	847	88.5	806	88.5	824	88.5	841	88.5	693	88.5	707
88.52	911	88.52	807	88.52	850	88.52	863	88.52	789	88.52	764	88.52	775
88.54	854	88.54	877	88.54	813	88.54	780	88.54	781	88.54	769	88.54	711
88.56	932	88.56	890	88.56	855	88.56	844	88.56	761	88.56	799	88.56	717
88.58	912	88.58	837	88.58	839	88.58	838	88.58	744	88.58	745	88.58	713
88.6	870	88.6	851	88.6	858	88.6	831	88.6	723	88.6	719	88.6	683
88.62	858	88.62	849	88.62	834	88.62	836	88.62	804	88.62	753	88.62	761
88.64	849	88.64	845	88.64	829	88.64	797	88.64	754	88.64	767	88.64	733
88.66	812	88.66	835	88.66	821	88.66	797	88.66	785	88.66	792	88.66	707
88.68	864	88.68	827	88.68	813	88.68	772	88.68	741	88.68	749	88.68	697
88.7	934	88.7	883	88.7	813	88.7	804	88.7	847	88.7	731	88.7	741
88.72	855	88.72	860	88.72	865	88.72	809	88.72	753	88.72	711	88.72	744
88.74	795	88.74	862	88.74	828	88.74	843	88.74	756	88.74	663	88.74	725
88.76	841	88.76	883	88.76	838	88.76	808	88.76	699	88.76	769	88.76	736
88.78	913	88.78	928	88.78	824	88.78	823	88.78	752	88.78	712	88.78	764
88.8	893	88.8	774	88.8	785	88.8	783	88.8	694	88.8	750	88.8	810
88.82	849	88.82	814	88.82	836	88.82	845	88.82	781	88.82	786	88.82	729
88.84	771	88.84	863	88.84	789	88.84	765	88.84	803	88.84	751	88.84	759
88.86	921	88.86	865	88.86	837	88.86	816	88.86	778	88.86	734	88.86	786
88.88	914	88.88	847	88.88	819	88.88	811	88.88	755	88.88	722	88.88	741
88.9	809	88.9	867	88.9	813	88.9	836	88.9	764	88.9	757	88.9	742
88.92	770	88.92	875	88.92	747	88.92	766	88.92	752	88.92	796	88.92	738
88.94	830	88.94	798	88.94	820	88.94	766	88.94	735	88.94	779	88.94	761
88.96	822	88.96	797	88.96	813	88.96	794	88.96	723	88.96	695	88.96	730
88.98	761	88.98	870	88.98	819	88.98	815	88.98	765	88.98	712	88.98	720
89	835	89	829	89	874	89	843	89	827	89	757	89	682
89.02	779	89.02	841	89.02	823	89.02	812	89.02	741	89.02	764	89.02	717
89.04	826	89.04	845	89.04	797	89.04	825	89.04	753	89.04	717	89.04	729
89.06	857	89.06	812	89.06	807	89.06	806	89.06	736	89.06	713	89.06	738
89.08	809	89.08	803	89.08	808	89.08	818	89.08	809	89.08	764	89.08	687
89.1	833	89.1	833	89.1	851	89.1	759	89.1	758	89.1	772	89.1	729
89.12	835	89.12	828	89.12	875	89.12	752	89.12	821	89.12	735	89.12	724
89.14	831	89.14	892	89.14	763	89.14	771	89.14	698	89.14	736	89.14	757
89.16	825	89.16	847	89.16	745	89.16	774	89.16	718	89.16	722	89.16	723
89.18	802	89.18	789	89.18	760	89.18	774	89.18	786	89.18	707	89.18	772
89.2	813	89.2	760	89.2	766	89.2	770	89.2	758	89.2	730	89.2	761
89.22	770	89.22	824	89.22	816	89.22	760	89.22	766	89.22	743	89.22	708
89.24	785	89.24	852	89.24	818	89.24	719	89.24	822	89.24	721	89.24	763
89.26	870	89.26	808	89.26	828	89.26	786	89.26	764	89.26	707	89.26	704
89.28	839	89.28	817	89.28	857	89.28	813	89.28	702	89.28	764	89.28	710
89.3	818	89.3	805	89.3	800	89.3	741	89.3	757	89.3	772	89.3	697
89.32	844	89.32	837	89.32	750	89.32	822	89.32	757	89.32	712	89.32	686
89.34	788	89.34	878	89.34	764	89.34	748	89.34	714	89.34	748	89.34	697
89.36	806	89.36	846	89.36	871	89.36	790	89.36	744	89.36	703	89.36	692
89.38	805	89.38	816	89.38	778	89.38	754	89.38	760	89.38	771	89.38	741
89.4	786	89.4	856	89.4	767	89.4	757	89.4	761	89.4	696	89.4	714
89.42	804	89.42	788	89.42	763	89.42	765	89.42	717	89.42	675	89.42	732
89.44	804	89.44	824	89.44	832	89.44	802	89.44	725	89.44	703	89.44	740
89.46	771	89.46	806	89.46	790	89.46	776	89.46	768	89.46	693	89.46	763
89.48	796	89.48	804	89.48	814	89.48	766	89.48	729	89.48	755	89.48	674
89.5	803	89.5	830	89.5	741	89.5	810	89.5	739	89.5	711	89.5	744
89.52	737	89.52	803	89.52	859	89.52	771	89.52	756	89.52	768	89.52	720
89.54	790	89.54	831	89.54	784	89.54	766	89.54	775	89.54	751	89.54	699
89.56	853	89.56	865	89.56	793	89.56	782	89.56	766	89.56	715	89.56	702
89.58	793	89.58	809	89.58	848	89.58	776	89.58	740	89.58	745	89.58	732
89.6	803	89.6	789	89.6	775	89.6	792	89.6	741	89.6	757	89.6	740
89.62	811	89.62	790	89.62	780	89.62	793	89.62	720	89.62	719	89.62	691
89.64	805	89.64	810	89.64	784	89.64	757	89.64	752	89.64	727	89.64	731
89.66	799	89.66	797	89.66	783	89.66	775	89.66	738	89.66	764	89.66	732
89.68	835	89.68	801	89.68	805	89.68	746	89.68	737	89.68	724	89.68	700
89.7	812	89.7	801	89.7	831	89.7	784	89.7	783	89.7	713	89.7	666
89.72	795	89.72	784	89.72	815	89.72	786	89.72	775	89.72	696	89.72	699
89.74	828	89.74	747	89.74	774	89.74	791	89.74	765	89.74	759	89.74	671
89.76	817	89.76	784	89.76	833	89.76	756	89.76	751	89.76	718	89.76	684
89.78	794	89.78	782	89.78	719	89.78	746	89.78	778	89.78	771	89.78	712
89.8	844	89.8	808	89.8	819	89.8	770	89.8	730	89.8	734	89.8	710
89.82	820	89.82	791	89.82	778	89.82	763	89.82	762	89.82	699	89.82	740
89.84	720	89.84	798	89.84	745	89.84	789	89.84	751	89.84	736	89.84	754
89.86	772	89.86	728	89.86	775	89.86	764	89.86	763	89.86	729	89.86	700
89.88	812	89.88	832	89.88	782	89.88	773	89.88	764	89.88	725	89.88	685
89.9	811	89.9	792	89.9	767	89.9	748	89.9	722	89.9	745	89.9	721
89.92	779	89.92	819	89.92	804	89.92	789	89.92	805	89.92	726	89.92	743
89.94	763	89.94	769	89.94	811	89.94	744	89.94	705	89.94	737	89.94	687
89.96	756	89.96	798	89.96	770	89.96	771	89.96	705	89.96	712	89.96	747
89.98	790	89.98	770	89.98	769	89.98	810	89.98	750	89.98	697	89.98	743
90	773	90	820	90	811	90	782	90	740	90	720	90	737
