# Supplementary material for: Tribological Properties of Nitrate Graphite Foils
Source: Nanomaterials (Basel). 2024 Sep 15;14(18):1499. doi: 10.3390/nano14181499 (PMC11434555; doi:10.3390/nano14181499)
Supplement: Supplementary file 1 [file nanomaterials-14-01499-s001.zip › X-ray data/macrostress/0001/over500/dens_13/RD/206.TXT]

Sample	0001_500_13_TD
Comments	Psi = 0.000
Filename	C:\Windmax\Data\2024_05_16\206.raw
Goniometer	Ultima IV
Attachment	MPA-ML4 (with gamma) for stress
ScanningMode	2Theta/Theta
ScanningType	FT
X-Ray	40kV/30mA	X-Ray	40kV/30mA	X-Ray	40kV/30mA	X-Ray	40kV/30mA	X-Ray	40kV/30mA	X-Ray	40kV/30mA	X-Ray	40kV/30mA
DivSlit	2/3?�|2/3deg.	DivSlit	2/3?�|2/3deg.	DivSlit	2/3?�|2/3deg.	DivSlit	2/3?�|2/3deg.	DivSlit	2/3?�|2/3deg.	DivSlit	2/3?�|2/3deg.	DivSlit	2/3?�|2/3deg.
DivH.L.Slit	10.00mm	DivH.L.Slit	10.00mm	DivH.L.Slit	10.00mm	DivH.L.Slit	10.00mm	DivH.L.Slit	10.00mm	DivH.L.Slit	10.00mm	DivH.L.Slit	10.00mm
SctSlit	Open	SctSlit	Open	SctSlit	Open	SctSlit	Open	SctSlit	Open	SctSlit	Open	SctSlit	Open
RecSlit	0.30mm	RecSlit	0.30mm	RecSlit	0.30mm	RecSlit	0.30mm	RecSlit	0.30mm	RecSlit	0.30mm	RecSlit	0.30mm
Start	84	Start	84	Start	84	Start	84	Start	84	Start	84	Start	84
Stop	90	Stop	90	Stop	90	Stop	90	Stop	90	Stop	90	Stop	90
Step	0.02	Step	0.02	Step	0.02	Step	0.02	Step	0.02	Step	0.02	Step	0.02
84	1343	84	1257	84	1296	84	1228	84	1228	84	1142	84	1182
84.02	1246	84.02	1285	84.02	1338	84.02	1195	84.02	1136	84.02	1176	84.02	1115
84.04	1308	84.04	1236	84.04	1132	84.04	1161	84.04	1203	84.04	1267	84.04	1118
84.06	1300	84.06	1302	84.06	1315	84.06	1209	84.06	1204	84.06	1175	84.06	1166
84.08	1255	84.08	1263	84.08	1332	84.08	1198	84.08	1199	84.08	1188	84.08	1091
84.1	1340	84.1	1287	84.1	1254	84.1	1232	84.1	1188	84.1	1180	84.1	1138
84.12	1331	84.12	1239	84.12	1233	84.12	1252	84.12	1243	84.12	1172	84.12	1112
84.14	1354	84.14	1221	84.14	1203	84.14	1195	84.14	1228	84.14	1228	84.14	1140
84.16	1276	84.16	1330	84.16	1249	84.16	1199	84.16	1157	84.16	1107	84.16	1107
84.18	1349	84.18	1236	84.18	1291	84.18	1271	84.18	1161	84.18	1143	84.18	1151
84.2	1265	84.2	1279	84.2	1195	84.2	1189	84.2	1209	84.2	1173	84.2	1190
84.22	1323	84.22	1287	84.22	1283	84.22	1221	84.22	1204	84.22	1171	84.22	1082
84.24	1276	84.24	1295	84.24	1237	84.24	1194	84.24	1178	84.24	1199	84.24	1055
84.26	1279	84.26	1249	84.26	1238	84.26	1207	84.26	1235	84.26	1138	84.26	1088
84.28	1297	84.28	1303	84.28	1298	84.28	1244	84.28	1224	84.28	1160	84.28	1199
84.3	1293	84.3	1381	84.3	1245	84.3	1274	84.3	1175	84.3	1166	84.3	1097
84.32	1261	84.32	1244	84.32	1169	84.32	1321	84.32	1186	84.32	1177	84.32	1073
84.34	1285	84.34	1256	84.34	1271	84.34	1199	84.34	1209	84.34	1207	84.34	1218
84.36	1395	84.36	1273	84.36	1267	84.36	1216	84.36	1220	84.36	1153	84.36	1127
84.38	1334	84.38	1216	84.38	1250	84.38	1242	84.38	1179	84.38	1198	84.38	1102
84.4	1244	84.4	1339	84.4	1252	84.4	1313	84.4	1114	84.4	1219	84.4	1128
84.42	1284	84.42	1377	84.42	1288	84.42	1211	84.42	1196	84.42	1172	84.42	1152
84.44	1311	84.44	1235	84.44	1232	84.44	1251	84.44	1174	84.44	1153	84.44	1115
84.46	1257	84.46	1258	84.46	1216	84.46	1197	84.46	1244	84.46	1136	84.46	1068
84.48	1240	84.48	1342	84.48	1282	84.48	1236	84.48	1189	84.48	1281	84.48	1136
84.5	1296	84.5	1287	84.5	1256	84.5	1244	84.5	1205	84.5	1173	84.5	1123
84.52	1265	84.52	1260	84.52	1195	84.52	1261	84.52	1127	84.52	1163	84.52	1111
84.54	1328	84.54	1333	84.54	1260	84.54	1214	84.54	1167	84.54	1119	84.54	1108
84.56	1254	84.56	1346	84.56	1189	84.56	1195	84.56	1300	84.56	1180	84.56	1160
84.58	1264	84.58	1371	84.58	1244	84.58	1232	84.58	1209	84.58	1177	84.58	1197
84.6	1230	84.6	1312	84.6	1314	84.6	1212	84.6	1212	84.6	1162	84.6	1095
84.62	1314	84.62	1235	84.62	1269	84.62	1268	84.62	1234	84.62	1148	84.62	1087
84.64	1321	84.64	1355	84.64	1279	84.64	1163	84.64	1162	84.64	1210	84.64	1120
84.66	1343	84.66	1255	84.66	1230	84.66	1256	84.66	1172	84.66	1181	84.66	1158
84.68	1353	84.68	1354	84.68	1207	84.68	1222	84.68	1208	84.68	1148	84.68	1084
84.7	1319	84.7	1345	84.7	1249	84.7	1212	84.7	1151	84.7	1229	84.7	1114
84.72	1320	84.72	1257	84.72	1292	84.72	1199	84.72	1152	84.72	1125	84.72	1165
84.74	1343	84.74	1296	84.74	1296	84.74	1233	84.74	1240	84.74	1121	84.74	1109
84.76	1290	84.76	1271	84.76	1256	84.76	1235	84.76	1245	84.76	1162	84.76	1052
84.78	1300	84.78	1249	84.78	1309	84.78	1264	84.78	1183	84.78	1191	84.78	1153
84.8	1303	84.8	1307	84.8	1240	84.8	1237	84.8	1254	84.8	1102	84.8	1068
84.82	1307	84.82	1325	84.82	1299	84.82	1240	84.82	1238	84.82	1173	84.82	1093
84.84	1374	84.84	1333	84.84	1237	84.84	1227	84.84	1194	84.84	1159	84.84	1105
84.86	1367	84.86	1395	84.86	1324	84.86	1230	84.86	1174	84.86	1145	84.86	1116
84.88	1319	84.88	1438	84.88	1267	84.88	1253	84.88	1169	84.88	1192	84.88	1103
84.9	1372	84.9	1228	84.9	1314	84.9	1240	84.9	1248	84.9	1136	84.9	1180
84.92	1334	84.92	1297	84.92	1308	84.92	1248	84.92	1268	84.92	1144	84.92	1073
84.94	1301	84.94	1365	84.94	1330	84.94	1212	84.94	1234	84.94	1146	84.94	1108
84.96	1271	84.96	1392	84.96	1256	84.96	1216	84.96	1177	84.96	1177	84.96	1088
84.98	1351	84.98	1345	84.98	1274	84.98	1204	84.98	1159	84.98	1173	84.98	1082
85	1366	85	1334	85	1210	85	1284	85	1166	85	1183	85	1164
85.02	1319	85.02	1375	85.02	1257	85.02	1183	85.02	1178	85.02	1160	85.02	1100
85.04	1311	85.04	1391	85.04	1301	85.04	1189	85.04	1190	85.04	1204	85.04	1095
85.06	1364	85.06	1334	85.06	1288	85.06	1238	85.06	1249	85.06	1228	85.06	1139
85.08	1350	85.08	1353	85.08	1227	85.08	1224	85.08	1164	85.08	1118	85.08	1072
85.1	1397	85.1	1388	85.1	1258	85.1	1209	85.1	1245	85.1	1156	85.1	1159
85.12	1428	85.12	1332	85.12	1324	85.12	1224	85.12	1172	85.12	1147	85.12	1092
85.14	1402	85.14	1395	85.14	1285	85.14	1290	85.14	1236	85.14	1163	85.14	1125
85.16	1275	85.16	1337	85.16	1278	85.16	1230	85.16	1185	85.16	1159	85.16	1064
85.18	1405	85.18	1384	85.18	1334	85.18	1191	85.18	1193	85.18	1168	85.18	1156
85.2	1357	85.2	1353	85.2	1307	85.2	1256	85.2	1233	85.2	1125	85.2	1135
85.22	1402	85.22	1316	85.22	1300	85.22	1280	85.22	1139	85.22	1126	85.22	1121
85.24	1383	85.24	1334	85.24	1277	85.24	1269	85.24	1239	85.24	1144	85.24	1119
85.26	1294	85.26	1345	85.26	1339	85.26	1265	85.26	1288	85.26	1240	85.26	1088
85.28	1425	85.28	1405	85.28	1352	85.28	1294	85.28	1213	85.28	1137	85.28	1119
85.3	1425	85.3	1383	85.3	1204	85.3	1214	85.3	1278	85.3	1182	85.3	1158
85.32	1401	85.32	1407	85.32	1340	85.32	1306	85.32	1285	85.32	1202	85.32	1081
85.34	1408	85.34	1348	85.34	1292	85.34	1272	85.34	1183	85.34	1157	85.34	1103
85.36	1388	85.36	1382	85.36	1338	85.36	1229	85.36	1168	85.36	1156	85.36	1090
85.38	1418	85.38	1437	85.38	1406	85.38	1266	85.38	1169	85.38	1161	85.38	1110
85.4	1434	85.4	1471	85.4	1286	85.4	1298	85.4	1203	85.4	1187	85.4	1079
85.42	1398	85.42	1356	85.42	1317	85.42	1313	85.42	1163	85.42	1146	85.42	1117
85.44	1412	85.44	1382	85.44	1321	85.44	1326	85.44	1206	85.44	1159	85.44	1096
85.46	1462	85.46	1393	85.46	1358	85.46	1262	85.46	1187	85.46	1218	85.46	1130
85.48	1443	85.48	1454	85.48	1349	85.48	1251	85.48	1237	85.48	1143	85.48	1145
85.5	1460	85.5	1344	85.5	1328	85.5	1241	85.5	1234	85.5	1206	85.5	1158
85.52	1447	85.52	1422	85.52	1368	85.52	1242	85.52	1187	85.52	1153	85.52	1134
85.54	1465	85.54	1454	85.54	1376	85.54	1300	85.54	1228	85.54	1099	85.54	1138
85.56	1524	85.56	1472	85.56	1449	85.56	1280	85.56	1266	85.56	1094	85.56	1088
85.58	1493	85.58	1440	85.58	1313	85.58	1292	85.58	1223	85.58	1194	85.58	1129
85.6	1466	85.6	1432	85.6	1389	85.6	1281	85.6	1240	85.6	1176	85.6	1089
85.62	1547	85.62	1432	85.62	1388	85.62	1281	85.62	1257	85.62	1214	85.62	1109
85.64	1457	85.64	1508	85.64	1338	85.64	1312	85.64	1273	85.64	1154	85.64	1127
85.66	1535	85.66	1547	85.66	1432	85.66	1329	85.66	1266	85.66	1225	85.66	1091
85.68	1527	85.68	1517	85.68	1418	85.68	1321	85.68	1199	85.68	1153	85.68	1031
85.7	1568	85.7	1545	85.7	1373	85.7	1301	85.7	1276	85.7	1224	85.7	1104
85.72	1569	85.72	1515	85.72	1485	85.72	1289	85.72	1206	85.72	1170	85.72	1127
85.74	1533	85.74	1577	85.74	1412	85.74	1434	85.74	1322	85.74	1134	85.74	1112
85.76	1586	85.76	1533	85.76	1474	85.76	1327	85.76	1273	85.76	1215	85.76	1104
85.78	1611	85.78	1633	85.78	1497	85.78	1315	85.78	1201	85.78	1213	85.78	1096
85.8	1598	85.8	1488	85.8	1481	85.8	1320	85.8	1340	85.8	1184	85.8	1082
85.82	1668	85.82	1524	85.82	1449	85.82	1398	85.82	1206	85.82	1142	85.82	1048
85.84	1641	85.84	1652	85.84	1493	85.84	1385	85.84	1235	85.84	1219	85.84	1130
85.86	1607	85.86	1535	85.86	1433	85.86	1427	85.86	1256	85.86	1223	85.86	1160
85.88	1627	85.88	1634	85.88	1515	85.88	1384	85.88	1213	85.88	1256	85.88	1114
85.9	1657	85.9	1613	85.9	1484	85.9	1423	85.9	1256	85.9	1212	85.9	1091
85.92	1641	85.92	1677	85.92	1599	85.92	1401	85.92	1228	85.92	1197	85.92	1094
85.94	1728	85.94	1682	85.94	1562	85.94	1411	85.94	1289	85.94	1232	85.94	1140
85.96	1679	85.96	1744	85.96	1533	85.96	1398	85.96	1255	85.96	1165	85.96	1112
85.98	1770	85.98	1647	85.98	1596	85.98	1399	85.98	1304	85.98	1220	85.98	1124
86	1726	86	1733	86	1589	86	1426	86	1298	86	1203	86	1044
86.02	1808	86.02	1684	86.02	1548	86.02	1379	86.02	1328	86.02	1216	86.02	1169
86.04	1773	86.04	1725	86.04	1579	86.04	1441	86.04	1345	86.04	1155	86.04	1125
86.06	1893	86.06	1774	86.06	1601	86.06	1455	86.06	1269	86.06	1237	86.06	1065
86.08	1819	86.08	1774	86.08	1653	86.08	1508	86.08	1341	86.08	1153	86.08	1183
86.1	1786	86.1	1821	86.1	1740	86.1	1551	86.1	1375	86.1	1186	86.1	1074
86.12	1842	86.12	1867	86.12	1692	86.12	1490	86.12	1343	86.12	1144	86.12	1098
86.14	1898	86.14	1833	86.14	1753	86.14	1467	86.14	1335	86.14	1232	86.14	1160
86.16	2012	86.16	1890	86.16	1673	86.16	1528	86.16	1360	86.16	1247	86.16	1134
86.18	1888	86.18	1940	86.18	1761	86.18	1530	86.18	1366	86.18	1200	86.18	1165
86.2	2059	86.2	1964	86.2	1821	86.2	1557	86.2	1379	86.2	1302	86.2	1123
86.22	2081	86.22	1983	86.22	1830	86.22	1508	86.22	1377	86.22	1306	86.22	1109
86.24	2144	86.24	2041	86.24	1829	86.24	1637	86.24	1345	86.24	1252	86.24	1109
86.26	2150	86.26	2011	86.26	1813	86.26	1583	86.26	1428	86.26	1256	86.26	1137
86.28	2144	86.28	2161	86.28	1931	86.28	1747	86.28	1491	86.28	1234	86.28	1137
86.3	2236	86.3	2179	86.3	1932	86.3	1712	86.3	1512	86.3	1243	86.3	1142
86.32	2232	86.32	2163	86.32	1883	86.32	1697	86.32	1474	86.32	1289	86.32	1132
86.34	2309	86.34	2274	86.34	2013	86.34	1762	86.34	1435	86.34	1339	86.34	1147
86.36	2430	86.36	2373	86.36	2092	86.36	1792	86.36	1536	86.36	1286	86.36	1144
86.38	2368	86.38	2379	86.38	2130	86.38	1724	86.38	1533	86.38	1298	86.38	1171
86.4	2445	86.4	2450	86.4	2192	86.4	1860	86.4	1481	86.4	1326	86.4	1133
86.42	2564	86.42	2461	86.42	2232	86.42	1852	86.42	1586	86.42	1296	86.42	1129
86.44	2703	86.44	2610	86.44	2211	86.44	1930	86.44	1565	86.44	1253	86.44	1180
86.46	2679	86.46	2580	86.46	2265	86.46	1860	86.46	1541	86.46	1313	86.46	1155
86.48	2776	86.48	2754	86.48	2375	86.48	1964	86.48	1629	86.48	1276	86.48	1189
86.5	2894	86.5	2766	86.5	2446	86.5	1960	86.5	1525	86.5	1290	86.5	1221
86.52	2935	86.52	2891	86.52	2517	86.52	2063	86.52	1549	86.52	1343	86.52	1180
86.54	3131	86.54	2966	86.54	2517	86.54	2003	86.54	1620	86.54	1295	86.54	1129
86.56	3174	86.56	2986	86.56	2613	86.56	2017	86.56	1563	86.56	1332	86.56	1117
86.58	3332	86.58	3155	86.58	2795	86.58	2229	86.58	1647	86.58	1230	86.58	1167
86.6	3377	86.6	3285	86.6	2779	86.6	2167	86.6	1708	86.6	1342	86.6	1179
86.62	3590	86.62	3355	86.62	2941	86.62	2090	86.62	1658	86.62	1327	86.62	1120
86.64	3695	86.64	3479	86.64	2918	86.64	2111	86.64	1667	86.64	1258	86.64	1109
86.66	3926	86.66	3694	86.66	2916	86.66	2240	86.66	1746	86.66	1334	86.66	1139
86.68	4053	86.68	3843	86.68	3045	86.68	2265	86.68	1711	86.68	1383	86.68	1174
86.7	4149	86.7	4052	86.7	3054	86.7	2217	86.7	1666	86.7	1319	86.7	1152
86.72	4330	86.72	4107	86.72	3176	86.72	2266	86.72	1690	86.72	1324	86.72	1182
86.74	4567	86.74	4155	86.74	3331	86.74	2314	86.74	1680	86.74	1290	86.74	1190
86.76	4715	86.76	4338	86.76	3300	86.76	2297	86.76	1705	86.76	1361	86.76	1138
86.78	4871	86.78	4504	86.78	3412	86.78	2299	86.78	1735	86.78	1341	86.78	1110
86.8	5021	86.8	4598	86.8	3461	86.8	2370	86.8	1742	86.8	1361	86.8	1255
86.82	5074	86.82	4815	86.82	3539	86.82	2373	86.82	1704	86.82	1331	86.82	1160
86.84	5289	86.84	4921	86.84	3500	86.84	2495	86.84	1723	86.84	1351	86.84	1092
86.86	5554	86.86	4918	86.86	3588	86.86	2471	86.86	1687	86.86	1381	86.86	1097
86.88	5632	86.88	5107	86.88	3777	86.88	2410	86.88	1779	86.88	1358	86.88	1109
86.9	5818	86.9	5091	86.9	3682	86.9	2415	86.9	1710	86.9	1344	86.9	1222
86.92	5890	86.92	5121	86.92	3696	86.92	2435	86.92	1790	86.92	1374	86.92	1157
86.94	5903	86.94	5184	86.94	3711	86.94	2439	86.94	1777	86.94	1313	86.94	1175
86.96	5859	86.96	5311	86.96	3751	86.96	2546	86.96	1716	86.96	1254	86.96	1156
86.98	6127	86.98	5366	86.98	3748	86.98	2457	86.98	1792	86.98	1317	86.98	1116
87	6165	87	5325	87	3850	87	2426	87	1755	87	1273	87	1136
87.02	5925	87.02	5155	87.02	3779	87.02	2459	87.02	1712	87.02	1359	87.02	1138
87.04	5959	87.04	5231	87.04	3648	87.04	2507	87.04	1715	87.04	1356	87.04	1149
87.06	5703	87.06	5132	87.06	3695	87.06	2442	87.06	1799	87.06	1376	87.06	1158
87.08	5799	87.08	4984	87.08	3732	87.08	2434	87.08	1783	87.08	1336	87.08	1213
87.1	5468	87.1	4980	87.1	3627	87.1	2510	87.1	1668	87.1	1334	87.1	1096
87.12	5386	87.12	4831	87.12	3588	87.12	2432	87.12	1655	87.12	1346	87.12	1116
87.14	5358	87.14	4653	87.14	3536	87.14	2423	87.14	1784	87.14	1318	87.14	1097
87.16	5068	87.16	4556	87.16	3449	87.16	2357	87.16	1684	87.16	1321	87.16	1153
87.18	4907	87.18	4543	87.18	3550	87.18	2362	87.18	1663	87.18	1287	87.18	1223
87.2	4880	87.2	4476	87.2	3431	87.2	2449	87.2	1723	87.2	1347	87.2	1124
87.22	4629	87.22	4090	87.22	3307	87.22	2250	87.22	1561	87.22	1255	87.22	1134
87.24	4526	87.24	4121	87.24	3342	87.24	2265	87.24	1592	87.24	1313	87.24	1138
87.26	4361	87.26	4028	87.26	3146	87.26	2278	87.26	1658	87.26	1296	87.26	1202
87.28	4317	87.28	3780	87.28	3108	87.28	2218	87.28	1755	87.28	1330	87.28	1153
87.3	4087	87.3	3767	87.3	2962	87.3	2240	87.3	1704	87.3	1323	87.3	1136
87.32	3870	87.32	3622	87.32	2875	87.32	2238	87.32	1708	87.32	1321	87.32	1121
87.34	3767	87.34	3393	87.34	2907	87.34	2265	87.34	1652	87.34	1355	87.34	1164
87.36	3571	87.36	3363	87.36	2825	87.36	2198	87.36	1638	87.36	1268	87.36	1148
87.38	3548	87.38	3244	87.38	2783	87.38	2074	87.38	1612	87.38	1364	87.38	1169
87.4	3323	87.4	3045	87.4	2567	87.4	2088	87.4	1571	87.4	1297	87.4	1140
87.42	3073	87.42	2969	87.42	2489	87.42	2017	87.42	1518	87.42	1365	87.42	1101
87.44	3088	87.44	2873	87.44	2492	87.44	1950	87.44	1596	87.44	1245	87.44	1133
87.46	2904	87.46	2754	87.46	2361	87.46	1941	87.46	1594	87.46	1339	87.46	1126
87.48	2818	87.48	2634	87.48	2300	87.48	1926	87.48	1613	87.48	1236	87.48	1180
87.5	2624	87.5	2566	87.5	2245	87.5	1890	87.5	1571	87.5	1338	87.5	1147
87.52	2512	87.52	2406	87.52	2183	87.52	1758	87.52	1499	87.52	1283	87.52	1160
87.54	2429	87.54	2353	87.54	2112	87.54	1841	87.54	1467	87.54	1314	87.54	1120
87.56	2344	87.56	2243	87.56	2074	87.56	1798	87.56	1478	87.56	1309	87.56	1154
87.58	2268	87.58	2259	87.58	1948	87.58	1701	87.58	1449	87.58	1256	87.58	1117
87.6	2352	87.6	2067	87.6	1896	87.6	1666	87.6	1447	87.6	1149	87.6	1066
87.62	2133	87.62	2097	87.62	1956	87.62	1813	87.62	1497	87.62	1310	87.62	1173
87.64	2121	87.64	2043	87.64	1904	87.64	1655	87.64	1449	87.64	1202	87.64	1118
87.66	1981	87.66	2036	87.66	1879	87.66	1693	87.66	1462	87.66	1185	87.66	1113
87.68	1971	87.68	1940	87.68	1817	87.68	1577	87.68	1428	87.68	1256	87.68	1131
87.7	2009	87.7	1934	87.7	1812	87.7	1571	87.7	1414	87.7	1154	87.7	1092
87.72	2019	87.72	1810	87.72	1744	87.72	1537	87.72	1402	87.72	1225	87.72	1122
87.74	1921	87.74	1870	87.74	1661	87.74	1519	87.74	1374	87.74	1260	87.74	1148
87.76	1863	87.76	1760	87.76	1659	87.76	1526	87.76	1359	87.76	1240	87.76	1089
87.78	1881	87.78	1773	87.78	1555	87.78	1533	87.78	1388	87.78	1147	87.78	1036
87.8	1803	87.8	1834	87.8	1617	87.8	1431	87.8	1340	87.8	1202	87.8	1047
87.82	1753	87.82	1741	87.82	1572	87.82	1431	87.82	1370	87.82	1163	87.82	1094
87.84	1765	87.84	1723	87.84	1588	87.84	1473	87.84	1318	87.84	1208	87.84	1079
87.86	1689	87.86	1665	87.86	1574	87.86	1409	87.86	1289	87.86	1206	87.86	1138
87.88	1726	87.88	1647	87.88	1596	87.88	1321	87.88	1302	87.88	1241	87.88	1092
87.9	1732	87.9	1629	87.9	1552	87.9	1433	87.9	1252	87.9	1207	87.9	1081
87.92	1554	87.92	1609	87.92	1521	87.92	1377	87.92	1318	87.92	1184	87.92	1105
87.94	1638	87.94	1545	87.94	1493	87.94	1418	87.94	1252	87.94	1168	87.94	1105
87.96	1677	87.96	1601	87.96	1416	87.96	1335	87.96	1293	87.96	1200	87.96	1098
87.98	1577	87.98	1568	87.98	1499	87.98	1334	87.98	1250	87.98	1133	87.98	1119
88	1551	88	1640	88	1412	88	1368	88	1223	88	1158	88	969
88.02	1570	88.02	1546	88.02	1449	88.02	1274	88.02	1222	88.02	1227	88.02	1089
88.04	1500	88.04	1506	88.04	1407	88.04	1326	88.04	1166	88.04	1182	88.04	1106
88.06	1468	88.06	1558	88.06	1381	88.06	1311	88.06	1238	88.06	1200	88.06	1051
88.08	1526	88.08	1449	88.08	1344	88.08	1412	88.08	1274	88.08	1131	88.08	1027
88.1	1523	88.1	1519	88.1	1361	88.1	1314	88.1	1194	88.1	1154	88.1	1073
88.12	1492	88.12	1439	88.12	1407	88.12	1266	88.12	1209	88.12	1208	88.12	1096
88.14	1560	88.14	1463	88.14	1391	88.14	1284	88.14	1189	88.14	1115	88.14	989
88.16	1457	88.16	1370	88.16	1379	88.16	1289	88.16	1223	88.16	1157	88.16	1032
88.18	1467	88.18	1417	88.18	1373	88.18	1272	88.18	1096	88.18	1132	88.18	1113
88.2	1460	88.2	1435	88.2	1389	88.2	1295	88.2	1190	88.2	1064	88.2	1113
88.22	1420	88.22	1412	88.22	1349	88.22	1256	88.22	1166	88.22	1172	88.22	1051
88.24	1501	88.24	1467	88.24	1328	88.24	1271	88.24	1173	88.24	1078	88.24	1076
88.26	1455	88.26	1370	88.26	1370	88.26	1208	88.26	1206	88.26	1089	88.26	1088
88.28	1385	88.28	1398	88.28	1310	88.28	1225	88.28	1172	88.28	1127	88.28	1065
88.3	1438	88.3	1380	88.3	1328	88.3	1195	88.3	1247	88.3	1156	88.3	1025
88.32	1456	88.32	1319	88.32	1299	88.32	1198	88.32	1172	88.32	1060	88.32	1062
88.34	1450	88.34	1398	88.34	1265	88.34	1278	88.34	1125	88.34	1097	88.34	1052
88.36	1381	88.36	1436	88.36	1329	88.36	1265	88.36	1178	88.36	1074	88.36	1061
88.38	1350	88.38	1415	88.38	1211	88.38	1213	88.38	1174	88.38	1069	88.38	1046
88.4	1401	88.4	1346	88.4	1295	88.4	1238	88.4	1075	88.4	1161	88.4	1002
88.42	1438	88.42	1282	88.42	1294	88.42	1193	88.42	1161	88.42	1076	88.42	966
88.44	1335	88.44	1382	88.44	1282	88.44	1290	88.44	1146	88.44	1081	88.44	1018
88.46	1371	88.46	1335	88.46	1291	88.46	1213	88.46	1123	88.46	1158	88.46	1031
88.48	1372	88.48	1376	88.48	1345	88.48	1248	88.48	1151	88.48	1111	88.48	992
88.5	1462	88.5	1316	88.5	1301	88.5	1179	88.5	1151	88.5	1113	88.5	1050
88.52	1251	88.52	1337	88.52	1251	88.52	1240	88.52	1068	88.52	1089	88.52	988
88.54	1403	88.54	1375	88.54	1256	88.54	1228	88.54	1061	88.54	1113	88.54	1010
88.56	1259	88.56	1384	88.56	1242	88.56	1202	88.56	1153	88.56	1121	88.56	989
88.58	1298	88.58	1429	88.58	1234	88.58	1160	88.58	1170	88.58	1067	88.58	1066
88.6	1377	88.6	1354	88.6	1247	88.6	1212	88.6	1124	88.6	1069	88.6	1030
88.62	1357	88.62	1287	88.62	1268	88.62	1141	88.62	1125	88.62	1102	88.62	1014
88.64	1326	88.64	1272	88.64	1283	88.64	1174	88.64	1142	88.64	1084	88.64	995
88.66	1375	88.66	1288	88.66	1249	88.66	1251	88.66	1126	88.66	1077	88.66	1043
88.68	1399	88.68	1278	88.68	1311	88.68	1243	88.68	1088	88.68	1028	88.68	963
88.7	1328	88.7	1296	88.7	1210	88.7	1198	88.7	1122	88.7	1117	88.7	1007
88.72	1322	88.72	1244	88.72	1220	88.72	1157	88.72	1131	88.72	1040	88.72	1079
88.74	1350	88.74	1304	88.74	1250	88.74	1199	88.74	1154	88.74	1083	88.74	1001
88.76	1320	88.76	1197	88.76	1222	88.76	1214	88.76	1165	88.76	1053	88.76	1018
88.78	1296	88.78	1297	88.78	1256	88.78	1201	88.78	1119	88.78	1090	88.78	1041
88.8	1296	88.8	1242	88.8	1224	88.8	1188	88.8	1073	88.8	1068	88.8	1046
88.82	1308	88.82	1325	88.82	1243	88.82	1173	88.82	1119	88.82	1107	88.82	1042
88.84	1313	88.84	1333	88.84	1220	88.84	1165	88.84	1121	88.84	1065	88.84	1026
88.86	1239	88.86	1310	88.86	1230	88.86	1156	88.86	1110	88.86	1069	88.86	1049
88.88	1239	88.88	1204	88.88	1202	88.88	1195	88.88	1078	88.88	1079	88.88	1009
88.9	1258	88.9	1352	88.9	1232	88.9	1157	88.9	1096	88.9	1075	88.9	1011
88.92	1316	88.92	1288	88.92	1201	88.92	1201	88.92	1071	88.92	1053	88.92	1033
88.94	1283	88.94	1228	88.94	1260	88.94	1174	88.94	1117	88.94	1117	88.94	1028
88.96	1303	88.96	1336	88.96	1254	88.96	1147	88.96	1023	88.96	1071	88.96	1003
88.98	1250	88.98	1237	88.98	1186	88.98	1157	88.98	1069	88.98	1106	88.98	988
89	1257	89	1224	89	1209	89	1111	89	1095	89	1127	89	983
89.02	1284	89.02	1194	89.02	1218	89.02	1152	89.02	1081	89.02	1056	89.02	1021
89.04	1223	89.04	1252	89.04	1186	89.04	1158	89.04	1127	89.04	1099	89.04	1054
89.06	1217	89.06	1205	89.06	1220	89.06	1196	89.06	1095	89.06	1067	89.06	1007
89.08	1212	89.08	1285	89.08	1119	89.08	1156	89.08	1096	89.08	1016	89.08	1005
89.1	1266	89.1	1232	89.1	1141	89.1	1195	89.1	1122	89.1	1053	89.1	983
89.12	1268	89.12	1270	89.12	1200	89.12	1121	89.12	1136	89.12	1116	89.12	987
89.14	1269	89.14	1195	89.14	1211	89.14	1113	89.14	1164	89.14	1088	89.14	967
89.16	1289	89.16	1232	89.16	1226	89.16	1095	89.16	1165	89.16	1098	89.16	1030
89.18	1290	89.18	1213	89.18	1193	89.18	1125	89.18	1102	89.18	1070	89.18	1028
89.2	1238	89.2	1288	89.2	1194	89.2	1256	89.2	1103	89.2	1038	89.2	970
89.22	1305	89.22	1248	89.22	1207	89.22	1119	89.22	1102	89.22	1037	89.22	974
89.24	1177	89.24	1228	89.24	1177	89.24	1105	89.24	1104	89.24	1075	89.24	1019
89.26	1241	89.26	1174	89.26	1201	89.26	1067	89.26	1123	89.26	1105	89.26	1003
89.28	1255	89.28	1289	89.28	1185	89.28	1129	89.28	1106	89.28	1084	89.28	978
89.3	1258	89.3	1262	89.3	1146	89.3	1113	89.3	1058	89.3	1103	89.3	1042
89.32	1228	89.32	1246	89.32	1157	89.32	1077	89.32	1104	89.32	1017	89.32	991
89.34	1237	89.34	1263	89.34	1207	89.34	1110	89.34	1085	89.34	1054	89.34	1029
89.36	1249	89.36	1189	89.36	1187	89.36	1147	89.36	1086	89.36	1068	89.36	1030
89.38	1194	89.38	1302	89.38	1128	89.38	1170	89.38	1126	89.38	1098	89.38	1064
89.4	1273	89.4	1229	89.4	1211	89.4	1133	89.4	1090	89.4	1015	89.4	1043
89.42	1208	89.42	1195	89.42	1207	89.42	1145	89.42	1046	89.42	1116	89.42	1033
89.44	1223	89.44	1158	89.44	1152	89.44	1149	89.44	1089	89.44	1093	89.44	972
89.46	1272	89.46	1245	89.46	1160	89.46	1195	89.46	1012	89.46	1080	89.46	943
89.48	1289	89.48	1246	89.48	1217	89.48	1151	89.48	1111	89.48	1052	89.48	1050
89.5	1188	89.5	1248	89.5	1145	89.5	1128	89.5	1057	89.5	1042	89.5	1008
89.52	1202	89.52	1219	89.52	1222	89.52	1182	89.52	1111	89.52	1025	89.52	1078
89.54	1188	89.54	1248	89.54	1162	89.54	1177	89.54	1062	89.54	1027	89.54	1001
89.56	1185	89.56	1244	89.56	1190	89.56	1174	89.56	1082	89.56	1047	89.56	1034
89.58	1218	89.58	1139	89.58	1187	89.58	1172	89.58	1039	89.58	944	89.58	989
89.6	1208	89.6	1226	89.6	1179	89.6	1117	89.6	1094	89.6	1055	89.6	1000
89.62	1207	89.62	1241	89.62	1136	89.62	1175	89.62	1094	89.62	1025	89.62	1008
89.64	1237	89.64	1129	89.64	1186	89.64	1113	89.64	1125	89.64	1042	89.64	1001
89.66	1304	89.66	1163	89.66	1184	89.66	1137	89.66	1105	89.66	1034	89.66	1001
89.68	1218	89.68	1251	89.68	1200	89.68	1193	89.68	1065	89.68	1103	89.68	1024
89.7	1167	89.7	1176	89.7	1145	89.7	1138	89.7	1122	89.7	1040	89.7	1025
89.72	1217	89.72	1165	89.72	1204	89.72	1120	89.72	1035	89.72	1083	89.72	997
89.74	1145	89.74	1231	89.74	1189	89.74	1180	89.74	1053	89.74	1084	89.74	1035
89.76	1202	89.76	1229	89.76	1192	89.76	1148	89.76	1101	89.76	1070	89.76	932
89.78	1145	89.78	1254	89.78	1093	89.78	1107	89.78	1045	89.78	1119	89.78	961
89.8	1193	89.8	1141	89.8	1167	89.8	1077	89.8	1071	89.8	1056	89.8	1054
89.82	1151	89.82	1191	89.82	1215	89.82	1086	89.82	1094	89.82	1044	89.82	1004
89.84	1260	89.84	1208	89.84	1129	89.84	1099	89.84	1087	89.84	1037	89.84	1026
89.86	1166	89.86	1171	89.86	1093	89.86	1129	89.86	1130	89.86	1107	89.86	1001
89.88	1193	89.88	1240	89.88	1135	89.88	1094	89.88	1121	89.88	1063	89.88	1011
89.9	1233	89.9	1237	89.9	1214	89.9	1098	89.9	1070	89.9	992	89.9	973
89.92	1158	89.92	1191	89.92	1174	89.92	1149	89.92	1154	89.92	1029	89.92	1017
89.94	1182	89.94	1171	89.94	1167	89.94	1145	89.94	1061	89.94	1036	89.94	996
89.96	1210	89.96	1162	89.96	1142	89.96	1058	89.96	1082	89.96	1008	89.96	1003
89.98	1192	89.98	1167	89.98	1101	89.98	1152	89.98	1120	89.98	1015	89.98	994
90	1205	90	1170	90	1072	90	1182	90	1032	90	1043	90	993
