# Supplementary material for: Tribological Properties of Nitrate Graphite Foils
Source: Nanomaterials (Basel). 2024 Sep 15;14(18):1499. doi: 10.3390/nano14181499 (PMC11434555; doi:10.3390/nano14181499)
Supplement: Supplementary file 1 [file nanomaterials-14-01499-s001.zip › X-ray data/macrostress/0001/over500/dens_13/TD/208.TXT]

Sample	0001_500_13_RD
Comments	Psi = 0.000
Filename	C:\Windmax\Data\2024_05_16\208.raw
Goniometer	Ultima IV
Attachment	MPA-ML4 (with gamma) for stress
ScanningMode	2Theta/Theta
ScanningType	FT
X-Ray	40kV/30mA	X-Ray	40kV/30mA	X-Ray	40kV/30mA	X-Ray	40kV/30mA	X-Ray	40kV/30mA	X-Ray	40kV/30mA	X-Ray	40kV/30mA
DivSlit	2/3?�|2/3deg.	DivSlit	2/3?�|2/3deg.	DivSlit	2/3?�|2/3deg.	DivSlit	2/3?�|2/3deg.	DivSlit	2/3?�|2/3deg.	DivSlit	2/3?�|2/3deg.	DivSlit	2/3?�|2/3deg.
DivH.L.Slit	10.00mm	DivH.L.Slit	10.00mm	DivH.L.Slit	10.00mm	DivH.L.Slit	10.00mm	DivH.L.Slit	10.00mm	DivH.L.Slit	10.00mm	DivH.L.Slit	10.00mm
SctSlit	Open	SctSlit	Open	SctSlit	Open	SctSlit	Open	SctSlit	Open	SctSlit	Open	SctSlit	Open
RecSlit	0.30mm	RecSlit	0.30mm	RecSlit	0.30mm	RecSlit	0.30mm	RecSlit	0.30mm	RecSlit	0.30mm	RecSlit	0.30mm
Start	84	Start	84	Start	84	Start	84	Start	84	Start	84	Start	84
Stop	90	Stop	90	Stop	90	Stop	90	Stop	90	Stop	90	Stop	90
Step	0.02	Step	0.02	Step	0.02	Step	0.02	Step	0.02	Step	0.02	Step	0.02
84	987	84	954	84	1001	84	952	84	909	84	901	84	973
84.02	985	84.02	911	84.02	888	84.02	958	84.02	960	84.02	911	84.02	912
84.04	930	84.04	959	84.04	965	84.04	971	84.04	908	84.04	938	84.04	940
84.06	937	84.06	995	84.06	901	84.06	909	84.06	911	84.06	896	84.06	965
84.08	922	84.08	926	84.08	965	84.08	946	84.08	938	84.08	921	84.08	892
84.1	970	84.1	937	84.1	944	84.1	959	84.1	945	84.1	898	84.1	901
84.12	978	84.12	1012	84.12	952	84.12	900	84.12	879	84.12	919	84.12	859
84.14	985	84.14	976	84.14	923	84.14	961	84.14	923	84.14	938	84.14	902
84.16	916	84.16	960	84.16	876	84.16	934	84.16	902	84.16	913	84.16	894
84.18	1012	84.18	931	84.18	966	84.18	896	84.18	918	84.18	853	84.18	879
84.2	924	84.2	937	84.2	970	84.2	982	84.2	894	84.2	914	84.2	865
84.22	969	84.22	980	84.22	926	84.22	936	84.22	939	84.22	955	84.22	885
84.24	956	84.24	990	84.24	972	84.24	983	84.24	972	84.24	881	84.24	873
84.26	1017	84.26	960	84.26	891	84.26	916	84.26	933	84.26	885	84.26	921
84.28	969	84.28	903	84.28	1005	84.28	906	84.28	844	84.28	816	84.28	899
84.3	954	84.3	983	84.3	917	84.3	917	84.3	911	84.3	874	84.3	866
84.32	915	84.32	931	84.32	937	84.32	926	84.32	912	84.32	924	84.32	921
84.34	899	84.34	922	84.34	940	84.34	931	84.34	930	84.34	915	84.34	931
84.36	960	84.36	993	84.36	980	84.36	923	84.36	859	84.36	875	84.36	900
84.38	943	84.38	998	84.38	923	84.38	906	84.38	986	84.38	848	84.38	905
84.4	963	84.4	971	84.4	951	84.4	913	84.4	896	84.4	858	84.4	885
84.42	880	84.42	968	84.42	935	84.42	896	84.42	911	84.42	863	84.42	813
84.44	931	84.44	969	84.44	927	84.44	924	84.44	888	84.44	936	84.44	922
84.46	978	84.46	926	84.46	937	84.46	918	84.46	875	84.46	894	84.46	859
84.48	957	84.48	982	84.48	935	84.48	966	84.48	903	84.48	885	84.48	852
84.5	960	84.5	984	84.5	945	84.5	892	84.5	904	84.5	890	84.5	907
84.52	913	84.52	863	84.52	899	84.52	861	84.52	908	84.52	869	84.52	882
84.54	943	84.54	1002	84.54	937	84.54	943	84.54	835	84.54	900	84.54	924
84.56	950	84.56	973	84.56	996	84.56	936	84.56	900	84.56	863	84.56	900
84.58	961	84.58	957	84.58	931	84.58	890	84.58	853	84.58	882	84.58	923
84.6	940	84.6	967	84.6	895	84.6	971	84.6	920	84.6	865	84.6	903
84.62	964	84.62	1002	84.62	917	84.62	947	84.62	917	84.62	803	84.62	855
84.64	925	84.64	910	84.64	944	84.64	861	84.64	868	84.64	883	84.64	902
84.66	981	84.66	919	84.66	1013	84.66	903	84.66	907	84.66	904	84.66	887
84.68	1014	84.68	932	84.68	980	84.68	970	84.68	909	84.68	871	84.68	914
84.7	945	84.7	1007	84.7	937	84.7	931	84.7	871	84.7	840	84.7	886
84.72	966	84.72	1004	84.72	945	84.72	960	84.72	919	84.72	870	84.72	881
84.74	941	84.74	959	84.74	957	84.74	1016	84.74	920	84.74	850	84.74	856
84.76	945	84.76	968	84.76	890	84.76	953	84.76	873	84.76	856	84.76	836
84.78	991	84.78	930	84.78	954	84.78	896	84.78	889	84.78	911	84.78	843
84.8	976	84.8	957	84.8	921	84.8	950	84.8	853	84.8	935	84.8	854
84.82	962	84.82	984	84.82	972	84.82	874	84.82	890	84.82	875	84.82	848
84.84	994	84.84	943	84.84	963	84.84	877	84.84	892	84.84	863	84.84	869
84.86	960	84.86	1023	84.86	933	84.86	903	84.86	905	84.86	913	84.86	903
84.88	942	84.88	936	84.88	960	84.88	951	84.88	829	84.88	859	84.88	912
84.9	955	84.9	1006	84.9	1011	84.9	960	84.9	959	84.9	847	84.9	891
84.92	933	84.92	990	84.92	946	84.92	883	84.92	841	84.92	819	84.92	787
84.94	1002	84.94	1013	84.94	945	84.94	922	84.94	921	84.94	917	84.94	866
84.96	964	84.96	1024	84.96	921	84.96	955	84.96	861	84.96	880	84.96	897
84.98	1010	84.98	996	84.98	975	84.98	1025	84.98	827	84.98	889	84.98	842
85	990	85	929	85	961	85	976	85	897	85	913	85	843
85.02	1017	85.02	973	85.02	957	85.02	915	85.02	964	85.02	856	85.02	809
85.04	995	85.04	988	85.04	1022	85.04	910	85.04	921	85.04	891	85.04	863
85.06	978	85.06	955	85.06	986	85.06	930	85.06	893	85.06	909	85.06	849
85.08	972	85.08	1041	85.08	970	85.08	967	85.08	939	85.08	849	85.08	761
85.1	1016	85.1	988	85.1	983	85.1	946	85.1	956	85.1	873	85.1	833
85.12	1063	85.12	1001	85.12	954	85.12	917	85.12	863	85.12	822	85.12	864
85.14	1007	85.14	998	85.14	957	85.14	971	85.14	953	85.14	868	85.14	827
85.16	1028	85.16	1012	85.16	980	85.16	1036	85.16	924	85.16	878	85.16	906
85.18	1004	85.18	1005	85.18	959	85.18	958	85.18	919	85.18	863	85.18	839
85.2	972	85.2	1011	85.2	1003	85.2	930	85.2	934	85.2	854	85.2	832
85.22	1015	85.22	992	85.22	972	85.22	947	85.22	862	85.22	788	85.22	883
85.24	995	85.24	1017	85.24	1012	85.24	943	85.24	867	85.24	893	85.24	858
85.26	1022	85.26	1003	85.26	952	85.26	966	85.26	942	85.26	914	85.26	835
85.28	1039	85.28	1033	85.28	1018	85.28	963	85.28	946	85.28	931	85.28	842
85.3	968	85.3	1010	85.3	973	85.3	983	85.3	908	85.3	930	85.3	844
85.32	973	85.32	972	85.32	1021	85.32	956	85.32	912	85.32	908	85.32	911
85.34	1059	85.34	1029	85.34	1022	85.34	1003	85.34	963	85.34	855	85.34	822
85.36	1003	85.36	1019	85.36	988	85.36	951	85.36	918	85.36	915	85.36	814
85.38	1071	85.38	1003	85.38	1069	85.38	912	85.38	930	85.38	879	85.38	846
85.4	1054	85.4	986	85.4	1002	85.4	951	85.4	907	85.4	885	85.4	880
85.42	960	85.42	964	85.42	989	85.42	947	85.42	917	85.42	925	85.42	815
85.44	1041	85.44	1020	85.44	1019	85.44	897	85.44	929	85.44	859	85.44	827
85.46	1112	85.46	986	85.46	1063	85.46	909	85.46	965	85.46	895	85.46	847
85.48	1070	85.48	1017	85.48	1040	85.48	995	85.48	944	85.48	871	85.48	858
85.5	1045	85.5	1062	85.5	992	85.5	973	85.5	870	85.5	869	85.5	862
85.52	1034	85.52	1077	85.52	1025	85.52	959	85.52	901	85.52	880	85.52	849
85.54	1042	85.54	1057	85.54	1091	85.54	1053	85.54	960	85.54	861	85.54	832
85.56	1098	85.56	1090	85.56	1024	85.56	1054	85.56	945	85.56	827	85.56	815
85.58	1032	85.58	1081	85.58	979	85.58	1000	85.58	959	85.58	898	85.58	852
85.6	1055	85.6	1020	85.6	985	85.6	1004	85.6	896	85.6	850	85.6	827
85.62	1119	85.62	1158	85.62	1059	85.62	945	85.62	923	85.62	875	85.62	880
85.64	1130	85.64	1084	85.64	1062	85.64	1057	85.64	904	85.64	895	85.64	832
85.66	1049	85.66	1095	85.66	1045	85.66	994	85.66	834	85.66	922	85.66	846
85.68	1137	85.68	1132	85.68	1045	85.68	1012	85.68	993	85.68	826	85.68	857
85.7	1133	85.7	1114	85.7	1046	85.7	948	85.7	975	85.7	938	85.7	864
85.72	1057	85.72	1095	85.72	1154	85.72	1074	85.72	928	85.72	930	85.72	871
85.74	1163	85.74	1085	85.74	1076	85.74	1021	85.74	932	85.74	910	85.74	897
85.76	1088	85.76	1140	85.76	1119	85.76	1031	85.76	1002	85.76	938	85.76	834
85.78	1171	85.78	1116	85.78	1133	85.78	987	85.78	912	85.78	904	85.78	889
85.8	1143	85.8	1148	85.8	1033	85.8	980	85.8	954	85.8	825	85.8	863
85.82	1150	85.82	1150	85.82	1121	85.82	1024	85.82	953	85.82	922	85.82	890
85.84	1137	85.84	1183	85.84	1135	85.84	1061	85.84	947	85.84	867	85.84	911
85.86	1199	85.86	1174	85.86	1088	85.86	968	85.86	932	85.86	853	85.86	879
85.88	1216	85.88	1202	85.88	1159	85.88	1120	85.88	1044	85.88	854	85.88	839
85.9	1187	85.9	1172	85.9	1083	85.9	1124	85.9	989	85.9	937	85.9	849
85.92	1191	85.92	1183	85.92	1208	85.92	1087	85.92	1031	85.92	904	85.92	890
85.94	1161	85.94	1170	85.94	1096	85.94	1087	85.94	1020	85.94	962	85.94	832
85.96	1278	85.96	1209	85.96	1101	85.96	1065	85.96	967	85.96	931	85.96	898
85.98	1271	85.98	1239	85.98	1240	85.98	1082	85.98	961	85.98	956	85.98	928
86	1231	86	1309	86	1102	86	1120	86	993	86	948	86	930
86.02	1345	86.02	1266	86.02	1148	86.02	1067	86.02	1053	86.02	918	86.02	856
86.04	1188	86.04	1261	86.04	1204	86.04	1110	86.04	1022	86.04	947	86.04	914
86.06	1307	86.06	1303	86.06	1236	86.06	1061	86.06	1035	86.06	956	86.06	878
86.08	1281	86.08	1234	86.08	1254	86.08	1118	86.08	1032	86.08	978	86.08	879
86.1	1312	86.1	1361	86.1	1216	86.1	1124	86.1	1028	86.1	986	86.1	908
86.12	1370	86.12	1352	86.12	1211	86.12	1137	86.12	1106	86.12	985	86.12	853
86.14	1314	86.14	1373	86.14	1281	86.14	1124	86.14	1080	86.14	938	86.14	841
86.16	1394	86.16	1359	86.16	1213	86.16	1138	86.16	1043	86.16	960	86.16	901
86.18	1478	86.18	1428	86.18	1341	86.18	1153	86.18	1040	86.18	962	86.18	905
86.2	1547	86.2	1378	86.2	1309	86.2	1282	86.2	1091	86.2	979	86.2	965
86.22	1437	86.22	1427	86.22	1371	86.22	1234	86.22	1151	86.22	987	86.22	879
86.24	1480	86.24	1544	86.24	1365	86.24	1229	86.24	1088	86.24	1031	86.24	865
86.26	1580	86.26	1521	86.26	1358	86.26	1299	86.26	1149	86.26	1069	86.26	963
86.28	1568	86.28	1518	86.28	1421	86.28	1293	86.28	1193	86.28	1049	86.28	969
86.3	1658	86.3	1543	86.3	1452	86.3	1269	86.3	1143	86.3	1002	86.3	949
86.32	1665	86.32	1568	86.32	1467	86.32	1295	86.32	1158	86.32	1032	86.32	944
86.34	1686	86.34	1572	86.34	1505	86.34	1322	86.34	1217	86.34	1041	86.34	952
86.36	1738	86.36	1646	86.36	1539	86.36	1278	86.36	1186	86.36	1063	86.36	974
86.38	1735	86.38	1673	86.38	1604	86.38	1397	86.38	1268	86.38	1064	86.38	955
86.4	1836	86.4	1791	86.4	1564	86.4	1317	86.4	1245	86.4	1131	86.4	981
86.42	1790	86.42	1814	86.42	1627	86.42	1505	86.42	1225	86.42	1044	86.42	899
86.44	1868	86.44	1845	86.44	1703	86.44	1546	86.44	1247	86.44	1092	86.44	945
86.46	1924	86.46	1872	86.46	1651	86.46	1483	86.46	1318	86.46	1126	86.46	999
86.48	1986	86.48	1942	86.48	1729	86.48	1456	86.48	1294	86.48	1109	86.48	970
86.5	2063	86.5	2025	86.5	1843	86.5	1599	86.5	1346	86.5	1164	86.5	967
86.52	2098	86.52	2129	86.52	1943	86.52	1571	86.52	1348	86.52	1139	86.52	978
86.54	2226	86.54	2138	86.54	1895	86.54	1632	86.54	1377	86.54	1137	86.54	1028
86.56	2287	86.56	2207	86.56	1961	86.56	1718	86.56	1446	86.56	1145	86.56	969
86.58	2313	86.58	2265	86.58	2096	86.58	1727	86.58	1453	86.58	1242	86.58	986
86.6	2540	86.6	2428	86.6	2145	86.6	1775	86.6	1388	86.6	1223	86.6	976
86.62	2518	86.62	2427	86.62	2197	86.62	1838	86.62	1503	86.62	1171	86.62	955
86.64	2681	86.64	2449	86.64	2310	86.64	1875	86.64	1519	86.64	1155	86.64	1010
86.66	2783	86.66	2625	86.66	2358	86.66	1971	86.66	1489	86.66	1159	86.66	1020
86.68	2911	86.68	2658	86.68	2361	86.68	1917	86.68	1477	86.68	1215	86.68	971
86.7	2927	86.7	2850	86.7	2499	86.7	1994	86.7	1524	86.7	1269	86.7	1003
86.72	3064	86.72	3029	86.72	2529	86.72	2051	86.72	1553	86.72	1206	86.72	977
86.74	3223	86.74	2998	86.74	2624	86.74	2079	86.74	1587	86.74	1236	86.74	966
86.76	3334	86.76	3165	86.76	2745	86.76	2061	86.76	1606	86.76	1160	86.76	998
86.78	3462	86.78	3349	86.78	2743	86.78	2128	86.78	1591	86.78	1219	86.78	957
86.8	3587	86.8	3369	86.8	2852	86.8	2095	86.8	1651	86.8	1272	86.8	975
86.82	3750	86.82	3513	86.82	2921	86.82	2197	86.82	1630	86.82	1261	86.82	1030
86.84	3940	86.84	3623	86.84	2922	86.84	2213	86.84	1601	86.84	1275	86.84	962
86.86	3903	86.86	3564	86.86	2976	86.86	2160	86.86	1614	86.86	1255	86.86	1026
86.88	3990	86.88	3711	86.88	3026	86.88	2204	86.88	1633	86.88	1299	86.88	1020
86.9	4093	86.9	3821	86.9	3075	86.9	2268	86.9	1714	86.9	1246	86.9	966
86.92	4207	86.92	3878	86.92	3069	86.92	2323	86.92	1658	86.92	1262	86.92	1014
86.94	4283	86.94	4023	86.94	3119	86.94	2282	86.94	1644	86.94	1266	86.94	986
86.96	4322	86.96	3805	86.96	3099	86.96	2289	86.96	1603	86.96	1199	86.96	1048
86.98	4295	86.98	3971	86.98	3174	86.98	2231	86.98	1604	86.98	1230	86.98	1030
87	4353	87	3915	87	3108	87	2364	87	1645	87	1257	87	1042
87.02	4251	87.02	3865	87.02	3104	87.02	2295	87.02	1688	87.02	1229	87.02	964
87.04	4257	87.04	3808	87.04	2979	87.04	2218	87.04	1621	87.04	1277	87.04	1063
87.06	4121	87.06	3886	87.06	3110	87.06	2224	87.06	1588	87.06	1239	87.06	1046
87.08	4153	87.08	3663	87.08	3021	87.08	2162	87.08	1635	87.08	1227	87.08	968
87.1	3936	87.1	3646	87.1	2908	87.1	2283	87.1	1599	87.1	1151	87.1	1023
87.12	3826	87.12	3535	87.12	2893	87.12	2175	87.12	1613	87.12	1125	87.12	987
87.14	3783	87.14	3376	87.14	2884	87.14	2240	87.14	1563	87.14	1144	87.14	947
87.16	3721	87.16	3463	87.16	2789	87.16	2113	87.16	1546	87.16	1190	87.16	1008
87.18	3626	87.18	3322	87.18	2675	87.18	2063	87.18	1475	87.18	1274	87.18	1016
87.2	3488	87.2	3260	87.2	2663	87.2	2008	87.2	1526	87.2	1171	87.2	919
87.22	3368	87.22	3112	87.22	2679	87.22	1997	87.22	1426	87.22	1112	87.22	940
87.24	3223	87.24	2951	87.24	2537	87.24	1950	87.24	1473	87.24	1116	87.24	986
87.26	3119	87.26	3011	87.26	2414	87.26	1842	87.26	1493	87.26	1166	87.26	848
87.28	3027	87.28	2777	87.28	2389	87.28	1876	87.28	1408	87.28	1122	87.28	1062
87.3	2901	87.3	2710	87.3	2222	87.3	1799	87.3	1421	87.3	1170	87.3	936
87.32	2796	87.32	2709	87.32	2291	87.32	1825	87.32	1397	87.32	1089	87.32	923
87.34	2626	87.34	2382	87.34	2169	87.34	1755	87.34	1385	87.34	1166	87.34	899
87.36	2509	87.36	2419	87.36	2186	87.36	1746	87.36	1294	87.36	1143	87.36	903
87.38	2379	87.38	2304	87.38	1995	87.38	1597	87.38	1265	87.38	1019	87.38	985
87.4	2312	87.4	2319	87.4	1987	87.4	1592	87.4	1301	87.4	1070	87.4	917
87.42	2277	87.42	2155	87.42	1886	87.42	1632	87.42	1281	87.42	1081	87.42	957
87.44	2136	87.44	2051	87.44	1779	87.44	1499	87.44	1326	87.44	1091	87.44	943
87.46	2055	87.46	2030	87.46	1783	87.46	1566	87.46	1214	87.46	1111	87.46	956
87.48	1991	87.48	1877	87.48	1698	87.48	1372	87.48	1265	87.48	1039	87.48	918
87.5	1857	87.5	1812	87.5	1627	87.5	1427	87.5	1198	87.5	1009	87.5	910
87.52	1904	87.52	1820	87.52	1466	87.52	1332	87.52	1206	87.52	1000	87.52	912
87.54	1781	87.54	1698	87.54	1512	87.54	1393	87.54	1107	87.54	977	87.54	879
87.56	1701	87.56	1690	87.56	1552	87.56	1349	87.56	1160	87.56	1021	87.56	886
87.58	1690	87.58	1637	87.58	1508	87.58	1310	87.58	1140	87.58	1014	87.58	939
87.6	1602	87.6	1596	87.6	1517	87.6	1263	87.6	1094	87.6	952	87.6	898
87.62	1633	87.62	1468	87.62	1411	87.62	1246	87.62	1040	87.62	955	87.62	839
87.64	1527	87.64	1481	87.64	1414	87.64	1208	87.64	1040	87.64	1022	87.64	858
87.66	1559	87.66	1457	87.66	1370	87.66	1157	87.66	1058	87.66	964	87.66	799
87.68	1456	87.68	1404	87.68	1343	87.68	1165	87.68	1056	87.68	937	87.68	840
87.7	1381	87.7	1440	87.7	1286	87.7	1126	87.7	1004	87.7	946	87.7	822
87.72	1406	87.72	1383	87.72	1258	87.72	1144	87.72	1054	87.72	920	87.72	792
87.74	1417	87.74	1345	87.74	1227	87.74	1158	87.74	1006	87.74	914	87.74	898
87.76	1404	87.76	1308	87.76	1233	87.76	1088	87.76	1039	87.76	902	87.76	849
87.78	1259	87.78	1270	87.78	1228	87.78	1050	87.78	969	87.78	892	87.78	803
87.8	1357	87.8	1305	87.8	1232	87.8	1111	87.8	933	87.8	895	87.8	818
87.82	1336	87.82	1261	87.82	1197	87.82	1085	87.82	946	87.82	919	87.82	796
87.84	1307	87.84	1255	87.84	1187	87.84	1065	87.84	940	87.84	864	87.84	780
87.86	1331	87.86	1225	87.86	1141	87.86	1005	87.86	1019	87.86	861	87.86	846
87.88	1266	87.88	1243	87.88	1128	87.88	1026	87.88	1033	87.88	917	87.88	870
87.9	1270	87.9	1197	87.9	1116	87.9	1071	87.9	968	87.9	853	87.9	815
87.92	1215	87.92	1213	87.92	1177	87.92	1064	87.92	931	87.92	880	87.92	810
87.94	1281	87.94	1152	87.94	1074	87.94	966	87.94	871	87.94	873	87.94	801
87.96	1173	87.96	1152	87.96	1148	87.96	975	87.96	935	87.96	881	87.96	773
87.98	1147	87.98	1121	87.98	1092	87.98	1007	87.98	953	87.98	832	87.98	790
88	1154	88	1110	88	1058	88	978	88	925	88	874	88	780
88.02	1106	88.02	1193	88.02	1062	88.02	1038	88.02	889	88.02	863	88.02	842
88.04	1118	88.04	1159	88.04	1056	88.04	977	88.04	936	88.04	858	88.04	812
88.06	1172	88.06	1092	88.06	1067	88.06	977	88.06	922	88.06	840	88.06	837
88.08	1184	88.08	1122	88.08	1060	88.08	1002	88.08	887	88.08	903	88.08	772
88.1	1136	88.1	1097	88.1	996	88.1	947	88.1	881	88.1	856	88.1	797
88.12	1141	88.12	1116	88.12	1043	88.12	924	88.12	878	88.12	864	88.12	833
88.14	1049	88.14	1100	88.14	983	88.14	962	88.14	902	88.14	855	88.14	805
88.16	1081	88.16	1082	88.16	975	88.16	922	88.16	901	88.16	842	88.16	738
88.18	1085	88.18	1078	88.18	1044	88.18	938	88.18	883	88.18	830	88.18	779
88.2	1035	88.2	1078	88.2	1096	88.2	954	88.2	862	88.2	841	88.2	762
88.22	1069	88.22	1077	88.22	976	88.22	899	88.22	910	88.22	840	88.22	788
88.24	1061	88.24	1041	88.24	1009	88.24	985	88.24	870	88.24	833	88.24	739
88.26	1123	88.26	1040	88.26	988	88.26	908	88.26	847	88.26	915	88.26	810
88.28	1153	88.28	990	88.28	964	88.28	969	88.28	893	88.28	828	88.28	765
88.3	1025	88.3	1059	88.3	1044	88.3	943	88.3	883	88.3	800	88.3	765
88.32	989	88.32	1070	88.32	1026	88.32	928	88.32	914	88.32	802	88.32	827
88.34	1044	88.34	1035	88.34	985	88.34	921	88.34	915	88.34	806	88.34	802
88.36	1079	88.36	1052	88.36	952	88.36	916	88.36	840	88.36	812	88.36	768
88.38	1030	88.38	1023	88.38	955	88.38	996	88.38	880	88.38	837	88.38	821
88.4	1045	88.4	1043	88.4	977	88.4	961	88.4	914	88.4	832	88.4	799
88.42	1028	88.42	980	88.42	925	88.42	894	88.42	854	88.42	786	88.42	797
88.44	975	88.44	977	88.44	976	88.44	863	88.44	851	88.44	839	88.44	800
88.46	945	88.46	1023	88.46	959	88.46	941	88.46	872	88.46	878	88.46	795
88.48	1046	88.48	1003	88.48	947	88.48	915	88.48	800	88.48	829	88.48	814
88.5	984	88.5	972	88.5	963	88.5	868	88.5	814	88.5	818	88.5	804
88.52	954	88.52	1008	88.52	937	88.52	918	88.52	809	88.52	855	88.52	788
88.54	998	88.54	1013	88.54	933	88.54	923	88.54	827	88.54	793	88.54	804
88.56	963	88.56	1018	88.56	941	88.56	922	88.56	829	88.56	861	88.56	826
88.58	971	88.58	973	88.58	1002	88.58	903	88.58	894	88.58	805	88.58	740
88.6	984	88.6	945	88.6	911	88.6	872	88.6	868	88.6	825	88.6	748
88.62	956	88.62	919	88.62	883	88.62	951	88.62	817	88.62	846	88.62	767
88.64	1006	88.64	987	88.64	916	88.64	937	88.64	851	88.64	811	88.64	797
88.66	975	88.66	957	88.66	926	88.66	953	88.66	824	88.66	796	88.66	768
88.68	941	88.68	939	88.68	920	88.68	896	88.68	847	88.68	807	88.68	780
88.7	1006	88.7	977	88.7	899	88.7	836	88.7	880	88.7	779	88.7	767
88.72	1023	88.72	1001	88.72	915	88.72	899	88.72	830	88.72	822	88.72	780
88.74	964	88.74	1007	88.74	953	88.74	875	88.74	825	88.74	779	88.74	812
88.76	961	88.76	981	88.76	998	88.76	890	88.76	816	88.76	783	88.76	745
88.78	949	88.78	960	88.78	963	88.78	858	88.78	824	88.78	776	88.78	761
88.8	943	88.8	1042	88.8	933	88.8	908	88.8	821	88.8	850	88.8	759
88.82	899	88.82	955	88.82	953	88.82	927	88.82	855	88.82	803	88.82	792
88.84	951	88.84	955	88.84	938	88.84	871	88.84	839	88.84	834	88.84	828
88.86	919	88.86	973	88.86	881	88.86	839	88.86	931	88.86	774	88.86	741
88.88	963	88.88	921	88.88	891	88.88	911	88.88	839	88.88	774	88.88	756
88.9	956	88.9	872	88.9	907	88.9	916	88.9	843	88.9	806	88.9	763
88.92	916	88.92	960	88.92	871	88.92	802	88.92	818	88.92	772	88.92	745
88.94	947	88.94	942	88.94	903	88.94	850	88.94	828	88.94	776	88.94	787
88.96	922	88.96	942	88.96	932	88.96	893	88.96	802	88.96	786	88.96	774
88.98	904	88.98	945	88.98	859	88.98	875	88.98	808	88.98	747	88.98	775
89	941	89	952	89	872	89	855	89	830	89	846	89	765
89.02	894	89.02	916	89.02	838	89.02	876	89.02	863	89.02	801	89.02	787
89.04	871	89.04	967	89.04	889	89.04	857	89.04	832	89.04	844	89.04	729
89.06	914	89.06	945	89.06	935	89.06	868	89.06	845	89.06	810	89.06	746
89.08	937	89.08	917	89.08	881	89.08	882	89.08	811	89.08	822	89.08	809
89.1	978	89.1	853	89.1	878	89.1	850	89.1	797	89.1	806	89.1	754
89.12	847	89.12	928	89.12	893	89.12	819	89.12	860	89.12	814	89.12	769
89.14	908	89.14	982	89.14	948	89.14	807	89.14	853	89.14	823	89.14	724
89.16	976	89.16	852	89.16	890	89.16	840	89.16	815	89.16	846	89.16	721
89.18	930	89.18	927	89.18	841	89.18	877	89.18	783	89.18	791	89.18	769
89.2	919	89.2	907	89.2	919	89.2	849	89.2	836	89.2	819	89.2	762
89.22	914	89.22	945	89.22	920	89.22	919	89.22	825	89.22	786	89.22	720
89.24	914	89.24	932	89.24	931	89.24	876	89.24	801	89.24	834	89.24	744
89.26	873	89.26	910	89.26	889	89.26	863	89.26	794	89.26	780	89.26	794
89.28	932	89.28	839	89.28	889	89.28	829	89.28	786	89.28	810	89.28	768
89.3	912	89.3	861	89.3	887	89.3	869	89.3	804	89.3	822	89.3	791
89.32	958	89.32	928	89.32	853	89.32	817	89.32	849	89.32	823	89.32	748
89.34	944	89.34	944	89.34	879	89.34	818	89.34	779	89.34	732	89.34	756
89.36	912	89.36	917	89.36	907	89.36	836	89.36	804	89.36	867	89.36	752
89.38	946	89.38	936	89.38	915	89.38	846	89.38	817	89.38	762	89.38	801
89.4	939	89.4	944	89.4	870	89.4	806	89.4	772	89.4	803	89.4	754
89.42	883	89.42	916	89.42	916	89.42	910	89.42	819	89.42	802	89.42	798
89.44	944	89.44	916	89.44	941	89.44	891	89.44	835	89.44	781	89.44	764
89.46	882	89.46	902	89.46	849	89.46	794	89.46	865	89.46	765	89.46	742
89.48	899	89.48	922	89.48	867	89.48	783	89.48	842	89.48	781	89.48	768
89.5	895	89.5	959	89.5	871	89.5	902	89.5	775	89.5	839	89.5	791
89.52	936	89.52	876	89.52	890	89.52	881	89.52	824	89.52	751	89.52	795
89.54	886	89.54	965	89.54	855	89.54	852	89.54	852	89.54	812	89.54	769
89.56	901	89.56	846	89.56	902	89.56	865	89.56	807	89.56	748	89.56	781
89.58	880	89.58	863	89.58	850	89.58	898	89.58	834	89.58	759	89.58	742
89.6	879	89.6	931	89.6	925	89.6	925	89.6	832	89.6	775	89.6	753
89.62	885	89.62	869	89.62	935	89.62	833	89.62	813	89.62	787	89.62	820
89.64	893	89.64	849	89.64	906	89.64	873	89.64	815	89.64	740	89.64	795
89.66	824	89.66	866	89.66	858	89.66	799	89.66	790	89.66	810	89.66	752
89.68	935	89.68	921	89.68	883	89.68	863	89.68	827	89.68	807	89.68	777
89.7	858	89.7	858	89.7	834	89.7	898	89.7	794	89.7	749	89.7	754
89.72	844	89.72	861	89.72	893	89.72	840	89.72	791	89.72	736	89.72	766
89.74	842	89.74	944	89.74	873	89.74	807	89.74	833	89.74	832	89.74	750
89.76	869	89.76	892	89.76	868	89.76	845	89.76	847	89.76	853	89.76	773
89.78	887	89.78	877	89.78	865	89.78	847	89.78	779	89.78	769	89.78	761
89.8	834	89.8	872	89.8	903	89.8	870	89.8	856	89.8	769	89.8	770
89.82	869	89.82	896	89.82	831	89.82	870	89.82	836	89.82	781	89.82	767
89.84	887	89.84	887	89.84	918	89.84	857	89.84	823	89.84	842	89.84	800
89.86	878	89.86	838	89.86	831	89.86	835	89.86	731	89.86	773	89.86	772
89.88	917	89.88	855	89.88	920	89.88	855	89.88	733	89.88	770	89.88	784
89.9	931	89.9	897	89.9	839	89.9	851	89.9	830	89.9	756	89.9	743
89.92	900	89.92	925	89.92	868	89.92	798	89.92	824	89.92	800	89.92	714
89.94	909	89.94	826	89.94	874	89.94	909	89.94	813	89.94	810	89.94	764
89.96	861	89.96	889	89.96	873	89.96	877	89.96	844	89.96	725	89.96	746
89.98	893	89.98	887	89.98	863	89.98	823	89.98	828	89.98	784	89.98	757
90	899	90	865	90	834	90	796	90	827	90	733	90	769
