# Supplementary material for: Tribological Properties of Nitrate Graphite Foils
Source: Nanomaterials (Basel). 2024 Sep 15;14(18):1499. doi: 10.3390/nano14181499 (PMC11434555; doi:10.3390/nano14181499)
Supplement: Supplementary file 1 [file nanomaterials-14-01499-s001.zip › X-ray data/macrostress/0001/over500/dens_16/RD/211.TXT]

Sample	0001_500_16_TD
Comments	Psi = 0.000
Filename	C:\Windmax\Data\2024_05_16\211.raw
Goniometer	Ultima IV
Attachment	MPA-ML4 (with gamma) for stress
ScanningMode	2Theta/Theta
ScanningType	FT
X-Ray	40kV/30mA	X-Ray	40kV/30mA	X-Ray	40kV/30mA	X-Ray	40kV/30mA	X-Ray	40kV/30mA	X-Ray	40kV/30mA	X-Ray	40kV/30mA
DivSlit	2/3?�|2/3deg.	DivSlit	2/3?�|2/3deg.	DivSlit	2/3?�|2/3deg.	DivSlit	2/3?�|2/3deg.	DivSlit	2/3?�|2/3deg.	DivSlit	2/3?�|2/3deg.	DivSlit	2/3?�|2/3deg.
DivH.L.Slit	10.00mm	DivH.L.Slit	10.00mm	DivH.L.Slit	10.00mm	DivH.L.Slit	10.00mm	DivH.L.Slit	10.00mm	DivH.L.Slit	10.00mm	DivH.L.Slit	10.00mm
SctSlit	Open	SctSlit	Open	SctSlit	Open	SctSlit	Open	SctSlit	Open	SctSlit	Open	SctSlit	Open
RecSlit	0.30mm	RecSlit	0.30mm	RecSlit	0.30mm	RecSlit	0.30mm	RecSlit	0.30mm	RecSlit	0.30mm	RecSlit	0.30mm
Start	84	Start	84	Start	84	Start	84	Start	84	Start	84	Start	84
Stop	90	Stop	90	Stop	90	Stop	90	Stop	90	Stop	90	Stop	90
Step	0.02	Step	0.02	Step	0.02	Step	0.02	Step	0.02	Step	0.02	Step	0.02
84	1362	84	1303	84	1227	84	1207	84	1197	84	1222	84	1053
84.02	1262	84.02	1338	84.02	1303	84.02	1199	84.02	1227	84.02	1115	84.02	1188
84.04	1276	84.04	1253	84.04	1255	84.04	1261	84.04	1249	84.04	1162	84.04	1072
84.06	1375	84.06	1354	84.06	1283	84.06	1254	84.06	1157	84.06	1159	84.06	1082
84.08	1215	84.08	1261	84.08	1261	84.08	1239	84.08	1210	84.08	1151	84.08	1117
84.1	1354	84.1	1237	84.1	1298	84.1	1213	84.1	1187	84.1	1134	84.1	1113
84.12	1348	84.12	1334	84.12	1231	84.12	1227	84.12	1194	84.12	1161	84.12	1049
84.14	1321	84.14	1351	84.14	1301	84.14	1213	84.14	1188	84.14	1180	84.14	1107
84.16	1343	84.16	1259	84.16	1255	84.16	1231	84.16	1222	84.16	1141	84.16	1137
84.18	1313	84.18	1265	84.18	1264	84.18	1297	84.18	1210	84.18	1180	84.18	1111
84.2	1314	84.2	1355	84.2	1286	84.2	1271	84.2	1212	84.2	1103	84.2	1082
84.22	1323	84.22	1322	84.22	1294	84.22	1229	84.22	1200	84.22	1153	84.22	1179
84.24	1359	84.24	1223	84.24	1245	84.24	1186	84.24	1226	84.24	1192	84.24	1128
84.26	1303	84.26	1329	84.26	1317	84.26	1193	84.26	1243	84.26	1166	84.26	1127
84.28	1290	84.28	1274	84.28	1263	84.28	1255	84.28	1236	84.28	1221	84.28	1150
84.3	1305	84.3	1276	84.3	1299	84.3	1248	84.3	1186	84.3	1149	84.3	1110
84.32	1325	84.32	1285	84.32	1293	84.32	1248	84.32	1170	84.32	1213	84.32	1106
84.34	1353	84.34	1281	84.34	1292	84.34	1225	84.34	1241	84.34	1163	84.34	1094
84.36	1353	84.36	1272	84.36	1271	84.36	1222	84.36	1219	84.36	1198	84.36	1089
84.38	1284	84.38	1344	84.38	1379	84.38	1261	84.38	1132	84.38	1165	84.38	1092
84.4	1327	84.4	1370	84.4	1256	84.4	1171	84.4	1200	84.4	1218	84.4	1091
84.42	1323	84.42	1327	84.42	1292	84.42	1292	84.42	1214	84.42	1199	84.42	1114
84.44	1348	84.44	1282	84.44	1275	84.44	1246	84.44	1179	84.44	1174	84.44	1184
84.46	1357	84.46	1264	84.46	1272	84.46	1219	84.46	1203	84.46	1142	84.46	1177
84.48	1327	84.48	1375	84.48	1218	84.48	1238	84.48	1209	84.48	1157	84.48	1152
84.5	1375	84.5	1332	84.5	1267	84.5	1180	84.5	1195	84.5	1127	84.5	1077
84.52	1341	84.52	1349	84.52	1294	84.52	1240	84.52	1195	84.52	1211	84.52	1081
84.54	1346	84.54	1349	84.54	1330	84.54	1131	84.54	1200	84.54	1137	84.54	1115
84.56	1400	84.56	1364	84.56	1257	84.56	1257	84.56	1219	84.56	1168	84.56	1124
84.58	1351	84.58	1297	84.58	1352	84.58	1267	84.58	1183	84.58	1115	84.58	1116
84.6	1316	84.6	1341	84.6	1285	84.6	1187	84.6	1298	84.6	1137	84.6	1142
84.62	1337	84.62	1396	84.62	1302	84.62	1318	84.62	1168	84.62	1222	84.62	1063
84.64	1325	84.64	1335	84.64	1326	84.64	1260	84.64	1263	84.64	1139	84.64	1091
84.66	1341	84.66	1325	84.66	1251	84.66	1308	84.66	1096	84.66	1219	84.66	1096
84.68	1326	84.68	1315	84.68	1240	84.68	1234	84.68	1218	84.68	1133	84.68	1162
84.7	1281	84.7	1282	84.7	1258	84.7	1216	84.7	1170	84.7	1149	84.7	1157
84.72	1412	84.72	1331	84.72	1275	84.72	1228	84.72	1193	84.72	1193	84.72	1117
84.74	1366	84.74	1390	84.74	1386	84.74	1251	84.74	1210	84.74	1154	84.74	1084
84.76	1401	84.76	1373	84.76	1321	84.76	1238	84.76	1156	84.76	1166	84.76	1083
84.78	1321	84.78	1356	84.78	1262	84.78	1184	84.78	1194	84.78	1181	84.78	1153
84.8	1331	84.8	1337	84.8	1256	84.8	1189	84.8	1216	84.8	1201	84.8	1164
84.82	1347	84.82	1349	84.82	1350	84.82	1289	84.82	1291	84.82	1170	84.82	1100
84.84	1374	84.84	1390	84.84	1313	84.84	1268	84.84	1136	84.84	1114	84.84	1133
84.86	1313	84.86	1285	84.86	1372	84.86	1292	84.86	1135	84.86	1207	84.86	1124
84.88	1413	84.88	1404	84.88	1344	84.88	1295	84.88	1183	84.88	1173	84.88	1044
84.9	1344	84.9	1368	84.9	1258	84.9	1240	84.9	1142	84.9	1197	84.9	1136
84.92	1352	84.92	1328	84.92	1321	84.92	1280	84.92	1146	84.92	1195	84.92	1200
84.94	1373	84.94	1366	84.94	1298	84.94	1276	84.94	1217	84.94	1192	84.94	1080
84.96	1427	84.96	1479	84.96	1301	84.96	1246	84.96	1213	84.96	1222	84.96	1137
84.98	1391	84.98	1321	84.98	1438	84.98	1275	84.98	1243	84.98	1209	84.98	1145
85	1333	85	1376	85	1367	85	1246	85	1208	85	1154	85	1153
85.02	1371	85.02	1405	85.02	1290	85.02	1362	85.02	1145	85.02	1197	85.02	1097
85.04	1425	85.04	1369	85.04	1409	85.04	1199	85.04	1267	85.04	1201	85.04	1141
85.06	1464	85.06	1462	85.06	1310	85.06	1191	85.06	1212	85.06	1178	85.06	1133
85.08	1385	85.08	1393	85.08	1280	85.08	1285	85.08	1203	85.08	1160	85.08	1082
85.1	1404	85.1	1401	85.1	1341	85.1	1297	85.1	1191	85.1	1133	85.1	1090
85.12	1403	85.12	1413	85.12	1386	85.12	1258	85.12	1221	85.12	1180	85.12	1107
85.14	1515	85.14	1431	85.14	1340	85.14	1305	85.14	1191	85.14	1174	85.14	1087
85.16	1417	85.16	1431	85.16	1374	85.16	1268	85.16	1243	85.16	1124	85.16	1119
85.18	1457	85.18	1429	85.18	1364	85.18	1266	85.18	1225	85.18	1158	85.18	1174
85.2	1438	85.2	1396	85.2	1317	85.2	1264	85.2	1236	85.2	1145	85.2	1162
85.22	1423	85.22	1420	85.22	1330	85.22	1258	85.22	1191	85.22	1186	85.22	1093
85.24	1438	85.24	1372	85.24	1339	85.24	1280	85.24	1227	85.24	1209	85.24	1146
85.26	1384	85.26	1463	85.26	1331	85.26	1372	85.26	1225	85.26	1162	85.26	1093
85.28	1471	85.28	1421	85.28	1314	85.28	1249	85.28	1202	85.28	1180	85.28	1084
85.3	1449	85.3	1471	85.3	1418	85.3	1290	85.3	1245	85.3	1201	85.3	1156
85.32	1466	85.32	1411	85.32	1366	85.32	1301	85.32	1264	85.32	1246	85.32	1051
85.34	1439	85.34	1347	85.34	1286	85.34	1301	85.34	1238	85.34	1170	85.34	1115
85.36	1402	85.36	1418	85.36	1364	85.36	1304	85.36	1225	85.36	1125	85.36	1053
85.38	1431	85.38	1438	85.38	1399	85.38	1317	85.38	1225	85.38	1241	85.38	1101
85.4	1470	85.4	1489	85.4	1404	85.4	1301	85.4	1246	85.4	1163	85.4	1089
85.42	1553	85.42	1426	85.42	1437	85.42	1229	85.42	1225	85.42	1160	85.42	1055
85.44	1548	85.44	1493	85.44	1347	85.44	1308	85.44	1287	85.44	1154	85.44	1111
85.46	1474	85.46	1498	85.46	1394	85.46	1342	85.46	1236	85.46	1158	85.46	1114
85.48	1525	85.48	1495	85.48	1449	85.48	1332	85.48	1203	85.48	1187	85.48	1145
85.5	1494	85.5	1506	85.5	1365	85.5	1312	85.5	1223	85.5	1202	85.5	1150
85.52	1600	85.52	1537	85.52	1454	85.52	1287	85.52	1272	85.52	1146	85.52	1127
85.54	1549	85.54	1554	85.54	1437	85.54	1355	85.54	1294	85.54	1157	85.54	1157
85.56	1667	85.56	1503	85.56	1445	85.56	1355	85.56	1249	85.56	1206	85.56	1081
85.58	1630	85.58	1457	85.58	1509	85.58	1357	85.58	1228	85.58	1191	85.58	1110
85.6	1503	85.6	1535	85.6	1441	85.6	1305	85.6	1190	85.6	1184	85.6	1159
85.62	1545	85.62	1585	85.62	1430	85.62	1347	85.62	1251	85.62	1164	85.62	1172
85.64	1632	85.64	1488	85.64	1522	85.64	1340	85.64	1195	85.64	1230	85.64	1133
85.66	1592	85.66	1515	85.66	1481	85.66	1308	85.66	1212	85.66	1161	85.66	1087
85.68	1652	85.68	1546	85.68	1446	85.68	1329	85.68	1225	85.68	1245	85.68	1126
85.7	1630	85.7	1536	85.7	1500	85.7	1343	85.7	1234	85.7	1187	85.7	1129
85.72	1662	85.72	1643	85.72	1519	85.72	1364	85.72	1260	85.72	1194	85.72	1094
85.74	1652	85.74	1571	85.74	1538	85.74	1301	85.74	1301	85.74	1201	85.74	1125
85.76	1647	85.76	1646	85.76	1514	85.76	1380	85.76	1235	85.76	1210	85.76	1162
85.78	1641	85.78	1605	85.78	1530	85.78	1353	85.78	1248	85.78	1178	85.78	1039
85.8	1753	85.8	1630	85.8	1480	85.8	1418	85.8	1300	85.8	1215	85.8	1092
85.82	1689	85.82	1688	85.82	1488	85.82	1406	85.82	1295	85.82	1237	85.82	1152
85.84	1664	85.84	1640	85.84	1560	85.84	1387	85.84	1296	85.84	1197	85.84	1123
85.86	1756	85.86	1679	85.86	1517	85.86	1467	85.86	1334	85.86	1177	85.86	1094
85.88	1809	85.88	1757	85.88	1617	85.88	1371	85.88	1299	85.88	1194	85.88	1104
85.9	1736	85.9	1701	85.9	1645	85.9	1465	85.9	1316	85.9	1186	85.9	1137
85.92	1712	85.92	1829	85.92	1666	85.92	1401	85.92	1323	85.92	1239	85.92	1089
85.94	1850	85.94	1757	85.94	1594	85.94	1385	85.94	1351	85.94	1207	85.94	1104
85.96	1828	85.96	1778	85.96	1700	85.96	1456	85.96	1293	85.96	1258	85.96	1102
85.98	1909	85.98	1877	85.98	1684	85.98	1402	85.98	1328	85.98	1285	85.98	1081
86	1982	86	1856	86	1729	86	1448	86	1329	86	1283	86	1088
86.02	1887	86.02	1885	86.02	1661	86.02	1471	86.02	1377	86.02	1222	86.02	1149
86.04	1978	86.04	1898	86.04	1760	86.04	1473	86.04	1256	86.04	1174	86.04	1109
86.06	1966	86.06	1900	86.06	1736	86.06	1519	86.06	1373	86.06	1242	86.06	1136
86.08	2091	86.08	1965	86.08	1773	86.08	1495	86.08	1357	86.08	1236	86.08	1143
86.1	2060	86.1	1989	86.1	1772	86.1	1583	86.1	1353	86.1	1192	86.1	1117
86.12	2086	86.12	2061	86.12	1811	86.12	1616	86.12	1390	86.12	1218	86.12	1090
86.14	2143	86.14	2057	86.14	1884	86.14	1586	86.14	1367	86.14	1198	86.14	1103
86.16	2083	86.16	2029	86.16	1831	86.16	1595	86.16	1359	86.16	1203	86.16	1139
86.18	2216	86.18	2071	86.18	1844	86.18	1632	86.18	1411	86.18	1254	86.18	1089
86.2	2323	86.2	2196	86.2	1880	86.2	1613	86.2	1465	86.2	1230	86.2	1106
86.22	2269	86.22	2246	86.22	1930	86.22	1654	86.22	1429	86.22	1211	86.22	1101
86.24	2381	86.24	2231	86.24	2008	86.24	1668	86.24	1414	86.24	1266	86.24	1125
86.26	2378	86.26	2268	86.26	2022	86.26	1725	86.26	1466	86.26	1303	86.26	1128
86.28	2502	86.28	2336	86.28	2006	86.28	1723	86.28	1446	86.28	1228	86.28	1057
86.3	2539	86.3	2399	86.3	2088	86.3	1769	86.3	1482	86.3	1268	86.3	1168
86.32	2553	86.32	2464	86.32	2154	86.32	1784	86.32	1530	86.32	1262	86.32	1202
86.34	2622	86.34	2455	86.34	2181	86.34	1790	86.34	1406	86.34	1263	86.34	1168
86.36	2732	86.36	2487	86.36	2219	86.36	1791	86.36	1495	86.36	1290	86.36	1100
86.38	2780	86.38	2629	86.38	2257	86.38	1877	86.38	1501	86.38	1289	86.38	1189
86.4	2935	86.4	2657	86.4	2313	86.4	1888	86.4	1595	86.4	1280	86.4	1097
86.42	2929	86.42	2816	86.42	2414	86.42	1918	86.42	1476	86.42	1306	86.42	1115
86.44	2936	86.44	2883	86.44	2507	86.44	1960	86.44	1506	86.44	1271	86.44	1128
86.46	3198	86.46	2938	86.46	2529	86.46	1987	86.46	1511	86.46	1320	86.46	1154
86.48	3304	86.48	3060	86.48	2514	86.48	2017	86.48	1580	86.48	1346	86.48	1176
86.5	3393	86.5	3071	86.5	2684	86.5	2095	86.5	1538	86.5	1341	86.5	1171
86.52	3436	86.52	3151	86.52	2769	86.52	2156	86.52	1659	86.52	1309	86.52	1144
86.54	3586	86.54	3303	86.54	2889	86.54	2204	86.54	1660	86.54	1257	86.54	1152
86.56	3590	86.56	3553	86.56	2974	86.56	2181	86.56	1670	86.56	1348	86.56	1128
86.58	3890	86.58	3509	86.58	3030	86.58	2156	86.58	1603	86.58	1313	86.58	1162
86.6	4025	86.6	3651	86.6	2993	86.6	2194	86.6	1658	86.6	1280	86.6	1147
86.62	4142	86.62	3847	86.62	3150	86.62	2271	86.62	1573	86.62	1308	86.62	1171
86.64	4237	86.64	4007	86.64	3115	86.64	2236	86.64	1644	86.64	1338	86.64	1113
86.66	4481	86.66	4209	86.66	3344	86.66	2334	86.66	1684	86.66	1319	86.66	1148
86.68	4673	86.68	4299	86.68	3315	86.68	2322	86.68	1691	86.68	1352	86.68	1157
86.7	4757	86.7	4299	86.7	3402	86.7	2342	86.7	1750	86.7	1313	86.7	1111
86.72	4946	86.72	4510	86.72	3349	86.72	2400	86.72	1634	86.72	1317	86.72	1204
86.74	5169	86.74	4712	86.74	3576	86.74	2423	86.74	1683	86.74	1360	86.74	1135
86.76	5297	86.76	4907	86.76	3615	86.76	2403	86.76	1726	86.76	1264	86.76	1180
86.78	5553	86.78	4992	86.78	3563	86.78	2482	86.78	1721	86.78	1331	86.78	1205
86.8	5723	86.8	4939	86.8	3652	86.8	2437	86.8	1696	86.8	1260	86.8	1150
86.82	5866	86.82	5231	86.82	3833	86.82	2470	86.82	1687	86.82	1295	86.82	1140
86.84	5990	86.84	5154	86.84	3716	86.84	2477	86.84	1777	86.84	1279	86.84	1196
86.86	6158	86.86	5463	86.86	3814	86.86	2463	86.86	1737	86.86	1352	86.86	1102
86.88	6218	86.88	5542	86.88	3931	86.88	2430	86.88	1661	86.88	1352	86.88	1147
86.9	6353	86.9	5524	86.9	3886	86.9	2522	86.9	1680	86.9	1337	86.9	1118
86.92	6332	86.92	5545	86.92	3830	86.92	2551	86.92	1710	86.92	1354	86.92	1276
86.94	6496	86.94	5484	86.94	3917	86.94	2524	86.94	1746	86.94	1321	86.94	1175
86.96	6562	86.96	5475	86.96	3838	86.96	2538	86.96	1721	86.96	1348	86.96	1204
86.98	6388	86.98	5478	86.98	3916	86.98	2466	86.98	1626	86.98	1333	86.98	1154
87	6460	87	5651	87	4037	87	2532	87	1689	87	1364	87	1134
87.02	6342	87.02	5504	87.02	3872	87.02	2529	87.02	1685	87.02	1365	87.02	1112
87.04	6469	87.04	5606	87.04	3900	87.04	2446	87.04	1700	87.04	1310	87.04	1082
87.06	6079	87.06	5366	87.06	3940	87.06	2538	87.06	1728	87.06	1365	87.06	1126
87.08	6002	87.08	5220	87.08	3812	87.08	2480	87.08	1723	87.08	1357	87.08	1136
87.1	5868	87.1	5210	87.1	3644	87.1	2456	87.1	1781	87.1	1327	87.1	1144
87.12	5737	87.12	5179	87.12	3733	87.12	2522	87.12	1785	87.12	1313	87.12	1156
87.14	5449	87.14	4999	87.14	3604	87.14	2481	87.14	1712	87.14	1381	87.14	1161
87.16	5402	87.16	4771	87.16	3581	87.16	2438	87.16	1657	87.16	1371	87.16	1146
87.18	5330	87.18	4689	87.18	3555	87.18	2453	87.18	1652	87.18	1316	87.18	1077
87.2	5017	87.2	4607	87.2	3548	87.2	2364	87.2	1679	87.2	1336	87.2	1071
87.22	5008	87.22	4385	87.22	3441	87.22	2345	87.22	1672	87.22	1423	87.22	1162
87.24	4767	87.24	4322	87.24	3361	87.24	2317	87.24	1666	87.24	1261	87.24	1154
87.26	4578	87.26	4154	87.26	3213	87.26	2403	87.26	1603	87.26	1362	87.26	1171
87.28	4402	87.28	4064	87.28	3254	87.28	2327	87.28	1675	87.28	1289	87.28	1133
87.3	4317	87.3	3834	87.3	2995	87.3	2297	87.3	1646	87.3	1259	87.3	1130
87.32	4047	87.32	3768	87.32	3088	87.32	2259	87.32	1642	87.32	1342	87.32	1134
87.34	3963	87.34	3663	87.34	2930	87.34	2168	87.34	1597	87.34	1306	87.34	1148
87.36	3845	87.36	3510	87.36	2809	87.36	2269	87.36	1565	87.36	1283	87.36	1151
87.38	3492	87.38	3354	87.38	2781	87.38	2182	87.38	1611	87.38	1282	87.38	1121
87.4	3512	87.4	3292	87.4	2658	87.4	2169	87.4	1638	87.4	1352	87.4	1196
87.42	3255	87.42	3167	87.42	2659	87.42	2122	87.42	1669	87.42	1256	87.42	1150
87.44	3230	87.44	2973	87.44	2532	87.44	2062	87.44	1600	87.44	1307	87.44	1174
87.46	3064	87.46	2883	87.46	2506	87.46	1921	87.46	1507	87.46	1287	87.46	1096
87.48	2918	87.48	2747	87.48	2362	87.48	1906	87.48	1522	87.48	1277	87.48	1135
87.5	2681	87.5	2695	87.5	2276	87.5	1840	87.5	1570	87.5	1321	87.5	1159
87.52	2731	87.52	2613	87.52	2286	87.52	1863	87.52	1511	87.52	1261	87.52	1052
87.54	2624	87.54	2677	87.54	2218	87.54	1877	87.54	1484	87.54	1208	87.54	1224
87.56	2486	87.56	2460	87.56	2191	87.56	1855	87.56	1536	87.56	1381	87.56	1097
87.58	2505	87.58	2354	87.58	2105	87.58	1824	87.58	1433	87.58	1239	87.58	1120
87.6	2415	87.6	2283	87.6	2106	87.6	1726	87.6	1533	87.6	1275	87.6	1102
87.62	2291	87.62	2250	87.62	2046	87.62	1703	87.62	1462	87.62	1249	87.62	1147
87.64	2217	87.64	2166	87.64	1953	87.64	1715	87.64	1443	87.64	1291	87.64	1187
87.66	2174	87.66	2068	87.66	1864	87.66	1631	87.66	1355	87.66	1259	87.66	1084
87.68	2161	87.68	2085	87.68	1881	87.68	1695	87.68	1493	87.68	1296	87.68	1124
87.7	2082	87.7	2125	87.7	1841	87.7	1625	87.7	1446	87.7	1246	87.7	1105
87.72	1951	87.72	2045	87.72	1773	87.72	1568	87.72	1395	87.72	1217	87.72	1114
87.74	2027	87.74	1979	87.74	1812	87.74	1589	87.74	1389	87.74	1232	87.74	1062
87.76	1985	87.76	1968	87.76	1703	87.76	1548	87.76	1382	87.76	1243	87.76	1089
87.78	2000	87.78	1955	87.78	1741	87.78	1501	87.78	1356	87.78	1209	87.78	1100
87.8	1962	87.8	1899	87.8	1712	87.8	1499	87.8	1322	87.8	1158	87.8	1069
87.82	1868	87.82	1830	87.82	1646	87.82	1548	87.82	1301	87.82	1212	87.82	1078
87.84	1836	87.84	1765	87.84	1662	87.84	1456	87.84	1343	87.84	1232	87.84	1169
87.86	1788	87.86	1828	87.86	1573	87.86	1483	87.86	1288	87.86	1195	87.86	1102
87.88	1768	87.88	1665	87.88	1639	87.88	1366	87.88	1252	87.88	1223	87.88	1042
87.9	1767	87.9	1694	87.9	1589	87.9	1382	87.9	1305	87.9	1163	87.9	1082
87.92	1787	87.92	1651	87.92	1572	87.92	1413	87.92	1301	87.92	1190	87.92	1053
87.94	1732	87.94	1639	87.94	1556	87.94	1401	87.94	1278	87.94	1199	87.94	1046
87.96	1716	87.96	1697	87.96	1563	87.96	1468	87.96	1245	87.96	1153	87.96	1054
87.98	1680	87.98	1769	87.98	1493	87.98	1335	87.98	1222	87.98	1223	87.98	1059
88	1657	88	1655	88	1554	88	1376	88	1284	88	1226	88	1090
88.02	1605	88.02	1585	88.02	1506	88.02	1335	88.02	1238	88.02	1174	88.02	1049
88.04	1618	88.04	1615	88.04	1430	88.04	1311	88.04	1190	88.04	1134	88.04	1092
88.06	1735	88.06	1599	88.06	1378	88.06	1296	88.06	1229	88.06	1165	88.06	1073
88.08	1582	88.08	1519	88.08	1408	88.08	1254	88.08	1194	88.08	1142	88.08	1115
88.1	1605	88.1	1567	88.1	1424	88.1	1363	88.1	1133	88.1	1178	88.1	1056
88.12	1551	88.12	1482	88.12	1386	88.12	1260	88.12	1204	88.12	1110	88.12	1097
88.14	1563	88.14	1553	88.14	1486	88.14	1301	88.14	1239	88.14	1091	88.14	1045
88.16	1544	88.16	1568	88.16	1460	88.16	1289	88.16	1244	88.16	1146	88.16	1076
88.18	1580	88.18	1490	88.18	1402	88.18	1269	88.18	1226	88.18	1152	88.18	1054
88.2	1608	88.2	1541	88.2	1422	88.2	1244	88.2	1197	88.2	1091	88.2	1132
88.22	1505	88.22	1492	88.22	1369	88.22	1258	88.22	1144	88.22	1148	88.22	1052
88.24	1522	88.24	1528	88.24	1370	88.24	1292	88.24	1182	88.24	1135	88.24	1025
88.26	1556	88.26	1481	88.26	1493	88.26	1305	88.26	1194	88.26	1120	88.26	1069
88.28	1496	88.28	1412	88.28	1360	88.28	1264	88.28	1231	88.28	1113	88.28	1108
88.3	1485	88.3	1488	88.3	1425	88.3	1259	88.3	1252	88.3	1074	88.3	989
88.32	1513	88.32	1400	88.32	1406	88.32	1294	88.32	1206	88.32	1084	88.32	1133
88.34	1421	88.34	1455	88.34	1372	88.34	1205	88.34	1197	88.34	1137	88.34	1047
88.36	1461	88.36	1458	88.36	1298	88.36	1276	88.36	1192	88.36	1079	88.36	1067
88.38	1469	88.38	1411	88.38	1347	88.38	1230	88.38	1160	88.38	1105	88.38	1058
88.4	1458	88.4	1425	88.4	1348	88.4	1238	88.4	1206	88.4	1168	88.4	1065
88.42	1477	88.42	1474	88.42	1332	88.42	1277	88.42	1186	88.42	1111	88.42	1070
88.44	1438	88.44	1351	88.44	1363	88.44	1193	88.44	1158	88.44	1140	88.44	1076
88.46	1493	88.46	1390	88.46	1346	88.46	1244	88.46	1152	88.46	1095	88.46	1020
88.48	1417	88.48	1361	88.48	1292	88.48	1206	88.48	1177	88.48	1094	88.48	1092
88.5	1435	88.5	1293	88.5	1252	88.5	1231	88.5	1127	88.5	1129	88.5	1039
88.52	1382	88.52	1417	88.52	1319	88.52	1188	88.52	1188	88.52	1194	88.52	1062
88.54	1365	88.54	1427	88.54	1309	88.54	1200	88.54	1150	88.54	1078	88.54	1057
88.56	1392	88.56	1317	88.56	1340	88.56	1300	88.56	1140	88.56	1134	88.56	1088
88.58	1460	88.58	1320	88.58	1295	88.58	1221	88.58	1210	88.58	1037	88.58	1097
88.6	1347	88.6	1361	88.6	1297	88.6	1244	88.6	1148	88.6	1083	88.6	1027
88.62	1387	88.62	1380	88.62	1273	88.62	1208	88.62	1218	88.62	1150	88.62	1085
88.64	1373	88.64	1313	88.64	1225	88.64	1162	88.64	1129	88.64	1068	88.64	991
88.66	1416	88.66	1335	88.66	1218	88.66	1214	88.66	1160	88.66	1086	88.66	1012
88.68	1436	88.68	1387	88.68	1244	88.68	1223	88.68	1182	88.68	1128	88.68	1027
88.7	1448	88.7	1391	88.7	1304	88.7	1216	88.7	1130	88.7	1082	88.7	1029
88.72	1374	88.72	1347	88.72	1236	88.72	1158	88.72	1190	88.72	1154	88.72	1087
88.74	1310	88.74	1313	88.74	1264	88.74	1174	88.74	1155	88.74	1111	88.74	1020
88.76	1376	88.76	1348	88.76	1292	88.76	1297	88.76	1136	88.76	1131	88.76	1027
88.78	1395	88.78	1294	88.78	1221	88.78	1157	88.78	1147	88.78	1090	88.78	999
88.8	1377	88.8	1361	88.8	1280	88.8	1248	88.8	1131	88.8	1082	88.8	994
88.82	1305	88.82	1360	88.82	1215	88.82	1194	88.82	1164	88.82	1110	88.82	1083
88.84	1334	88.84	1332	88.84	1182	88.84	1235	88.84	1111	88.84	1098	88.84	1006
88.86	1333	88.86	1359	88.86	1246	88.86	1239	88.86	1165	88.86	1043	88.86	1034
88.88	1378	88.88	1311	88.88	1292	88.88	1199	88.88	1181	88.88	1080	88.88	986
88.9	1327	88.9	1298	88.9	1290	88.9	1129	88.9	1141	88.9	1152	88.9	1063
88.92	1376	88.92	1336	88.92	1246	88.92	1166	88.92	1090	88.92	1038	88.92	1040
88.94	1367	88.94	1289	88.94	1301	88.94	1153	88.94	1126	88.94	1069	88.94	1020
88.96	1347	88.96	1314	88.96	1265	88.96	1182	88.96	1150	88.96	1103	88.96	1005
88.98	1335	88.98	1324	88.98	1169	88.98	1171	88.98	1049	88.98	1096	88.98	1046
89	1297	89	1344	89	1281	89	1192	89	1176	89	1095	89	1087
89.02	1306	89.02	1286	89.02	1160	89.02	1195	89.02	1060	89.02	1044	89.02	1028
89.04	1328	89.04	1280	89.04	1191	89.04	1124	89.04	1125	89.04	1074	89.04	987
89.06	1291	89.06	1306	89.06	1229	89.06	1214	89.06	1073	89.06	1032	89.06	1004
89.08	1238	89.08	1272	89.08	1318	89.08	1225	89.08	1064	89.08	1145	89.08	1039
89.1	1346	89.1	1333	89.1	1272	89.1	1182	89.1	1081	89.1	1105	89.1	999
89.12	1282	89.12	1309	89.12	1236	89.12	1075	89.12	1089	89.12	1042	89.12	1008
89.14	1315	89.14	1376	89.14	1217	89.14	1131	89.14	1146	89.14	1063	89.14	989
89.16	1299	89.16	1248	89.16	1271	89.16	1178	89.16	1135	89.16	1095	89.16	998
89.18	1258	89.18	1253	89.18	1241	89.18	1144	89.18	1157	89.18	1022	89.18	1039
89.2	1235	89.2	1240	89.2	1295	89.2	1178	89.2	1112	89.2	1050	89.2	998
89.22	1262	89.22	1242	89.22	1225	89.22	1166	89.22	1063	89.22	1085	89.22	1031
89.24	1276	89.24	1301	89.24	1174	89.24	1219	89.24	1171	89.24	1007	89.24	1002
89.26	1299	89.26	1231	89.26	1182	89.26	1172	89.26	1128	89.26	1063	89.26	1045
89.28	1281	89.28	1291	89.28	1221	89.28	1226	89.28	1125	89.28	1088	89.28	1034
89.3	1267	89.3	1287	89.3	1186	89.3	1165	89.3	1079	89.3	1171	89.3	1043
89.32	1323	89.32	1240	89.32	1184	89.32	1083	89.32	1086	89.32	1089	89.32	1045
89.34	1299	89.34	1253	89.34	1166	89.34	1118	89.34	1147	89.34	1079	89.34	1095
89.36	1307	89.36	1274	89.36	1201	89.36	1200	89.36	1116	89.36	1072	89.36	1022
89.38	1235	89.38	1196	89.38	1238	89.38	1191	89.38	1091	89.38	1079	89.38	963
89.4	1314	89.4	1297	89.4	1154	89.4	1168	89.4	1110	89.4	1040	89.4	978
89.42	1247	89.42	1170	89.42	1192	89.42	1145	89.42	1060	89.42	1079	89.42	1068
89.44	1214	89.44	1216	89.44	1183	89.44	1135	89.44	1136	89.44	1083	89.44	1030
89.46	1258	89.46	1244	89.46	1157	89.46	1191	89.46	1126	89.46	1088	89.46	1071
89.48	1222	89.48	1263	89.48	1206	89.48	1072	89.48	1029	89.48	1030	89.48	1005
89.5	1277	89.5	1212	89.5	1245	89.5	1162	89.5	1189	89.5	1101	89.5	1023
89.52	1229	89.52	1173	89.52	1192	89.52	1189	89.52	1107	89.52	1032	89.52	1039
89.54	1201	89.54	1220	89.54	1203	89.54	1154	89.54	1096	89.54	1039	89.54	1001
89.56	1262	89.56	1250	89.56	1197	89.56	1135	89.56	1131	89.56	1038	89.56	989
89.58	1222	89.58	1198	89.58	1171	89.58	1154	89.58	1146	89.58	1060	89.58	1066
89.6	1250	89.6	1226	89.6	1258	89.6	1150	89.6	1088	89.6	1016	89.6	1036
89.62	1266	89.62	1258	89.62	1184	89.62	1171	89.62	1109	89.62	1055	89.62	1074
89.64	1228	89.64	1248	89.64	1180	89.64	1133	89.64	1201	89.64	1105	89.64	1076
89.66	1268	89.66	1271	89.66	1168	89.66	1147	89.66	1123	89.66	1102	89.66	1020
89.68	1232	89.68	1269	89.68	1169	89.68	1148	89.68	1026	89.68	1026	89.68	1023
89.7	1214	89.7	1195	89.7	1122	89.7	1198	89.7	1124	89.7	1078	89.7	998
89.72	1273	89.72	1205	89.72	1230	89.72	1121	89.72	1081	89.72	1122	89.72	1058
89.74	1211	89.74	1240	89.74	1146	89.74	1156	89.74	1074	89.74	1039	89.74	1019
89.76	1266	89.76	1230	89.76	1139	89.76	1151	89.76	1119	89.76	1104	89.76	1025
89.78	1233	89.78	1319	89.78	1143	89.78	1151	89.78	1094	89.78	1087	89.78	993
89.8	1249	89.8	1256	89.8	1229	89.8	1123	89.8	1075	89.8	1053	89.8	1010
89.82	1238	89.82	1228	89.82	1196	89.82	1131	89.82	1140	89.82	1048	89.82	1041
89.84	1286	89.84	1239	89.84	1264	89.84	1155	89.84	1132	89.84	1083	89.84	1023
89.86	1158	89.86	1202	89.86	1157	89.86	1144	89.86	1079	89.86	1073	89.86	1011
89.88	1240	89.88	1236	89.88	1219	89.88	1145	89.88	1077	89.88	1115	89.88	976
89.9	1267	89.9	1230	89.9	1219	89.9	1166	89.9	1159	89.9	1082	89.9	991
89.92	1242	89.92	1231	89.92	1194	89.92	1199	89.92	1113	89.92	1104	89.92	962
89.94	1243	89.94	1221	89.94	1161	89.94	1163	89.94	1099	89.94	1102	89.94	992
89.96	1185	89.96	1233	89.96	1229	89.96	1173	89.96	1124	89.96	1065	89.96	953
89.98	1286	89.98	1259	89.98	1209	89.98	1084	89.98	1109	89.98	1015	89.98	1015
90	1168	90	1295	90	1192	90	1153	90	1164	90	1103	90	1046
