# Supplementary material for: Tribological Properties of Nitrate Graphite Foils
Source: Nanomaterials (Basel). 2024 Sep 15;14(18):1499. doi: 10.3390/nano14181499 (PMC11434555; doi:10.3390/nano14181499)
Supplement: Supplementary file 1 [file nanomaterials-14-01499-s001.zip › X-ray data/macrostress/0001/over500/dens_16/TD/213.TXT]

Sample	0001_500_16_RD
Comments	Psi = 0.000
Filename	C:\Windmax\Data\2024_05_16\213.raw
Goniometer	Ultima IV
Attachment	MPA-ML4 (with gamma) for stress
ScanningMode	2Theta/Theta
ScanningType	FT
X-Ray	40kV/30mA	X-Ray	40kV/30mA	X-Ray	40kV/30mA	X-Ray	40kV/30mA	X-Ray	40kV/30mA	X-Ray	40kV/30mA	X-Ray	40kV/30mA
DivSlit	2/3?�|2/3deg.	DivSlit	2/3?�|2/3deg.	DivSlit	2/3?�|2/3deg.	DivSlit	2/3?�|2/3deg.	DivSlit	2/3?�|2/3deg.	DivSlit	2/3?�|2/3deg.	DivSlit	2/3?�|2/3deg.
DivH.L.Slit	10.00mm	DivH.L.Slit	10.00mm	DivH.L.Slit	10.00mm	DivH.L.Slit	10.00mm	DivH.L.Slit	10.00mm	DivH.L.Slit	10.00mm	DivH.L.Slit	10.00mm
SctSlit	Open	SctSlit	Open	SctSlit	Open	SctSlit	Open	SctSlit	Open	SctSlit	Open	SctSlit	Open
RecSlit	0.30mm	RecSlit	0.30mm	RecSlit	0.30mm	RecSlit	0.30mm	RecSlit	0.30mm	RecSlit	0.30mm	RecSlit	0.30mm
Start	84	Start	84	Start	84	Start	84	Start	84	Start	84	Start	84
Stop	90	Stop	90	Stop	90	Stop	90	Stop	90	Stop	90	Stop	90
Step	0.02	Step	0.02	Step	0.02	Step	0.02	Step	0.02	Step	0.02	Step	0.02
84	958	84	963	84	941	84	943	84	905	84	960	84	922
84.02	995	84.02	1007	84.02	949	84.02	935	84.02	947	84.02	906	84.02	921
84.04	1000	84.04	1037	84.04	958	84.04	914	84.04	906	84.04	881	84.04	937
84.06	993	84.06	1040	84.06	998	84.06	950	84.06	955	84.06	923	84.06	988
84.08	957	84.08	955	84.08	962	84.08	957	84.08	892	84.08	932	84.08	1005
84.1	983	84.1	1033	84.1	967	84.1	922	84.1	999	84.1	971	84.1	912
84.12	983	84.12	1024	84.12	958	84.12	942	84.12	981	84.12	940	84.12	956
84.14	982	84.14	973	84.14	973	84.14	871	84.14	907	84.14	913	84.14	955
84.16	978	84.16	967	84.16	998	84.16	972	84.16	955	84.16	903	84.16	931
84.18	961	84.18	965	84.18	996	84.18	978	84.18	1007	84.18	885	84.18	947
84.2	948	84.2	1008	84.2	958	84.2	956	84.2	965	84.2	986	84.2	875
84.22	906	84.22	1023	84.22	936	84.22	932	84.22	918	84.22	945	84.22	906
84.24	1007	84.24	966	84.24	988	84.24	999	84.24	913	84.24	923	84.24	890
84.26	1009	84.26	1018	84.26	946	84.26	973	84.26	919	84.26	974	84.26	900
84.28	984	84.28	1022	84.28	996	84.28	945	84.28	901	84.28	894	84.28	902
84.3	941	84.3	992	84.3	982	84.3	954	84.3	906	84.3	914	84.3	936
84.32	985	84.32	970	84.32	956	84.32	997	84.32	935	84.32	913	84.32	885
84.34	951	84.34	973	84.34	960	84.34	995	84.34	926	84.34	958	84.34	934
84.36	951	84.36	987	84.36	900	84.36	974	84.36	969	84.36	898	84.36	904
84.38	981	84.38	1025	84.38	958	84.38	907	84.38	886	84.38	946	84.38	908
84.4	1009	84.4	984	84.4	1036	84.4	906	84.4	872	84.4	921	84.4	921
84.42	983	84.42	947	84.42	928	84.42	925	84.42	913	84.42	897	84.42	910
84.44	1014	84.44	974	84.44	944	84.44	954	84.44	950	84.44	951	84.44	897
84.46	950	84.46	1001	84.46	993	84.46	916	84.46	921	84.46	877	84.46	969
84.48	1009	84.48	1019	84.48	943	84.48	962	84.48	901	84.48	914	84.48	982
84.5	948	84.5	926	84.5	944	84.5	948	84.5	928	84.5	844	84.5	944
84.52	999	84.52	1015	84.52	1009	84.52	971	84.52	858	84.52	912	84.52	944
84.54	956	84.54	973	84.54	1018	84.54	917	84.54	896	84.54	906	84.54	894
84.56	983	84.56	969	84.56	998	84.56	886	84.56	1002	84.56	925	84.56	898
84.58	1010	84.58	1025	84.58	1003	84.58	965	84.58	941	84.58	982	84.58	874
84.6	981	84.6	992	84.6	930	84.6	936	84.6	944	84.6	886	84.6	876
84.62	965	84.62	992	84.62	956	84.62	984	84.62	965	84.62	915	84.62	940
84.64	994	84.64	979	84.64	995	84.64	989	84.64	984	84.64	898	84.64	807
84.66	997	84.66	991	84.66	1025	84.66	945	84.66	961	84.66	909	84.66	850
84.68	986	84.68	1010	84.68	978	84.68	951	84.68	935	84.68	885	84.68	903
84.7	968	84.7	990	84.7	941	84.7	996	84.7	831	84.7	881	84.7	899
84.72	977	84.72	990	84.72	1006	84.72	1011	84.72	883	84.72	926	84.72	916
84.74	1001	84.74	972	84.74	988	84.74	991	84.74	980	84.74	923	84.74	874
84.76	1000	84.76	956	84.76	1046	84.76	941	84.76	898	84.76	883	84.76	865
84.78	951	84.78	1037	84.78	931	84.78	960	84.78	922	84.78	875	84.78	872
84.8	1033	84.8	1004	84.8	999	84.8	948	84.8	972	84.8	892	84.8	951
84.82	1038	84.82	1005	84.82	978	84.82	942	84.82	924	84.82	917	84.82	894
84.84	1027	84.84	1016	84.84	998	84.84	986	84.84	935	84.84	882	84.84	843
84.86	1054	84.86	1005	84.86	1023	84.86	952	84.86	976	84.86	902	84.86	912
84.88	1015	84.88	1000	84.88	1027	84.88	909	84.88	939	84.88	911	84.88	909
84.9	1042	84.9	1047	84.9	979	84.9	869	84.9	970	84.9	960	84.9	965
84.92	1002	84.92	963	84.92	995	84.92	997	84.92	989	84.92	930	84.92	906
84.94	1063	84.94	1084	84.94	1027	84.94	942	84.94	934	84.94	933	84.94	923
84.96	1061	84.96	965	84.96	953	84.96	991	84.96	942	84.96	873	84.96	994
84.98	1088	84.98	1003	84.98	980	84.98	965	84.98	873	84.98	998	84.98	843
85	1016	85	1029	85	1021	85	949	85	927	85	926	85	929
85.02	1036	85.02	1031	85.02	971	85.02	947	85.02	918	85.02	918	85.02	924
85.04	974	85.04	1066	85.04	975	85.04	964	85.04	978	85.04	938	85.04	880
85.06	1019	85.06	1058	85.06	1007	85.06	955	85.06	914	85.06	878	85.06	866
85.08	1101	85.08	1052	85.08	1052	85.08	1013	85.08	913	85.08	892	85.08	883
85.1	1007	85.1	1033	85.1	1035	85.1	957	85.1	906	85.1	958	85.1	892
85.12	1053	85.12	987	85.12	1033	85.12	980	85.12	883	85.12	943	85.12	969
85.14	1064	85.14	1068	85.14	1045	85.14	909	85.14	897	85.14	924	85.14	907
85.16	1087	85.16	997	85.16	995	85.16	924	85.16	931	85.16	932	85.16	942
85.18	1103	85.18	1087	85.18	1020	85.18	1008	85.18	918	85.18	936	85.18	840
85.2	1046	85.2	1060	85.2	1034	85.2	1000	85.2	954	85.2	936	85.2	894
85.22	1038	85.22	1026	85.22	1002	85.22	1013	85.22	901	85.22	928	85.22	848
85.24	1059	85.24	1083	85.24	1025	85.24	969	85.24	934	85.24	878	85.24	908
85.26	1079	85.26	1145	85.26	1060	85.26	933	85.26	959	85.26	894	85.26	836
85.28	1091	85.28	1053	85.28	1039	85.28	1046	85.28	942	85.28	880	85.28	874
85.3	1104	85.3	1103	85.3	1027	85.3	930	85.3	909	85.3	932	85.3	908
85.32	1113	85.32	980	85.32	1034	85.32	961	85.32	925	85.32	892	85.32	842
85.34	1095	85.34	1101	85.34	997	85.34	926	85.34	968	85.34	877	85.34	860
85.36	1075	85.36	1086	85.36	1036	85.36	957	85.36	934	85.36	916	85.36	923
85.38	1066	85.38	1046	85.38	1004	85.38	969	85.38	915	85.38	856	85.38	908
85.4	1109	85.4	1072	85.4	1087	85.4	1002	85.4	836	85.4	915	85.4	939
85.42	1152	85.42	1053	85.42	1041	85.42	992	85.42	944	85.42	950	85.42	991
85.44	1122	85.44	1023	85.44	1035	85.44	1019	85.44	1007	85.44	944	85.44	854
85.46	1074	85.46	1110	85.46	1078	85.46	1041	85.46	938	85.46	937	85.46	838
85.48	1110	85.48	1097	85.48	1053	85.48	1059	85.48	949	85.48	967	85.48	857
85.5	1111	85.5	1127	85.5	1127	85.5	1019	85.5	880	85.5	913	85.5	940
85.52	1156	85.52	1121	85.52	1111	85.52	990	85.52	959	85.52	945	85.52	862
85.54	1177	85.54	1116	85.54	1157	85.54	1047	85.54	994	85.54	941	85.54	932
85.56	1130	85.56	1131	85.56	1092	85.56	976	85.56	974	85.56	906	85.56	896
85.58	1144	85.58	1162	85.58	1074	85.58	1049	85.58	972	85.58	935	85.58	893
85.6	1236	85.6	1171	85.6	1083	85.6	1018	85.6	999	85.6	910	85.6	869
85.62	1176	85.62	1212	85.62	1178	85.62	1032	85.62	968	85.62	950	85.62	890
85.64	1153	85.64	1165	85.64	1093	85.64	1020	85.64	1039	85.64	924	85.64	929
85.66	1153	85.66	1180	85.66	1116	85.66	1085	85.66	1044	85.66	902	85.66	968
85.68	1177	85.68	1221	85.68	1110	85.68	1038	85.68	1016	85.68	921	85.68	859
85.7	1227	85.7	1197	85.7	1091	85.7	1052	85.7	1004	85.7	902	85.7	905
85.72	1205	85.72	1227	85.72	1129	85.72	997	85.72	990	85.72	938	85.72	888
85.74	1193	85.74	1206	85.74	1116	85.74	1112	85.74	1012	85.74	960	85.74	909
85.76	1186	85.76	1240	85.76	1164	85.76	1097	85.76	988	85.76	979	85.76	897
85.78	1208	85.78	1228	85.78	1237	85.78	1073	85.78	945	85.78	928	85.78	940
85.8	1263	85.8	1226	85.8	1118	85.8	1053	85.8	1016	85.8	891	85.8	856
85.82	1315	85.82	1286	85.82	1150	85.82	1037	85.82	985	85.82	952	85.82	873
85.84	1255	85.84	1323	85.84	1162	85.84	1066	85.84	1006	85.84	921	85.84	880
85.86	1243	85.86	1338	85.86	1213	85.86	1025	85.86	1045	85.86	867	85.86	896
85.88	1309	85.88	1227	85.88	1161	85.88	1110	85.88	1071	85.88	927	85.88	879
85.9	1318	85.9	1270	85.9	1179	85.9	1147	85.9	1045	85.9	940	85.9	872
85.92	1328	85.92	1278	85.92	1231	85.92	1137	85.92	1034	85.92	975	85.92	887
85.94	1435	85.94	1265	85.94	1232	85.94	1040	85.94	1078	85.94	968	85.94	912
85.96	1399	85.96	1329	85.96	1216	85.96	1161	85.96	1012	85.96	967	85.96	917
85.98	1379	85.98	1350	85.98	1314	85.98	1065	85.98	1124	85.98	967	85.98	849
86	1411	86	1404	86	1239	86	1144	86	1106	86	944	86	912
86.02	1392	86.02	1382	86.02	1234	86.02	1205	86.02	1024	86.02	976	86.02	861
86.04	1405	86.04	1320	86.04	1257	86.04	1189	86.04	1093	86.04	1019	86.04	933
86.06	1440	86.06	1417	86.06	1247	86.06	1202	86.06	1034	86.06	1001	86.06	864
86.08	1493	86.08	1375	86.08	1313	86.08	1199	86.08	1074	86.08	974	86.08	942
86.1	1452	86.1	1491	86.1	1335	86.1	1198	86.1	1027	86.1	926	86.1	882
86.12	1538	86.12	1451	86.12	1324	86.12	1240	86.12	1043	86.12	1052	86.12	960
86.14	1518	86.14	1472	86.14	1349	86.14	1241	86.14	1101	86.14	985	86.14	903
86.16	1592	86.16	1564	86.16	1460	86.16	1307	86.16	1049	86.16	1024	86.16	981
86.18	1560	86.18	1575	86.18	1369	86.18	1255	86.18	1090	86.18	1076	86.18	947
86.2	1566	86.2	1566	86.2	1407	86.2	1333	86.2	1158	86.2	1034	86.2	927
86.22	1672	86.22	1568	86.22	1521	86.22	1341	86.22	1109	86.22	1093	86.22	996
86.24	1727	86.24	1661	86.24	1462	86.24	1289	86.24	1156	86.24	1054	86.24	965
86.26	1707	86.26	1615	86.26	1543	86.26	1366	86.26	1179	86.26	1078	86.26	989
86.28	1802	86.28	1721	86.28	1619	86.28	1331	86.28	1085	86.28	1010	86.28	957
86.3	1817	86.3	1767	86.3	1561	86.3	1450	86.3	1205	86.3	1039	86.3	950
86.32	1850	86.32	1783	86.32	1633	86.32	1418	86.32	1221	86.32	1025	86.32	955
86.34	1862	86.34	1931	86.34	1647	86.34	1417	86.34	1286	86.34	1156	86.34	975
86.36	1892	86.36	1921	86.36	1776	86.36	1457	86.36	1293	86.36	1120	86.36	1005
86.38	2018	86.38	1950	86.38	1713	86.38	1495	86.38	1247	86.38	1144	86.38	1031
86.4	2107	86.4	2005	86.4	1716	86.4	1575	86.4	1301	86.4	1107	86.4	1018
86.42	2095	86.42	2137	86.42	1881	86.42	1542	86.42	1285	86.42	1152	86.42	986
86.44	2141	86.44	2076	86.44	1794	86.44	1570	86.44	1411	86.44	1080	86.44	971
86.46	2159	86.46	2197	86.46	1871	86.46	1666	86.46	1374	86.46	1117	86.46	948
86.48	2266	86.48	2282	86.48	1942	86.48	1646	86.48	1413	86.48	1192	86.48	946
86.5	2358	86.5	2288	86.5	2033	86.5	1711	86.5	1352	86.5	1204	86.5	1014
86.52	2413	86.52	2355	86.52	2159	86.52	1755	86.52	1453	86.52	1184	86.52	1011
86.54	2412	86.54	2387	86.54	2057	86.54	1756	86.54	1427	86.54	1129	86.54	1029
86.56	2622	86.56	2502	86.56	2243	86.56	1763	86.56	1445	86.56	1192	86.56	981
86.58	2797	86.58	2717	86.58	2314	86.58	1839	86.58	1522	86.58	1217	86.58	998
86.6	2785	86.6	2776	86.6	2246	86.6	1969	86.6	1456	86.6	1126	86.6	1002
86.62	3032	86.62	2841	86.62	2458	86.62	1868	86.62	1549	86.62	1158	86.62	1020
86.64	2985	86.64	2927	86.64	2482	86.64	2021	86.64	1554	86.64	1205	86.64	1004
86.66	3165	86.66	2924	86.66	2635	86.66	2048	86.66	1597	86.66	1246	86.66	1007
86.68	3215	86.68	3120	86.68	2671	86.68	2089	86.68	1579	86.68	1252	86.68	1058
86.7	3413	86.7	3246	86.7	2692	86.7	2160	86.7	1590	86.7	1261	86.7	1073
86.72	3650	86.72	3422	86.72	2784	86.72	2121	86.72	1621	86.72	1218	86.72	1025
86.74	3641	86.74	3427	86.74	2948	86.74	2219	86.74	1613	86.74	1290	86.74	1076
86.76	3813	86.76	3583	86.76	3018	86.76	2208	86.76	1665	86.76	1227	86.76	1002
86.78	3942	86.78	3715	86.78	3082	86.78	2290	86.78	1685	86.78	1212	86.78	1041
86.8	4130	86.8	3973	86.8	3148	86.8	2310	86.8	1712	86.8	1254	86.8	1088
86.82	4101	86.82	3924	86.82	3043	86.82	2354	86.82	1762	86.82	1279	86.82	985
86.84	4294	86.84	3977	86.84	3198	86.84	2397	86.84	1576	86.84	1261	86.84	965
86.86	4265	86.86	4195	86.86	3229	86.86	2469	86.86	1748	86.86	1255	86.86	1042
86.88	4457	86.88	4191	86.88	3388	86.88	2314	86.88	1736	86.88	1264	86.88	1016
86.9	4658	86.9	4230	86.9	3344	86.9	2447	86.9	1754	86.9	1309	86.9	1072
86.92	4566	86.92	4179	86.92	3427	86.92	2473	86.92	1720	86.92	1327	86.92	1074
86.94	4675	86.94	4374	86.94	3402	86.94	2417	86.94	1637	86.94	1277	86.94	999
86.96	4645	86.96	4349	86.96	3536	86.96	2408	86.96	1692	86.96	1273	86.96	1002
86.98	4671	86.98	4328	86.98	3404	86.98	2415	86.98	1695	86.98	1272	86.98	1023
87	4570	87	4366	87	3249	87	2487	87	1715	87	1326	87	972
87.02	4618	87.02	4241	87.02	3346	87.02	2376	87.02	1719	87.02	1311	87.02	1006
87.04	4547	87.04	4144	87.04	3424	87.04	2436	87.04	1740	87.04	1187	87.04	1051
87.06	4448	87.06	4190	87.06	3336	87.06	2317	87.06	1683	87.06	1262	87.06	981
87.08	4360	87.08	4091	87.08	3170	87.08	2363	87.08	1688	87.08	1276	87.08	1042
87.1	4283	87.1	3823	87.1	3110	87.1	2357	87.1	1674	87.1	1317	87.1	990
87.12	4223	87.12	3885	87.12	3188	87.12	2288	87.12	1676	87.12	1233	87.12	996
87.14	3985	87.14	3751	87.14	3080	87.14	2290	87.14	1661	87.14	1243	87.14	982
87.16	4037	87.16	3651	87.16	3004	87.16	2205	87.16	1630	87.16	1268	87.16	1034
87.18	3789	87.18	3576	87.18	2888	87.18	2149	87.18	1657	87.18	1197	87.18	949
87.2	3711	87.2	3403	87.2	2841	87.2	2175	87.2	1600	87.2	1288	87.2	1034
87.22	3658	87.22	3345	87.22	2856	87.22	2155	87.22	1485	87.22	1235	87.22	1007
87.24	3496	87.24	3175	87.24	2688	87.24	2100	87.24	1508	87.24	1233	87.24	992
87.26	3414	87.26	3154	87.26	2568	87.26	1919	87.26	1503	87.26	1144	87.26	1032
87.28	3301	87.28	3035	87.28	2572	87.28	1960	87.28	1479	87.28	1176	87.28	977
87.3	3141	87.3	2806	87.3	2407	87.3	1913	87.3	1505	87.3	1212	87.3	937
87.32	2909	87.32	2765	87.32	2307	87.32	1895	87.32	1455	87.32	1196	87.32	978
87.34	2925	87.34	2677	87.34	2267	87.34	1841	87.34	1460	87.34	1153	87.34	956
87.36	2674	87.36	2596	87.36	2184	87.36	1785	87.36	1444	87.36	1095	87.36	992
87.38	2521	87.38	2456	87.38	2092	87.38	1705	87.38	1377	87.38	1144	87.38	926
87.4	2452	87.4	2382	87.4	2037	87.4	1704	87.4	1407	87.4	1157	87.4	958
87.42	2444	87.42	2265	87.42	1955	87.42	1642	87.42	1330	87.42	1140	87.42	995
87.44	2351	87.44	2170	87.44	1920	87.44	1605	87.44	1376	87.44	1079	87.44	932
87.46	2258	87.46	2031	87.46	1853	87.46	1586	87.46	1238	87.46	1134	87.46	908
87.48	2118	87.48	2101	87.48	1857	87.48	1547	87.48	1277	87.48	1071	87.48	958
87.5	2067	87.5	1968	87.5	1709	87.5	1517	87.5	1210	87.5	1109	87.5	964
87.52	1973	87.52	1907	87.52	1646	87.52	1423	87.52	1253	87.52	1027	87.52	927
87.54	1880	87.54	1875	87.54	1695	87.54	1370	87.54	1200	87.54	1017	87.54	920
87.56	1770	87.56	1690	87.56	1603	87.56	1348	87.56	1184	87.56	1039	87.56	1019
87.58	1779	87.58	1760	87.58	1632	87.58	1372	87.58	1218	87.58	1019	87.58	935
87.6	1825	87.6	1632	87.6	1525	87.6	1274	87.6	1158	87.6	1036	87.6	981
87.62	1755	87.62	1631	87.62	1486	87.62	1222	87.62	1107	87.62	986	87.62	943
87.64	1664	87.64	1614	87.64	1462	87.64	1281	87.64	1082	87.64	1010	87.64	947
87.66	1604	87.66	1453	87.66	1383	87.66	1237	87.66	1045	87.66	1032	87.66	904
87.68	1547	87.68	1548	87.68	1389	87.68	1269	87.68	1081	87.68	984	87.68	870
87.7	1630	87.7	1607	87.7	1308	87.7	1174	87.7	1055	87.7	980	87.7	903
87.72	1481	87.72	1450	87.72	1343	87.72	1189	87.72	1085	87.72	1022	87.72	911
87.74	1488	87.74	1433	87.74	1308	87.74	1257	87.74	1054	87.74	975	87.74	947
87.76	1465	87.76	1420	87.76	1311	87.76	1167	87.76	1094	87.76	998	87.76	879
87.78	1437	87.78	1421	87.78	1264	87.78	1107	87.78	1025	87.78	1006	87.78	920
87.8	1418	87.8	1360	87.8	1289	87.8	1135	87.8	1066	87.8	919	87.8	890
87.82	1408	87.82	1348	87.82	1246	87.82	1173	87.82	1031	87.82	908	87.82	862
87.84	1345	87.84	1344	87.84	1282	87.84	1153	87.84	1041	87.84	937	87.84	891
87.86	1343	87.86	1324	87.86	1231	87.86	1082	87.86	1033	87.86	907	87.86	876
87.88	1314	87.88	1313	87.88	1234	87.88	1112	87.88	1006	87.88	904	87.88	890
87.9	1270	87.9	1291	87.9	1158	87.9	1083	87.9	1000	87.9	870	87.9	862
87.92	1260	87.92	1239	87.92	1162	87.92	1074	87.92	1046	87.92	988	87.92	872
87.94	1370	87.94	1253	87.94	1171	87.94	1069	87.94	1023	87.94	962	87.94	829
87.96	1237	87.96	1172	87.96	1188	87.96	1194	87.96	1014	87.96	848	87.96	816
87.98	1257	87.98	1198	87.98	1158	87.98	1078	87.98	940	87.98	883	87.98	825
88	1252	88	1218	88	1104	88	1081	88	995	88	913	88	838
88.02	1272	88.02	1191	88.02	1122	88.02	1030	88.02	968	88.02	863	88.02	843
88.04	1240	88.04	1182	88.04	1105	88.04	1008	88.04	961	88.04	933	88.04	859
88.06	1271	88.06	1164	88.06	1093	88.06	1045	88.06	983	88.06	943	88.06	882
88.08	1218	88.08	1166	88.08	1086	88.08	1026	88.08	974	88.08	922	88.08	872
88.1	1179	88.1	1129	88.1	1105	88.1	1045	88.1	944	88.1	807	88.1	807
88.12	1135	88.12	1088	88.12	1074	88.12	1042	88.12	909	88.12	890	88.12	852
88.14	1138	88.14	1059	88.14	1077	88.14	1024	88.14	929	88.14	938	88.14	827
88.16	1147	88.16	1156	88.16	1063	88.16	998	88.16	939	88.16	870	88.16	805
88.18	1092	88.18	1109	88.18	1062	88.18	1012	88.18	953	88.18	906	88.18	837
88.2	1202	88.2	1122	88.2	1030	88.2	981	88.2	940	88.2	880	88.2	816
88.22	1172	88.22	1131	88.22	1102	88.22	1016	88.22	918	88.22	895	88.22	881
88.24	1079	88.24	1082	88.24	1042	88.24	1019	88.24	900	88.24	846	88.24	807
88.26	1142	88.26	1103	88.26	1007	88.26	975	88.26	914	88.26	903	88.26	801
88.28	1057	88.28	1088	88.28	1064	88.28	944	88.28	864	88.28	887	88.28	887
88.3	1133	88.3	1095	88.3	1050	88.3	951	88.3	924	88.3	892	88.3	842
88.32	1108	88.32	1112	88.32	1013	88.32	1000	88.32	932	88.32	869	88.32	833
88.34	1049	88.34	1108	88.34	1102	88.34	971	88.34	876	88.34	853	88.34	854
88.36	1040	88.36	1085	88.36	1023	88.36	942	88.36	912	88.36	833	88.36	854
88.38	1083	88.38	1143	88.38	953	88.38	971	88.38	902	88.38	864	88.38	814
88.4	1092	88.4	1086	88.4	1014	88.4	982	88.4	882	88.4	886	88.4	815
88.42	1102	88.42	1058	88.42	958	88.42	944	88.42	925	88.42	873	88.42	798
88.44	1095	88.44	1054	88.44	1083	88.44	994	88.44	872	88.44	848	88.44	789
88.46	1082	88.46	1010	88.46	944	88.46	972	88.46	894	88.46	875	88.46	797
88.48	1076	88.48	1033	88.48	1023	88.48	955	88.48	889	88.48	885	88.48	845
88.5	1056	88.5	1046	88.5	1043	88.5	952	88.5	847	88.5	800	88.5	820
88.52	1104	88.52	1042	88.52	1050	88.52	967	88.52	906	88.52	932	88.52	774
88.54	1058	88.54	1040	88.54	949	88.54	938	88.54	877	88.54	836	88.54	821
88.56	1140	88.56	1048	88.56	992	88.56	943	88.56	855	88.56	826	88.56	790
88.58	1035	88.58	1024	88.58	990	88.58	935	88.58	921	88.58	870	88.58	847
88.6	1054	88.6	1066	88.6	961	88.6	930	88.6	892	88.6	840	88.6	818
88.62	1022	88.62	996	88.62	1053	88.62	980	88.62	889	88.62	864	88.62	806
88.64	1031	88.64	1027	88.64	978	88.64	903	88.64	841	88.64	862	88.64	786
88.66	1029	88.66	1012	88.66	972	88.66	960	88.66	863	88.66	858	88.66	790
88.68	1017	88.68	1004	88.68	1006	88.68	941	88.68	824	88.68	830	88.68	763
88.7	1053	88.7	953	88.7	975	88.7	938	88.7	900	88.7	813	88.7	798
88.72	1043	88.72	1016	88.72	952	88.72	880	88.72	857	88.72	821	88.72	811
88.74	1033	88.74	1001	88.74	1032	88.74	942	88.74	830	88.74	832	88.74	807
88.76	1019	88.76	967	88.76	958	88.76	924	88.76	859	88.76	821	88.76	785
88.78	1032	88.78	1013	88.78	999	88.78	989	88.78	789	88.78	847	88.78	828
88.8	1089	88.8	967	88.8	965	88.8	928	88.8	880	88.8	792	88.8	863
88.82	997	88.82	999	88.82	909	88.82	866	88.82	891	88.82	887	88.82	839
88.84	1006	88.84	996	88.84	944	88.84	962	88.84	863	88.84	877	88.84	812
88.86	1000	88.86	942	88.86	1010	88.86	903	88.86	897	88.86	842	88.86	777
88.88	946	88.88	1022	88.88	953	88.88	909	88.88	840	88.88	831	88.88	746
88.9	970	88.9	994	88.9	1012	88.9	904	88.9	893	88.9	847	88.9	781
88.92	992	88.92	1017	88.92	901	88.92	933	88.92	829	88.92	820	88.92	832
88.94	973	88.94	997	88.94	951	88.94	920	88.94	866	88.94	819	88.94	844
88.96	938	88.96	996	88.96	924	88.96	866	88.96	887	88.96	864	88.96	840
88.98	1021	88.98	1010	88.98	927	88.98	938	88.98	926	88.98	877	88.98	827
89	997	89	1006	89	955	89	916	89	898	89	832	89	765
89.02	959	89.02	1002	89.02	991	89.02	871	89.02	838	89.02	871	89.02	834
89.04	991	89.04	965	89.04	945	89.04	925	89.04	897	89.04	839	89.04	797
89.06	998	89.06	956	89.06	982	89.06	931	89.06	894	89.06	800	89.06	809
89.08	968	89.08	920	89.08	982	89.08	900	89.08	834	89.08	818	89.08	812
89.1	1019	89.1	962	89.1	900	89.1	913	89.1	880	89.1	863	89.1	808
89.12	1004	89.12	973	89.12	937	89.12	898	89.12	889	89.12	888	89.12	816
89.14	994	89.14	971	89.14	882	89.14	893	89.14	879	89.14	815	89.14	816
89.16	963	89.16	1001	89.16	893	89.16	935	89.16	799	89.16	839	89.16	780
89.18	929	89.18	981	89.18	939	89.18	905	89.18	904	89.18	861	89.18	747
89.2	953	89.2	955	89.2	967	89.2	886	89.2	840	89.2	865	89.2	753
89.22	940	89.22	951	89.22	874	89.22	894	89.22	805	89.22	834	89.22	819
89.24	958	89.24	940	89.24	986	89.24	915	89.24	814	89.24	869	89.24	838
89.26	978	89.26	964	89.26	953	89.26	917	89.26	863	89.26	832	89.26	829
89.28	910	89.28	955	89.28	967	89.28	925	89.28	862	89.28	781	89.28	780
89.3	917	89.3	967	89.3	997	89.3	896	89.3	864	89.3	814	89.3	761
89.32	943	89.32	950	89.32	904	89.32	915	89.32	856	89.32	823	89.32	758
89.34	917	89.34	913	89.34	922	89.34	887	89.34	866	89.34	831	89.34	813
89.36	945	89.36	936	89.36	922	89.36	947	89.36	917	89.36	845	89.36	836
89.38	948	89.38	959	89.38	879	89.38	914	89.38	803	89.38	792	89.38	806
89.4	919	89.4	924	89.4	1013	89.4	921	89.4	775	89.4	842	89.4	836
89.42	964	89.42	927	89.42	872	89.42	896	89.42	861	89.42	887	89.42	772
89.44	953	89.44	979	89.44	905	89.44	842	89.44	844	89.44	838	89.44	845
89.46	972	89.46	958	89.46	877	89.46	923	89.46	868	89.46	846	89.46	814
89.48	957	89.48	943	89.48	928	89.48	858	89.48	849	89.48	789	89.48	821
89.5	897	89.5	970	89.5	913	89.5	924	89.5	883	89.5	839	89.5	870
89.52	984	89.52	902	89.52	848	89.52	927	89.52	906	89.52	814	89.52	842
89.54	974	89.54	955	89.54	909	89.54	856	89.54	917	89.54	829	89.54	767
89.56	908	89.56	958	89.56	978	89.56	846	89.56	813	89.56	859	89.56	798
89.58	940	89.58	958	89.58	888	89.58	919	89.58	831	89.58	799	89.58	814
89.6	926	89.6	910	89.6	895	89.6	887	89.6	844	89.6	812	89.6	780
89.62	947	89.62	916	89.62	915	89.62	848	89.62	855	89.62	857	89.62	797
89.64	937	89.64	963	89.64	953	89.64	835	89.64	823	89.64	806	89.64	738
89.66	937	89.66	959	89.66	970	89.66	892	89.66	837	89.66	773	89.66	816
89.68	959	89.68	895	89.68	854	89.68	889	89.68	816	89.68	843	89.68	788
89.7	889	89.7	982	89.7	928	89.7	843	89.7	904	89.7	798	89.7	832
89.72	924	89.72	899	89.72	921	89.72	875	89.72	823	89.72	832	89.72	817
89.74	906	89.74	877	89.74	910	89.74	892	89.74	771	89.74	774	89.74	800
89.76	952	89.76	912	89.76	946	89.76	847	89.76	832	89.76	833	89.76	795
89.78	918	89.78	907	89.78	906	89.78	880	89.78	860	89.78	842	89.78	802
89.8	959	89.8	926	89.8	923	89.8	853	89.8	857	89.8	879	89.8	810
89.82	954	89.82	938	89.82	856	89.82	852	89.82	847	89.82	843	89.82	823
89.84	869	89.84	912	89.84	914	89.84	888	89.84	937	89.84	790	89.84	819
89.86	994	89.86	978	89.86	870	89.86	847	89.86	788	89.86	802	89.86	822
89.88	948	89.88	948	89.88	931	89.88	883	89.88	855	89.88	816	89.88	809
89.9	924	89.9	906	89.9	908	89.9	837	89.9	848	89.9	809	89.9	798
89.92	900	89.92	926	89.92	911	89.92	893	89.92	854	89.92	822	89.92	842
89.94	959	89.94	935	89.94	917	89.94	915	89.94	785	89.94	822	89.94	797
89.96	908	89.96	932	89.96	909	89.96	917	89.96	852	89.96	784	89.96	780
89.98	885	89.98	905	89.98	872	89.98	855	89.98	901	89.98	767	89.98	742
90	923	90	927	90	875	90	874	90	871	90	832	90	762
