# Supplementary material for: Tribological Properties of Nitrate Graphite Foils
Source: Nanomaterials (Basel). 2024 Sep 15;14(18):1499. doi: 10.3390/nano14181499 (PMC11434555; doi:10.3390/nano14181499)
Supplement: Supplementary file 1 [file nanomaterials-14-01499-s001.zip › X-ray data/macrostress/01Hz/160-200/dens_10/RD/121.TXT]

Sample	01_160_10_TD
Comments	Psi = 0.000
Filename	C:\Windmax\Data\2024_05_03\121.raw
Goniometer	Ultima IV
Attachment	MPA-ML4 (with gamma) for stress
ScanningMode	2Theta/Theta
ScanningType	FT
X-Ray	40kV/30mA	X-Ray	40kV/30mA	X-Ray	40kV/30mA	X-Ray	40kV/30mA	X-Ray	40kV/30mA	X-Ray	40kV/30mA	X-Ray	40kV/30mA
DivSlit	2/3?�|2/3deg.	DivSlit	2/3?�|2/3deg.	DivSlit	2/3?�|2/3deg.	DivSlit	2/3?�|2/3deg.	DivSlit	2/3?�|2/3deg.	DivSlit	2/3?�|2/3deg.	DivSlit	2/3?�|2/3deg.
DivH.L.Slit	10.00mm	DivH.L.Slit	10.00mm	DivH.L.Slit	10.00mm	DivH.L.Slit	10.00mm	DivH.L.Slit	10.00mm	DivH.L.Slit	10.00mm	DivH.L.Slit	10.00mm
SctSlit	Open	SctSlit	Open	SctSlit	Open	SctSlit	Open	SctSlit	Open	SctSlit	Open	SctSlit	Open
RecSlit	0.30mm	RecSlit	0.30mm	RecSlit	0.30mm	RecSlit	0.30mm	RecSlit	0.30mm	RecSlit	0.30mm	RecSlit	0.30mm
Start	84	Start	84	Start	84	Start	84	Start	84	Start	84	Start	84
Stop	90	Stop	90	Stop	90	Stop	90	Stop	90	Stop	90	Stop	90
Step	0.02	Step	0.02	Step	0.02	Step	0.02	Step	0.02	Step	0.02	Step	0.02
84	1251	84	1284	84	1204	84	1112	84	1134	84	1210	84	1093
84.02	1233	84.02	1259	84.02	1254	84.02	1158	84.02	1166	84.02	1172	84.02	1052
84.04	1235	84.04	1289	84.04	1185	84.04	1128	84.04	1121	84.04	1143	84.04	1047
84.06	1240	84.06	1202	84.06	1152	84.06	1122	84.06	1190	84.06	1055	84.06	1041
84.08	1206	84.08	1249	84.08	1196	84.08	1239	84.08	1199	84.08	1088	84.08	1108
84.1	1260	84.1	1243	84.1	1174	84.1	1177	84.1	1159	84.1	1131	84.1	1084
84.12	1192	84.12	1201	84.12	1166	84.12	1138	84.12	1101	84.12	1080	84.12	1054
84.14	1188	84.14	1183	84.14	1275	84.14	1218	84.14	1157	84.14	1089	84.14	1004
84.16	1166	84.16	1271	84.16	1180	84.16	1231	84.16	1124	84.16	1042	84.16	1088
84.18	1205	84.18	1289	84.18	1299	84.18	1171	84.18	1150	84.18	1153	84.18	1007
84.2	1234	84.2	1288	84.2	1220	84.2	1138	84.2	1124	84.2	1063	84.2	1112
84.22	1232	84.22	1213	84.22	1243	84.22	1104	84.22	1119	84.22	1126	84.22	1042
84.24	1215	84.24	1238	84.24	1147	84.24	1219	84.24	1143	84.24	1122	84.24	1002
84.26	1197	84.26	1203	84.26	1162	84.26	1186	84.26	1069	84.26	1032	84.26	1132
84.28	1195	84.28	1251	84.28	1196	84.28	1163	84.28	1143	84.28	1157	84.28	1064
84.3	1212	84.3	1223	84.3	1221	84.3	1125	84.3	1131	84.3	1094	84.3	1057
84.32	1211	84.32	1327	84.32	1259	84.32	1153	84.32	1134	84.32	1022	84.32	1108
84.34	1260	84.34	1220	84.34	1223	84.34	1166	84.34	1147	84.34	1099	84.34	1042
84.36	1179	84.36	1175	84.36	1252	84.36	1156	84.36	1136	84.36	1134	84.36	1052
84.38	1158	84.38	1194	84.38	1161	84.38	1223	84.38	1186	84.38	1110	84.38	1033
84.4	1255	84.4	1225	84.4	1179	84.4	1117	84.4	1156	84.4	1057	84.4	1036
84.42	1227	84.42	1255	84.42	1188	84.42	1185	84.42	1078	84.42	1043	84.42	1076
84.44	1209	84.44	1150	84.44	1226	84.44	1164	84.44	1143	84.44	1157	84.44	1031
84.46	1230	84.46	1296	84.46	1188	84.46	1152	84.46	1130	84.46	1139	84.46	1067
84.48	1225	84.48	1227	84.48	1259	84.48	1145	84.48	1168	84.48	1092	84.48	1096
84.5	1199	84.5	1220	84.5	1225	84.5	1168	84.5	1157	84.5	1080	84.5	962
84.52	1166	84.52	1277	84.52	1184	84.52	1129	84.52	1206	84.52	1071	84.52	1067
84.54	1221	84.54	1249	84.54	1179	84.54	1135	84.54	1160	84.54	1069	84.54	982
84.56	1225	84.56	1245	84.56	1225	84.56	1212	84.56	1104	84.56	1091	84.56	1022
84.58	1214	84.58	1244	84.58	1201	84.58	1110	84.58	1119	84.58	1109	84.58	1046
84.6	1204	84.6	1256	84.6	1238	84.6	1166	84.6	1124	84.6	1069	84.6	1085
84.62	1249	84.62	1156	84.62	1188	84.62	1187	84.62	1101	84.62	1091	84.62	1047
84.64	1186	84.64	1270	84.64	1255	84.64	1132	84.64	1102	84.64	1117	84.64	1039
84.66	1194	84.66	1238	84.66	1197	84.66	1138	84.66	1137	84.66	1144	84.66	1082
84.68	1244	84.68	1322	84.68	1194	84.68	1072	84.68	1182	84.68	1087	84.68	1028
84.7	1267	84.7	1220	84.7	1229	84.7	1132	84.7	1224	84.7	1051	84.7	975
84.72	1227	84.72	1235	84.72	1201	84.72	1134	84.72	1018	84.72	1098	84.72	1035
84.74	1162	84.74	1251	84.74	1195	84.74	1103	84.74	1139	84.74	1081	84.74	1013
84.76	1223	84.76	1184	84.76	1203	84.76	1122	84.76	1123	84.76	1030	84.76	1025
84.78	1233	84.78	1190	84.78	1173	84.78	1163	84.78	1124	84.78	1081	84.78	1069
84.8	1287	84.8	1288	84.8	1204	84.8	1169	84.8	1132	84.8	1041	84.8	1073
84.82	1264	84.82	1230	84.82	1197	84.82	1171	84.82	1148	84.82	1083	84.82	1032
84.84	1287	84.84	1266	84.84	1168	84.84	1173	84.84	1134	84.84	1080	84.84	1049
84.86	1268	84.86	1170	84.86	1187	84.86	1162	84.86	1134	84.86	1001	84.86	995
84.88	1236	84.88	1320	84.88	1183	84.88	1127	84.88	1161	84.88	1111	84.88	1044
84.9	1291	84.9	1271	84.9	1167	84.9	1189	84.9	1123	84.9	1059	84.9	1082
84.92	1244	84.92	1281	84.92	1228	84.92	1155	84.92	1102	84.92	1126	84.92	1029
84.94	1249	84.94	1278	84.94	1187	84.94	1166	84.94	1173	84.94	1106	84.94	1058
84.96	1280	84.96	1228	84.96	1231	84.96	1178	84.96	1059	84.96	1088	84.96	1007
84.98	1274	84.98	1238	84.98	1191	84.98	1192	84.98	1077	84.98	1109	84.98	1047
85	1225	85	1257	85	1301	85	1111	85	1076	85	1163	85	1020
85.02	1286	85.02	1247	85.02	1134	85.02	1161	85.02	1134	85.02	1099	85.02	1023
85.04	1287	85.04	1259	85.04	1191	85.04	1202	85.04	1149	85.04	1083	85.04	1035
85.06	1260	85.06	1212	85.06	1278	85.06	1191	85.06	1101	85.06	1072	85.06	1028
85.08	1247	85.08	1268	85.08	1179	85.08	1169	85.08	1056	85.08	1085	85.08	1108
85.1	1270	85.1	1278	85.1	1172	85.1	1165	85.1	1162	85.1	1108	85.1	1012
85.12	1255	85.12	1320	85.12	1191	85.12	1124	85.12	1146	85.12	1096	85.12	1054
85.14	1329	85.14	1240	85.14	1215	85.14	1207	85.14	1143	85.14	1121	85.14	984
85.16	1236	85.16	1273	85.16	1257	85.16	1174	85.16	1176	85.16	1064	85.16	993
85.18	1244	85.18	1210	85.18	1248	85.18	1184	85.18	1149	85.18	1090	85.18	988
85.2	1323	85.2	1292	85.2	1222	85.2	1193	85.2	1091	85.2	1040	85.2	1006
85.22	1251	85.22	1284	85.22	1253	85.22	1141	85.22	1126	85.22	1110	85.22	1063
85.24	1289	85.24	1281	85.24	1170	85.24	1263	85.24	1138	85.24	1072	85.24	1004
85.26	1295	85.26	1333	85.26	1255	85.26	1199	85.26	1110	85.26	1119	85.26	1033
85.28	1268	85.28	1273	85.28	1196	85.28	1187	85.28	1089	85.28	1018	85.28	953
85.3	1272	85.3	1247	85.3	1245	85.3	1200	85.3	1105	85.3	1108	85.3	964
85.32	1282	85.32	1283	85.32	1296	85.32	1207	85.32	1177	85.32	1120	85.32	1034
85.34	1346	85.34	1318	85.34	1251	85.34	1221	85.34	1179	85.34	1151	85.34	1006
85.36	1374	85.36	1390	85.36	1305	85.36	1179	85.36	1116	85.36	1096	85.36	1005
85.38	1317	85.38	1277	85.38	1237	85.38	1155	85.38	1164	85.38	1145	85.38	1056
85.4	1356	85.4	1345	85.4	1272	85.4	1272	85.4	1144	85.4	1046	85.4	1088
85.42	1362	85.42	1288	85.42	1275	85.42	1187	85.42	1107	85.42	1058	85.42	1031
85.44	1349	85.44	1289	85.44	1208	85.44	1147	85.44	1108	85.44	1102	85.44	1038
85.46	1296	85.46	1316	85.46	1330	85.46	1205	85.46	1132	85.46	1039	85.46	1010
85.48	1337	85.48	1276	85.48	1313	85.48	1245	85.48	1170	85.48	1064	85.48	1026
85.5	1332	85.5	1315	85.5	1306	85.5	1205	85.5	1149	85.5	1097	85.5	1026
85.52	1395	85.52	1333	85.52	1251	85.52	1260	85.52	1106	85.52	1057	85.52	1057
85.54	1324	85.54	1370	85.54	1206	85.54	1237	85.54	1167	85.54	1159	85.54	1018
85.56	1398	85.56	1347	85.56	1294	85.56	1253	85.56	1168	85.56	1047	85.56	1031
85.58	1381	85.58	1352	85.58	1268	85.58	1228	85.58	1159	85.58	1080	85.58	989
85.6	1377	85.6	1329	85.6	1338	85.6	1206	85.6	1175	85.6	1069	85.6	1039
85.62	1329	85.62	1302	85.62	1279	85.62	1251	85.62	1165	85.62	1085	85.62	1016
85.64	1360	85.64	1323	85.64	1281	85.64	1193	85.64	1183	85.64	1084	85.64	1058
85.66	1367	85.66	1337	85.66	1297	85.66	1212	85.66	1140	85.66	1105	85.66	1026
85.68	1352	85.68	1421	85.68	1334	85.68	1285	85.68	1227	85.68	1103	85.68	1074
85.7	1377	85.7	1407	85.7	1262	85.7	1254	85.7	1145	85.7	1145	85.7	1070
85.72	1462	85.72	1380	85.72	1386	85.72	1205	85.72	1168	85.72	1111	85.72	1058
85.74	1457	85.74	1383	85.74	1320	85.74	1273	85.74	1126	85.74	1076	85.74	1085
85.76	1476	85.76	1353	85.76	1341	85.76	1253	85.76	1132	85.76	1140	85.76	1106
85.78	1385	85.78	1467	85.78	1391	85.78	1280	85.78	1168	85.78	1093	85.78	1059
85.8	1418	85.8	1491	85.8	1401	85.8	1264	85.8	1209	85.8	1065	85.8	1057
85.82	1452	85.82	1421	85.82	1393	85.82	1289	85.82	1237	85.82	1121	85.82	1080
85.84	1504	85.84	1512	85.84	1353	85.84	1212	85.84	1193	85.84	1108	85.84	1058
85.86	1436	85.86	1480	85.86	1438	85.86	1296	85.86	1145	85.86	1138	85.86	1023
85.88	1531	85.88	1447	85.88	1401	85.88	1253	85.88	1156	85.88	1173	85.88	988
85.9	1478	85.9	1501	85.9	1347	85.9	1327	85.9	1250	85.9	1094	85.9	1012
85.92	1490	85.92	1497	85.92	1442	85.92	1315	85.92	1177	85.92	1107	85.92	1032
85.94	1528	85.94	1549	85.94	1421	85.94	1347	85.94	1207	85.94	1145	85.94	1029
85.96	1620	85.96	1508	85.96	1456	85.96	1231	85.96	1243	85.96	1096	85.96	1053
85.98	1609	85.98	1591	85.98	1435	85.98	1298	85.98	1174	85.98	1111	85.98	1019
86	1612	86	1535	86	1395	86	1329	86	1176	86	1082	86	1101
86.02	1621	86.02	1523	86.02	1463	86.02	1390	86.02	1202	86.02	1167	86.02	1063
86.04	1632	86.04	1550	86.04	1473	86.04	1359	86.04	1215	86.04	1136	86.04	1074
86.06	1669	86.06	1598	86.06	1466	86.06	1336	86.06	1201	86.06	1134	86.06	1068
86.08	1666	86.08	1636	86.08	1509	86.08	1320	86.08	1302	86.08	1201	86.08	1091
86.1	1669	86.1	1632	86.1	1523	86.1	1379	86.1	1274	86.1	1186	86.1	1052
86.12	1700	86.12	1651	86.12	1530	86.12	1448	86.12	1242	86.12	1162	86.12	1058
86.14	1736	86.14	1709	86.14	1494	86.14	1465	86.14	1290	86.14	1194	86.14	1062
86.16	1765	86.16	1695	86.16	1573	86.16	1499	86.16	1294	86.16	1191	86.16	1066
86.18	1688	86.18	1702	86.18	1575	86.18	1418	86.18	1292	86.18	1106	86.18	1040
86.2	1835	86.2	1711	86.2	1575	86.2	1472	86.2	1325	86.2	1101	86.2	1015
86.22	1832	86.22	1795	86.22	1701	86.22	1494	86.22	1335	86.22	1156	86.22	1060
86.24	1754	86.24	1767	86.24	1706	86.24	1547	86.24	1321	86.24	1117	86.24	1024
86.26	1898	86.26	1804	86.26	1750	86.26	1549	86.26	1318	86.26	1237	86.26	1094
86.28	1966	86.28	1845	86.28	1683	86.28	1538	86.28	1312	86.28	1148	86.28	1093
86.3	1942	86.3	1882	86.3	1769	86.3	1540	86.3	1359	86.3	1202	86.3	1072
86.32	2018	86.32	1927	86.32	1756	86.32	1533	86.32	1395	86.32	1259	86.32	1177
86.34	2079	86.34	1997	86.34	1797	86.34	1580	86.34	1434	86.34	1187	86.34	1150
86.36	2113	86.36	1962	86.36	1835	86.36	1544	86.36	1347	86.36	1181	86.36	1114
86.38	2198	86.38	2055	86.38	1898	86.38	1622	86.38	1366	86.38	1234	86.38	1135
86.4	2139	86.4	2074	86.4	1805	86.4	1702	86.4	1417	86.4	1202	86.4	1138
86.42	2176	86.42	2075	86.42	1899	86.42	1640	86.42	1461	86.42	1198	86.42	1139
86.44	2252	86.44	2183	86.44	1947	86.44	1634	86.44	1372	86.44	1218	86.44	1098
86.46	2311	86.46	2226	86.46	2064	86.46	1713	86.46	1455	86.46	1328	86.46	1136
86.48	2357	86.48	2301	86.48	2131	86.48	1774	86.48	1416	86.48	1246	86.48	1074
86.5	2527	86.5	2344	86.5	2077	86.5	1708	86.5	1489	86.5	1190	86.5	1073
86.52	2488	86.52	2436	86.52	2205	86.52	1757	86.52	1478	86.52	1267	86.52	1161
86.54	2627	86.54	2422	86.54	2224	86.54	1732	86.54	1477	86.54	1242	86.54	1054
86.56	2675	86.56	2463	86.56	2276	86.56	1832	86.56	1478	86.56	1274	86.56	1099
86.58	2637	86.58	2620	86.58	2326	86.58	1948	86.58	1560	86.58	1275	86.58	1117
86.6	2850	86.6	2712	86.6	2305	86.6	1998	86.6	1507	86.6	1285	86.6	1090
86.62	2970	86.62	2896	86.62	2388	86.62	1936	86.62	1487	86.62	1224	86.62	1057
86.64	3013	86.64	2955	86.64	2433	86.64	1906	86.64	1478	86.64	1317	86.64	1075
86.66	3064	86.66	2889	86.66	2513	86.66	1959	86.66	1577	86.66	1265	86.66	1091
86.68	3268	86.68	2990	86.68	2604	86.68	2022	86.68	1542	86.68	1296	86.68	1131
86.7	3362	86.7	3098	86.7	2594	86.7	1970	86.7	1528	86.7	1272	86.7	1081
86.72	3358	86.72	3374	86.72	2651	86.72	2014	86.72	1554	86.72	1232	86.72	1111
86.74	3609	86.74	3183	86.74	2750	86.74	2048	86.74	1560	86.74	1266	86.74	1098
86.76	3692	86.76	3371	86.76	2835	86.76	2063	86.76	1599	86.76	1277	86.76	1090
86.78	3753	86.78	3452	86.78	2765	86.78	2154	86.78	1640	86.78	1264	86.78	1066
86.8	3864	86.8	3625	86.8	2910	86.8	2048	86.8	1598	86.8	1318	86.8	1096
86.82	3942	86.82	3689	86.82	2901	86.82	2190	86.82	1681	86.82	1304	86.82	1090
86.84	3929	86.84	3742	86.84	2986	86.84	2162	86.84	1667	86.84	1254	86.84	1109
86.86	4140	86.86	3922	86.86	3094	86.86	2280	86.86	1590	86.86	1304	86.86	1118
86.88	4185	86.88	3756	86.88	2917	86.88	2215	86.88	1626	86.88	1310	86.88	1067
86.9	4269	86.9	3838	86.9	3036	86.9	2170	86.9	1624	86.9	1350	86.9	1112
86.92	4275	86.92	4042	86.92	3049	86.92	2149	86.92	1641	86.92	1333	86.92	1113
86.94	4505	86.94	3974	86.94	3087	86.94	2217	86.94	1572	86.94	1274	86.94	1113
86.96	4576	86.96	3965	86.96	3081	86.96	2265	86.96	1609	86.96	1283	86.96	1080
86.98	4473	86.98	4053	86.98	3114	86.98	2205	86.98	1606	86.98	1336	86.98	1127
87	4497	87	3995	87	2957	87	2208	87	1589	87	1294	87	1131
87.02	4387	87.02	4002	87.02	3025	87.02	2243	87.02	1701	87.02	1222	87.02	1132
87.04	4415	87.04	4056	87.04	3079	87.04	2196	87.04	1671	87.04	1313	87.04	1066
87.06	4446	87.06	3945	87.06	3096	87.06	2223	87.06	1632	87.06	1248	87.06	1120
87.08	4359	87.08	3943	87.08	2992	87.08	2291	87.08	1607	87.08	1247	87.08	1102
87.1	4215	87.1	3775	87.1	3000	87.1	2231	87.1	1653	87.1	1290	87.1	1169
87.12	4134	87.12	3835	87.12	2979	87.12	2199	87.12	1586	87.12	1307	87.12	1125
87.14	4162	87.14	3776	87.14	3061	87.14	2160	87.14	1589	87.14	1303	87.14	1088
87.16	3982	87.16	3795	87.16	2908	87.16	2157	87.16	1609	87.16	1234	87.16	1072
87.18	3914	87.18	3441	87.18	2913	87.18	2183	87.18	1660	87.18	1276	87.18	1111
87.2	3809	87.2	3542	87.2	2824	87.2	2159	87.2	1612	87.2	1314	87.2	1096
87.22	3624	87.22	3551	87.22	2891	87.22	2167	87.22	1662	87.22	1309	87.22	1141
87.24	3466	87.24	3243	87.24	2754	87.24	2201	87.24	1567	87.24	1206	87.24	1135
87.26	3414	87.26	3428	87.26	2626	87.26	2110	87.26	1502	87.26	1269	87.26	1110
87.28	3238	87.28	3102	87.28	2687	87.28	2088	87.28	1573	87.28	1232	87.28	1157
87.3	3214	87.3	3108	87.3	2525	87.3	2054	87.3	1547	87.3	1293	87.3	1091
87.32	3066	87.32	2929	87.32	2471	87.32	2077	87.32	1593	87.32	1219	87.32	1108
87.34	3062	87.34	2835	87.34	2481	87.34	1991	87.34	1568	87.34	1226	87.34	1071
87.36	2893	87.36	2784	87.36	2480	87.36	1949	87.36	1516	87.36	1268	87.36	1117
87.38	2782	87.38	2654	87.38	2433	87.38	2012	87.38	1503	87.38	1304	87.38	1100
87.4	2734	87.4	2580	87.4	2289	87.4	1935	87.4	1438	87.4	1253	87.4	1064
87.42	2617	87.42	2506	87.42	2241	87.42	1841	87.42	1518	87.42	1238	87.42	1106
87.44	2436	87.44	2483	87.44	2206	87.44	1840	87.44	1462	87.44	1315	87.44	1113
87.46	2359	87.46	2354	87.46	2188	87.46	1851	87.46	1559	87.46	1232	87.46	1157
87.48	2317	87.48	2324	87.48	2109	87.48	1828	87.48	1569	87.48	1284	87.48	1079
87.5	2177	87.5	2095	87.5	2087	87.5	1775	87.5	1567	87.5	1189	87.5	1077
87.52	2171	87.52	2173	87.52	1921	87.52	1697	87.52	1478	87.52	1243	87.52	1159
87.54	2049	87.54	2105	87.54	1919	87.54	1714	87.54	1474	87.54	1247	87.54	1126
87.56	2068	87.56	2003	87.56	1803	87.56	1652	87.56	1375	87.56	1203	87.56	1119
87.58	1994	87.58	1969	87.58	1947	87.58	1672	87.58	1480	87.58	1194	87.58	1067
87.6	1946	87.6	1898	87.6	1813	87.6	1615	87.6	1470	87.6	1245	87.6	1104
87.62	1890	87.62	1844	87.62	1776	87.62	1656	87.62	1431	87.62	1213	87.62	1076
87.64	1767	87.64	1831	87.64	1771	87.64	1612	87.64	1355	87.64	1228	87.64	1008
87.66	1860	87.66	1784	87.66	1800	87.66	1557	87.66	1364	87.66	1240	87.66	1092
87.68	1762	87.68	1779	87.68	1709	87.68	1594	87.68	1404	87.68	1158	87.68	1110
87.7	1850	87.7	1785	87.7	1605	87.7	1418	87.7	1407	87.7	1240	87.7	1077
87.72	1700	87.72	1691	87.72	1650	87.72	1492	87.72	1306	87.72	1166	87.72	1118
87.74	1717	87.74	1687	87.74	1597	87.74	1482	87.74	1298	87.74	1138	87.74	1059
87.76	1679	87.76	1579	87.76	1511	87.76	1458	87.76	1319	87.76	1163	87.76	1092
87.78	1604	87.78	1530	87.78	1589	87.78	1338	87.78	1326	87.78	1179	87.78	1081
87.8	1587	87.8	1613	87.8	1558	87.8	1426	87.8	1295	87.8	1189	87.8	966
87.82	1579	87.82	1649	87.82	1475	87.82	1382	87.82	1268	87.82	1144	87.82	1038
87.84	1560	87.84	1601	87.84	1456	87.84	1318	87.84	1309	87.84	1179	87.84	1058
87.86	1574	87.86	1479	87.86	1492	87.86	1383	87.86	1292	87.86	1087	87.86	1029
87.88	1583	87.88	1545	87.88	1462	87.88	1295	87.88	1216	87.88	1214	87.88	1075
87.9	1483	87.9	1474	87.9	1455	87.9	1262	87.9	1242	87.9	1149	87.9	1044
87.92	1515	87.92	1468	87.92	1409	87.92	1310	87.92	1283	87.92	1117	87.92	1050
87.94	1423	87.94	1381	87.94	1391	87.94	1272	87.94	1235	87.94	1123	87.94	1064
87.96	1519	87.96	1446	87.96	1411	87.96	1286	87.96	1243	87.96	1122	87.96	1076
87.98	1480	87.98	1493	87.98	1334	87.98	1296	87.98	1118	87.98	1108	87.98	979
88	1357	88	1416	88	1358	88	1275	88	1206	88	1104	88	1063
88.02	1478	88.02	1371	88.02	1337	88.02	1332	88.02	1157	88.02	1037	88.02	1084
88.04	1437	88.04	1350	88.04	1348	88.04	1288	88.04	1187	88.04	1141	88.04	1028
88.06	1386	88.06	1415	88.06	1319	88.06	1288	88.06	1212	88.06	1082	88.06	1058
88.08	1457	88.08	1359	88.08	1283	88.08	1280	88.08	1130	88.08	1121	88.08	1003
88.1	1429	88.1	1378	88.1	1357	88.1	1268	88.1	1156	88.1	1119	88.1	978
88.12	1391	88.12	1417	88.12	1244	88.12	1148	88.12	1162	88.12	1131	88.12	1028
88.14	1403	88.14	1365	88.14	1288	88.14	1224	88.14	1148	88.14	1036	88.14	1000
88.16	1347	88.16	1333	88.16	1279	88.16	1139	88.16	1116	88.16	1060	88.16	1025
88.18	1323	88.18	1371	88.18	1256	88.18	1249	88.18	1117	88.18	1061	88.18	988
88.2	1348	88.2	1300	88.2	1271	88.2	1211	88.2	1143	88.2	1085	88.2	969
88.22	1274	88.22	1355	88.22	1254	88.22	1209	88.22	1113	88.22	990	88.22	1032
88.24	1353	88.24	1366	88.24	1229	88.24	1198	88.24	1159	88.24	1101	88.24	954
88.26	1305	88.26	1304	88.26	1302	88.26	1187	88.26	1174	88.26	1047	88.26	992
88.28	1406	88.28	1225	88.28	1307	88.28	1141	88.28	1183	88.28	1041	88.28	994
88.3	1324	88.3	1295	88.3	1208	88.3	1208	88.3	1082	88.3	1030	88.3	1036
88.32	1320	88.32	1290	88.32	1256	88.32	1235	88.32	1070	88.32	1014	88.32	952
88.34	1305	88.34	1262	88.34	1211	88.34	1196	88.34	1081	88.34	1121	88.34	999
88.36	1249	88.36	1281	88.36	1249	88.36	1181	88.36	1138	88.36	1076	88.36	1004
88.38	1305	88.38	1268	88.38	1221	88.38	1190	88.38	1115	88.38	1036	88.38	971
88.4	1278	88.4	1271	88.4	1211	88.4	1166	88.4	1086	88.4	1016	88.4	966
88.42	1250	88.42	1304	88.42	1154	88.42	1180	88.42	1087	88.42	1030	88.42	924
88.44	1254	88.44	1238	88.44	1152	88.44	1208	88.44	1079	88.44	1037	88.44	1003
88.46	1210	88.46	1247	88.46	1190	88.46	1165	88.46	1078	88.46	1025	88.46	1055
88.48	1237	88.48	1218	88.48	1309	88.48	1192	88.48	1141	88.48	1032	88.48	955
88.5	1249	88.5	1232	88.5	1183	88.5	1181	88.5	1126	88.5	1065	88.5	1006
88.52	1379	88.52	1296	88.52	1169	88.52	1126	88.52	1141	88.52	1060	88.52	938
88.54	1279	88.54	1222	88.54	1242	88.54	1107	88.54	1071	88.54	1066	88.54	986
88.56	1253	88.56	1250	88.56	1164	88.56	1097	88.56	1110	88.56	943	88.56	1011
88.58	1246	88.58	1280	88.58	1265	88.58	1066	88.58	1033	88.58	981	88.58	970
88.6	1238	88.6	1243	88.6	1217	88.6	1094	88.6	1139	88.6	974	88.6	942
88.62	1297	88.62	1279	88.62	1229	88.62	1171	88.62	1020	88.62	1047	88.62	988
88.64	1214	88.64	1288	88.64	1215	88.64	1161	88.64	1079	88.64	1041	88.64	1017
88.66	1207	88.66	1310	88.66	1180	88.66	1185	88.66	1111	88.66	1090	88.66	1017
88.68	1209	88.68	1227	88.68	1130	88.68	1202	88.68	1051	88.68	1057	88.68	957
88.7	1204	88.7	1169	88.7	1091	88.7	1145	88.7	1081	88.7	1016	88.7	986
88.72	1221	88.72	1229	88.72	1194	88.72	1099	88.72	1097	88.72	1009	88.72	974
88.74	1233	88.74	1243	88.74	1217	88.74	1123	88.74	1083	88.74	1032	88.74	1021
88.76	1212	88.76	1215	88.76	1140	88.76	1118	88.76	1096	88.76	1004	88.76	1011
88.78	1308	88.78	1271	88.78	1238	88.78	1142	88.78	1078	88.78	978	88.78	932
88.8	1208	88.8	1175	88.8	1235	88.8	1150	88.8	994	88.8	993	88.8	961
88.82	1159	88.82	1116	88.82	1142	88.82	1078	88.82	1099	88.82	999	88.82	981
88.84	1273	88.84	1194	88.84	1173	88.84	1125	88.84	1114	88.84	1055	88.84	927
88.86	1159	88.86	1248	88.86	1168	88.86	1116	88.86	1022	88.86	1029	88.86	952
88.88	1234	88.88	1197	88.88	1238	88.88	1082	88.88	1017	88.88	1085	88.88	958
88.9	1186	88.9	1218	88.9	1133	88.9	1095	88.9	1043	88.9	1031	88.9	932
88.92	1182	88.92	1273	88.92	1162	88.92	1095	88.92	1098	88.92	929	88.92	1014
88.94	1254	88.94	1185	88.94	1191	88.94	1138	88.94	1063	88.94	933	88.94	964
88.96	1184	88.96	1212	88.96	1194	88.96	1145	88.96	1052	88.96	1006	88.96	1080
88.98	1173	88.98	1120	88.98	1124	88.98	1116	88.98	1045	88.98	1057	88.98	1018
89	1190	89	1187	89	1209	89	1096	89	1055	89	1060	89	979
89.02	1186	89.02	1242	89.02	1147	89.02	1134	89.02	1041	89.02	999	89.02	1028
89.04	1161	89.04	1257	89.04	1121	89.04	1087	89.04	1098	89.04	978	89.04	995
89.06	1241	89.06	1240	89.06	1147	89.06	1153	89.06	1043	89.06	1026	89.06	962
89.08	1154	89.08	1144	89.08	1106	89.08	1101	89.08	1085	89.08	1015	89.08	949
89.1	1188	89.1	1226	89.1	1189	89.1	1138	89.1	1120	89.1	1015	89.1	974
89.12	1189	89.12	1204	89.12	1163	89.12	1112	89.12	1074	89.12	1041	89.12	962
89.14	1174	89.14	1198	89.14	1128	89.14	1122	89.14	1071	89.14	1008	89.14	901
89.16	1158	89.16	1237	89.16	1175	89.16	1096	89.16	990	89.16	1002	89.16	968
89.18	1183	89.18	1116	89.18	1143	89.18	1068	89.18	1007	89.18	978	89.18	925
89.2	1221	89.2	1197	89.2	1191	89.2	1091	89.2	1035	89.2	1056	89.2	963
89.22	1140	89.22	1203	89.22	1141	89.22	1080	89.22	1063	89.22	965	89.22	953
89.24	1151	89.24	1188	89.24	1138	89.24	1106	89.24	1004	89.24	992	89.24	955
89.26	1225	89.26	1089	89.26	1164	89.26	1065	89.26	1083	89.26	1040	89.26	961
89.28	1212	89.28	1217	89.28	1148	89.28	1076	89.28	1071	89.28	998	89.28	974
89.3	1130	89.3	1169	89.3	1098	89.3	1118	89.3	1027	89.3	965	89.3	992
89.32	1165	89.32	1108	89.32	1120	89.32	1084	89.32	1091	89.32	1127	89.32	967
89.34	1178	89.34	1126	89.34	1110	89.34	1166	89.34	1015	89.34	977	89.34	1008
89.36	1147	89.36	1238	89.36	1100	89.36	1004	89.36	1025	89.36	1022	89.36	924
89.38	1106	89.38	1186	89.38	1092	89.38	1088	89.38	1070	89.38	1048	89.38	973
89.4	1168	89.4	1181	89.4	1104	89.4	1073	89.4	990	89.4	969	89.4	969
89.42	1177	89.42	1156	89.42	1163	89.42	1052	89.42	1014	89.42	1056	89.42	1011
89.44	1116	89.44	1084	89.44	1151	89.44	1032	89.44	1029	89.44	991	89.44	928
89.46	1190	89.46	1114	89.46	1129	89.46	1033	89.46	1033	89.46	1088	89.46	990
89.48	1205	89.48	1163	89.48	1094	89.48	1131	89.48	1061	89.48	1037	89.48	946
89.5	1170	89.5	1179	89.5	1081	89.5	1073	89.5	1096	89.5	1022	89.5	880
89.52	1138	89.52	1120	89.52	1113	89.52	1131	89.52	1053	89.52	993	89.52	956
89.54	1092	89.54	1174	89.54	1080	89.54	1116	89.54	1016	89.54	991	89.54	1030
89.56	1193	89.56	1104	89.56	1080	89.56	1094	89.56	1054	89.56	1043	89.56	926
89.58	1177	89.58	1141	89.58	1136	89.58	1024	89.58	1080	89.58	1031	89.58	976
89.6	1106	89.6	1138	89.6	1170	89.6	1090	89.6	1070	89.6	1049	89.6	961
89.62	1133	89.62	1160	89.62	1118	89.62	1157	89.62	1013	89.62	1021	89.62	927
89.64	1127	89.64	1089	89.64	1069	89.64	1072	89.64	1085	89.64	953	89.64	918
89.66	1115	89.66	1170	89.66	1122	89.66	1072	89.66	1046	89.66	931	89.66	994
89.68	1189	89.68	1218	89.68	1136	89.68	1054	89.68	1098	89.68	955	89.68	1001
89.7	1132	89.7	1153	89.7	1131	89.7	1082	89.7	987	89.7	1038	89.7	916
89.72	1174	89.72	1128	89.72	1155	89.72	1053	89.72	1000	89.72	981	89.72	964
89.74	1140	89.74	1198	89.74	1130	89.74	1034	89.74	1045	89.74	991	89.74	944
89.76	1120	89.76	1097	89.76	1087	89.76	1032	89.76	1054	89.76	952	89.76	941
89.78	1164	89.78	1167	89.78	1065	89.78	1103	89.78	1036	89.78	969	89.78	921
89.8	1119	89.8	1129	89.8	1092	89.8	1115	89.8	1029	89.8	1065	89.8	943
89.82	1017	89.82	1175	89.82	1119	89.82	1035	89.82	1045	89.82	962	89.82	994
89.84	1185	89.84	1180	89.84	1092	89.84	1121	89.84	1089	89.84	976	89.84	927
89.86	1114	89.86	1103	89.86	1067	89.86	1117	89.86	1059	89.86	989	89.86	952
89.88	1131	89.88	1138	89.88	1061	89.88	1083	89.88	1038	89.88	1024	89.88	918
89.9	1107	89.9	1194	89.9	1132	89.9	1058	89.9	1051	89.9	983	89.9	951
89.92	1131	89.92	1129	89.92	1124	89.92	1046	89.92	1052	89.92	958	89.92	951
89.94	1185	89.94	1114	89.94	1070	89.94	1078	89.94	1027	89.94	1012	89.94	924
89.96	1136	89.96	1129	89.96	1108	89.96	1059	89.96	1015	89.96	939	89.96	972
89.98	1160	89.98	1117	89.98	1094	89.98	1037	89.98	982	89.98	1014	89.98	975
90	1099	90	1135	90	1131	90	1068	90	1035	90	1054	90	984
