# Supplementary material for: Tribological Properties of Nitrate Graphite Foils
Source: Nanomaterials (Basel). 2024 Sep 15;14(18):1499. doi: 10.3390/nano14181499 (PMC11434555; doi:10.3390/nano14181499)
Supplement: Supplementary file 1 [file nanomaterials-14-01499-s001.zip › X-ray data/macrostress/01Hz/160-200/dens_10/TD/123.TXT]

Sample	01_160_10_RD
Comments	Psi = 0.000
Filename	C:\Windmax\Data\2024_05_03\123.raw
Goniometer	Ultima IV
Attachment	MPA-ML4 (with gamma) for stress
ScanningMode	2Theta/Theta
ScanningType	FT
X-Ray	40kV/30mA	X-Ray	40kV/30mA	X-Ray	40kV/30mA	X-Ray	40kV/30mA	X-Ray	40kV/30mA	X-Ray	40kV/30mA	X-Ray	40kV/30mA
DivSlit	2/3?�|2/3deg.	DivSlit	2/3?�|2/3deg.	DivSlit	2/3?�|2/3deg.	DivSlit	2/3?�|2/3deg.	DivSlit	2/3?�|2/3deg.	DivSlit	2/3?�|2/3deg.	DivSlit	2/3?�|2/3deg.
DivH.L.Slit	10.00mm	DivH.L.Slit	10.00mm	DivH.L.Slit	10.00mm	DivH.L.Slit	10.00mm	DivH.L.Slit	10.00mm	DivH.L.Slit	10.00mm	DivH.L.Slit	10.00mm
SctSlit	Open	SctSlit	Open	SctSlit	Open	SctSlit	Open	SctSlit	Open	SctSlit	Open	SctSlit	Open
RecSlit	0.30mm	RecSlit	0.30mm	RecSlit	0.30mm	RecSlit	0.30mm	RecSlit	0.30mm	RecSlit	0.30mm	RecSlit	0.30mm
Start	84	Start	84	Start	84	Start	84	Start	84	Start	84	Start	84
Stop	90	Stop	90	Stop	90	Stop	90	Stop	90	Stop	90	Stop	90
Step	0.02	Step	0.02	Step	0.02	Step	0.02	Step	0.02	Step	0.02	Step	0.02
84	961	84	891	84	879	84	878	84	920	84	933	84	863
84.02	939	84.02	867	84.02	857	84.02	940	84.02	897	84.02	880	84.02	894
84.04	981	84.04	918	84.04	888	84.04	856	84.04	912	84.04	878	84.04	921
84.06	925	84.06	915	84.06	917	84.06	843	84.06	912	84.06	879	84.06	876
84.08	874	84.08	890	84.08	856	84.08	890	84.08	886	84.08	860	84.08	896
84.1	896	84.1	904	84.1	916	84.1	926	84.1	831	84.1	864	84.1	886
84.12	914	84.12	876	84.12	881	84.12	911	84.12	889	84.12	865	84.12	861
84.14	924	84.14	918	84.14	881	84.14	964	84.14	906	84.14	851	84.14	888
84.16	891	84.16	930	84.16	897	84.16	941	84.16	857	84.16	854	84.16	900
84.18	881	84.18	923	84.18	878	84.18	878	84.18	840	84.18	853	84.18	901
84.2	875	84.2	910	84.2	881	84.2	899	84.2	899	84.2	905	84.2	841
84.22	894	84.22	893	84.22	885	84.22	868	84.22	919	84.22	900	84.22	867
84.24	904	84.24	880	84.24	880	84.24	902	84.24	883	84.24	795	84.24	883
84.26	903	84.26	912	84.26	895	84.26	823	84.26	837	84.26	871	84.26	849
84.28	906	84.28	975	84.28	853	84.28	879	84.28	788	84.28	857	84.28	888
84.3	876	84.3	892	84.3	905	84.3	875	84.3	898	84.3	889	84.3	904
84.32	981	84.32	946	84.32	881	84.32	903	84.32	903	84.32	853	84.32	894
84.34	942	84.34	862	84.34	914	84.34	877	84.34	862	84.34	894	84.34	908
84.36	874	84.36	881	84.36	855	84.36	900	84.36	855	84.36	883	84.36	880
84.38	912	84.38	926	84.38	862	84.38	915	84.38	821	84.38	957	84.38	876
84.4	935	84.4	856	84.4	893	84.4	886	84.4	821	84.4	817	84.4	878
84.42	941	84.42	873	84.42	965	84.42	917	84.42	901	84.42	815	84.42	878
84.44	907	84.44	927	84.44	898	84.44	877	84.44	889	84.44	902	84.44	858
84.46	892	84.46	880	84.46	900	84.46	896	84.46	885	84.46	836	84.46	918
84.48	949	84.48	887	84.48	851	84.48	875	84.48	849	84.48	850	84.48	883
84.5	921	84.5	901	84.5	886	84.5	843	84.5	889	84.5	846	84.5	852
84.52	867	84.52	925	84.52	931	84.52	927	84.52	834	84.52	855	84.52	828
84.54	852	84.54	857	84.54	936	84.54	888	84.54	836	84.54	861	84.54	909
84.56	965	84.56	904	84.56	870	84.56	870	84.56	814	84.56	812	84.56	858
84.58	914	84.58	920	84.58	858	84.58	871	84.58	864	84.58	834	84.58	805
84.6	910	84.6	946	84.6	832	84.6	865	84.6	857	84.6	834	84.6	888
84.62	934	84.62	934	84.62	880	84.62	840	84.62	855	84.62	814	84.62	805
84.64	864	84.64	904	84.64	854	84.64	904	84.64	809	84.64	782	84.64	776
84.66	929	84.66	864	84.66	964	84.66	846	84.66	873	84.66	868	84.66	844
84.68	938	84.68	861	84.68	890	84.68	847	84.68	906	84.68	870	84.68	836
84.7	926	84.7	892	84.7	863	84.7	899	84.7	800	84.7	816	84.7	830
84.72	880	84.72	915	84.72	899	84.72	908	84.72	810	84.72	834	84.72	795
84.74	881	84.74	882	84.74	894	84.74	856	84.74	867	84.74	887	84.74	867
84.76	890	84.76	891	84.76	879	84.76	918	84.76	892	84.76	882	84.76	839
84.78	857	84.78	932	84.78	887	84.78	866	84.78	890	84.78	864	84.78	836
84.8	928	84.8	945	84.8	920	84.8	894	84.8	823	84.8	867	84.8	904
84.82	860	84.82	947	84.82	853	84.82	791	84.82	915	84.82	818	84.82	876
84.84	899	84.84	936	84.84	864	84.84	870	84.84	852	84.84	882	84.84	874
84.86	947	84.86	885	84.86	924	84.86	858	84.86	870	84.86	864	84.86	827
84.88	936	84.88	938	84.88	856	84.88	929	84.88	878	84.88	834	84.88	850
84.9	838	84.9	952	84.9	865	84.9	904	84.9	844	84.9	854	84.9	860
84.92	922	84.92	908	84.92	844	84.92	849	84.92	880	84.92	858	84.92	859
84.94	894	84.94	862	84.94	880	84.94	895	84.94	848	84.94	812	84.94	822
84.96	918	84.96	932	84.96	867	84.96	902	84.96	829	84.96	853	84.96	836
84.98	952	84.98	934	84.98	895	84.98	863	84.98	822	84.98	832	84.98	865
85	923	85	877	85	869	85	875	85	919	85	843	85	836
85.02	870	85.02	950	85.02	898	85.02	897	85.02	885	85.02	891	85.02	788
85.04	941	85.04	988	85.04	952	85.04	906	85.04	864	85.04	885	85.04	835
85.06	920	85.06	906	85.06	913	85.06	887	85.06	860	85.06	836	85.06	807
85.08	951	85.08	944	85.08	862	85.08	864	85.08	881	85.08	854	85.08	888
85.1	892	85.1	923	85.1	912	85.1	918	85.1	873	85.1	842	85.1	804
85.12	930	85.12	941	85.12	914	85.12	930	85.12	872	85.12	829	85.12	815
85.14	953	85.14	915	85.14	961	85.14	880	85.14	849	85.14	863	85.14	819
85.16	945	85.16	970	85.16	890	85.16	911	85.16	894	85.16	824	85.16	831
85.18	926	85.18	958	85.18	899	85.18	841	85.18	805	85.18	854	85.18	785
85.2	958	85.2	915	85.2	976	85.2	902	85.2	866	85.2	876	85.2	817
85.22	919	85.22	963	85.22	902	85.22	873	85.22	901	85.22	883	85.22	798
85.24	927	85.24	939	85.24	925	85.24	875	85.24	841	85.24	833	85.24	830
85.26	982	85.26	942	85.26	911	85.26	892	85.26	846	85.26	882	85.26	841
85.28	971	85.28	919	85.28	981	85.28	920	85.28	819	85.28	786	85.28	769
85.3	925	85.3	1013	85.3	934	85.3	893	85.3	835	85.3	868	85.3	790
85.32	936	85.32	916	85.32	924	85.32	904	85.32	866	85.32	862	85.32	782
85.34	916	85.34	908	85.34	944	85.34	892	85.34	831	85.34	896	85.34	814
85.36	985	85.36	962	85.36	911	85.36	933	85.36	834	85.36	848	85.36	786
85.38	927	85.38	905	85.38	936	85.38	880	85.38	843	85.38	841	85.38	767
85.4	935	85.4	985	85.4	960	85.4	879	85.4	835	85.4	902	85.4	842
85.42	960	85.42	909	85.42	928	85.42	914	85.42	912	85.42	841	85.42	823
85.44	934	85.44	1005	85.44	940	85.44	925	85.44	890	85.44	785	85.44	809
85.46	968	85.46	950	85.46	964	85.46	907	85.46	829	85.46	856	85.46	798
85.48	976	85.48	914	85.48	970	85.48	825	85.48	874	85.48	854	85.48	844
85.5	945	85.5	972	85.5	965	85.5	891	85.5	878	85.5	824	85.5	808
85.52	993	85.52	941	85.52	940	85.52	940	85.52	913	85.52	878	85.52	872
85.54	1019	85.54	937	85.54	922	85.54	888	85.54	880	85.54	882	85.54	790
85.56	988	85.56	929	85.56	913	85.56	924	85.56	869	85.56	857	85.56	846
85.58	985	85.58	1009	85.58	897	85.58	981	85.58	875	85.58	787	85.58	811
85.6	976	85.6	996	85.6	987	85.6	910	85.6	904	85.6	874	85.6	867
85.62	1048	85.62	991	85.62	1028	85.62	924	85.62	876	85.62	844	85.62	784
85.64	1017	85.64	942	85.64	918	85.64	948	85.64	909	85.64	836	85.64	793
85.66	997	85.66	1101	85.66	955	85.66	947	85.66	871	85.66	810	85.66	899
85.68	1018	85.68	1008	85.68	925	85.68	868	85.68	853	85.68	791	85.68	843
85.7	1092	85.7	1015	85.7	1001	85.7	941	85.7	864	85.7	872	85.7	831
85.72	1066	85.72	1005	85.72	949	85.72	939	85.72	874	85.72	898	85.72	802
85.74	1039	85.74	1044	85.74	1051	85.74	904	85.74	872	85.74	837	85.74	804
85.76	1043	85.76	1015	85.76	989	85.76	928	85.76	859	85.76	814	85.76	845
85.78	1023	85.78	1066	85.78	964	85.78	965	85.78	916	85.78	846	85.78	831
85.8	1090	85.8	1003	85.8	999	85.8	951	85.8	964	85.8	911	85.8	820
85.82	1044	85.82	1018	85.82	1003	85.82	951	85.82	877	85.82	848	85.82	843
85.84	1118	85.84	1031	85.84	1022	85.84	959	85.84	854	85.84	862	85.84	828
85.86	1045	85.86	1104	85.86	1066	85.86	1000	85.86	886	85.86	858	85.86	815
85.88	1040	85.88	1078	85.88	999	85.88	953	85.88	946	85.88	913	85.88	827
85.9	1140	85.9	1037	85.9	1026	85.9	949	85.9	866	85.9	861	85.9	865
85.92	1085	85.92	1031	85.92	1047	85.92	896	85.92	897	85.92	888	85.92	826
85.94	1065	85.94	1064	85.94	999	85.94	986	85.94	898	85.94	895	85.94	814
85.96	1119	85.96	1120	85.96	1094	85.96	975	85.96	943	85.96	886	85.96	833
85.98	1141	85.98	1094	85.98	1059	85.98	933	85.98	912	85.98	922	85.98	844
86	1180	86	1173	86	1047	86	995	86	904	86	850	86	838
86.02	1136	86.02	1122	86.02	1039	86.02	980	86.02	913	86.02	887	86.02	857
86.04	1116	86.04	1087	86.04	1086	86.04	1045	86.04	935	86.04	908	86.04	816
86.06	1203	86.06	1141	86.06	1117	86.06	1060	86.06	924	86.06	870	86.06	843
86.08	1218	86.08	1094	86.08	1092	86.08	1033	86.08	937	86.08	925	86.08	825
86.1	1204	86.1	1160	86.1	1097	86.1	1008	86.1	982	86.1	904	86.1	818
86.12	1266	86.12	1170	86.12	1109	86.12	1012	86.12	977	86.12	893	86.12	821
86.14	1305	86.14	1178	86.14	1096	86.14	1053	86.14	960	86.14	864	86.14	834
86.16	1284	86.16	1267	86.16	1144	86.16	1022	86.16	970	86.16	921	86.16	857
86.18	1299	86.18	1252	86.18	1147	86.18	1091	86.18	949	86.18	872	86.18	848
86.2	1279	86.2	1206	86.2	1211	86.2	1067	86.2	918	86.2	933	86.2	874
86.22	1250	86.22	1324	86.22	1193	86.22	1107	86.22	1026	86.22	901	86.22	829
86.24	1312	86.24	1318	86.24	1243	86.24	1133	86.24	1038	86.24	912	86.24	861
86.26	1308	86.26	1325	86.26	1258	86.26	1129	86.26	984	86.26	874	86.26	826
86.28	1407	86.28	1308	86.28	1231	86.28	1086	86.28	966	86.28	933	86.28	837
86.3	1384	86.3	1283	86.3	1324	86.3	1115	86.3	973	86.3	911	86.3	881
86.32	1466	86.32	1415	86.32	1297	86.32	992	86.32	1000	86.32	943	86.32	905
86.34	1493	86.34	1325	86.34	1259	86.34	1124	86.34	999	86.34	986	86.34	871
86.36	1469	86.36	1428	86.36	1333	86.36	1175	86.36	1078	86.36	973	86.36	833
86.38	1503	86.38	1462	86.38	1304	86.38	1219	86.38	991	86.38	863	86.38	905
86.4	1487	86.4	1523	86.4	1338	86.4	1172	86.4	1092	86.4	1007	86.4	889
86.42	1587	86.42	1483	86.42	1348	86.42	1273	86.42	1104	86.42	1054	86.42	935
86.44	1600	86.44	1563	86.44	1436	86.44	1224	86.44	1075	86.44	963	86.44	906
86.46	1637	86.46	1549	86.46	1344	86.46	1266	86.46	1140	86.46	909	86.46	889
86.48	1621	86.48	1691	86.48	1440	86.48	1240	86.48	1134	86.48	981	86.48	908
86.5	1691	86.5	1638	86.5	1469	86.5	1273	86.5	1149	86.5	1026	86.5	825
86.52	1702	86.52	1681	86.52	1458	86.52	1351	86.52	1177	86.52	972	86.52	830
86.54	1794	86.54	1854	86.54	1533	86.54	1299	86.54	1137	86.54	986	86.54	897
86.56	1851	86.56	1801	86.56	1591	86.56	1398	86.56	1172	86.56	975	86.56	932
86.58	1949	86.58	1742	86.58	1629	86.58	1341	86.58	1196	86.58	1031	86.58	904
86.6	1987	86.6	1888	86.6	1680	86.6	1349	86.6	1216	86.6	1031	86.6	804
86.62	2084	86.62	1932	86.62	1743	86.62	1402	86.62	1178	86.62	981	86.62	861
86.64	2142	86.64	2007	86.64	1803	86.64	1487	86.64	1235	86.64	1074	86.64	973
86.66	2183	86.66	2062	86.66	1833	86.66	1509	86.66	1165	86.66	1042	86.66	944
86.68	2191	86.68	2080	86.68	1846	86.68	1518	86.68	1252	86.68	1043	86.68	951
86.7	2319	86.7	2218	86.7	1808	86.7	1521	86.7	1243	86.7	1066	86.7	982
86.72	2284	86.72	2357	86.72	1894	86.72	1541	86.72	1256	86.72	1077	86.72	856
86.74	2478	86.74	2285	86.74	2007	86.74	1635	86.74	1298	86.74	1044	86.74	979
86.76	2551	86.76	2411	86.76	2115	86.76	1618	86.76	1314	86.76	1098	86.76	907
86.78	2537	86.78	2424	86.78	2100	86.78	1712	86.78	1288	86.78	1085	86.78	928
86.8	2700	86.8	2451	86.8	2128	86.8	1617	86.8	1342	86.8	1031	86.8	935
86.82	2714	86.82	2636	86.82	2087	86.82	1746	86.82	1322	86.82	1078	86.82	934
86.84	2858	86.84	2630	86.84	2155	86.84	1686	86.84	1374	86.84	1068	86.84	936
86.86	2921	86.86	2715	86.86	2196	86.86	1766	86.86	1358	86.86	1118	86.86	891
86.88	2927	86.88	2774	86.88	2298	86.88	1741	86.88	1371	86.88	1078	86.88	899
86.9	3019	86.9	2789	86.9	2369	86.9	1750	86.9	1298	86.9	1036	86.9	915
86.92	3168	86.92	2811	86.92	2413	86.92	1737	86.92	1285	86.92	1106	86.92	894
86.94	3045	86.94	2845	86.94	2279	86.94	1819	86.94	1347	86.94	1089	86.94	974
86.96	3020	86.96	2849	86.96	2429	86.96	1779	86.96	1404	86.96	1101	86.96	941
86.98	3159	86.98	2860	86.98	2342	86.98	1716	86.98	1373	86.98	1045	86.98	905
87	3195	87	2951	87	2335	87	1731	87	1344	87	1183	87	895
87.02	3167	87.02	2892	87.02	2375	87.02	1780	87.02	1395	87.02	1073	87.02	855
87.04	3167	87.04	2872	87.04	2355	87.04	1800	87.04	1311	87.04	1095	87.04	912
87.06	3104	87.06	2882	87.06	2389	87.06	1779	87.06	1356	87.06	1064	87.06	918
87.08	3069	87.08	2867	87.08	2259	87.08	1804	87.08	1339	87.08	1058	87.08	850
87.1	2982	87.1	2791	87.1	2342	87.1	1811	87.1	1361	87.1	1042	87.1	900
87.12	2906	87.12	2742	87.12	2301	87.12	1773	87.12	1323	87.12	1096	87.12	878
87.14	2876	87.14	2742	87.14	2279	87.14	1783	87.14	1296	87.14	1051	87.14	897
87.16	2885	87.16	2604	87.16	2185	87.16	1692	87.16	1356	87.16	1022	87.16	927
87.18	2755	87.18	2491	87.18	2143	87.18	1683	87.18	1340	87.18	1033	87.18	941
87.2	2669	87.2	2515	87.2	2133	87.2	1670	87.2	1309	87.2	1033	87.2	918
87.22	2632	87.22	2430	87.22	2104	87.22	1653	87.22	1280	87.22	1044	87.22	914
87.24	2541	87.24	2335	87.24	2060	87.24	1607	87.24	1344	87.24	1000	87.24	944
87.26	2414	87.26	2333	87.26	1949	87.26	1559	87.26	1277	87.26	1103	87.26	930
87.28	2452	87.28	2236	87.28	1957	87.28	1531	87.28	1302	87.28	984	87.28	893
87.3	2432	87.3	2231	87.3	1862	87.3	1546	87.3	1263	87.3	978	87.3	928
87.32	2173	87.32	2117	87.32	1860	87.32	1551	87.32	1201	87.32	993	87.32	903
87.34	2101	87.34	2105	87.34	1811	87.34	1403	87.34	1169	87.34	993	87.34	893
87.36	2043	87.36	1964	87.36	1765	87.36	1551	87.36	1177	87.36	1025	87.36	875
87.38	2012	87.38	1934	87.38	1713	87.38	1458	87.38	1193	87.38	998	87.38	909
87.4	1830	87.4	1952	87.4	1629	87.4	1398	87.4	1192	87.4	983	87.4	890
87.42	1892	87.42	1830	87.42	1615	87.42	1347	87.42	1176	87.42	1001	87.42	914
87.44	1841	87.44	1707	87.44	1492	87.44	1282	87.44	1115	87.44	988	87.44	874
87.46	1696	87.46	1671	87.46	1572	87.46	1324	87.46	1154	87.46	997	87.46	876
87.48	1636	87.48	1633	87.48	1454	87.48	1291	87.48	1077	87.48	948	87.48	876
87.5	1637	87.5	1594	87.5	1430	87.5	1262	87.5	1116	87.5	933	87.5	848
87.52	1578	87.52	1509	87.52	1389	87.52	1243	87.52	1078	87.52	948	87.52	882
87.54	1637	87.54	1476	87.54	1368	87.54	1245	87.54	1111	87.54	1020	87.54	833
87.56	1459	87.56	1466	87.56	1318	87.56	1189	87.56	1079	87.56	956	87.56	816
87.58	1420	87.58	1428	87.58	1325	87.58	1170	87.58	1050	87.58	994	87.58	834
87.6	1434	87.6	1356	87.6	1230	87.6	1210	87.6	1071	87.6	885	87.6	864
87.62	1377	87.62	1377	87.62	1268	87.62	1118	87.62	985	87.62	906	87.62	864
87.64	1353	87.64	1365	87.64	1225	87.64	1121	87.64	995	87.64	921	87.64	828
87.66	1236	87.66	1303	87.66	1169	87.66	1166	87.66	966	87.66	914	87.66	808
87.68	1286	87.68	1270	87.68	1166	87.68	1107	87.68	987	87.68	935	87.68	839
87.7	1235	87.7	1183	87.7	1147	87.7	1119	87.7	956	87.7	904	87.7	839
87.72	1193	87.72	1169	87.72	1128	87.72	1058	87.72	943	87.72	852	87.72	819
87.74	1174	87.74	1222	87.74	1177	87.74	1016	87.74	964	87.74	862	87.74	867
87.76	1232	87.76	1238	87.76	1109	87.76	1021	87.76	957	87.76	823	87.76	809
87.78	1194	87.78	1132	87.78	1163	87.78	961	87.78	970	87.78	890	87.78	812
87.8	1186	87.8	1155	87.8	1043	87.8	1018	87.8	913	87.8	894	87.8	819
87.82	1154	87.82	1142	87.82	1059	87.82	1006	87.82	926	87.82	862	87.82	825
87.84	1074	87.84	1153	87.84	1050	87.84	979	87.84	938	87.84	761	87.84	813
87.86	1122	87.86	1057	87.86	1089	87.86	949	87.86	893	87.86	857	87.86	782
87.88	1081	87.88	1160	87.88	1044	87.88	929	87.88	864	87.88	828	87.88	814
87.9	1114	87.9	1034	87.9	1070	87.9	983	87.9	889	87.9	817	87.9	791
87.92	1059	87.92	1088	87.92	1027	87.92	905	87.92	890	87.92	821	87.92	831
87.94	1035	87.94	1069	87.94	920	87.94	961	87.94	875	87.94	784	87.94	812
87.96	1049	87.96	1048	87.96	1068	87.96	943	87.96	872	87.96	856	87.96	756
87.98	1086	87.98	994	87.98	1023	87.98	946	87.98	889	87.98	826	87.98	743
88	1063	88	1026	88	962	88	974	88	889	88	830	88	771
88.02	996	88.02	991	88.02	967	88.02	909	88.02	859	88.02	795	88.02	820
88.04	1017	88.04	1007	88.04	945	88.04	935	88.04	832	88.04	805	88.04	814
88.06	1034	88.06	1008	88.06	1006	88.06	941	88.06	870	88.06	793	88.06	794
88.08	1034	88.08	1045	88.08	910	88.08	1000	88.08	829	88.08	737	88.08	752
88.1	1060	88.1	1013	88.1	905	88.1	892	88.1	803	88.1	802	88.1	765
88.12	1044	88.12	1015	88.12	901	88.12	926	88.12	873	88.12	753	88.12	768
88.14	1009	88.14	980	88.14	972	88.14	891	88.14	839	88.14	787	88.14	772
88.16	1046	88.16	1013	88.16	957	88.16	932	88.16	792	88.16	824	88.16	763
88.18	952	88.18	1015	88.18	1001	88.18	926	88.18	824	88.18	783	88.18	781
88.2	956	88.2	1032	88.2	921	88.2	862	88.2	862	88.2	806	88.2	785
88.22	974	88.22	942	88.22	956	88.22	853	88.22	827	88.22	782	88.22	727
88.24	965	88.24	966	88.24	901	88.24	902	88.24	826	88.24	838	88.24	754
88.26	944	88.26	945	88.26	904	88.26	865	88.26	880	88.26	848	88.26	788
88.28	959	88.28	960	88.28	914	88.28	911	88.28	850	88.28	838	88.28	807
88.3	1005	88.3	948	88.3	903	88.3	828	88.3	789	88.3	824	88.3	776
88.32	988	88.32	964	88.32	908	88.32	878	88.32	858	88.32	802	88.32	792
88.34	917	88.34	913	88.34	939	88.34	838	88.34	827	88.34	779	88.34	783
88.36	951	88.36	942	88.36	851	88.36	920	88.36	847	88.36	784	88.36	753
88.38	987	88.38	959	88.38	897	88.38	854	88.38	796	88.38	780	88.38	735
88.4	960	88.4	946	88.4	930	88.4	861	88.4	852	88.4	782	88.4	748
88.42	935	88.42	879	88.42	879	88.42	823	88.42	858	88.42	784	88.42	749
88.44	934	88.44	873	88.44	925	88.44	856	88.44	764	88.44	830	88.44	843
88.46	949	88.46	1003	88.46	942	88.46	851	88.46	827	88.46	776	88.46	787
88.48	947	88.48	898	88.48	929	88.48	859	88.48	868	88.48	771	88.48	758
88.5	970	88.5	904	88.5	913	88.5	857	88.5	844	88.5	818	88.5	756
88.52	941	88.52	949	88.52	928	88.52	836	88.52	817	88.52	761	88.52	708
88.54	933	88.54	903	88.54	917	88.54	848	88.54	797	88.54	796	88.54	779
88.56	893	88.56	941	88.56	826	88.56	833	88.56	796	88.56	771	88.56	758
88.58	900	88.58	924	88.58	907	88.58	866	88.58	824	88.58	744	88.58	733
88.6	916	88.6	943	88.6	905	88.6	821	88.6	846	88.6	783	88.6	805
88.62	883	88.62	913	88.62	871	88.62	814	88.62	844	88.62	747	88.62	751
88.64	965	88.64	898	88.64	903	88.64	855	88.64	869	88.64	787	88.64	725
88.66	945	88.66	911	88.66	882	88.66	849	88.66	809	88.66	742	88.66	775
88.68	905	88.68	901	88.68	883	88.68	822	88.68	826	88.68	788	88.68	738
88.7	937	88.7	908	88.7	860	88.7	843	88.7	799	88.7	802	88.7	734
88.72	893	88.72	906	88.72	886	88.72	827	88.72	804	88.72	743	88.72	754
88.74	899	88.74	848	88.74	937	88.74	856	88.74	767	88.74	786	88.74	734
88.76	913	88.76	851	88.76	846	88.76	823	88.76	788	88.76	756	88.76	795
88.78	931	88.78	926	88.78	901	88.78	888	88.78	812	88.78	782	88.78	733
88.8	872	88.8	887	88.8	920	88.8	858	88.8	786	88.8	821	88.8	773
88.82	928	88.82	892	88.82	870	88.82	837	88.82	878	88.82	746	88.82	765
88.84	921	88.84	855	88.84	880	88.84	813	88.84	830	88.84	808	88.84	743
88.86	865	88.86	830	88.86	875	88.86	908	88.86	770	88.86	782	88.86	713
88.88	914	88.88	912	88.88	838	88.88	785	88.88	789	88.88	762	88.88	737
88.9	869	88.9	927	88.9	795	88.9	811	88.9	798	88.9	749	88.9	750
88.92	900	88.92	846	88.92	842	88.92	789	88.92	822	88.92	813	88.92	792
88.94	890	88.94	878	88.94	895	88.94	795	88.94	812	88.94	748	88.94	730
88.96	889	88.96	874	88.96	867	88.96	802	88.96	784	88.96	750	88.96	773
88.98	901	88.98	880	88.98	878	88.98	793	88.98	769	88.98	768	88.98	714
89	850	89	800	89	870	89	870	89	744	89	827	89	770
89.02	846	89.02	896	89.02	842	89.02	824	89.02	786	89.02	761	89.02	736
89.04	866	89.04	877	89.04	879	89.04	842	89.04	839	89.04	765	89.04	736
89.06	902	89.06	933	89.06	830	89.06	763	89.06	755	89.06	785	89.06	740
89.08	867	89.08	891	89.08	839	89.08	824	89.08	777	89.08	781	89.08	790
89.1	855	89.1	906	89.1	893	89.1	827	89.1	768	89.1	788	89.1	745
89.12	896	89.12	881	89.12	873	89.12	789	89.12	757	89.12	788	89.12	766
89.14	851	89.14	832	89.14	879	89.14	811	89.14	783	89.14	826	89.14	719
89.16	869	89.16	900	89.16	869	89.16	830	89.16	842	89.16	782	89.16	749
89.18	811	89.18	868	89.18	877	89.18	775	89.18	751	89.18	729	89.18	727
89.2	831	89.2	850	89.2	813	89.2	794	89.2	794	89.2	772	89.2	787
89.22	829	89.22	871	89.22	798	89.22	817	89.22	769	89.22	767	89.22	768
89.24	856	89.24	873	89.24	833	89.24	823	89.24	746	89.24	775	89.24	769
89.26	815	89.26	889	89.26	819	89.26	795	89.26	856	89.26	797	89.26	752
89.28	875	89.28	895	89.28	846	89.28	813	89.28	715	89.28	741	89.28	812
89.3	857	89.3	859	89.3	892	89.3	822	89.3	826	89.3	765	89.3	794
89.32	840	89.32	895	89.32	793	89.32	792	89.32	788	89.32	767	89.32	721
89.34	892	89.34	843	89.34	790	89.34	823	89.34	846	89.34	769	89.34	680
89.36	872	89.36	862	89.36	860	89.36	787	89.36	813	89.36	821	89.36	797
89.38	806	89.38	819	89.38	793	89.38	847	89.38	826	89.38	747	89.38	752
89.4	804	89.4	823	89.4	873	89.4	819	89.4	803	89.4	779	89.4	793
89.42	868	89.42	857	89.42	823	89.42	851	89.42	821	89.42	728	89.42	737
89.44	845	89.44	886	89.44	853	89.44	832	89.44	804	89.44	796	89.44	727
89.46	810	89.46	806	89.46	838	89.46	806	89.46	792	89.46	797	89.46	742
89.48	874	89.48	825	89.48	854	89.48	793	89.48	782	89.48	739	89.48	748
89.5	849	89.5	898	89.5	832	89.5	801	89.5	765	89.5	741	89.5	751
89.52	849	89.52	843	89.52	837	89.52	758	89.52	828	89.52	761	89.52	709
89.54	865	89.54	905	89.54	923	89.54	792	89.54	725	89.54	766	89.54	723
89.56	807	89.56	835	89.56	849	89.56	822	89.56	785	89.56	782	89.56	736
89.58	844	89.58	829	89.58	853	89.58	788	89.58	717	89.58	720	89.58	753
89.6	863	89.6	837	89.6	859	89.6	852	89.6	822	89.6	758	89.6	724
89.62	871	89.62	819	89.62	774	89.62	799	89.62	795	89.62	746	89.62	797
89.64	834	89.64	900	89.64	808	89.64	797	89.64	785	89.64	807	89.64	723
89.66	791	89.66	900	89.66	817	89.66	829	89.66	708	89.66	725	89.66	739
89.68	818	89.68	791	89.68	808	89.68	882	89.68	795	89.68	779	89.68	743
89.7	892	89.7	850	89.7	814	89.7	790	89.7	779	89.7	793	89.7	766
89.72	872	89.72	841	89.72	906	89.72	837	89.72	763	89.72	776	89.72	781
89.74	848	89.74	826	89.74	774	89.74	837	89.74	829	89.74	777	89.74	736
89.76	871	89.76	879	89.76	808	89.76	790	89.76	802	89.76	758	89.76	774
89.78	845	89.78	887	89.78	811	89.78	791	89.78	828	89.78	771	89.78	722
89.8	865	89.8	801	89.8	864	89.8	823	89.8	752	89.8	790	89.8	741
89.82	877	89.82	863	89.82	850	89.82	804	89.82	830	89.82	719	89.82	740
89.84	838	89.84	817	89.84	802	89.84	849	89.84	759	89.84	811	89.84	716
89.86	855	89.86	811	89.86	857	89.86	793	89.86	789	89.86	807	89.86	728
89.88	820	89.88	875	89.88	828	89.88	797	89.88	748	89.88	759	89.88	701
89.9	842	89.9	839	89.9	861	89.9	742	89.9	757	89.9	779	89.9	705
89.92	826	89.92	785	89.92	819	89.92	742	89.92	797	89.92	762	89.92	711
89.94	814	89.94	867	89.94	792	89.94	776	89.94	754	89.94	773	89.94	761
89.96	909	89.96	838	89.96	850	89.96	799	89.96	777	89.96	718	89.96	784
89.98	878	89.98	821	89.98	806	89.98	816	89.98	740	89.98	672	89.98	668
90	844	90	826	90	816	90	837	90	763	90	699	90	733
