# Supplementary material for: Tribological Properties of Nitrate Graphite Foils
Source: Nanomaterials (Basel). 2024 Sep 15;14(18):1499. doi: 10.3390/nano14181499 (PMC11434555; doi:10.3390/nano14181499)
Supplement: Supplementary file 1 [file nanomaterials-14-01499-s001.zip › X-ray data/macrostress/01Hz/160-200/dens_13/RD/186.TXT]

Sample	01_160_13_TD
Comments	Psi = 0.000
Filename	C:\Windmax\Data\2024_05_14\186.raw
Goniometer	Ultima IV
Attachment	MPA-ML4 (with gamma) for stress
ScanningMode	2Theta/Theta
ScanningType	FT
X-Ray	40kV/30mA	X-Ray	40kV/30mA	X-Ray	40kV/30mA	X-Ray	40kV/30mA	X-Ray	40kV/30mA	X-Ray	40kV/30mA	X-Ray	40kV/30mA
DivSlit	2/3?�|2/3deg.	DivSlit	2/3?�|2/3deg.	DivSlit	2/3?�|2/3deg.	DivSlit	2/3?�|2/3deg.	DivSlit	2/3?�|2/3deg.	DivSlit	2/3?�|2/3deg.	DivSlit	2/3?�|2/3deg.
DivH.L.Slit	10.00mm	DivH.L.Slit	10.00mm	DivH.L.Slit	10.00mm	DivH.L.Slit	10.00mm	DivH.L.Slit	10.00mm	DivH.L.Slit	10.00mm	DivH.L.Slit	10.00mm
SctSlit	Open	SctSlit	Open	SctSlit	Open	SctSlit	Open	SctSlit	Open	SctSlit	Open	SctSlit	Open
RecSlit	0.30mm	RecSlit	0.30mm	RecSlit	0.30mm	RecSlit	0.30mm	RecSlit	0.30mm	RecSlit	0.30mm	RecSlit	0.30mm
Start	84	Start	84	Start	84	Start	84	Start	84	Start	84	Start	84
Stop	90	Stop	90	Stop	90	Stop	90	Stop	90	Stop	90	Stop	90
Step	0.02	Step	0.02	Step	0.02	Step	0.02	Step	0.02	Step	0.02	Step	0.02
84	1256	84	1400	84	1296	84	1250	84	1137	84	1067	84	1156
84.02	1318	84.02	1309	84.02	1249	84.02	1240	84.02	1151	84.02	1185	84.02	1131
84.04	1271	84.04	1306	84.04	1240	84.04	1192	84.04	1194	84.04	1230	84.04	1142
84.06	1235	84.06	1296	84.06	1229	84.06	1154	84.06	1195	84.06	1207	84.06	1124
84.08	1341	84.08	1402	84.08	1268	84.08	1198	84.08	1103	84.08	1136	84.08	1157
84.1	1354	84.1	1304	84.1	1273	84.1	1278	84.1	1147	84.1	1174	84.1	1111
84.12	1319	84.12	1309	84.12	1299	84.12	1273	84.12	1237	84.12	1119	84.12	1126
84.14	1305	84.14	1309	84.14	1258	84.14	1277	84.14	1161	84.14	1141	84.14	1106
84.16	1294	84.16	1298	84.16	1286	84.16	1320	84.16	1218	84.16	1173	84.16	1119
84.18	1283	84.18	1303	84.18	1272	84.18	1208	84.18	1149	84.18	1198	84.18	1126
84.2	1257	84.2	1279	84.2	1208	84.2	1277	84.2	1163	84.2	1183	84.2	1117
84.22	1290	84.22	1296	84.22	1264	84.22	1203	84.22	1205	84.22	1119	84.22	1119
84.24	1284	84.24	1291	84.24	1198	84.24	1191	84.24	1173	84.24	1164	84.24	1107
84.26	1406	84.26	1254	84.26	1218	84.26	1173	84.26	1183	84.26	1146	84.26	1086
84.28	1304	84.28	1303	84.28	1289	84.28	1232	84.28	1181	84.28	1183	84.28	1148
84.3	1311	84.3	1319	84.3	1234	84.3	1266	84.3	1183	84.3	1158	84.3	1085
84.32	1274	84.32	1260	84.32	1221	84.32	1192	84.32	1224	84.32	1141	84.32	1122
84.34	1311	84.34	1300	84.34	1315	84.34	1234	84.34	1241	84.34	1144	84.34	1071
84.36	1329	84.36	1282	84.36	1322	84.36	1149	84.36	1114	84.36	1148	84.36	1142
84.38	1302	84.38	1288	84.38	1219	84.38	1255	84.38	1227	84.38	1199	84.38	1142
84.4	1326	84.4	1319	84.4	1318	84.4	1148	84.4	1138	84.4	1201	84.4	1127
84.42	1353	84.42	1312	84.42	1309	84.42	1239	84.42	1169	84.42	1133	84.42	1162
84.44	1291	84.44	1313	84.44	1235	84.44	1220	84.44	1248	84.44	1208	84.44	1101
84.46	1329	84.46	1278	84.46	1372	84.46	1264	84.46	1128	84.46	1100	84.46	1112
84.48	1223	84.48	1259	84.48	1241	84.48	1203	84.48	1178	84.48	1085	84.48	1077
84.5	1274	84.5	1330	84.5	1249	84.5	1186	84.5	1167	84.5	1131	84.5	1100
84.52	1305	84.52	1298	84.52	1262	84.52	1176	84.52	1200	84.52	1205	84.52	1074
84.54	1300	84.54	1349	84.54	1228	84.54	1277	84.54	1192	84.54	1214	84.54	1173
84.56	1373	84.56	1325	84.56	1240	84.56	1235	84.56	1166	84.56	1184	84.56	1153
84.58	1316	84.58	1300	84.58	1257	84.58	1212	84.58	1202	84.58	1130	84.58	1147
84.6	1336	84.6	1332	84.6	1326	84.6	1248	84.6	1232	84.6	1175	84.6	1099
84.62	1341	84.62	1347	84.62	1293	84.62	1214	84.62	1199	84.62	1158	84.62	1093
84.64	1310	84.64	1304	84.64	1282	84.64	1218	84.64	1128	84.64	1188	84.64	1095
84.66	1283	84.66	1389	84.66	1258	84.66	1260	84.66	1170	84.66	1122	84.66	1099
84.68	1287	84.68	1322	84.68	1267	84.68	1149	84.68	1251	84.68	1146	84.68	1113
84.7	1313	84.7	1265	84.7	1250	84.7	1200	84.7	1182	84.7	1174	84.7	1093
84.72	1350	84.72	1335	84.72	1207	84.72	1236	84.72	1220	84.72	1192	84.72	1134
84.74	1290	84.74	1350	84.74	1279	84.74	1230	84.74	1232	84.74	1187	84.74	1113
84.76	1371	84.76	1330	84.76	1345	84.76	1221	84.76	1198	84.76	1147	84.76	1118
84.78	1405	84.78	1351	84.78	1360	84.78	1199	84.78	1222	84.78	1129	84.78	1095
84.8	1331	84.8	1393	84.8	1274	84.8	1233	84.8	1143	84.8	1118	84.8	1062
84.82	1353	84.82	1411	84.82	1280	84.82	1318	84.82	1199	84.82	1105	84.82	1069
84.84	1312	84.84	1404	84.84	1288	84.84	1305	84.84	1232	84.84	1129	84.84	1121
84.86	1367	84.86	1371	84.86	1316	84.86	1229	84.86	1188	84.86	1142	84.86	1165
84.88	1403	84.88	1283	84.88	1319	84.88	1193	84.88	1233	84.88	1164	84.88	1134
84.9	1375	84.9	1426	84.9	1271	84.9	1259	84.9	1222	84.9	1165	84.9	1086
84.92	1362	84.92	1351	84.92	1279	84.92	1294	84.92	1167	84.92	1161	84.92	1084
84.94	1433	84.94	1369	84.94	1262	84.94	1325	84.94	1201	84.94	1214	84.94	1099
84.96	1390	84.96	1368	84.96	1241	84.96	1255	84.96	1132	84.96	1152	84.96	1052
84.98	1430	84.98	1405	84.98	1297	84.98	1260	84.98	1147	84.98	1160	84.98	1058
85	1308	85	1362	85	1380	85	1227	85	1160	85	1136	85	1053
85.02	1452	85.02	1337	85.02	1270	85.02	1274	85.02	1155	85.02	1144	85.02	1121
85.04	1357	85.04	1354	85.04	1280	85.04	1244	85.04	1203	85.04	1161	85.04	1097
85.06	1352	85.06	1352	85.06	1302	85.06	1264	85.06	1231	85.06	1151	85.06	1083
85.08	1405	85.08	1371	85.08	1294	85.08	1260	85.08	1182	85.08	1202	85.08	1088
85.1	1384	85.1	1372	85.1	1290	85.1	1269	85.1	1198	85.1	1219	85.1	1087
85.12	1373	85.12	1434	85.12	1291	85.12	1325	85.12	1154	85.12	1130	85.12	1058
85.14	1346	85.14	1383	85.14	1307	85.14	1319	85.14	1227	85.14	1163	85.14	1080
85.16	1475	85.16	1403	85.16	1315	85.16	1285	85.16	1174	85.16	1175	85.16	1095
85.18	1439	85.18	1421	85.18	1329	85.18	1232	85.18	1194	85.18	1137	85.18	1152
85.2	1409	85.2	1389	85.2	1293	85.2	1255	85.2	1246	85.2	1195	85.2	1076
85.22	1427	85.22	1419	85.22	1405	85.22	1232	85.22	1179	85.22	1220	85.22	1091
85.24	1445	85.24	1433	85.24	1273	85.24	1306	85.24	1237	85.24	1154	85.24	1127
85.26	1408	85.26	1388	85.26	1363	85.26	1222	85.26	1191	85.26	1231	85.26	1123
85.28	1458	85.28	1439	85.28	1364	85.28	1255	85.28	1155	85.28	1170	85.28	1086
85.3	1390	85.3	1399	85.3	1408	85.3	1226	85.3	1200	85.3	1154	85.3	1104
85.32	1428	85.32	1450	85.32	1349	85.32	1323	85.32	1098	85.32	1170	85.32	1163
85.34	1413	85.34	1412	85.34	1287	85.34	1279	85.34	1228	85.34	1158	85.34	1143
85.36	1486	85.36	1415	85.36	1362	85.36	1273	85.36	1238	85.36	1138	85.36	1076
85.38	1482	85.38	1472	85.38	1339	85.38	1338	85.38	1220	85.38	1120	85.38	1104
85.4	1487	85.4	1422	85.4	1335	85.4	1269	85.4	1234	85.4	1101	85.4	1082
85.42	1435	85.42	1437	85.42	1389	85.42	1322	85.42	1181	85.42	1192	85.42	1106
85.44	1501	85.44	1436	85.44	1371	85.44	1311	85.44	1215	85.44	1121	85.44	1130
85.46	1551	85.46	1511	85.46	1338	85.46	1321	85.46	1240	85.46	1121	85.46	1130
85.48	1450	85.48	1506	85.48	1398	85.48	1304	85.48	1240	85.48	1191	85.48	1119
85.5	1481	85.5	1459	85.5	1391	85.5	1272	85.5	1248	85.5	1169	85.5	1099
85.52	1511	85.52	1410	85.52	1407	85.52	1274	85.52	1193	85.52	1195	85.52	1076
85.54	1551	85.54	1535	85.54	1289	85.54	1236	85.54	1229	85.54	1124	85.54	1084
85.56	1506	85.56	1465	85.56	1466	85.56	1356	85.56	1196	85.56	1164	85.56	1066
85.58	1598	85.58	1496	85.58	1400	85.58	1311	85.58	1247	85.58	1122	85.58	1066
85.6	1529	85.6	1426	85.6	1410	85.6	1389	85.6	1193	85.6	1145	85.6	1118
85.62	1497	85.62	1523	85.62	1433	85.62	1338	85.62	1224	85.62	1153	85.62	1134
85.64	1555	85.64	1546	85.64	1454	85.64	1326	85.64	1245	85.64	1158	85.64	1173
85.66	1587	85.66	1564	85.66	1447	85.66	1360	85.66	1249	85.66	1188	85.66	1118
85.68	1577	85.68	1533	85.68	1412	85.68	1383	85.68	1277	85.68	1176	85.68	1149
85.7	1555	85.7	1640	85.7	1475	85.7	1403	85.7	1217	85.7	1163	85.7	1102
85.72	1672	85.72	1676	85.72	1472	85.72	1321	85.72	1271	85.72	1170	85.72	1100
85.74	1616	85.74	1596	85.74	1447	85.74	1398	85.74	1340	85.74	1192	85.74	1063
85.76	1692	85.76	1559	85.76	1460	85.76	1376	85.76	1288	85.76	1179	85.76	1171
85.78	1651	85.78	1625	85.78	1540	85.78	1358	85.78	1244	85.78	1197	85.78	1106
85.8	1649	85.8	1639	85.8	1537	85.8	1349	85.8	1299	85.8	1181	85.8	1131
85.82	1661	85.82	1678	85.82	1476	85.82	1432	85.82	1291	85.82	1227	85.82	1118
85.84	1633	85.84	1705	85.84	1514	85.84	1372	85.84	1261	85.84	1122	85.84	1172
85.86	1670	85.86	1686	85.86	1553	85.86	1366	85.86	1278	85.86	1191	85.86	1141
85.88	1801	85.88	1654	85.88	1515	85.88	1391	85.88	1315	85.88	1204	85.88	1160
85.9	1774	85.9	1714	85.9	1569	85.9	1447	85.9	1312	85.9	1251	85.9	1129
85.92	1726	85.92	1687	85.92	1575	85.92	1440	85.92	1312	85.92	1147	85.92	1110
85.94	1813	85.94	1686	85.94	1651	85.94	1411	85.94	1335	85.94	1258	85.94	1138
85.96	1854	85.96	1747	85.96	1618	85.96	1402	85.96	1285	85.96	1237	85.96	1118
85.98	1860	85.98	1695	85.98	1611	85.98	1413	85.98	1319	85.98	1175	85.98	1074
86	1848	86	1785	86	1633	86	1461	86	1392	86	1194	86	1134
86.02	1842	86.02	1787	86.02	1698	86.02	1453	86.02	1395	86.02	1212	86.02	1200
86.04	1847	86.04	1771	86.04	1663	86.04	1546	86.04	1371	86.04	1273	86.04	1206
86.06	1779	86.06	1884	86.06	1627	86.06	1528	86.06	1297	86.06	1226	86.06	1156
86.08	1923	86.08	1888	86.08	1702	86.08	1526	86.08	1339	86.08	1237	86.08	1126
86.1	1924	86.1	1923	86.1	1794	86.1	1622	86.1	1322	86.1	1225	86.1	1106
86.12	2020	86.12	1954	86.12	1740	86.12	1563	86.12	1415	86.12	1271	86.12	1081
86.14	2071	86.14	1929	86.14	1767	86.14	1606	86.14	1414	86.14	1221	86.14	1166
86.16	2013	86.16	1988	86.16	1818	86.16	1546	86.16	1438	86.16	1231	86.16	1177
86.18	2127	86.18	2071	86.18	1791	86.18	1611	86.18	1349	86.18	1227	86.18	1131
86.2	2220	86.2	2113	86.2	1832	86.2	1630	86.2	1398	86.2	1272	86.2	1112
86.22	2243	86.22	2149	86.22	1944	86.22	1592	86.22	1394	86.22	1275	86.22	1160
86.24	2275	86.24	2195	86.24	1879	86.24	1642	86.24	1490	86.24	1229	86.24	1122
86.26	2289	86.26	2248	86.26	1888	86.26	1609	86.26	1455	86.26	1263	86.26	1140
86.28	2329	86.28	2173	86.28	2033	86.28	1759	86.28	1458	86.28	1265	86.28	1180
86.3	2418	86.3	2310	86.3	1943	86.3	1745	86.3	1431	86.3	1269	86.3	1119
86.32	2392	86.32	2403	86.32	2003	86.32	1743	86.32	1445	86.32	1279	86.32	1103
86.34	2532	86.34	2384	86.34	2123	86.34	1744	86.34	1511	86.34	1279	86.34	1168
86.36	2506	86.36	2441	86.36	2202	86.36	1766	86.36	1560	86.36	1308	86.36	1144
86.38	2604	86.38	2527	86.38	2198	86.38	1787	86.38	1605	86.38	1245	86.38	1090
86.4	2670	86.4	2520	86.4	2286	86.4	1966	86.4	1487	86.4	1278	86.4	1185
86.42	2819	86.42	2696	86.42	2374	86.42	1901	86.42	1487	86.42	1359	86.42	1170
86.44	2843	86.44	2753	86.44	2307	86.44	1991	86.44	1542	86.44	1336	86.44	1198
86.46	2863	86.46	2849	86.46	2383	86.46	1967	86.46	1558	86.46	1267	86.46	1143
86.48	3045	86.48	2834	86.48	2411	86.48	1892	86.48	1550	86.48	1324	86.48	1145
86.5	3212	86.5	2867	86.5	2514	86.5	2020	86.5	1609	86.5	1312	86.5	1175
86.52	3102	86.52	2913	86.52	2506	86.52	2093	86.52	1609	86.52	1357	86.52	1120
86.54	3286	86.54	3294	86.54	2580	86.54	2015	86.54	1641	86.54	1309	86.54	1115
86.56	3395	86.56	3324	86.56	2698	86.56	2087	86.56	1603	86.56	1327	86.56	1118
86.58	3556	86.58	3331	86.58	2747	86.58	2152	86.58	1662	86.58	1258	86.58	1229
86.6	3530	86.6	3401	86.6	2847	86.6	2097	86.6	1658	86.6	1295	86.6	1162
86.62	3750	86.62	3516	86.62	2836	86.62	2255	86.62	1685	86.62	1227	86.62	1125
86.64	3936	86.64	3695	86.64	2979	86.64	2196	86.64	1620	86.64	1401	86.64	1148
86.66	4089	86.66	3727	86.66	3056	86.66	2233	86.66	1611	86.66	1338	86.66	1176
86.68	4204	86.68	3850	86.68	3105	86.68	2245	86.68	1716	86.68	1329	86.68	1245
86.7	4352	86.7	4119	86.7	3132	86.7	2288	86.7	1696	86.7	1245	86.7	1136
86.72	4393	86.72	4077	86.72	3152	86.72	2226	86.72	1689	86.72	1376	86.72	1166
86.74	4427	86.74	4129	86.74	3302	86.74	2371	86.74	1677	86.74	1443	86.74	1145
86.76	4741	86.76	4339	86.76	3293	86.76	2405	86.76	1680	86.76	1405	86.76	1157
86.78	4873	86.78	4524	86.78	3461	86.78	2276	86.78	1639	86.78	1373	86.78	1142
86.8	5028	86.8	4429	86.8	3451	86.8	2368	86.8	1833	86.8	1403	86.8	1154
86.82	5197	86.82	4605	86.82	3547	86.82	2419	86.82	1711	86.82	1361	86.82	1209
86.84	5212	86.84	4801	86.84	3636	86.84	2483	86.84	1690	86.84	1363	86.84	1171
86.86	5324	86.86	4813	86.86	3572	86.86	2484	86.86	1761	86.86	1395	86.86	1184
86.88	5445	86.88	4907	86.88	3653	86.88	2370	86.88	1808	86.88	1428	86.88	1139
86.9	5703	86.9	4896	86.9	3688	86.9	2474	86.9	1740	86.9	1327	86.9	1140
86.92	5670	86.92	4932	86.92	3731	86.92	2418	86.92	1705	86.92	1407	86.92	1164
86.94	5686	86.94	5087	86.94	3697	86.94	2474	86.94	1840	86.94	1343	86.94	1173
86.96	5817	86.96	5122	86.96	3643	86.96	2582	86.96	1720	86.96	1319	86.96	1156
86.98	5869	86.98	5097	86.98	3703	86.98	2503	86.98	1776	86.98	1349	86.98	1165
87	5682	87	5191	87	3635	87	2548	87	1737	87	1389	87	1212
87.02	5605	87.02	5154	87.02	3630	87.02	2505	87.02	1780	87.02	1297	87.02	1162
87.04	5633	87.04	4954	87.04	3642	87.04	2416	87.04	1752	87.04	1335	87.04	1154
87.06	5694	87.06	4920	87.06	3637	87.06	2452	87.06	1755	87.06	1414	87.06	1173
87.08	5542	87.08	4795	87.08	3616	87.08	2490	87.08	1790	87.08	1351	87.08	1144
87.1	5333	87.1	4780	87.1	3510	87.1	2504	87.1	1722	87.1	1315	87.1	1180
87.12	5267	87.12	4758	87.12	3456	87.12	2512	87.12	1749	87.12	1312	87.12	1141
87.14	5055	87.14	4503	87.14	3567	87.14	2350	87.14	1696	87.14	1321	87.14	1147
87.16	4864	87.16	4536	87.16	3396	87.16	2363	87.16	1713	87.16	1241	87.16	1193
87.18	4859	87.18	4486	87.18	3370	87.18	2362	87.18	1808	87.18	1359	87.18	1158
87.2	4533	87.2	4313	87.2	3259	87.2	2378	87.2	1671	87.2	1390	87.2	1132
87.22	4577	87.22	4161	87.22	3170	87.22	2312	87.22	1639	87.22	1348	87.22	1155
87.24	4349	87.24	3997	87.24	3219	87.24	2375	87.24	1645	87.24	1344	87.24	1140
87.26	4229	87.26	3972	87.26	3172	87.26	2282	87.26	1705	87.26	1387	87.26	1173
87.28	4082	87.28	3804	87.28	3124	87.28	2291	87.28	1636	87.28	1339	87.28	1147
87.3	4080	87.3	3676	87.3	3036	87.3	2271	87.3	1729	87.3	1283	87.3	1223
87.32	3794	87.32	3607	87.32	2917	87.32	2181	87.32	1674	87.32	1268	87.32	1121
87.34	3743	87.34	3413	87.34	2825	87.34	2105	87.34	1618	87.34	1305	87.34	1200
87.36	3547	87.36	3289	87.36	2750	87.36	2077	87.36	1611	87.36	1380	87.36	1164
87.38	3391	87.38	3249	87.38	2625	87.38	2077	87.38	1664	87.38	1375	87.38	1227
87.4	3314	87.4	3118	87.4	2633	87.4	2097	87.4	1595	87.4	1339	87.4	1097
87.42	3224	87.42	3078	87.42	2666	87.42	2011	87.42	1641	87.42	1312	87.42	1150
87.44	2941	87.44	2862	87.44	2475	87.44	2044	87.44	1595	87.44	1303	87.44	1083
87.46	2909	87.46	2803	87.46	2461	87.46	1943	87.46	1562	87.46	1243	87.46	1109
87.48	2820	87.48	2681	87.48	2441	87.48	1884	87.48	1553	87.48	1322	87.48	1120
87.5	2673	87.5	2567	87.5	2274	87.5	1907	87.5	1521	87.5	1350	87.5	1104
87.52	2671	87.52	2503	87.52	2256	87.52	1779	87.52	1530	87.52	1273	87.52	1108
87.54	2550	87.54	2393	87.54	2159	87.54	1779	87.54	1505	87.54	1211	87.54	1118
87.56	2428	87.56	2377	87.56	2090	87.56	1729	87.56	1462	87.56	1233	87.56	1075
87.58	2399	87.58	2233	87.58	2070	87.58	1691	87.58	1499	87.58	1271	87.58	1086
87.6	2381	87.6	2267	87.6	1976	87.6	1845	87.6	1469	87.6	1313	87.6	1085
87.62	2143	87.62	2187	87.62	1952	87.62	1681	87.62	1485	87.62	1233	87.62	1130
87.64	2228	87.64	2110	87.64	1897	87.64	1729	87.64	1439	87.64	1190	87.64	1130
87.66	2058	87.66	2095	87.66	1830	87.66	1660	87.66	1453	87.66	1221	87.66	1086
87.68	2098	87.68	1969	87.68	1842	87.68	1604	87.68	1408	87.68	1236	87.68	1120
87.7	1949	87.7	1948	87.7	1806	87.7	1617	87.7	1342	87.7	1224	87.7	1167
87.72	2024	87.72	1937	87.72	1795	87.72	1584	87.72	1406	87.72	1251	87.72	1071
87.74	1963	87.74	1964	87.74	1739	87.74	1558	87.74	1333	87.74	1160	87.74	1072
87.76	1954	87.76	1818	87.76	1681	87.76	1580	87.76	1394	87.76	1278	87.76	1061
87.78	1901	87.78	1947	87.78	1676	87.78	1493	87.78	1430	87.78	1190	87.78	1081
87.8	1860	87.8	1773	87.8	1685	87.8	1477	87.8	1406	87.8	1192	87.8	1128
87.82	1879	87.82	1833	87.82	1640	87.82	1439	87.82	1276	87.82	1248	87.82	1045
87.84	1835	87.84	1832	87.84	1644	87.84	1449	87.84	1329	87.84	1187	87.84	1088
87.86	1853	87.86	1728	87.86	1619	87.86	1463	87.86	1326	87.86	1171	87.86	1018
87.88	1743	87.88	1698	87.88	1632	87.88	1446	87.88	1283	87.88	1160	87.88	1111
87.9	1764	87.9	1664	87.9	1590	87.9	1429	87.9	1329	87.9	1206	87.9	1056
87.92	1691	87.92	1685	87.92	1581	87.92	1431	87.92	1388	87.92	1201	87.92	1148
87.94	1748	87.94	1617	87.94	1507	87.94	1378	87.94	1320	87.94	1100	87.94	1127
87.96	1732	87.96	1650	87.96	1581	87.96	1373	87.96	1267	87.96	1179	87.96	1078
87.98	1684	87.98	1604	87.98	1454	87.98	1356	87.98	1248	87.98	1198	87.98	1047
88	1670	88	1645	88	1492	88	1399	88	1332	88	1132	88	1086
88.02	1636	88.02	1528	88.02	1522	88.02	1321	88.02	1266	88.02	1154	88.02	1098
88.04	1649	88.04	1551	88.04	1441	88.04	1327	88.04	1209	88.04	1172	88.04	1076
88.06	1627	88.06	1596	88.06	1428	88.06	1297	88.06	1181	88.06	1105	88.06	1075
88.08	1608	88.08	1481	88.08	1419	88.08	1326	88.08	1199	88.08	1140	88.08	1093
88.1	1525	88.1	1563	88.1	1407	88.1	1339	88.1	1199	88.1	1113	88.1	1106
88.12	1598	88.12	1502	88.12	1385	88.12	1299	88.12	1147	88.12	1106	88.12	1031
88.14	1587	88.14	1561	88.14	1368	88.14	1318	88.14	1254	88.14	1197	88.14	1071
88.16	1575	88.16	1498	88.16	1437	88.16	1281	88.16	1195	88.16	1115	88.16	1086
88.18	1510	88.18	1511	88.18	1381	88.18	1272	88.18	1260	88.18	1109	88.18	1049
88.2	1550	88.2	1479	88.2	1357	88.2	1231	88.2	1259	88.2	1165	88.2	1044
88.22	1515	88.22	1438	88.22	1324	88.22	1289	88.22	1163	88.22	1112	88.22	1059
88.24	1536	88.24	1485	88.24	1354	88.24	1275	88.24	1192	88.24	1079	88.24	1068
88.26	1485	88.26	1468	88.26	1337	88.26	1284	88.26	1126	88.26	1114	88.26	1071
88.28	1474	88.28	1451	88.28	1331	88.28	1280	88.28	1164	88.28	1153	88.28	1037
88.3	1446	88.3	1491	88.3	1378	88.3	1201	88.3	1172	88.3	1151	88.3	1019
88.32	1481	88.32	1420	88.32	1348	88.32	1235	88.32	1161	88.32	1142	88.32	1063
88.34	1448	88.34	1467	88.34	1327	88.34	1239	88.34	1232	88.34	1119	88.34	1062
88.36	1523	88.36	1381	88.36	1372	88.36	1229	88.36	1145	88.36	1119	88.36	1024
88.38	1435	88.38	1425	88.38	1316	88.38	1264	88.38	1183	88.38	1113	88.38	1000
88.4	1437	88.4	1473	88.4	1312	88.4	1220	88.4	1211	88.4	1114	88.4	1051
88.42	1409	88.42	1411	88.42	1350	88.42	1286	88.42	1132	88.42	1099	88.42	1047
88.44	1473	88.44	1452	88.44	1310	88.44	1273	88.44	1183	88.44	1083	88.44	1036
88.46	1444	88.46	1434	88.46	1257	88.46	1230	88.46	1196	88.46	1026	88.46	1064
88.48	1429	88.48	1364	88.48	1322	88.48	1220	88.48	1220	88.48	1144	88.48	1047
88.5	1402	88.5	1480	88.5	1295	88.5	1271	88.5	1125	88.5	1085	88.5	1015
88.52	1481	88.52	1389	88.52	1306	88.52	1228	88.52	1094	88.52	1121	88.52	930
88.54	1425	88.54	1367	88.54	1271	88.54	1221	88.54	1137	88.54	1106	88.54	971
88.56	1375	88.56	1336	88.56	1312	88.56	1227	88.56	1147	88.56	1090	88.56	1067
88.58	1425	88.58	1333	88.58	1225	88.58	1287	88.58	1109	88.58	1165	88.58	1024
88.6	1331	88.6	1316	88.6	1305	88.6	1273	88.6	1159	88.6	1126	88.6	1058
88.62	1377	88.62	1388	88.62	1277	88.62	1135	88.62	1115	88.62	1126	88.62	1071
88.64	1302	88.64	1343	88.64	1314	88.64	1225	88.64	1134	88.64	1120	88.64	1021
88.66	1401	88.66	1310	88.66	1258	88.66	1226	88.66	1170	88.66	1068	88.66	1055
88.68	1380	88.68	1380	88.68	1320	88.68	1197	88.68	1133	88.68	1101	88.68	1055
88.7	1401	88.7	1354	88.7	1290	88.7	1224	88.7	1090	88.7	1121	88.7	1076
88.72	1392	88.72	1340	88.72	1238	88.72	1198	88.72	1064	88.72	1112	88.72	1028
88.74	1327	88.74	1309	88.74	1302	88.74	1203	88.74	1138	88.74	1044	88.74	1030
88.76	1353	88.76	1313	88.76	1209	88.76	1257	88.76	1119	88.76	1040	88.76	1015
88.78	1347	88.78	1330	88.78	1276	88.78	1192	88.78	1172	88.78	1088	88.78	1034
88.8	1312	88.8	1350	88.8	1267	88.8	1193	88.8	1193	88.8	1072	88.8	978
88.82	1330	88.82	1317	88.82	1251	88.82	1145	88.82	1139	88.82	1154	88.82	1065
88.84	1274	88.84	1304	88.84	1278	88.84	1235	88.84	1157	88.84	1073	88.84	1037
88.86	1256	88.86	1324	88.86	1246	88.86	1148	88.86	1085	88.86	1090	88.86	983
88.88	1315	88.88	1248	88.88	1294	88.88	1152	88.88	1143	88.88	1090	88.88	1007
88.9	1285	88.9	1292	88.9	1240	88.9	1226	88.9	1074	88.9	1142	88.9	1037
88.92	1360	88.92	1343	88.92	1195	88.92	1165	88.92	1103	88.92	1040	88.92	1024
88.94	1302	88.94	1232	88.94	1198	88.94	1250	88.94	1164	88.94	1085	88.94	991
88.96	1339	88.96	1311	88.96	1282	88.96	1180	88.96	1147	88.96	1117	88.96	955
88.98	1302	88.98	1268	88.98	1259	88.98	1141	88.98	1139	88.98	1055	88.98	1032
89	1377	89	1237	89	1218	89	1183	89	1161	89	1052	89	1012
89.02	1307	89.02	1240	89.02	1256	89.02	1128	89.02	1160	89.02	1057	89.02	1022
89.04	1252	89.04	1267	89.04	1264	89.04	1158	89.04	1133	89.04	1082	89.04	1044
89.06	1282	89.06	1311	89.06	1176	89.06	1198	89.06	1149	89.06	1089	89.06	980
89.08	1310	89.08	1208	89.08	1229	89.08	1155	89.08	1142	89.08	1126	89.08	990
89.1	1245	89.1	1240	89.1	1168	89.1	1072	89.1	1140	89.1	1094	89.1	992
89.12	1299	89.12	1261	89.12	1232	89.12	1162	89.12	1091	89.12	1051	89.12	1059
89.14	1262	89.14	1241	89.14	1218	89.14	1190	89.14	1110	89.14	1056	89.14	1051
89.16	1308	89.16	1256	89.16	1214	89.16	1188	89.16	1144	89.16	1063	89.16	1045
89.18	1224	89.18	1250	89.18	1212	89.18	1174	89.18	1132	89.18	1040	89.18	1020
89.2	1283	89.2	1237	89.2	1247	89.2	1161	89.2	1103	89.2	1043	89.2	1011
89.22	1327	89.22	1300	89.22	1249	89.22	1190	89.22	1143	89.22	1052	89.22	1000
89.24	1305	89.24	1280	89.24	1156	89.24	1199	89.24	1085	89.24	1064	89.24	1042
89.26	1313	89.26	1224	89.26	1176	89.26	1210	89.26	1116	89.26	1079	89.26	1024
89.28	1326	89.28	1301	89.28	1244	89.28	1174	89.28	1091	89.28	1082	89.28	1009
89.3	1243	89.3	1313	89.3	1244	89.3	1172	89.3	1084	89.3	1056	89.3	1008
89.32	1282	89.32	1243	89.32	1176	89.32	1206	89.32	1085	89.32	1042	89.32	1004
89.34	1307	89.34	1270	89.34	1194	89.34	1219	89.34	1104	89.34	1026	89.34	1024
89.36	1220	89.36	1234	89.36	1176	89.36	1152	89.36	1126	89.36	1109	89.36	1006
89.38	1264	89.38	1241	89.38	1132	89.38	1188	89.38	1063	89.38	1094	89.38	1016
89.4	1268	89.4	1221	89.4	1233	89.4	1125	89.4	1113	89.4	1097	89.4	1033
89.42	1220	89.42	1258	89.42	1154	89.42	1078	89.42	1125	89.42	1057	89.42	1025
89.44	1307	89.44	1209	89.44	1183	89.44	1205	89.44	1079	89.44	1078	89.44	1030
89.46	1249	89.46	1241	89.46	1210	89.46	1121	89.46	1124	89.46	1085	89.46	1029
89.48	1247	89.48	1175	89.48	1159	89.48	1129	89.48	1073	89.48	1069	89.48	1052
89.5	1250	89.5	1238	89.5	1214	89.5	1188	89.5	1135	89.5	1019	89.5	1019
89.52	1213	89.52	1272	89.52	1186	89.52	1163	89.52	1132	89.52	1071	89.52	993
89.54	1309	89.54	1281	89.54	1162	89.54	1079	89.54	1073	89.54	1037	89.54	1002
89.56	1210	89.56	1259	89.56	1150	89.56	1162	89.56	1105	89.56	1054	89.56	973
89.58	1216	89.58	1266	89.58	1203	89.58	1186	89.58	1059	89.58	1095	89.58	990
89.6	1300	89.6	1217	89.6	1197	89.6	1154	89.6	1070	89.6	1126	89.6	1043
89.62	1234	89.62	1167	89.62	1204	89.62	1120	89.62	1114	89.62	1083	89.62	993
89.64	1269	89.64	1237	89.64	1166	89.64	1177	89.64	1112	89.64	1076	89.64	1008
89.66	1218	89.66	1177	89.66	1207	89.66	1180	89.66	1098	89.66	1022	89.66	998
89.68	1232	89.68	1226	89.68	1147	89.68	1139	89.68	1070	89.68	1037	89.68	989
89.7	1228	89.7	1175	89.7	1209	89.7	1040	89.7	1118	89.7	1031	89.7	1010
89.72	1274	89.72	1214	89.72	1124	89.72	1116	89.72	1160	89.72	1031	89.72	964
89.74	1224	89.74	1241	89.74	1141	89.74	1114	89.74	1137	89.74	1067	89.74	962
89.76	1189	89.76	1224	89.76	1194	89.76	1140	89.76	1060	89.76	1119	89.76	954
89.78	1192	89.78	1271	89.78	1145	89.78	1131	89.78	1078	89.78	1099	89.78	976
89.8	1295	89.8	1239	89.8	1191	89.8	1176	89.8	1056	89.8	1061	89.8	999
89.82	1140	89.82	1244	89.82	1118	89.82	1132	89.82	1101	89.82	1109	89.82	984
89.84	1153	89.84	1186	89.84	1137	89.84	1185	89.84	1102	89.84	1101	89.84	962
89.86	1229	89.86	1203	89.86	1179	89.86	1122	89.86	1074	89.86	1074	89.86	1025
89.88	1295	89.88	1223	89.88	1191	89.88	1179	89.88	1138	89.88	1081	89.88	983
89.9	1305	89.9	1184	89.9	1197	89.9	1164	89.9	1083	89.9	1101	89.9	962
89.92	1190	89.92	1205	89.92	1186	89.92	1109	89.92	1080	89.92	1103	89.92	1003
89.94	1227	89.94	1175	89.94	1166	89.94	1122	89.94	1093	89.94	1069	89.94	981
89.96	1203	89.96	1233	89.96	1147	89.96	1129	89.96	1093	89.96	1033	89.96	986
89.98	1177	89.98	1259	89.98	1195	89.98	1072	89.98	1050	89.98	1063	89.98	996
90	1225	90	1137	90	1181	90	1173	90	1070	90	1100	90	1006
