# Supplementary material for: Tribological Properties of Nitrate Graphite Foils
Source: Nanomaterials (Basel). 2024 Sep 15;14(18):1499. doi: 10.3390/nano14181499 (PMC11434555; doi:10.3390/nano14181499)
Supplement: Supplementary file 1 [file nanomaterials-14-01499-s001.zip › X-ray data/macrostress/01Hz/160-200/dens_13/TD/188.TXT]

Sample	01_160_13_RD
Comments	Psi = 0.000
Filename	C:\Windmax\Data\2024_05_14\188.raw
Goniometer	Ultima IV
Attachment	MPA-ML4 (with gamma) for stress
ScanningMode	2Theta/Theta
ScanningType	FT
X-Ray	40kV/30mA	X-Ray	40kV/30mA	X-Ray	40kV/30mA	X-Ray	40kV/30mA	X-Ray	40kV/30mA	X-Ray	40kV/30mA	X-Ray	40kV/30mA
DivSlit	2/3?�|2/3deg.	DivSlit	2/3?�|2/3deg.	DivSlit	2/3?�|2/3deg.	DivSlit	2/3?�|2/3deg.	DivSlit	2/3?�|2/3deg.	DivSlit	2/3?�|2/3deg.	DivSlit	2/3?�|2/3deg.
DivH.L.Slit	10.00mm	DivH.L.Slit	10.00mm	DivH.L.Slit	10.00mm	DivH.L.Slit	10.00mm	DivH.L.Slit	10.00mm	DivH.L.Slit	10.00mm	DivH.L.Slit	10.00mm
SctSlit	Open	SctSlit	Open	SctSlit	Open	SctSlit	Open	SctSlit	Open	SctSlit	Open	SctSlit	Open
RecSlit	0.30mm	RecSlit	0.30mm	RecSlit	0.30mm	RecSlit	0.30mm	RecSlit	0.30mm	RecSlit	0.30mm	RecSlit	0.30mm
Start	84	Start	84	Start	84	Start	84	Start	84	Start	84	Start	84
Stop	90	Stop	90	Stop	90	Stop	90	Stop	90	Stop	90	Stop	90
Step	0.02	Step	0.02	Step	0.02	Step	0.02	Step	0.02	Step	0.02	Step	0.02
84	988	84	978	84	953	84	975	84	965	84	919	84	925
84.02	998	84.02	986	84.02	949	84.02	981	84.02	941	84.02	922	84.02	891
84.04	1008	84.04	971	84.04	937	84.04	975	84.04	920	84.04	918	84.04	888
84.06	988	84.06	965	84.06	961	84.06	923	84.06	944	84.06	908	84.06	881
84.08	997	84.08	1047	84.08	988	84.08	971	84.08	934	84.08	983	84.08	900
84.1	1042	84.1	1012	84.1	980	84.1	954	84.1	913	84.1	917	84.1	877
84.12	961	84.12	967	84.12	934	84.12	1012	84.12	891	84.12	906	84.12	934
84.14	951	84.14	977	84.14	1002	84.14	918	84.14	915	84.14	937	84.14	913
84.16	990	84.16	978	84.16	944	84.16	977	84.16	915	84.16	911	84.16	957
84.18	983	84.18	935	84.18	919	84.18	969	84.18	929	84.18	945	84.18	880
84.2	1007	84.2	968	84.2	972	84.2	978	84.2	858	84.2	887	84.2	918
84.22	939	84.22	1026	84.22	953	84.22	925	84.22	1016	84.22	933	84.22	905
84.24	984	84.24	965	84.24	929	84.24	941	84.24	923	84.24	963	84.24	943
84.26	1054	84.26	981	84.26	1003	84.26	908	84.26	936	84.26	906	84.26	873
84.28	969	84.28	1010	84.28	966	84.28	964	84.28	924	84.28	916	84.28	881
84.3	956	84.3	981	84.3	948	84.3	972	84.3	907	84.3	899	84.3	899
84.32	946	84.32	1003	84.32	973	84.32	942	84.32	901	84.32	908	84.32	894
84.34	1043	84.34	985	84.34	1010	84.34	943	84.34	938	84.34	956	84.34	896
84.36	1040	84.36	985	84.36	991	84.36	964	84.36	936	84.36	928	84.36	964
84.38	962	84.38	963	84.38	937	84.38	948	84.38	948	84.38	902	84.38	947
84.4	990	84.4	1013	84.4	945	84.4	927	84.4	875	84.4	933	84.4	872
84.42	1028	84.42	1015	84.42	1026	84.42	928	84.42	983	84.42	922	84.42	929
84.44	1012	84.44	966	84.44	940	84.44	919	84.44	940	84.44	926	84.44	916
84.46	952	84.46	965	84.46	954	84.46	928	84.46	866	84.46	849	84.46	947
84.48	1022	84.48	1020	84.48	1001	84.48	947	84.48	970	84.48	925	84.48	845
84.5	1016	84.5	985	84.5	1000	84.5	939	84.5	969	84.5	982	84.5	898
84.52	979	84.52	989	84.52	1054	84.52	907	84.52	881	84.52	949	84.52	929
84.54	948	84.54	1010	84.54	933	84.54	921	84.54	947	84.54	897	84.54	896
84.56	1008	84.56	978	84.56	999	84.56	959	84.56	920	84.56	971	84.56	914
84.58	988	84.58	995	84.58	957	84.58	948	84.58	933	84.58	902	84.58	898
84.6	950	84.6	1000	84.6	917	84.6	979	84.6	879	84.6	931	84.6	911
84.62	972	84.62	896	84.62	926	84.62	912	84.62	935	84.62	815	84.62	886
84.64	990	84.64	1001	84.64	923	84.64	963	84.64	928	84.64	916	84.64	861
84.66	1050	84.66	1009	84.66	985	84.66	935	84.66	896	84.66	926	84.66	872
84.68	999	84.68	1036	84.68	1007	84.68	947	84.68	947	84.68	890	84.68	869
84.7	1004	84.7	1065	84.7	980	84.7	947	84.7	936	84.7	934	84.7	833
84.72	954	84.72	1008	84.72	1031	84.72	895	84.72	906	84.72	859	84.72	859
84.74	991	84.74	971	84.74	1008	84.74	971	84.74	912	84.74	882	84.74	874
84.76	978	84.76	975	84.76	981	84.76	914	84.76	979	84.76	918	84.76	940
84.78	994	84.78	988	84.78	996	84.78	901	84.78	937	84.78	947	84.78	892
84.8	1072	84.8	1012	84.8	1007	84.8	929	84.8	935	84.8	874	84.8	932
84.82	994	84.82	986	84.82	1011	84.82	979	84.82	914	84.82	953	84.82	817
84.84	1079	84.84	987	84.84	950	84.84	962	84.84	899	84.84	981	84.84	882
84.86	1055	84.86	1099	84.86	1049	84.86	962	84.86	942	84.86	913	84.86	885
84.88	1030	84.88	1011	84.88	984	84.88	905	84.88	927	84.88	906	84.88	872
84.9	1015	84.9	1061	84.9	959	84.9	943	84.9	930	84.9	886	84.9	876
84.92	1013	84.92	1027	84.92	978	84.92	964	84.92	904	84.92	911	84.92	898
84.94	995	84.94	1011	84.94	1054	84.94	985	84.94	964	84.94	932	84.94	879
84.96	1032	84.96	1029	84.96	976	84.96	930	84.96	947	84.96	890	84.96	916
84.98	1054	84.98	1003	84.98	1012	84.98	905	84.98	943	84.98	857	84.98	864
85	1045	85	1044	85	990	85	971	85	864	85	913	85	865
85.02	1022	85.02	1057	85.02	993	85.02	1011	85.02	941	85.02	858	85.02	915
85.04	1025	85.04	1022	85.04	1010	85.04	931	85.04	922	85.04	916	85.04	819
85.06	1024	85.06	1025	85.06	1014	85.06	947	85.06	840	85.06	877	85.06	926
85.08	1074	85.08	975	85.08	1004	85.08	959	85.08	943	85.08	902	85.08	902
85.1	1038	85.1	1062	85.1	1021	85.1	949	85.1	899	85.1	891	85.1	868
85.12	1103	85.12	1057	85.12	1013	85.12	972	85.12	933	85.12	909	85.12	892
85.14	979	85.14	1008	85.14	969	85.14	978	85.14	982	85.14	912	85.14	886
85.16	1075	85.16	979	85.16	982	85.16	1006	85.16	964	85.16	904	85.16	917
85.18	1031	85.18	1020	85.18	1040	85.18	945	85.18	934	85.18	890	85.18	908
85.2	993	85.2	1031	85.2	1057	85.2	951	85.2	960	85.2	941	85.2	938
85.22	1071	85.22	1062	85.22	996	85.22	941	85.22	892	85.22	924	85.22	877
85.24	1038	85.24	1092	85.24	1034	85.24	923	85.24	928	85.24	899	85.24	870
85.26	1100	85.26	1076	85.26	1045	85.26	956	85.26	924	85.26	918	85.26	907
85.28	1074	85.28	1034	85.28	971	85.28	950	85.28	937	85.28	847	85.28	878
85.3	1085	85.3	1083	85.3	1066	85.3	972	85.3	945	85.3	861	85.3	902
85.32	1021	85.32	1118	85.32	1029	85.32	941	85.32	942	85.32	870	85.32	844
85.34	1153	85.34	1117	85.34	1127	85.34	965	85.34	900	85.34	938	85.34	875
85.36	1102	85.36	1114	85.36	1016	85.36	1016	85.36	925	85.36	906	85.36	912
85.38	1090	85.38	1091	85.38	1059	85.38	983	85.38	963	85.38	938	85.38	819
85.4	1138	85.4	1066	85.4	1002	85.4	991	85.4	935	85.4	907	85.4	949
85.42	1150	85.42	1039	85.42	1018	85.42	978	85.42	954	85.42	886	85.42	913
85.44	1079	85.44	1101	85.44	1044	85.44	1013	85.44	903	85.44	892	85.44	857
85.46	1122	85.46	1110	85.46	1060	85.46	982	85.46	933	85.46	912	85.46	858
85.48	1106	85.48	1138	85.48	1117	85.48	984	85.48	966	85.48	891	85.48	920
85.5	1183	85.5	1109	85.5	1079	85.5	1056	85.5	933	85.5	925	85.5	875
85.52	1121	85.52	1106	85.52	1100	85.52	970	85.52	961	85.52	919	85.52	923
85.54	1122	85.54	1167	85.54	1067	85.54	958	85.54	982	85.54	914	85.54	853
85.56	1187	85.56	1061	85.56	1042	85.56	926	85.56	967	85.56	920	85.56	834
85.58	1144	85.58	1138	85.58	1040	85.58	1010	85.58	978	85.58	978	85.58	863
85.6	1111	85.6	1154	85.6	1086	85.6	975	85.6	990	85.6	943	85.6	851
85.62	1188	85.62	1149	85.62	1146	85.62	1040	85.62	925	85.62	892	85.62	913
85.64	1198	85.64	1175	85.64	1096	85.64	1047	85.64	978	85.64	934	85.64	896
85.66	1131	85.66	1229	85.66	1070	85.66	1016	85.66	978	85.66	957	85.66	880
85.68	1217	85.68	1217	85.68	1110	85.68	1066	85.68	956	85.68	910	85.68	931
85.7	1170	85.7	1189	85.7	1118	85.7	962	85.7	921	85.7	984	85.7	868
85.72	1204	85.72	1195	85.72	1183	85.72	1081	85.72	925	85.72	876	85.72	842
85.74	1240	85.74	1200	85.74	1075	85.74	1008	85.74	897	85.74	955	85.74	906
85.76	1241	85.76	1190	85.76	1071	85.76	1057	85.76	929	85.76	945	85.76	862
85.78	1241	85.78	1187	85.78	1113	85.78	1029	85.78	962	85.78	850	85.78	887
85.8	1223	85.8	1184	85.8	1109	85.8	1077	85.8	935	85.8	895	85.8	873
85.82	1290	85.82	1173	85.82	1149	85.82	1017	85.82	964	85.82	933	85.82	845
85.84	1249	85.84	1293	85.84	1211	85.84	1057	85.84	978	85.84	918	85.84	873
85.86	1315	85.86	1220	85.86	1088	85.86	1058	85.86	968	85.86	935	85.86	893
85.88	1326	85.88	1200	85.88	1139	85.88	1134	85.88	979	85.88	911	85.88	942
85.9	1252	85.9	1249	85.9	1157	85.9	1090	85.9	974	85.9	891	85.9	930
85.92	1241	85.92	1220	85.92	1189	85.92	1089	85.92	961	85.92	870	85.92	872
85.94	1378	85.94	1300	85.94	1234	85.94	1048	85.94	999	85.94	950	85.94	926
85.96	1375	85.96	1295	85.96	1206	85.96	1108	85.96	966	85.96	926	85.96	926
85.98	1359	85.98	1340	85.98	1231	85.98	1114	85.98	1015	85.98	977	85.98	863
86	1408	86	1374	86	1231	86	1110	86	934	86	969	86	920
86.02	1405	86.02	1419	86.02	1251	86.02	1162	86.02	987	86.02	983	86.02	896
86.04	1418	86.04	1408	86.04	1242	86.04	1152	86.04	983	86.04	943	86.04	924
86.06	1452	86.06	1341	86.06	1356	86.06	1112	86.06	1083	86.06	963	86.06	904
86.08	1474	86.08	1411	86.08	1208	86.08	1158	86.08	996	86.08	980	86.08	923
86.1	1521	86.1	1500	86.1	1249	86.1	1146	86.1	994	86.1	957	86.1	855
86.12	1504	86.12	1458	86.12	1341	86.12	1159	86.12	1003	86.12	903	86.12	923
86.14	1606	86.14	1481	86.14	1325	86.14	1207	86.14	990	86.14	951	86.14	926
86.16	1542	86.16	1525	86.16	1390	86.16	1164	86.16	1056	86.16	1035	86.16	898
86.18	1649	86.18	1491	86.18	1395	86.18	1211	86.18	1092	86.18	1012	86.18	1002
86.2	1583	86.2	1494	86.2	1380	86.2	1241	86.2	1098	86.2	947	86.2	937
86.22	1612	86.22	1500	86.22	1413	86.22	1216	86.22	1070	86.22	924	86.22	897
86.24	1651	86.24	1564	86.24	1422	86.24	1311	86.24	1044	86.24	949	86.24	928
86.26	1606	86.26	1697	86.26	1499	86.26	1265	86.26	1127	86.26	1014	86.26	915
86.28	1787	86.28	1669	86.28	1455	86.28	1220	86.28	1033	86.28	970	86.28	902
86.3	1694	86.3	1643	86.3	1507	86.3	1271	86.3	1205	86.3	998	86.3	879
86.32	1760	86.32	1771	86.32	1516	86.32	1341	86.32	1028	86.32	1021	86.32	910
86.34	1907	86.34	1682	86.34	1543	86.34	1309	86.34	1123	86.34	1030	86.34	881
86.36	1835	86.36	1754	86.36	1626	86.36	1399	86.36	1114	86.36	977	86.36	905
86.38	1879	86.38	1827	86.38	1667	86.38	1309	86.38	1122	86.38	997	86.38	911
86.4	2025	86.4	2006	86.4	1707	86.4	1347	86.4	1191	86.4	1040	86.4	950
86.42	2001	86.42	1974	86.42	1774	86.42	1435	86.42	1170	86.42	1007	86.42	995
86.44	2137	86.44	1986	86.44	1806	86.44	1420	86.44	1195	86.44	977	86.44	929
86.46	2120	86.46	1993	86.46	1758	86.46	1466	86.46	1219	86.46	1001	86.46	910
86.48	2143	86.48	2163	86.48	1847	86.48	1423	86.48	1227	86.48	1018	86.48	919
86.5	2272	86.5	2114	86.5	1922	86.5	1527	86.5	1247	86.5	1071	86.5	927
86.52	2309	86.52	2246	86.52	1926	86.52	1570	86.52	1242	86.52	1051	86.52	918
86.54	2420	86.54	2329	86.54	1939	86.54	1516	86.54	1240	86.54	1042	86.54	897
86.56	2477	86.56	2342	86.56	1946	86.56	1672	86.56	1297	86.56	1023	86.56	942
86.58	2584	86.58	2433	86.58	2058	86.58	1681	86.58	1263	86.58	1086	86.58	900
86.6	2701	86.6	2514	86.6	2133	86.6	1674	86.6	1261	86.6	1028	86.6	959
86.62	2739	86.62	2641	86.62	2120	86.62	1684	86.62	1287	86.62	1093	86.62	984
86.64	2782	86.64	2666	86.64	2203	86.64	1761	86.64	1288	86.64	1097	86.64	927
86.66	3036	86.66	2638	86.66	2329	86.66	1727	86.66	1360	86.66	1066	86.66	966
86.68	3117	86.68	2828	86.68	2326	86.68	1791	86.68	1319	86.68	1069	86.68	959
86.7	3068	86.7	3056	86.7	2359	86.7	1811	86.7	1408	86.7	1090	86.7	924
86.72	3256	86.72	3107	86.72	2539	86.72	1907	86.72	1392	86.72	1102	86.72	948
86.74	3309	86.74	3076	86.74	2550	86.74	1820	86.74	1434	86.74	1027	86.74	921
86.76	3470	86.76	3121	86.76	2528	86.76	1886	86.76	1390	86.76	1190	86.76	911
86.78	3610	86.78	3335	86.78	2630	86.78	1881	86.78	1360	86.78	1090	86.78	943
86.8	3733	86.8	3419	86.8	2733	86.8	1955	86.8	1383	86.8	1060	86.8	959
86.82	3775	86.82	3497	86.82	2746	86.82	1963	86.82	1475	86.82	1095	86.82	982
86.84	3752	86.84	3591	86.84	2812	86.84	2010	86.84	1400	86.84	1085	86.84	911
86.86	3935	86.86	3702	86.86	2858	86.86	2047	86.86	1476	86.86	1123	86.86	959
86.88	4088	86.88	3730	86.88	2873	86.88	1987	86.88	1475	86.88	1120	86.88	976
86.9	4019	86.9	3714	86.9	2833	86.9	2006	86.9	1462	86.9	1115	86.9	924
86.92	4181	86.92	3884	86.92	2854	86.92	2088	86.92	1434	86.92	1113	86.92	1020
86.94	4247	86.94	3868	86.94	2810	86.94	2109	86.94	1437	86.94	1070	86.94	940
86.96	4259	86.96	3902	86.96	2936	86.96	2072	86.96	1426	86.96	1104	86.96	966
86.98	4509	86.98	3818	86.98	3038	86.98	2082	86.98	1503	86.98	1114	86.98	926
87	4375	87	3911	87	2988	87	2125	87	1398	87	1122	87	933
87.02	4216	87.02	3875	87.02	2909	87.02	2015	87.02	1408	87.02	1072	87.02	1011
87.04	4218	87.04	3755	87.04	2943	87.04	2070	87.04	1488	87.04	1128	87.04	971
87.06	4105	87.06	3756	87.06	2856	87.06	1954	87.06	1483	87.06	1141	87.06	923
87.08	4087	87.08	3817	87.08	2775	87.08	1968	87.08	1377	87.08	1084	87.08	960
87.1	4000	87.1	3685	87.1	2694	87.1	1999	87.1	1444	87.1	1106	87.1	987
87.12	3965	87.12	3585	87.12	2741	87.12	1964	87.12	1395	87.12	1092	87.12	973
87.14	3747	87.14	3382	87.14	2722	87.14	1962	87.14	1405	87.14	1084	87.14	950
87.16	3698	87.16	3307	87.16	2741	87.16	1830	87.16	1409	87.16	1083	87.16	960
87.18	3561	87.18	3251	87.18	2593	87.18	1912	87.18	1404	87.18	1089	87.18	940
87.2	3512	87.2	3223	87.2	2528	87.2	1873	87.2	1383	87.2	1054	87.2	942
87.22	3369	87.22	3052	87.22	2489	87.22	1840	87.22	1362	87.22	1109	87.22	948
87.24	3238	87.24	3041	87.24	2457	87.24	1795	87.24	1403	87.24	1036	87.24	912
87.26	3105	87.26	2917	87.26	2367	87.26	1739	87.26	1307	87.26	1026	87.26	944
87.28	3102	87.28	2827	87.28	2256	87.28	1773	87.28	1337	87.28	1036	87.28	870
87.3	2960	87.3	2766	87.3	2214	87.3	1659	87.3	1286	87.3	1101	87.3	916
87.32	2821	87.32	2691	87.32	2176	87.32	1754	87.32	1334	87.32	1067	87.32	878
87.34	2795	87.34	2552	87.34	2099	87.34	1629	87.34	1285	87.34	1046	87.34	925
87.36	2676	87.36	2505	87.36	2028	87.36	1598	87.36	1310	87.36	1009	87.36	954
87.38	2693	87.38	2409	87.38	1975	87.38	1546	87.38	1194	87.38	1009	87.38	907
87.4	2487	87.4	2414	87.4	1885	87.4	1575	87.4	1196	87.4	1104	87.4	811
87.42	2345	87.42	2192	87.42	1850	87.42	1501	87.42	1245	87.42	964	87.42	888
87.44	2198	87.44	2079	87.44	1826	87.44	1531	87.44	1202	87.44	995	87.44	933
87.46	2273	87.46	2017	87.46	1794	87.46	1502	87.46	1144	87.46	1046	87.46	945
87.48	2064	87.48	1950	87.48	1677	87.48	1405	87.48	1186	87.48	946	87.48	899
87.5	2005	87.5	1959	87.5	1700	87.5	1449	87.5	1100	87.5	1002	87.5	890
87.52	1888	87.52	1859	87.52	1568	87.52	1353	87.52	1103	87.52	1023	87.52	945
87.54	1996	87.54	1743	87.54	1568	87.54	1357	87.54	1094	87.54	1004	87.54	881
87.56	1797	87.56	1747	87.56	1495	87.56	1319	87.56	1136	87.56	954	87.56	805
87.58	1791	87.58	1661	87.58	1555	87.58	1283	87.58	1132	87.58	1019	87.58	854
87.6	1716	87.6	1606	87.6	1487	87.6	1277	87.6	1057	87.6	879	87.6	843
87.62	1665	87.62	1666	87.62	1380	87.62	1243	87.62	1090	87.62	981	87.62	895
87.64	1656	87.64	1603	87.64	1427	87.64	1181	87.64	1070	87.64	966	87.64	844
87.66	1571	87.66	1567	87.66	1342	87.66	1193	87.66	1008	87.66	968	87.66	839
87.68	1567	87.68	1492	87.68	1363	87.68	1186	87.68	1029	87.68	919	87.68	836
87.7	1480	87.7	1460	87.7	1382	87.7	1120	87.7	1045	87.7	930	87.7	906
87.72	1515	87.72	1412	87.72	1294	87.72	1189	87.72	1033	87.72	880	87.72	815
87.74	1480	87.74	1448	87.74	1335	87.74	1161	87.74	1005	87.74	861	87.74	802
87.76	1462	87.76	1444	87.76	1184	87.76	1135	87.76	1016	87.76	897	87.76	936
87.78	1384	87.78	1364	87.78	1242	87.78	1047	87.78	1011	87.78	896	87.78	888
87.8	1394	87.8	1351	87.8	1213	87.8	1115	87.8	984	87.8	901	87.8	830
87.82	1403	87.82	1306	87.82	1270	87.82	1047	87.82	998	87.82	891	87.82	808
87.84	1363	87.84	1297	87.84	1310	87.84	1035	87.84	948	87.84	904	87.84	807
87.86	1369	87.86	1251	87.86	1197	87.86	1126	87.86	963	87.86	888	87.86	878
87.88	1380	87.88	1308	87.88	1180	87.88	1066	87.88	975	87.88	835	87.88	865
87.9	1304	87.9	1274	87.9	1151	87.9	1086	87.9	941	87.9	833	87.9	825
87.92	1310	87.92	1283	87.92	1188	87.92	1006	87.92	941	87.92	902	87.92	843
87.94	1226	87.94	1219	87.94	1151	87.94	1008	87.94	891	87.94	938	87.94	835
87.96	1240	87.96	1223	87.96	1144	87.96	1048	87.96	936	87.96	881	87.96	800
87.98	1313	87.98	1173	87.98	1071	87.98	989	87.98	927	87.98	886	87.98	886
88	1258	88	1225	88	1171	88	987	88	938	88	866	88	807
88.02	1246	88.02	1195	88.02	1159	88.02	1016	88.02	949	88.02	913	88.02	784
88.04	1232	88.04	1161	88.04	1016	88.04	1045	88.04	931	88.04	834	88.04	825
88.06	1205	88.06	1145	88.06	1058	88.06	999	88.06	899	88.06	922	88.06	873
88.08	1235	88.08	1186	88.08	1083	88.08	1005	88.08	922	88.08	887	88.08	853
88.1	1255	88.1	1148	88.1	1013	88.1	985	88.1	927	88.1	839	88.1	861
88.12	1186	88.12	1164	88.12	1062	88.12	954	88.12	912	88.12	871	88.12	795
88.14	1100	88.14	1173	88.14	1039	88.14	990	88.14	970	88.14	859	88.14	835
88.16	1169	88.16	1144	88.16	1039	88.16	972	88.16	894	88.16	906	88.16	790
88.18	1045	88.18	1131	88.18	1033	88.18	993	88.18	943	88.18	900	88.18	810
88.2	1119	88.2	1131	88.2	1078	88.2	988	88.2	854	88.2	797	88.2	840
88.22	1108	88.22	1114	88.22	1036	88.22	918	88.22	863	88.22	867	88.22	814
88.24	1146	88.24	1074	88.24	1082	88.24	962	88.24	962	88.24	856	88.24	828
88.26	1106	88.26	1111	88.26	1060	88.26	953	88.26	915	88.26	886	88.26	778
88.28	1101	88.28	1132	88.28	1008	88.28	983	88.28	949	88.28	840	88.28	822
88.3	1038	88.3	1051	88.3	1023	88.3	936	88.3	920	88.3	880	88.3	804
88.32	1165	88.32	1100	88.32	1039	88.32	952	88.32	844	88.32	861	88.32	852
88.34	1033	88.34	1044	88.34	1027	88.34	933	88.34	870	88.34	831	88.34	802
88.36	1135	88.36	1060	88.36	1032	88.36	1000	88.36	910	88.36	819	88.36	811
88.38	1104	88.38	1055	88.38	1015	88.38	872	88.38	923	88.38	879	88.38	811
88.4	995	88.4	1094	88.4	1001	88.4	929	88.4	895	88.4	860	88.4	838
88.42	1074	88.42	1086	88.42	995	88.42	962	88.42	858	88.42	847	88.42	805
88.44	1081	88.44	1042	88.44	998	88.44	904	88.44	921	88.44	833	88.44	853
88.46	1071	88.46	1027	88.46	980	88.46	952	88.46	859	88.46	871	88.46	840
88.48	1085	88.48	1079	88.48	954	88.48	948	88.48	853	88.48	867	88.48	793
88.5	1080	88.5	1104	88.5	1062	88.5	893	88.5	873	88.5	874	88.5	822
88.52	1055	88.52	1048	88.52	1006	88.52	914	88.52	922	88.52	867	88.52	792
88.54	1062	88.54	1052	88.54	959	88.54	945	88.54	902	88.54	784	88.54	823
88.56	1029	88.56	1021	88.56	1012	88.56	927	88.56	932	88.56	824	88.56	781
88.58	1027	88.58	1060	88.58	1012	88.58	883	88.58	896	88.58	846	88.58	848
88.6	1016	88.6	1000	88.6	977	88.6	902	88.6	894	88.6	860	88.6	818
88.62	1045	88.62	1020	88.62	894	88.62	904	88.62	899	88.62	786	88.62	795
88.64	1038	88.64	981	88.64	945	88.64	953	88.64	857	88.64	842	88.64	827
88.66	1050	88.66	1020	88.66	981	88.66	885	88.66	836	88.66	831	88.66	783
88.68	1072	88.68	943	88.68	999	88.68	967	88.68	933	88.68	846	88.68	809
88.7	1027	88.7	1053	88.7	959	88.7	866	88.7	869	88.7	830	88.7	726
88.72	1002	88.72	1012	88.72	934	88.72	887	88.72	888	88.72	853	88.72	814
88.74	1023	88.74	959	88.74	995	88.74	914	88.74	835	88.74	835	88.74	856
88.76	959	88.76	973	88.76	950	88.76	920	88.76	900	88.76	831	88.76	783
88.78	1037	88.78	992	88.78	970	88.78	903	88.78	877	88.78	845	88.78	828
88.8	990	88.8	1051	88.8	964	88.8	904	88.8	858	88.8	857	88.8	795
88.82	980	88.82	952	88.82	967	88.82	953	88.82	856	88.82	821	88.82	790
88.84	968	88.84	972	88.84	957	88.84	898	88.84	887	88.84	846	88.84	762
88.86	956	88.86	1005	88.86	965	88.86	888	88.86	841	88.86	846	88.86	795
88.88	941	88.88	1055	88.88	957	88.88	965	88.88	864	88.88	818	88.88	772
88.9	1034	88.9	986	88.9	950	88.9	917	88.9	837	88.9	829	88.9	773
88.92	968	88.92	1002	88.92	899	88.92	900	88.92	849	88.92	828	88.92	807
88.94	990	88.94	1003	88.94	1022	88.94	880	88.94	856	88.94	816	88.94	784
88.96	963	88.96	963	88.96	942	88.96	921	88.96	807	88.96	891	88.96	815
88.98	996	88.98	1000	88.98	969	88.98	895	88.98	896	88.98	821	88.98	785
89	1052	89	1045	89	917	89	883	89	852	89	786	89	799
89.02	955	89.02	956	89.02	948	89.02	849	89.02	836	89.02	863	89.02	778
89.04	981	89.04	995	89.04	948	89.04	885	89.04	853	89.04	839	89.04	764
89.06	920	89.06	930	89.06	868	89.06	877	89.06	872	89.06	813	89.06	750
89.08	1002	89.08	956	89.08	911	89.08	885	89.08	880	89.08	792	89.08	826
89.1	978	89.1	952	89.1	968	89.1	874	89.1	818	89.1	823	89.1	850
89.12	994	89.12	961	89.12	924	89.12	871	89.12	900	89.12	885	89.12	797
89.14	955	89.14	987	89.14	968	89.14	894	89.14	859	89.14	812	89.14	837
89.16	1009	89.16	921	89.16	877	89.16	893	89.16	835	89.16	805	89.16	756
89.18	998	89.18	929	89.18	897	89.18	848	89.18	878	89.18	847	89.18	784
89.2	1008	89.2	1004	89.2	937	89.2	825	89.2	909	89.2	828	89.2	871
89.22	939	89.22	1006	89.22	944	89.22	890	89.22	913	89.22	817	89.22	830
89.24	926	89.24	926	89.24	908	89.24	925	89.24	851	89.24	791	89.24	752
89.26	987	89.26	974	89.26	939	89.26	853	89.26	828	89.26	840	89.26	821
89.28	963	89.28	973	89.28	939	89.28	834	89.28	858	89.28	810	89.28	824
89.3	953	89.3	979	89.3	849	89.3	880	89.3	863	89.3	783	89.3	781
89.32	975	89.32	909	89.32	930	89.32	909	89.32	852	89.32	837	89.32	849
89.34	900	89.34	962	89.34	929	89.34	901	89.34	854	89.34	804	89.34	761
89.36	947	89.36	957	89.36	959	89.36	919	89.36	836	89.36	796	89.36	781
89.38	935	89.38	918	89.38	916	89.38	860	89.38	782	89.38	816	89.38	815
89.4	962	89.4	916	89.4	904	89.4	930	89.4	793	89.4	887	89.4	791
89.42	959	89.42	901	89.42	923	89.42	923	89.42	853	89.42	836	89.42	789
89.44	951	89.44	885	89.44	898	89.44	865	89.44	860	89.44	819	89.44	750
89.46	963	89.46	935	89.46	935	89.46	915	89.46	844	89.46	788	89.46	748
89.48	966	89.48	874	89.48	882	89.48	875	89.48	854	89.48	820	89.48	874
89.5	919	89.5	910	89.5	896	89.5	871	89.5	843	89.5	812	89.5	803
89.52	933	89.52	941	89.52	945	89.52	900	89.52	849	89.52	863	89.52	786
89.54	903	89.54	963	89.54	897	89.54	890	89.54	845	89.54	834	89.54	811
89.56	886	89.56	911	89.56	938	89.56	845	89.56	838	89.56	853	89.56	800
89.58	956	89.58	887	89.58	939	89.58	874	89.58	831	89.58	846	89.58	745
89.6	948	89.6	938	89.6	956	89.6	857	89.6	867	89.6	803	89.6	812
89.62	978	89.62	925	89.62	948	89.62	862	89.62	828	89.62	801	89.62	760
89.64	960	89.64	907	89.64	916	89.64	877	89.64	843	89.64	798	89.64	771
89.66	892	89.66	962	89.66	864	89.66	850	89.66	786	89.66	864	89.66	801
89.68	923	89.68	894	89.68	890	89.68	901	89.68	877	89.68	850	89.68	760
89.7	959	89.7	891	89.7	849	89.7	853	89.7	816	89.7	865	89.7	809
89.72	909	89.72	933	89.72	950	89.72	856	89.72	839	89.72	831	89.72	815
89.74	966	89.74	912	89.74	918	89.74	867	89.74	801	89.74	830	89.74	789
89.76	988	89.76	918	89.76	895	89.76	857	89.76	839	89.76	813	89.76	762
89.78	934	89.78	928	89.78	854	89.78	920	89.78	820	89.78	827	89.78	832
89.8	950	89.8	952	89.8	925	89.8	843	89.8	856	89.8	794	89.8	776
89.82	866	89.82	950	89.82	937	89.82	890	89.82	791	89.82	850	89.82	827
89.84	889	89.84	927	89.84	886	89.84	797	89.84	846	89.84	771	89.84	765
89.86	914	89.86	877	89.86	914	89.86	843	89.86	805	89.86	800	89.86	750
89.88	946	89.88	905	89.88	878	89.88	895	89.88	832	89.88	812	89.88	792
89.9	912	89.9	904	89.9	910	89.9	850	89.9	827	89.9	837	89.9	749
89.92	867	89.92	927	89.92	918	89.92	877	89.92	809	89.92	804	89.92	812
89.94	957	89.94	872	89.94	876	89.94	851	89.94	835	89.94	820	89.94	785
89.96	928	89.96	937	89.96	892	89.96	900	89.96	824	89.96	793	89.96	851
89.98	879	89.98	903	89.98	878	89.98	895	89.98	894	89.98	839	89.98	807
90	959	90	912	90	931	90	895	90	850	90	819	90	800
