# Supplementary material for: Tribological Properties of Nitrate Graphite Foils
Source: Nanomaterials (Basel). 2024 Sep 15;14(18):1499. doi: 10.3390/nano14181499 (PMC11434555; doi:10.3390/nano14181499)
Supplement: Supplementary file 1 [file nanomaterials-14-01499-s001.zip › X-ray data/macrostress/01Hz/160-200/dens_16/RD/191.TXT]

Sample	01_160_16_TD
Comments	Psi = 0.000
Filename	C:\Windmax\Data\2024_05_14\191.raw
Goniometer	Ultima IV
Attachment	MPA-ML4 (with gamma) for stress
ScanningMode	2Theta/Theta
ScanningType	FT
X-Ray	40kV/30mA	X-Ray	40kV/30mA	X-Ray	40kV/30mA	X-Ray	40kV/30mA	X-Ray	40kV/30mA	X-Ray	40kV/30mA	X-Ray	40kV/30mA
DivSlit	2/3?�|2/3deg.	DivSlit	2/3?�|2/3deg.	DivSlit	2/3?�|2/3deg.	DivSlit	2/3?�|2/3deg.	DivSlit	2/3?�|2/3deg.	DivSlit	2/3?�|2/3deg.	DivSlit	2/3?�|2/3deg.
DivH.L.Slit	10.00mm	DivH.L.Slit	10.00mm	DivH.L.Slit	10.00mm	DivH.L.Slit	10.00mm	DivH.L.Slit	10.00mm	DivH.L.Slit	10.00mm	DivH.L.Slit	10.00mm
SctSlit	Open	SctSlit	Open	SctSlit	Open	SctSlit	Open	SctSlit	Open	SctSlit	Open	SctSlit	Open
RecSlit	0.30mm	RecSlit	0.30mm	RecSlit	0.30mm	RecSlit	0.30mm	RecSlit	0.30mm	RecSlit	0.30mm	RecSlit	0.30mm
Start	84	Start	84	Start	84	Start	84	Start	84	Start	84	Start	84
Stop	90	Stop	90	Stop	90	Stop	90	Stop	90	Stop	90	Stop	90
Step	0.02	Step	0.02	Step	0.02	Step	0.02	Step	0.02	Step	0.02	Step	0.02
84	1289	84	1325	84	1294	84	1197	84	1164	84	1182	84	1070
84.02	1321	84.02	1289	84.02	1233	84.02	1212	84.02	1139	84.02	1169	84.02	1146
84.04	1299	84.04	1278	84.04	1292	84.04	1110	84.04	1230	84.04	1093	84.04	1076
84.06	1311	84.06	1250	84.06	1259	84.06	1222	84.06	1184	84.06	1155	84.06	1166
84.08	1295	84.08	1303	84.08	1213	84.08	1242	84.08	1207	84.08	1133	84.08	1076
84.1	1257	84.1	1287	84.1	1275	84.1	1184	84.1	1160	84.1	1124	84.1	1046
84.12	1268	84.12	1215	84.12	1270	84.12	1239	84.12	1144	84.12	1156	84.12	1118
84.14	1287	84.14	1334	84.14	1270	84.14	1210	84.14	1146	84.14	1170	84.14	1099
84.16	1212	84.16	1281	84.16	1209	84.16	1211	84.16	1142	84.16	1105	84.16	1116
84.18	1203	84.18	1346	84.18	1305	84.18	1183	84.18	1161	84.18	1145	84.18	1069
84.2	1237	84.2	1333	84.2	1276	84.2	1221	84.2	1196	84.2	1120	84.2	1111
84.22	1318	84.22	1297	84.22	1233	84.22	1184	84.22	1109	84.22	1098	84.22	1097
84.24	1276	84.24	1224	84.24	1238	84.24	1217	84.24	1141	84.24	1148	84.24	1094
84.26	1245	84.26	1329	84.26	1232	84.26	1265	84.26	1170	84.26	1141	84.26	1114
84.28	1282	84.28	1315	84.28	1214	84.28	1305	84.28	1142	84.28	1108	84.28	1122
84.3	1291	84.3	1296	84.3	1234	84.3	1245	84.3	1204	84.3	1119	84.3	1085
84.32	1304	84.32	1244	84.32	1217	84.32	1208	84.32	1200	84.32	1158	84.32	1081
84.34	1306	84.34	1247	84.34	1207	84.34	1226	84.34	1172	84.34	1112	84.34	1065
84.36	1318	84.36	1267	84.36	1253	84.36	1181	84.36	1213	84.36	1119	84.36	1072
84.38	1338	84.38	1240	84.38	1263	84.38	1137	84.38	1185	84.38	1130	84.38	1115
84.4	1304	84.4	1203	84.4	1292	84.4	1210	84.4	1112	84.4	1150	84.4	1120
84.42	1319	84.42	1304	84.42	1243	84.42	1184	84.42	1224	84.42	1122	84.42	1090
84.44	1343	84.44	1219	84.44	1295	84.44	1223	84.44	1095	84.44	1145	84.44	1091
84.46	1290	84.46	1314	84.46	1276	84.46	1194	84.46	1132	84.46	1074	84.46	1112
84.48	1243	84.48	1316	84.48	1279	84.48	1224	84.48	1145	84.48	1085	84.48	977
84.5	1314	84.5	1345	84.5	1256	84.5	1236	84.5	1150	84.5	1169	84.5	1113
84.52	1345	84.52	1306	84.52	1231	84.52	1210	84.52	1153	84.52	1210	84.52	1118
84.54	1336	84.54	1248	84.54	1266	84.54	1227	84.54	1174	84.54	1060	84.54	1061
84.56	1259	84.56	1288	84.56	1143	84.56	1222	84.56	1160	84.56	1139	84.56	1084
84.58	1283	84.58	1195	84.58	1213	84.58	1205	84.58	1229	84.58	1140	84.58	1127
84.6	1299	84.6	1315	84.6	1174	84.6	1174	84.6	1157	84.6	1097	84.6	1077
84.62	1305	84.62	1294	84.62	1258	84.62	1174	84.62	1145	84.62	1111	84.62	1053
84.64	1261	84.64	1301	84.64	1286	84.64	1195	84.64	1190	84.64	1186	84.64	1118
84.66	1311	84.66	1302	84.66	1306	84.66	1252	84.66	1178	84.66	1096	84.66	1079
84.68	1371	84.68	1318	84.68	1233	84.68	1178	84.68	1164	84.68	1073	84.68	1148
84.7	1356	84.7	1328	84.7	1341	84.7	1196	84.7	1227	84.7	1161	84.7	1103
84.72	1399	84.72	1329	84.72	1343	84.72	1247	84.72	1162	84.72	1186	84.72	1085
84.74	1357	84.74	1308	84.74	1200	84.74	1226	84.74	1125	84.74	1100	84.74	1092
84.76	1318	84.76	1323	84.76	1284	84.76	1241	84.76	1171	84.76	1152	84.76	1092
84.78	1357	84.78	1282	84.78	1276	84.78	1276	84.78	1163	84.78	1092	84.78	1070
84.8	1242	84.8	1299	84.8	1282	84.8	1277	84.8	1180	84.8	1118	84.8	1129
84.82	1334	84.82	1270	84.82	1267	84.82	1212	84.82	1146	84.82	1148	84.82	1139
84.84	1315	84.84	1326	84.84	1277	84.84	1210	84.84	1158	84.84	1142	84.84	1071
84.86	1275	84.86	1313	84.86	1259	84.86	1202	84.86	1182	84.86	1090	84.86	1126
84.88	1347	84.88	1348	84.88	1312	84.88	1198	84.88	1153	84.88	1178	84.88	1091
84.9	1270	84.9	1337	84.9	1309	84.9	1203	84.9	1178	84.9	1115	84.9	1070
84.92	1357	84.92	1291	84.92	1255	84.92	1196	84.92	1156	84.92	1109	84.92	1102
84.94	1359	84.94	1300	84.94	1255	84.94	1197	84.94	1198	84.94	1131	84.94	1080
84.96	1359	84.96	1320	84.96	1246	84.96	1178	84.96	1188	84.96	1131	84.96	1050
84.98	1407	84.98	1326	84.98	1307	84.98	1270	84.98	1185	84.98	1132	84.98	1098
85	1360	85	1329	85	1279	85	1192	85	1237	85	1116	85	1101
85.02	1398	85.02	1362	85.02	1291	85.02	1286	85.02	1172	85.02	1133	85.02	1094
85.04	1372	85.04	1338	85.04	1303	85.04	1261	85.04	1211	85.04	1098	85.04	1100
85.06	1369	85.06	1353	85.06	1257	85.06	1305	85.06	1220	85.06	1127	85.06	1087
85.08	1414	85.08	1381	85.08	1352	85.08	1242	85.08	1170	85.08	1151	85.08	1117
85.1	1339	85.1	1360	85.1	1285	85.1	1290	85.1	1245	85.1	1085	85.1	1080
85.12	1350	85.12	1348	85.12	1361	85.12	1227	85.12	1140	85.12	1134	85.12	1142
85.14	1412	85.14	1382	85.14	1350	85.14	1258	85.14	1119	85.14	1134	85.14	1054
85.16	1423	85.16	1345	85.16	1378	85.16	1284	85.16	1181	85.16	1137	85.16	1048
85.18	1422	85.18	1422	85.18	1271	85.18	1263	85.18	1197	85.18	1151	85.18	1059
85.2	1395	85.2	1376	85.2	1356	85.2	1257	85.2	1209	85.2	1132	85.2	1073
85.22	1437	85.22	1426	85.22	1353	85.22	1296	85.22	1201	85.22	1139	85.22	1064
85.24	1432	85.24	1411	85.24	1325	85.24	1278	85.24	1186	85.24	1153	85.24	1062
85.26	1379	85.26	1395	85.26	1350	85.26	1273	85.26	1235	85.26	1134	85.26	1001
85.28	1480	85.28	1384	85.28	1405	85.28	1352	85.28	1135	85.28	1167	85.28	1104
85.3	1401	85.3	1398	85.3	1276	85.3	1262	85.3	1180	85.3	1117	85.3	1119
85.32	1377	85.32	1397	85.32	1372	85.32	1262	85.32	1218	85.32	1140	85.32	1022
85.34	1441	85.34	1396	85.34	1361	85.34	1207	85.34	1190	85.34	1147	85.34	1166
85.36	1413	85.36	1455	85.36	1346	85.36	1292	85.36	1176	85.36	1154	85.36	1076
85.38	1433	85.38	1389	85.38	1324	85.38	1262	85.38	1220	85.38	1126	85.38	1113
85.4	1388	85.4	1418	85.4	1318	85.4	1236	85.4	1203	85.4	1077	85.4	1134
85.42	1402	85.42	1440	85.42	1366	85.42	1230	85.42	1183	85.42	1117	85.42	1153
85.44	1443	85.44	1461	85.44	1357	85.44	1347	85.44	1209	85.44	1203	85.44	1089
85.46	1428	85.46	1461	85.46	1411	85.46	1245	85.46	1182	85.46	1126	85.46	1107
85.48	1475	85.48	1433	85.48	1386	85.48	1342	85.48	1223	85.48	1211	85.48	1105
85.5	1461	85.5	1460	85.5	1377	85.5	1273	85.5	1157	85.5	1137	85.5	1030
85.52	1479	85.52	1479	85.52	1399	85.52	1263	85.52	1236	85.52	1111	85.52	1134
85.54	1373	85.54	1462	85.54	1412	85.54	1324	85.54	1221	85.54	1156	85.54	1146
85.56	1566	85.56	1478	85.56	1378	85.56	1270	85.56	1324	85.56	1100	85.56	1072
85.58	1545	85.58	1509	85.58	1417	85.58	1342	85.58	1202	85.58	1200	85.58	1064
85.6	1512	85.6	1472	85.6	1405	85.6	1270	85.6	1246	85.6	1208	85.6	1038
85.62	1533	85.62	1514	85.62	1380	85.62	1293	85.62	1153	85.62	1224	85.62	1123
85.64	1552	85.64	1490	85.64	1446	85.64	1316	85.64	1202	85.64	1177	85.64	1114
85.66	1475	85.66	1527	85.66	1335	85.66	1365	85.66	1261	85.66	1189	85.66	1112
85.68	1515	85.68	1534	85.68	1387	85.68	1362	85.68	1216	85.68	1119	85.68	1053
85.7	1593	85.7	1499	85.7	1436	85.7	1350	85.7	1267	85.7	1195	85.7	1079
85.72	1554	85.72	1598	85.72	1446	85.72	1257	85.72	1318	85.72	1158	85.72	1047
85.74	1488	85.74	1575	85.74	1488	85.74	1340	85.74	1227	85.74	1173	85.74	1096
85.76	1630	85.76	1576	85.76	1544	85.76	1393	85.76	1225	85.76	1230	85.76	1117
85.78	1615	85.78	1502	85.78	1472	85.78	1315	85.78	1257	85.78	1164	85.78	1102
85.8	1574	85.8	1642	85.8	1466	85.8	1340	85.8	1293	85.8	1132	85.8	1095
85.82	1633	85.82	1579	85.82	1516	85.82	1362	85.82	1268	85.82	1156	85.82	1049
85.84	1719	85.84	1562	85.84	1496	85.84	1315	85.84	1270	85.84	1213	85.84	1084
85.86	1656	85.86	1599	85.86	1488	85.86	1399	85.86	1259	85.86	1160	85.86	1036
85.88	1701	85.88	1621	85.88	1440	85.88	1420	85.88	1269	85.88	1177	85.88	1136
85.9	1648	85.9	1628	85.9	1584	85.9	1348	85.9	1179	85.9	1223	85.9	1091
85.92	1635	85.92	1659	85.92	1533	85.92	1341	85.92	1292	85.92	1169	85.92	1126
85.94	1751	85.94	1627	85.94	1658	85.94	1388	85.94	1293	85.94	1130	85.94	1103
85.96	1756	85.96	1724	85.96	1549	85.96	1443	85.96	1354	85.96	1241	85.96	1116
85.98	1698	85.98	1707	85.98	1601	85.98	1472	85.98	1345	85.98	1221	85.98	1122
86	1765	86	1744	86	1606	86	1470	86	1377	86	1204	86	1022
86.02	1844	86.02	1664	86.02	1608	86.02	1491	86.02	1303	86.02	1193	86.02	1201
86.04	1864	86.04	1746	86.04	1668	86.04	1464	86.04	1342	86.04	1152	86.04	1147
86.06	1843	86.06	1810	86.06	1678	86.06	1439	86.06	1278	86.06	1120	86.06	1169
86.08	1807	86.08	1824	86.08	1595	86.08	1450	86.08	1330	86.08	1216	86.08	1123
86.1	1876	86.1	1890	86.1	1644	86.1	1503	86.1	1353	86.1	1157	86.1	1114
86.12	1907	86.12	1894	86.12	1675	86.12	1494	86.12	1335	86.12	1210	86.12	1084
86.14	1937	86.14	1868	86.14	1820	86.14	1561	86.14	1336	86.14	1168	86.14	1080
86.16	1971	86.16	1954	86.16	1721	86.16	1535	86.16	1396	86.16	1248	86.16	1135
86.18	2079	86.18	1873	86.18	1809	86.18	1593	86.18	1362	86.18	1271	86.18	1135
86.2	2025	86.2	1991	86.2	1808	86.2	1599	86.2	1462	86.2	1242	86.2	1087
86.22	2147	86.22	2153	86.22	1753	86.22	1662	86.22	1394	86.22	1216	86.22	1137
86.24	2085	86.24	2075	86.24	1850	86.24	1640	86.24	1355	86.24	1246	86.24	1126
86.26	2138	86.26	2115	86.26	1894	86.26	1730	86.26	1464	86.26	1293	86.26	1150
86.28	2278	86.28	2201	86.28	1872	86.28	1681	86.28	1463	86.28	1235	86.28	1100
86.3	2235	86.3	2085	86.3	2001	86.3	1612	86.3	1505	86.3	1260	86.3	1163
86.32	2222	86.32	2178	86.32	2028	86.32	1726	86.32	1420	86.32	1248	86.32	1164
86.34	2336	86.34	2324	86.34	2047	86.34	1767	86.34	1513	86.34	1228	86.34	1127
86.36	2298	86.36	2379	86.36	2058	86.36	1759	86.36	1526	86.36	1274	86.36	1085
86.38	2501	86.38	2420	86.38	2072	86.38	1670	86.38	1519	86.38	1318	86.38	1078
86.4	2508	86.4	2460	86.4	2203	86.4	1783	86.4	1467	86.4	1296	86.4	1150
86.42	2618	86.42	2545	86.42	2280	86.42	1867	86.42	1478	86.42	1260	86.42	1088
86.44	2693	86.44	2570	86.44	2213	86.44	1855	86.44	1534	86.44	1336	86.44	1138
86.46	2697	86.46	2555	86.46	2250	86.46	1903	86.46	1598	86.46	1302	86.46	1157
86.48	2748	86.48	2643	86.48	2454	86.48	1975	86.48	1611	86.48	1280	86.48	1222
86.5	2938	86.5	2793	86.5	2404	86.5	1966	86.5	1664	86.5	1265	86.5	1198
86.52	3003	86.52	2924	86.52	2418	86.52	2008	86.52	1631	86.52	1299	86.52	1168
86.54	3043	86.54	2915	86.54	2591	86.54	2058	86.54	1570	86.54	1302	86.54	1133
86.56	3185	86.56	3040	86.56	2611	86.56	2087	86.56	1552	86.56	1287	86.56	1109
86.58	3311	86.58	3072	86.58	2564	86.58	2149	86.58	1620	86.58	1297	86.58	1137
86.6	3478	86.6	3181	86.6	2708	86.6	2122	86.6	1580	86.6	1283	86.6	1127
86.62	3502	86.62	3200	86.62	2812	86.62	2212	86.62	1619	86.62	1256	86.62	1146
86.64	3671	86.64	3326	86.64	2932	86.64	2163	86.64	1681	86.64	1256	86.64	1089
86.66	3730	86.66	3452	86.66	2973	86.66	2230	86.66	1644	86.66	1276	86.66	1149
86.68	3752	86.68	3636	86.68	2930	86.68	2258	86.68	1690	86.68	1322	86.68	1192
86.7	4094	86.7	3723	86.7	3008	86.7	2256	86.7	1657	86.7	1342	86.7	1083
86.72	4066	86.72	3783	86.72	3097	86.72	2163	86.72	1714	86.72	1333	86.72	1136
86.74	4152	86.74	3938	86.74	3101	86.74	2273	86.74	1666	86.74	1361	86.74	1117
86.76	4446	86.76	3972	86.76	3253	86.76	2325	86.76	1717	86.76	1294	86.76	1088
86.78	4573	86.78	4038	86.78	3287	86.78	2267	86.78	1657	86.78	1301	86.78	1126
86.8	4593	86.8	4260	86.8	3138	86.8	2339	86.8	1666	86.8	1319	86.8	1164
86.82	4746	86.82	4406	86.82	3429	86.82	2326	86.82	1643	86.82	1328	86.82	1106
86.84	4956	86.84	4417	86.84	3376	86.84	2410	86.84	1773	86.84	1349	86.84	1105
86.86	4842	86.86	4526	86.86	3404	86.86	2394	86.86	1681	86.86	1315	86.86	1111
86.88	5125	86.88	4671	86.88	3437	86.88	2451	86.88	1743	86.88	1283	86.88	1088
86.9	5133	86.9	4613	86.9	3499	86.9	2389	86.9	1634	86.9	1340	86.9	1110
86.92	5294	86.92	4783	86.92	3511	86.92	2473	86.92	1719	86.92	1347	86.92	1131
86.94	5277	86.94	4579	86.94	3449	86.94	2372	86.94	1747	86.94	1328	86.94	1143
86.96	5323	86.96	4796	86.96	3586	86.96	2361	86.96	1741	86.96	1306	86.96	1146
86.98	5387	86.98	4731	86.98	3534	86.98	2423	86.98	1623	86.98	1392	86.98	1205
87	5378	87	4793	87	3479	87	2412	87	1805	87	1294	87	1127
87.02	5384	87.02	4763	87.02	3493	87.02	2478	87.02	1644	87.02	1299	87.02	1135
87.04	5191	87.04	4629	87.04	3382	87.04	2331	87.04	1700	87.04	1397	87.04	1202
87.06	5051	87.06	4674	87.06	3577	87.06	2540	87.06	1708	87.06	1329	87.06	1145
87.08	4870	87.08	4513	87.08	3495	87.08	2431	87.08	1728	87.08	1293	87.08	1121
87.1	5000	87.1	4454	87.1	3425	87.1	2474	87.1	1722	87.1	1299	87.1	1113
87.12	4911	87.12	4399	87.12	3288	87.12	2327	87.12	1659	87.12	1395	87.12	1119
87.14	4682	87.14	4202	87.14	3232	87.14	2202	87.14	1686	87.14	1329	87.14	1103
87.16	4555	87.16	4214	87.16	3227	87.16	2358	87.16	1642	87.16	1338	87.16	1156
87.18	4385	87.18	4178	87.18	3333	87.18	2269	87.18	1665	87.18	1309	87.18	1164
87.2	4387	87.2	4003	87.2	3171	87.2	2254	87.2	1694	87.2	1343	87.2	1133
87.22	4267	87.22	4022	87.22	3115	87.22	2285	87.22	1633	87.22	1427	87.22	1101
87.24	4094	87.24	3654	87.24	2961	87.24	2310	87.24	1699	87.24	1324	87.24	1160
87.26	3947	87.26	3748	87.26	2960	87.26	2265	87.26	1663	87.26	1278	87.26	1128
87.28	3923	87.28	3581	87.28	2923	87.28	2139	87.28	1677	87.28	1362	87.28	1096
87.3	3731	87.3	3461	87.3	2788	87.3	2105	87.3	1725	87.3	1265	87.3	1143
87.32	3628	87.32	3381	87.32	2808	87.32	2224	87.32	1606	87.32	1381	87.32	1119
87.34	3505	87.34	3278	87.34	2837	87.34	2137	87.34	1590	87.34	1334	87.34	1169
87.36	3363	87.36	3094	87.36	2645	87.36	2132	87.36	1620	87.36	1262	87.36	1165
87.38	3119	87.38	2958	87.38	2552	87.38	2081	87.38	1628	87.38	1297	87.38	1096
87.4	3018	87.4	2867	87.4	2539	87.4	2054	87.4	1568	87.4	1314	87.4	1151
87.42	2769	87.42	2823	87.42	2426	87.42	2012	87.42	1558	87.42	1287	87.42	1171
87.44	2776	87.44	2738	87.44	2419	87.44	1984	87.44	1580	87.44	1300	87.44	1128
87.46	2726	87.46	2624	87.46	2338	87.46	1833	87.46	1574	87.46	1300	87.46	1109
87.48	2585	87.48	2603	87.48	2251	87.48	1861	87.48	1515	87.48	1276	87.48	1091
87.5	2604	87.5	2492	87.5	2212	87.5	1917	87.5	1483	87.5	1200	87.5	1055
87.52	2448	87.52	2460	87.52	2165	87.52	1874	87.52	1590	87.52	1279	87.52	1108
87.54	2465	87.54	2304	87.54	2053	87.54	1805	87.54	1480	87.54	1242	87.54	1123
87.56	2249	87.56	2207	87.56	2047	87.56	1800	87.56	1525	87.56	1238	87.56	1133
87.58	2318	87.58	2152	87.58	2020	87.58	1691	87.58	1484	87.58	1247	87.58	1049
87.6	2192	87.6	2084	87.6	2027	87.6	1727	87.6	1491	87.6	1206	87.6	1107
87.62	2091	87.62	2076	87.62	1858	87.62	1667	87.62	1415	87.62	1215	87.62	1083
87.64	2146	87.64	2053	87.64	1920	87.64	1638	87.64	1441	87.64	1252	87.64	1118
87.66	2041	87.66	2010	87.66	1821	87.66	1579	87.66	1363	87.66	1230	87.66	1086
87.68	2004	87.68	1955	87.68	1781	87.68	1617	87.68	1401	87.68	1216	87.68	1127
87.7	1889	87.7	1893	87.7	1682	87.7	1619	87.7	1417	87.7	1237	87.7	1133
87.72	1914	87.72	1907	87.72	1732	87.72	1583	87.72	1383	87.72	1160	87.72	1073
87.74	1882	87.74	1897	87.74	1658	87.74	1581	87.74	1320	87.74	1214	87.74	1061
87.76	1854	87.76	1733	87.76	1684	87.76	1518	87.76	1363	87.76	1194	87.76	1073
87.78	1831	87.78	1829	87.78	1717	87.78	1487	87.78	1378	87.78	1280	87.78	1103
87.8	1708	87.8	1804	87.8	1601	87.8	1523	87.8	1337	87.8	1199	87.8	1084
87.82	1761	87.82	1863	87.82	1616	87.82	1428	87.82	1284	87.82	1147	87.82	1116
87.84	1728	87.84	1698	87.84	1576	87.84	1497	87.84	1363	87.84	1148	87.84	1076
87.86	1777	87.86	1706	87.86	1576	87.86	1420	87.86	1250	87.86	1180	87.86	1051
87.88	1676	87.88	1634	87.88	1536	87.88	1415	87.88	1324	87.88	1230	87.88	1080
87.9	1725	87.9	1633	87.9	1468	87.9	1393	87.9	1249	87.9	1160	87.9	1085
87.92	1668	87.92	1639	87.92	1563	87.92	1395	87.92	1302	87.92	1143	87.92	1131
87.94	1664	87.94	1574	87.94	1497	87.94	1362	87.94	1258	87.94	1174	87.94	1057
87.96	1640	87.96	1653	87.96	1420	87.96	1390	87.96	1278	87.96	1195	87.96	1124
87.98	1643	87.98	1556	87.98	1518	87.98	1382	87.98	1214	87.98	1202	87.98	1063
88	1647	88	1546	88	1469	88	1379	88	1203	88	1166	88	1064
88.02	1601	88.02	1493	88.02	1424	88.02	1359	88.02	1238	88.02	1186	88.02	993
88.04	1630	88.04	1516	88.04	1411	88.04	1376	88.04	1228	88.04	1103	88.04	969
88.06	1613	88.06	1498	88.06	1476	88.06	1272	88.06	1217	88.06	1133	88.06	1042
88.08	1569	88.08	1496	88.08	1353	88.08	1370	88.08	1204	88.08	1168	88.08	1016
88.1	1577	88.1	1455	88.1	1450	88.1	1305	88.1	1243	88.1	1120	88.1	1024
88.12	1576	88.12	1506	88.12	1409	88.12	1288	88.12	1241	88.12	1087	88.12	1058
88.14	1560	88.14	1499	88.14	1436	88.14	1322	88.14	1166	88.14	1176	88.14	1019
88.16	1513	88.16	1431	88.16	1403	88.16	1275	88.16	1200	88.16	1110	88.16	1011
88.18	1507	88.18	1519	88.18	1471	88.18	1344	88.18	1223	88.18	1152	88.18	1022
88.2	1497	88.2	1414	88.2	1359	88.2	1339	88.2	1144	88.2	1108	88.2	1002
88.22	1469	88.22	1408	88.22	1346	88.22	1298	88.22	1176	88.22	1114	88.22	1101
88.24	1452	88.24	1422	88.24	1340	88.24	1206	88.24	1241	88.24	1099	88.24	1011
88.26	1463	88.26	1419	88.26	1367	88.26	1267	88.26	1177	88.26	1158	88.26	1059
88.28	1358	88.28	1400	88.28	1321	88.28	1254	88.28	1196	88.28	1048	88.28	992
88.3	1374	88.3	1452	88.3	1369	88.3	1233	88.3	1191	88.3	1110	88.3	1042
88.32	1485	88.32	1400	88.32	1323	88.32	1290	88.32	1068	88.32	1085	88.32	1011
88.34	1435	88.34	1439	88.34	1337	88.34	1254	88.34	1174	88.34	1088	88.34	1121
88.36	1418	88.36	1362	88.36	1353	88.36	1229	88.36	1125	88.36	1182	88.36	1008
88.38	1406	88.38	1356	88.38	1305	88.38	1245	88.38	1150	88.38	1105	88.38	1051
88.4	1419	88.4	1355	88.4	1292	88.4	1202	88.4	1146	88.4	1059	88.4	1027
88.42	1400	88.42	1418	88.42	1385	88.42	1213	88.42	1140	88.42	1115	88.42	997
88.44	1368	88.44	1347	88.44	1268	88.44	1236	88.44	1135	88.44	1087	88.44	1048
88.46	1335	88.46	1419	88.46	1291	88.46	1204	88.46	1123	88.46	1036	88.46	1046
88.48	1379	88.48	1401	88.48	1252	88.48	1197	88.48	1231	88.48	1064	88.48	974
88.5	1341	88.5	1286	88.5	1279	88.5	1232	88.5	1172	88.5	1102	88.5	1015
88.52	1401	88.52	1383	88.52	1305	88.52	1266	88.52	1201	88.52	1117	88.52	1060
88.54	1382	88.54	1306	88.54	1302	88.54	1276	88.54	1149	88.54	1086	88.54	1026
88.56	1375	88.56	1354	88.56	1231	88.56	1208	88.56	1144	88.56	1090	88.56	940
88.58	1397	88.58	1320	88.58	1273	88.58	1198	88.58	1145	88.58	1151	88.58	1082
88.6	1340	88.6	1312	88.6	1349	88.6	1219	88.6	1100	88.6	1092	88.6	1053
88.62	1337	88.62	1354	88.62	1384	88.62	1206	88.62	1136	88.62	1116	88.62	1006
88.64	1380	88.64	1338	88.64	1248	88.64	1202	88.64	1164	88.64	1131	88.64	1059
88.66	1332	88.66	1311	88.66	1198	88.66	1277	88.66	1148	88.66	1076	88.66	984
88.68	1303	88.68	1308	88.68	1253	88.68	1168	88.68	1141	88.68	1108	88.68	1010
88.7	1295	88.7	1284	88.7	1298	88.7	1196	88.7	1160	88.7	1108	88.7	1037
88.72	1362	88.72	1339	88.72	1297	88.72	1194	88.72	1095	88.72	1114	88.72	1077
88.74	1307	88.74	1284	88.74	1266	88.74	1237	88.74	1176	88.74	1086	88.74	956
88.76	1336	88.76	1324	88.76	1244	88.76	1144	88.76	1171	88.76	1092	88.76	1055
88.78	1371	88.78	1376	88.78	1250	88.78	1207	88.78	1121	88.78	1129	88.78	1022
88.8	1292	88.8	1362	88.8	1270	88.8	1184	88.8	1102	88.8	1028	88.8	1021
88.82	1296	88.82	1404	88.82	1211	88.82	1157	88.82	1114	88.82	1100	88.82	1048
88.84	1294	88.84	1272	88.84	1233	88.84	1128	88.84	1135	88.84	1061	88.84	1000
88.86	1301	88.86	1308	88.86	1230	88.86	1199	88.86	1124	88.86	1063	88.86	1026
88.88	1269	88.88	1333	88.88	1248	88.88	1179	88.88	1071	88.88	1059	88.88	1012
88.9	1320	88.9	1289	88.9	1213	88.9	1181	88.9	1074	88.9	1035	88.9	988
88.92	1326	88.92	1266	88.92	1223	88.92	1263	88.92	1142	88.92	1052	88.92	1011
88.94	1272	88.94	1314	88.94	1222	88.94	1209	88.94	1170	88.94	1081	88.94	1030
88.96	1330	88.96	1358	88.96	1259	88.96	1080	88.96	1024	88.96	1080	88.96	1018
88.98	1230	88.98	1306	88.98	1217	88.98	1171	88.98	1131	88.98	1095	88.98	1020
89	1266	89	1190	89	1165	89	1174	89	1138	89	1042	89	998
89.02	1284	89.02	1279	89.02	1171	89.02	1185	89.02	1111	89.02	1067	89.02	1024
89.04	1210	89.04	1221	89.04	1280	89.04	1121	89.04	1122	89.04	1067	89.04	1044
89.06	1305	89.06	1266	89.06	1212	89.06	1221	89.06	1048	89.06	994	89.06	1011
89.08	1283	89.08	1302	89.08	1222	89.08	1171	89.08	1146	89.08	1080	89.08	926
89.1	1281	89.1	1259	89.1	1226	89.1	1157	89.1	1111	89.1	1081	89.1	1016
89.12	1243	89.12	1262	89.12	1188	89.12	1180	89.12	1049	89.12	1062	89.12	1005
89.14	1245	89.14	1274	89.14	1202	89.14	1213	89.14	1053	89.14	1077	89.14	1018
89.16	1268	89.16	1174	89.16	1175	89.16	1183	89.16	1138	89.16	986	89.16	979
89.18	1278	89.18	1253	89.18	1226	89.18	1143	89.18	1093	89.18	1178	89.18	1016
89.2	1299	89.2	1247	89.2	1229	89.2	1086	89.2	1138	89.2	1098	89.2	1041
89.22	1291	89.22	1191	89.22	1246	89.22	1185	89.22	1132	89.22	1020	89.22	1056
89.24	1243	89.24	1209	89.24	1219	89.24	1169	89.24	1142	89.24	1086	89.24	959
89.26	1338	89.26	1208	89.26	1215	89.26	1163	89.26	1129	89.26	1077	89.26	1061
89.28	1329	89.28	1204	89.28	1202	89.28	1111	89.28	1108	89.28	1029	89.28	1033
89.3	1298	89.3	1240	89.3	1180	89.3	1155	89.3	1191	89.3	1037	89.3	993
89.32	1273	89.32	1250	89.32	1179	89.32	1152	89.32	1097	89.32	1044	89.32	1013
89.34	1198	89.34	1225	89.34	1163	89.34	1131	89.34	1123	89.34	1022	89.34	1023
89.36	1297	89.36	1307	89.36	1227	89.36	1117	89.36	1084	89.36	1067	89.36	944
89.38	1225	89.38	1236	89.38	1182	89.38	1164	89.38	1147	89.38	989	89.38	1024
89.4	1197	89.4	1252	89.4	1227	89.4	1194	89.4	1103	89.4	1094	89.4	1017
89.42	1197	89.42	1212	89.42	1205	89.42	1243	89.42	1039	89.42	1088	89.42	1017
89.44	1238	89.44	1161	89.44	1175	89.44	1101	89.44	1110	89.44	1111	89.44	975
89.46	1224	89.46	1215	89.46	1136	89.46	1147	89.46	1089	89.46	1104	89.46	975
89.48	1123	89.48	1284	89.48	1215	89.48	1126	89.48	1047	89.48	1025	89.48	1025
89.5	1268	89.5	1255	89.5	1165	89.5	1154	89.5	1075	89.5	1080	89.5	967
89.52	1197	89.52	1208	89.52	1183	89.52	1156	89.52	1109	89.52	1052	89.52	972
89.54	1237	89.54	1260	89.54	1195	89.54	1152	89.54	1116	89.54	1024	89.54	1029
89.56	1259	89.56	1260	89.56	1248	89.56	1156	89.56	1100	89.56	1017	89.56	1026
89.58	1256	89.58	1203	89.58	1208	89.58	1127	89.58	1079	89.58	1059	89.58	989
89.6	1281	89.6	1254	89.6	1156	89.6	1130	89.6	1102	89.6	1059	89.6	1029
89.62	1226	89.62	1266	89.62	1148	89.62	1156	89.62	1111	89.62	1035	89.62	972
89.64	1165	89.64	1242	89.64	1214	89.64	1148	89.64	1073	89.64	1031	89.64	980
89.66	1232	89.66	1235	89.66	1263	89.66	1207	89.66	1100	89.66	1027	89.66	1002
89.68	1228	89.68	1136	89.68	1110	89.68	1133	89.68	1129	89.68	1023	89.68	960
89.7	1204	89.7	1211	89.7	1197	89.7	1102	89.7	1130	89.7	1057	89.7	999
89.72	1214	89.72	1153	89.72	1128	89.72	1094	89.72	1124	89.72	1047	89.72	964
89.74	1213	89.74	1266	89.74	1187	89.74	1109	89.74	1121	89.74	1112	89.74	991
89.76	1183	89.76	1212	89.76	1204	89.76	1170	89.76	1104	89.76	1045	89.76	1039
89.78	1202	89.78	1206	89.78	1155	89.78	1084	89.78	1119	89.78	964	89.78	981
89.8	1229	89.8	1252	89.8	1234	89.8	1112	89.8	1131	89.8	1034	89.8	1023
89.82	1198	89.82	1220	89.82	1209	89.82	1134	89.82	1082	89.82	1076	89.82	1037
89.84	1259	89.84	1198	89.84	1158	89.84	1101	89.84	1077	89.84	993	89.84	1051
89.86	1161	89.86	1258	89.86	1153	89.86	1159	89.86	1142	89.86	1003	89.86	959
89.88	1231	89.88	1229	89.88	1138	89.88	1149	89.88	1121	89.88	998	89.88	1001
89.9	1144	89.9	1210	89.9	1136	89.9	1104	89.9	1133	89.9	1030	89.9	1015
89.92	1204	89.92	1144	89.92	1168	89.92	1141	89.92	1094	89.92	1083	89.92	992
89.94	1207	89.94	1152	89.94	1175	89.94	1144	89.94	1093	89.94	1006	89.94	990
89.96	1190	89.96	1235	89.96	1181	89.96	1204	89.96	1081	89.96	1038	89.96	1011
89.98	1205	89.98	1182	89.98	1140	89.98	1154	89.98	1055	89.98	1054	89.98	996
90	1153	90	1141	90	1216	90	1080	90	1084	90	1104	90	1001
