# Supplementary material for: Tribological Properties of Nitrate Graphite Foils
Source: Nanomaterials (Basel). 2024 Sep 15;14(18):1499. doi: 10.3390/nano14181499 (PMC11434555; doi:10.3390/nano14181499)
Supplement: Supplementary file 1 [file nanomaterials-14-01499-s001.zip › X-ray data/macrostress/01Hz/160-200/dens_16/TD/193.TXT]

Sample	01_160_16_RD
Comments	Psi = 0.000
Filename	C:\Windmax\Data\2024_05_14\193.raw
Goniometer	Ultima IV
Attachment	MPA-ML4 (with gamma) for stress
ScanningMode	2Theta/Theta
ScanningType	FT
X-Ray	40kV/30mA	X-Ray	40kV/30mA	X-Ray	40kV/30mA	X-Ray	40kV/30mA	X-Ray	40kV/30mA	X-Ray	40kV/30mA	X-Ray	40kV/30mA
DivSlit	2/3?�|2/3deg.	DivSlit	2/3?�|2/3deg.	DivSlit	2/3?�|2/3deg.	DivSlit	2/3?�|2/3deg.	DivSlit	2/3?�|2/3deg.	DivSlit	2/3?�|2/3deg.	DivSlit	2/3?�|2/3deg.
DivH.L.Slit	10.00mm	DivH.L.Slit	10.00mm	DivH.L.Slit	10.00mm	DivH.L.Slit	10.00mm	DivH.L.Slit	10.00mm	DivH.L.Slit	10.00mm	DivH.L.Slit	10.00mm
SctSlit	Open	SctSlit	Open	SctSlit	Open	SctSlit	Open	SctSlit	Open	SctSlit	Open	SctSlit	Open
RecSlit	0.30mm	RecSlit	0.30mm	RecSlit	0.30mm	RecSlit	0.30mm	RecSlit	0.30mm	RecSlit	0.30mm	RecSlit	0.30mm
Start	84	Start	84	Start	84	Start	84	Start	84	Start	84	Start	84
Stop	90	Stop	90	Stop	90	Stop	90	Stop	90	Stop	90	Stop	90
Step	0.02	Step	0.02	Step	0.02	Step	0.02	Step	0.02	Step	0.02	Step	0.02
84	937	84	1006	84	904	84	878	84	873	84	866	84	868
84.02	957	84.02	991	84.02	917	84.02	928	84.02	875	84.02	932	84.02	907
84.04	998	84.04	1011	84.04	941	84.04	931	84.04	915	84.04	929	84.04	849
84.06	943	84.06	963	84.06	963	84.06	905	84.06	894	84.06	894	84.06	871
84.08	910	84.08	910	84.08	923	84.08	898	84.08	906	84.08	881	84.08	868
84.1	949	84.1	905	84.1	935	84.1	949	84.1	877	84.1	894	84.1	882
84.12	955	84.12	972	84.12	971	84.12	944	84.12	892	84.12	892	84.12	905
84.14	938	84.14	958	84.14	920	84.14	955	84.14	914	84.14	943	84.14	875
84.16	960	84.16	937	84.16	989	84.16	908	84.16	912	84.16	872	84.16	870
84.18	1016	84.18	952	84.18	954	84.18	920	84.18	903	84.18	865	84.18	887
84.2	956	84.2	907	84.2	944	84.2	960	84.2	862	84.2	876	84.2	898
84.22	999	84.22	965	84.22	947	84.22	952	84.22	911	84.22	888	84.22	822
84.24	976	84.24	951	84.24	943	84.24	890	84.24	866	84.24	910	84.24	873
84.26	957	84.26	948	84.26	883	84.26	941	84.26	876	84.26	906	84.26	891
84.28	1007	84.28	930	84.28	898	84.28	904	84.28	878	84.28	885	84.28	889
84.3	1002	84.3	931	84.3	894	84.3	922	84.3	857	84.3	880	84.3	893
84.32	952	84.32	947	84.32	924	84.32	907	84.32	902	84.32	861	84.32	915
84.34	960	84.34	973	84.34	957	84.34	912	84.34	910	84.34	896	84.34	832
84.36	962	84.36	937	84.36	897	84.36	923	84.36	883	84.36	857	84.36	925
84.38	944	84.38	923	84.38	908	84.38	882	84.38	852	84.38	866	84.38	813
84.4	957	84.4	937	84.4	978	84.4	900	84.4	878	84.4	905	84.4	881
84.42	962	84.42	967	84.42	958	84.42	911	84.42	871	84.42	885	84.42	861
84.44	952	84.44	929	84.44	949	84.44	919	84.44	935	84.44	874	84.44	853
84.46	965	84.46	986	84.46	902	84.46	922	84.46	860	84.46	874	84.46	890
84.48	963	84.48	984	84.48	871	84.48	927	84.48	906	84.48	860	84.48	846
84.5	893	84.5	1001	84.5	942	84.5	919	84.5	885	84.5	892	84.5	872
84.52	942	84.52	977	84.52	1012	84.52	922	84.52	887	84.52	886	84.52	857
84.54	976	84.54	952	84.54	888	84.54	913	84.54	939	84.54	875	84.54	853
84.56	982	84.56	955	84.56	919	84.56	904	84.56	915	84.56	827	84.56	896
84.58	984	84.58	954	84.58	919	84.58	910	84.58	892	84.58	836	84.58	832
84.6	958	84.6	915	84.6	924	84.6	966	84.6	854	84.6	861	84.6	824
84.62	973	84.62	1044	84.62	976	84.62	902	84.62	870	84.62	879	84.62	823
84.64	940	84.64	985	84.64	889	84.64	928	84.64	891	84.64	931	84.64	870
84.66	986	84.66	919	84.66	926	84.66	860	84.66	881	84.66	885	84.66	861
84.68	987	84.68	977	84.68	991	84.68	873	84.68	937	84.68	891	84.68	868
84.7	1019	84.7	949	84.7	909	84.7	893	84.7	897	84.7	900	84.7	851
84.72	1011	84.72	974	84.72	969	84.72	906	84.72	837	84.72	882	84.72	814
84.74	974	84.74	957	84.74	941	84.74	962	84.74	879	84.74	847	84.74	882
84.76	1001	84.76	944	84.76	918	84.76	933	84.76	898	84.76	899	84.76	877
84.78	1035	84.78	992	84.78	929	84.78	897	84.78	882	84.78	872	84.78	892
84.8	1037	84.8	964	84.8	995	84.8	933	84.8	862	84.8	934	84.8	848
84.82	981	84.82	965	84.82	966	84.82	950	84.82	853	84.82	898	84.82	811
84.84	977	84.84	960	84.84	946	84.84	899	84.84	874	84.84	879	84.84	817
84.86	1026	84.86	962	84.86	939	84.86	900	84.86	886	84.86	905	84.86	880
84.88	972	84.88	946	84.88	923	84.88	915	84.88	923	84.88	822	84.88	793
84.9	982	84.9	1020	84.9	973	84.9	981	84.9	949	84.9	821	84.9	879
84.92	989	84.92	1011	84.92	999	84.92	936	84.92	856	84.92	839	84.92	853
84.94	1032	84.94	1041	84.94	908	84.94	911	84.94	963	84.94	902	84.94	805
84.96	1028	84.96	1052	84.96	934	84.96	949	84.96	893	84.96	897	84.96	864
84.98	997	84.98	979	84.98	927	84.98	937	84.98	914	84.98	787	84.98	840
85	944	85	1029	85	1007	85	930	85	837	85	883	85	848
85.02	1001	85.02	961	85.02	1024	85.02	930	85.02	938	85.02	890	85.02	851
85.04	1014	85.04	986	85.04	933	85.04	901	85.04	829	85.04	858	85.04	844
85.06	1000	85.06	991	85.06	982	85.06	885	85.06	922	85.06	931	85.06	752
85.08	1073	85.08	1002	85.08	942	85.08	868	85.08	908	85.08	872	85.08	835
85.1	960	85.1	984	85.1	1004	85.1	889	85.1	898	85.1	785	85.1	876
85.12	1077	85.12	1015	85.12	935	85.12	915	85.12	915	85.12	941	85.12	822
85.14	989	85.14	1020	85.14	1033	85.14	939	85.14	886	85.14	921	85.14	859
85.16	1036	85.16	1031	85.16	1009	85.16	889	85.16	940	85.16	876	85.16	825
85.18	1085	85.18	991	85.18	950	85.18	911	85.18	886	85.18	899	85.18	801
85.2	1048	85.2	1048	85.2	919	85.2	948	85.2	910	85.2	933	85.2	809
85.22	1042	85.22	1013	85.22	948	85.22	956	85.22	891	85.22	862	85.22	858
85.24	1014	85.24	929	85.24	1021	85.24	970	85.24	926	85.24	929	85.24	856
85.26	1079	85.26	1029	85.26	989	85.26	937	85.26	935	85.26	881	85.26	813
85.28	1127	85.28	999	85.28	989	85.28	896	85.28	910	85.28	840	85.28	867
85.3	1057	85.3	1064	85.3	956	85.3	983	85.3	901	85.3	838	85.3	861
85.32	1062	85.32	1003	85.32	1002	85.32	979	85.32	875	85.32	943	85.32	836
85.34	1089	85.34	1045	85.34	999	85.34	1009	85.34	899	85.34	906	85.34	869
85.36	1041	85.36	1049	85.36	1000	85.36	932	85.36	872	85.36	853	85.36	792
85.38	1048	85.38	1048	85.38	974	85.38	962	85.38	933	85.38	883	85.38	838
85.4	1058	85.4	997	85.4	1022	85.4	910	85.4	941	85.4	854	85.4	827
85.42	1045	85.42	1078	85.42	974	85.42	988	85.42	943	85.42	835	85.42	805
85.44	1044	85.44	1035	85.44	979	85.44	972	85.44	928	85.44	865	85.44	845
85.46	1090	85.46	1057	85.46	991	85.46	997	85.46	910	85.46	893	85.46	840
85.48	1076	85.48	1075	85.48	1027	85.48	932	85.48	891	85.48	886	85.48	809
85.5	1104	85.5	1120	85.5	1060	85.5	987	85.5	883	85.5	942	85.5	853
85.52	1097	85.52	1098	85.52	1054	85.52	952	85.52	975	85.52	867	85.52	847
85.54	1092	85.54	1086	85.54	1074	85.54	981	85.54	912	85.54	910	85.54	830
85.56	1157	85.56	1069	85.56	1070	85.56	954	85.56	937	85.56	875	85.56	855
85.58	1146	85.58	1088	85.58	1132	85.58	947	85.58	898	85.58	912	85.58	825
85.6	1166	85.6	1115	85.6	1002	85.6	969	85.6	913	85.6	900	85.6	796
85.62	1153	85.62	1113	85.62	1067	85.62	981	85.62	888	85.62	863	85.62	838
85.64	1130	85.64	1115	85.64	1098	85.64	1028	85.64	898	85.64	873	85.64	798
85.66	1123	85.66	1118	85.66	1051	85.66	1058	85.66	938	85.66	834	85.66	856
85.68	1164	85.68	1150	85.68	1046	85.68	958	85.68	932	85.68	895	85.68	806
85.7	1224	85.7	1137	85.7	1096	85.7	973	85.7	917	85.7	914	85.7	743
85.72	1165	85.72	1187	85.72	1092	85.72	958	85.72	877	85.72	872	85.72	843
85.74	1165	85.74	1172	85.74	1073	85.74	1024	85.74	924	85.74	858	85.74	845
85.76	1203	85.76	1143	85.76	1102	85.76	1040	85.76	963	85.76	916	85.76	848
85.78	1179	85.78	1105	85.78	1095	85.78	1012	85.78	984	85.78	924	85.78	902
85.8	1177	85.8	1226	85.8	1118	85.8	1041	85.8	975	85.8	864	85.8	804
85.82	1217	85.82	1219	85.82	1116	85.82	1011	85.82	1007	85.82	868	85.82	822
85.84	1188	85.84	1188	85.84	1185	85.84	1033	85.84	1015	85.84	868	85.84	882
85.86	1239	85.86	1251	85.86	1172	85.86	1015	85.86	1022	85.86	943	85.86	841
85.88	1256	85.88	1284	85.88	1185	85.88	966	85.88	935	85.88	892	85.88	856
85.9	1278	85.9	1230	85.9	1117	85.9	1061	85.9	978	85.9	956	85.9	900
85.92	1253	85.92	1264	85.92	1151	85.92	1050	85.92	961	85.92	885	85.92	868
85.94	1252	85.94	1207	85.94	1146	85.94	1110	85.94	926	85.94	882	85.94	911
85.96	1293	85.96	1315	85.96	1204	85.96	1057	85.96	1056	85.96	900	85.96	835
85.98	1326	85.98	1264	85.98	1148	85.98	1067	85.98	934	85.98	910	85.98	853
86	1320	86	1296	86	1190	86	1135	86	991	86	917	86	880
86.02	1326	86.02	1300	86.02	1255	86.02	1057	86.02	954	86.02	913	86.02	872
86.04	1367	86.04	1382	86.04	1227	86.04	1097	86.04	999	86.04	933	86.04	852
86.06	1329	86.06	1361	86.06	1226	86.06	1055	86.06	1043	86.06	940	86.06	879
86.08	1438	86.08	1353	86.08	1231	86.08	1131	86.08	985	86.08	906	86.08	815
86.1	1404	86.1	1329	86.1	1185	86.1	1092	86.1	995	86.1	924	86.1	854
86.12	1457	86.12	1393	86.12	1259	86.12	1104	86.12	1005	86.12	854	86.12	878
86.14	1460	86.14	1471	86.14	1159	86.14	1148	86.14	1005	86.14	959	86.14	854
86.16	1478	86.16	1501	86.16	1275	86.16	1143	86.16	1004	86.16	1003	86.16	870
86.18	1473	86.18	1479	86.18	1315	86.18	1178	86.18	1068	86.18	943	86.18	859
86.2	1529	86.2	1469	86.2	1397	86.2	1130	86.2	1103	86.2	902	86.2	892
86.22	1487	86.22	1555	86.22	1342	86.22	1185	86.22	1034	86.22	919	86.22	792
86.24	1613	86.24	1553	86.24	1362	86.24	1264	86.24	1038	86.24	941	86.24	886
86.26	1558	86.26	1519	86.26	1444	86.26	1244	86.26	1018	86.26	989	86.26	926
86.28	1639	86.28	1594	86.28	1449	86.28	1205	86.28	1059	86.28	1032	86.28	879
86.3	1659	86.3	1579	86.3	1444	86.3	1192	86.3	1051	86.3	967	86.3	860
86.32	1762	86.32	1648	86.32	1425	86.32	1210	86.32	1127	86.32	958	86.32	854
86.34	1782	86.34	1658	86.34	1444	86.34	1269	86.34	1115	86.34	999	86.34	956
86.36	1732	86.36	1726	86.36	1588	86.36	1270	86.36	1124	86.36	923	86.36	803
86.38	1808	86.38	1748	86.38	1577	86.38	1318	86.38	1182	86.38	984	86.38	877
86.4	1858	86.4	1772	86.4	1582	86.4	1311	86.4	1127	86.4	986	86.4	922
86.42	1919	86.42	1892	86.42	1610	86.42	1326	86.42	1087	86.42	1003	86.42	915
86.44	1906	86.44	1890	86.44	1661	86.44	1346	86.44	1147	86.44	984	86.44	896
86.46	2017	86.46	1952	86.46	1710	86.46	1463	86.46	1181	86.46	948	86.46	939
86.48	2026	86.48	1926	86.48	1706	86.48	1423	86.48	1195	86.48	1006	86.48	943
86.5	2115	86.5	2025	86.5	1771	86.5	1431	86.5	1177	86.5	1027	86.5	922
86.52	2177	86.52	2090	86.52	1794	86.52	1479	86.52	1227	86.52	970	86.52	842
86.54	2291	86.54	2051	86.54	1857	86.54	1579	86.54	1258	86.54	1093	86.54	900
86.56	2311	86.56	2159	86.56	1980	86.56	1605	86.56	1258	86.56	981	86.56	855
86.58	2451	86.58	2295	86.58	1982	86.58	1643	86.58	1257	86.58	1024	86.58	880
86.6	2474	86.6	2357	86.6	1974	86.6	1596	86.6	1302	86.6	996	86.6	964
86.62	2589	86.62	2408	86.62	2047	86.62	1610	86.62	1185	86.62	1007	86.62	876
86.64	2631	86.64	2467	86.64	2143	86.64	1773	86.64	1323	86.64	1064	86.64	934
86.66	2611	86.66	2507	86.66	2194	86.66	1689	86.66	1315	86.66	1056	86.66	930
86.68	2808	86.68	2675	86.68	2197	86.68	1784	86.68	1373	86.68	1005	86.68	877
86.7	2844	86.7	2734	86.7	2239	86.7	1751	86.7	1382	86.7	991	86.7	917
86.72	2999	86.72	2886	86.72	2354	86.72	1800	86.72	1385	86.72	1024	86.72	926
86.74	3122	86.74	2939	86.74	2368	86.74	1777	86.74	1372	86.74	1118	86.74	920
86.76	3158	86.76	2988	86.76	2528	86.76	1763	86.76	1327	86.76	1047	86.76	901
86.78	3304	86.78	3015	86.78	2556	86.78	1810	86.78	1323	86.78	1109	86.78	882
86.8	3406	86.8	3139	86.8	2533	86.8	1834	86.8	1376	86.8	1051	86.8	902
86.82	3441	86.82	3205	86.82	2641	86.82	1919	86.82	1337	86.82	1086	86.82	926
86.84	3612	86.84	3331	86.84	2695	86.84	1943	86.84	1433	86.84	1074	86.84	892
86.86	3638	86.86	3386	86.86	2651	86.86	1888	86.86	1374	86.86	1098	86.86	920
86.88	3665	86.88	3389	86.88	2676	86.88	1960	86.88	1387	86.88	1076	86.88	917
86.9	3686	86.9	3438	86.9	2729	86.9	1956	86.9	1386	86.9	1081	86.9	940
86.92	3853	86.92	3551	86.92	2705	86.92	1921	86.92	1404	86.92	1149	86.92	974
86.94	3854	86.94	3564	86.94	2633	86.94	1925	86.94	1408	86.94	1088	86.94	928
86.96	3887	86.96	3525	86.96	2750	86.96	2005	86.96	1332	86.96	1105	86.96	916
86.98	3992	86.98	3633	86.98	2773	86.98	2015	86.98	1452	86.98	1051	86.98	944
87	3835	87	3543	87	2683	87	1949	87	1470	87	1090	87	947
87.02	3841	87.02	3446	87.02	2713	87.02	1913	87.02	1451	87.02	1088	87.02	954
87.04	3730	87.04	3473	87.04	2705	87.04	1956	87.04	1354	87.04	1044	87.04	913
87.06	3762	87.06	3462	87.06	2626	87.06	1903	87.06	1378	87.06	1103	87.06	945
87.08	3713	87.08	3276	87.08	2620	87.08	1987	87.08	1424	87.08	1076	87.08	860
87.1	3617	87.1	3334	87.1	2556	87.1	1923	87.1	1376	87.1	1090	87.1	917
87.12	3539	87.12	3218	87.12	2596	87.12	1907	87.12	1418	87.12	1038	87.12	900
87.14	3529	87.14	3135	87.14	2476	87.14	1870	87.14	1402	87.14	1057	87.14	894
87.16	3294	87.16	3172	87.16	2519	87.16	1829	87.16	1379	87.16	1102	87.16	931
87.18	3224	87.18	2980	87.18	2502	87.18	1723	87.18	1322	87.18	1108	87.18	830
87.2	3138	87.2	2931	87.2	2386	87.2	1826	87.2	1309	87.2	1099	87.2	889
87.22	3201	87.22	2864	87.22	2317	87.22	1765	87.22	1333	87.22	1062	87.22	910
87.24	3008	87.24	2853	87.24	2231	87.24	1820	87.24	1310	87.24	1058	87.24	951
87.26	2957	87.26	2738	87.26	2182	87.26	1695	87.26	1358	87.26	1071	87.26	931
87.28	2831	87.28	2606	87.28	2117	87.28	1710	87.28	1316	87.28	977	87.28	902
87.3	2666	87.3	2464	87.3	1974	87.3	1655	87.3	1251	87.3	1036	87.3	920
87.32	2716	87.32	2384	87.32	2021	87.32	1537	87.32	1258	87.32	1006	87.32	920
87.34	2502	87.34	2370	87.34	2048	87.34	1594	87.34	1222	87.34	1062	87.34	841
87.36	2321	87.36	2301	87.36	1909	87.36	1551	87.36	1186	87.36	1008	87.36	930
87.38	2341	87.38	2200	87.38	1855	87.38	1491	87.38	1239	87.38	996	87.38	856
87.4	2290	87.4	1986	87.4	1799	87.4	1473	87.4	1163	87.4	935	87.4	880
87.42	2214	87.42	2059	87.42	1768	87.42	1443	87.42	1188	87.42	1039	87.42	869
87.44	2013	87.44	1961	87.44	1712	87.44	1411	87.44	1149	87.44	988	87.44	837
87.46	1952	87.46	1985	87.46	1650	87.46	1392	87.46	1096	87.46	891	87.46	890
87.48	1876	87.48	1871	87.48	1613	87.48	1361	87.48	1116	87.48	999	87.48	839
87.5	1865	87.5	1834	87.5	1605	87.5	1319	87.5	1086	87.5	980	87.5	828
87.52	1848	87.52	1707	87.52	1599	87.52	1272	87.52	1123	87.52	925	87.52	866
87.54	1756	87.54	1660	87.54	1431	87.54	1325	87.54	1140	87.54	981	87.54	838
87.56	1681	87.56	1624	87.56	1444	87.56	1286	87.56	1113	87.56	1021	87.56	852
87.58	1705	87.58	1587	87.58	1434	87.58	1216	87.58	1047	87.58	953	87.58	822
87.6	1633	87.6	1508	87.6	1419	87.6	1190	87.6	1045	87.6	925	87.6	817
87.62	1588	87.62	1555	87.62	1403	87.62	1178	87.62	1030	87.62	928	87.62	881
87.64	1458	87.64	1504	87.64	1353	87.64	1254	87.64	1072	87.64	940	87.64	824
87.66	1539	87.66	1380	87.66	1319	87.66	1140	87.66	1051	87.66	949	87.66	803
87.68	1492	87.68	1405	87.68	1316	87.68	1166	87.68	1017	87.68	899	87.68	830
87.7	1351	87.7	1422	87.7	1286	87.7	1095	87.7	1005	87.7	927	87.7	817
87.72	1457	87.72	1365	87.72	1227	87.72	1105	87.72	966	87.72	897	87.72	848
87.74	1433	87.74	1363	87.74	1307	87.74	1028	87.74	983	87.74	923	87.74	832
87.76	1369	87.76	1356	87.76	1288	87.76	1087	87.76	1023	87.76	875	87.76	850
87.78	1419	87.78	1392	87.78	1192	87.78	1055	87.78	975	87.78	870	87.78	838
87.8	1366	87.8	1344	87.8	1170	87.8	1109	87.8	897	87.8	883	87.8	839
87.82	1338	87.82	1298	87.82	1177	87.82	1033	87.82	932	87.82	904	87.82	805
87.84	1271	87.84	1234	87.84	1121	87.84	1121	87.84	956	87.84	869	87.84	824
87.86	1260	87.86	1292	87.86	1134	87.86	1005	87.86	894	87.86	873	87.86	790
87.88	1235	87.88	1192	87.88	1097	87.88	1023	87.88	901	87.88	904	87.88	800
87.9	1256	87.9	1216	87.9	1147	87.9	1090	87.9	938	87.9	912	87.9	878
87.92	1331	87.92	1263	87.92	1098	87.92	979	87.92	908	87.92	859	87.92	855
87.94	1207	87.94	1203	87.94	1134	87.94	984	87.94	915	87.94	857	87.94	765
87.96	1205	87.96	1173	87.96	1112	87.96	992	87.96	891	87.96	831	87.96	822
87.98	1236	87.98	1136	87.98	1113	87.98	1003	87.98	971	87.98	926	87.98	805
88	1189	88	1178	88	1117	88	989	88	932	88	879	88	812
88.02	1186	88.02	1189	88.02	1060	88.02	1025	88.02	896	88.02	854	88.02	804
88.04	1160	88.04	1145	88.04	1030	88.04	1014	88.04	910	88.04	821	88.04	781
88.06	1237	88.06	1094	88.06	1054	88.06	1006	88.06	929	88.06	862	88.06	807
88.08	1150	88.08	1108	88.08	1004	88.08	975	88.08	953	88.08	825	88.08	797
88.1	1151	88.1	1068	88.1	1095	88.1	998	88.1	932	88.1	791	88.1	808
88.12	1144	88.12	1101	88.12	1024	88.12	934	88.12	921	88.12	848	88.12	745
88.14	1083	88.14	1109	88.14	1029	88.14	988	88.14	915	88.14	848	88.14	761
88.16	1111	88.16	1135	88.16	1074	88.16	916	88.16	905	88.16	793	88.16	785
88.18	1140	88.18	1056	88.18	976	88.18	965	88.18	873	88.18	808	88.18	777
88.2	1077	88.2	1090	88.2	1090	88.2	934	88.2	874	88.2	860	88.2	741
88.22	1102	88.22	1067	88.22	981	88.22	920	88.22	871	88.22	882	88.22	832
88.24	1076	88.24	1124	88.24	1035	88.24	882	88.24	860	88.24	858	88.24	789
88.26	1034	88.26	1020	88.26	1004	88.26	919	88.26	857	88.26	828	88.26	761
88.28	1100	88.28	1068	88.28	1061	88.28	968	88.28	811	88.28	798	88.28	805
88.3	1090	88.3	1034	88.3	996	88.3	934	88.3	924	88.3	822	88.3	780
88.32	1011	88.32	1057	88.32	950	88.32	881	88.32	905	88.32	823	88.32	792
88.34	1058	88.34	1042	88.34	1012	88.34	969	88.34	826	88.34	803	88.34	806
88.36	1082	88.36	1077	88.36	993	88.36	878	88.36	889	88.36	845	88.36	813
88.38	1068	88.38	1051	88.38	1020	88.38	823	88.38	821	88.38	822	88.38	793
88.4	991	88.4	975	88.4	943	88.4	874	88.4	840	88.4	801	88.4	833
88.42	1068	88.42	1014	88.42	963	88.42	901	88.42	865	88.42	822	88.42	801
88.44	1014	88.44	1057	88.44	945	88.44	921	88.44	878	88.44	787	88.44	769
88.46	1049	88.46	957	88.46	971	88.46	923	88.46	844	88.46	764	88.46	780
88.48	1041	88.48	956	88.48	951	88.48	939	88.48	864	88.48	784	88.48	824
88.5	1000	88.5	1012	88.5	989	88.5	934	88.5	822	88.5	804	88.5	762
88.52	1038	88.52	983	88.52	996	88.52	893	88.52	840	88.52	803	88.52	772
88.54	987	88.54	1030	88.54	919	88.54	928	88.54	871	88.54	837	88.54	777
88.56	994	88.56	997	88.56	1019	88.56	870	88.56	862	88.56	787	88.56	734
88.58	987	88.58	973	88.58	965	88.58	906	88.58	886	88.58	844	88.58	766
88.6	1034	88.6	1023	88.6	983	88.6	904	88.6	845	88.6	786	88.6	789
88.62	1049	88.62	931	88.62	954	88.62	917	88.62	849	88.62	763	88.62	848
88.64	1046	88.64	988	88.64	927	88.64	890	88.64	874	88.64	842	88.64	743
88.66	1041	88.66	974	88.66	936	88.66	910	88.66	848	88.66	849	88.66	803
88.68	974	88.68	992	88.68	949	88.68	899	88.68	801	88.68	808	88.68	782
88.7	992	88.7	913	88.7	893	88.7	871	88.7	846	88.7	810	88.7	774
88.72	1039	88.72	993	88.72	973	88.72	877	88.72	872	88.72	783	88.72	795
88.74	962	88.74	1022	88.74	972	88.74	901	88.74	836	88.74	853	88.74	760
88.76	964	88.76	983	88.76	922	88.76	890	88.76	861	88.76	835	88.76	758
88.78	958	88.78	1006	88.78	937	88.78	886	88.78	858	88.78	789	88.78	760
88.8	1056	88.8	962	88.8	890	88.8	862	88.8	834	88.8	856	88.8	764
88.82	1034	88.82	942	88.82	929	88.82	853	88.82	804	88.82	803	88.82	783
88.84	963	88.84	997	88.84	985	88.84	852	88.84	889	88.84	807	88.84	754
88.86	1003	88.86	984	88.86	940	88.86	844	88.86	852	88.86	784	88.86	759
88.88	973	88.88	976	88.88	910	88.88	908	88.88	828	88.88	844	88.88	775
88.9	931	88.9	868	88.9	886	88.9	906	88.9	834	88.9	803	88.9	768
88.92	984	88.92	963	88.92	936	88.92	870	88.92	815	88.92	861	88.92	801
88.94	912	88.94	924	88.94	876	88.94	873	88.94	880	88.94	722	88.94	818
88.96	882	88.96	905	88.96	953	88.96	860	88.96	914	88.96	788	88.96	744
88.98	974	88.98	945	88.98	933	88.98	897	88.98	816	88.98	807	88.98	792
89	941	89	936	89	918	89	907	89	848	89	828	89	801
89.02	1013	89.02	1006	89.02	916	89.02	883	89.02	847	89.02	807	89.02	759
89.04	947	89.04	989	89.04	936	89.04	862	89.04	818	89.04	828	89.04	750
89.06	949	89.06	951	89.06	936	89.06	875	89.06	816	89.06	818	89.06	764
89.08	917	89.08	908	89.08	881	89.08	854	89.08	799	89.08	804	89.08	765
89.1	916	89.1	965	89.1	857	89.1	875	89.1	807	89.1	837	89.1	793
89.12	988	89.12	963	89.12	910	89.12	824	89.12	750	89.12	814	89.12	775
89.14	913	89.14	947	89.14	975	89.14	866	89.14	816	89.14	758	89.14	755
89.16	877	89.16	877	89.16	865	89.16	894	89.16	893	89.16	811	89.16	723
89.18	978	89.18	923	89.18	975	89.18	900	89.18	810	89.18	782	89.18	761
89.2	909	89.2	959	89.2	941	89.2	865	89.2	845	89.2	831	89.2	777
89.22	972	89.22	982	89.22	936	89.22	832	89.22	857	89.22	794	89.22	763
89.24	972	89.24	908	89.24	914	89.24	888	89.24	835	89.24	812	89.24	747
89.26	978	89.26	863	89.26	882	89.26	857	89.26	853	89.26	837	89.26	800
89.28	971	89.28	960	89.28	962	89.28	846	89.28	782	89.28	809	89.28	735
89.3	963	89.3	920	89.3	909	89.3	859	89.3	857	89.3	826	89.3	798
89.32	957	89.32	918	89.32	924	89.32	866	89.32	802	89.32	794	89.32	808
89.34	912	89.34	930	89.34	843	89.34	857	89.34	821	89.34	814	89.34	737
89.36	889	89.36	857	89.36	894	89.36	871	89.36	792	89.36	775	89.36	736
89.38	927	89.38	883	89.38	877	89.38	882	89.38	813	89.38	815	89.38	756
89.4	921	89.4	914	89.4	855	89.4	890	89.4	867	89.4	764	89.4	730
89.42	908	89.42	922	89.42	864	89.42	855	89.42	839	89.42	792	89.42	739
89.44	924	89.44	970	89.44	922	89.44	841	89.44	854	89.44	784	89.44	758
89.46	955	89.46	951	89.46	872	89.46	849	89.46	810	89.46	818	89.46	810
89.48	958	89.48	932	89.48	819	89.48	872	89.48	812	89.48	826	89.48	718
89.5	910	89.5	853	89.5	918	89.5	896	89.5	778	89.5	792	89.5	709
89.52	972	89.52	947	89.52	932	89.52	865	89.52	804	89.52	779	89.52	753
89.54	926	89.54	910	89.54	841	89.54	882	89.54	791	89.54	753	89.54	779
89.56	940	89.56	915	89.56	885	89.56	899	89.56	848	89.56	793	89.56	778
89.58	944	89.58	890	89.58	851	89.58	864	89.58	835	89.58	807	89.58	785
89.6	870	89.6	906	89.6	834	89.6	915	89.6	781	89.6	850	89.6	737
89.62	901	89.62	946	89.62	861	89.62	820	89.62	846	89.62	779	89.62	732
89.64	933	89.64	909	89.64	858	89.64	844	89.64	782	89.64	800	89.64	748
89.66	939	89.66	912	89.66	861	89.66	850	89.66	834	89.66	787	89.66	776
89.68	922	89.68	919	89.68	860	89.68	826	89.68	863	89.68	763	89.68	753
89.7	972	89.7	917	89.7	897	89.7	880	89.7	769	89.7	758	89.7	816
89.72	864	89.72	935	89.72	867	89.72	843	89.72	824	89.72	786	89.72	791
89.74	913	89.74	956	89.74	852	89.74	870	89.74	846	89.74	783	89.74	782
89.76	929	89.76	930	89.76	853	89.76	880	89.76	802	89.76	737	89.76	749
89.78	921	89.78	881	89.78	861	89.78	847	89.78	808	89.78	775	89.78	751
89.8	915	89.8	905	89.8	883	89.8	834	89.8	780	89.8	814	89.8	731
89.82	878	89.82	916	89.82	865	89.82	866	89.82	837	89.82	754	89.82	732
89.84	934	89.84	942	89.84	913	89.84	843	89.84	793	89.84	819	89.84	781
89.86	1009	89.86	893	89.86	893	89.86	845	89.86	782	89.86	750	89.86	744
89.88	904	89.88	898	89.88	909	89.88	796	89.88	812	89.88	801	89.88	797
89.9	913	89.9	899	89.9	860	89.9	887	89.9	845	89.9	799	89.9	765
89.92	957	89.92	851	89.92	850	89.92	793	89.92	859	89.92	789	89.92	683
89.94	917	89.94	866	89.94	894	89.94	879	89.94	827	89.94	773	89.94	785
89.96	918	89.96	845	89.96	876	89.96	836	89.96	811	89.96	806	89.96	749
89.98	896	89.98	869	89.98	810	89.98	870	89.98	768	89.98	769	89.98	688
90	947	90	850	90	900	90	840	90	818	90	779	90	727
