# Supplementary material for: Tribological Properties of Nitrate Graphite Foils
Source: Nanomaterials (Basel). 2024 Sep 15;14(18):1499. doi: 10.3390/nano14181499 (PMC11434555; doi:10.3390/nano14181499)
Supplement: Supplementary file 1 [file nanomaterials-14-01499-s001.zip › X-ray data/macrostress/01Hz/40-80/dens_10/RD/76.TXT]

Sample	01_40_10_TD
Comments	Psi = 0.000
Filename	C:\Windmax\Data\2024_04_24\76.raw
Goniometer	Ultima IV
Attachment	MPA-ML4 (with gamma) for stress
ScanningMode	2Theta/Theta
ScanningType	FT
X-Ray	40kV/30mA	X-Ray	40kV/30mA	X-Ray	40kV/30mA	X-Ray	40kV/30mA	X-Ray	40kV/30mA	X-Ray	40kV/30mA	X-Ray	40kV/30mA
DivSlit	2/3?�|2/3deg.	DivSlit	2/3?�|2/3deg.	DivSlit	2/3?�|2/3deg.	DivSlit	2/3?�|2/3deg.	DivSlit	2/3?�|2/3deg.	DivSlit	2/3?�|2/3deg.	DivSlit	2/3?�|2/3deg.
DivH.L.Slit	10.00mm	DivH.L.Slit	10.00mm	DivH.L.Slit	10.00mm	DivH.L.Slit	10.00mm	DivH.L.Slit	10.00mm	DivH.L.Slit	10.00mm	DivH.L.Slit	10.00mm
SctSlit	Open	SctSlit	Open	SctSlit	Open	SctSlit	Open	SctSlit	Open	SctSlit	Open	SctSlit	Open
RecSlit	0.30mm	RecSlit	0.30mm	RecSlit	0.30mm	RecSlit	0.30mm	RecSlit	0.30mm	RecSlit	0.30mm	RecSlit	0.30mm
Start	84	Start	84	Start	84	Start	84	Start	84	Start	84	Start	84
Stop	90	Stop	90	Stop	90	Stop	90	Stop	90	Stop	90	Stop	90
Step	0.02	Step	0.02	Step	0.02	Step	0.02	Step	0.02	Step	0.02	Step	0.02
84	779	84	858	84	834	84	758	84	797	84	760	84	758
84.02	862	84.02	828	84.02	814	84.02	830	84.02	771	84.02	801	84.02	736
84.04	814	84.04	837	84.04	877	84.04	779	84.04	797	84.04	772	84.04	731
84.06	816	84.06	847	84.06	840	84.06	841	84.06	714	84.06	788	84.06	783
84.08	764	84.08	903	84.08	812	84.08	825	84.08	782	84.08	795	84.08	706
84.1	824	84.1	822	84.1	833	84.1	834	84.1	779	84.1	723	84.1	747
84.12	809	84.12	825	84.12	832	84.12	791	84.12	765	84.12	762	84.12	675
84.14	844	84.14	797	84.14	778	84.14	818	84.14	720	84.14	812	84.14	716
84.16	835	84.16	880	84.16	769	84.16	783	84.16	773	84.16	723	84.16	708
84.18	865	84.18	869	84.18	807	84.18	781	84.18	806	84.18	770	84.18	713
84.2	856	84.2	778	84.2	830	84.2	810	84.2	818	84.2	778	84.2	757
84.22	811	84.22	771	84.22	844	84.22	781	84.22	781	84.22	793	84.22	726
84.24	829	84.24	812	84.24	830	84.24	781	84.24	729	84.24	790	84.24	764
84.26	837	84.26	779	84.26	848	84.26	766	84.26	731	84.26	767	84.26	678
84.28	850	84.28	793	84.28	859	84.28	832	84.28	825	84.28	762	84.28	739
84.3	820	84.3	791	84.3	794	84.3	733	84.3	751	84.3	778	84.3	681
84.32	845	84.32	786	84.32	866	84.32	751	84.32	736	84.32	786	84.32	716
84.34	854	84.34	784	84.34	827	84.34	819	84.34	789	84.34	723	84.34	725
84.36	798	84.36	832	84.36	774	84.36	789	84.36	750	84.36	733	84.36	668
84.38	812	84.38	784	84.38	813	84.38	800	84.38	802	84.38	791	84.38	711
84.4	789	84.4	856	84.4	814	84.4	794	84.4	814	84.4	742	84.4	786
84.42	802	84.42	860	84.42	800	84.42	806	84.42	828	84.42	701	84.42	753
84.44	793	84.44	788	84.44	809	84.44	778	84.44	838	84.44	766	84.44	708
84.46	768	84.46	832	84.46	776	84.46	771	84.46	804	84.46	748	84.46	768
84.48	866	84.48	813	84.48	801	84.48	803	84.48	776	84.48	770	84.48	717
84.5	788	84.5	821	84.5	749	84.5	795	84.5	803	84.5	716	84.5	730
84.52	850	84.52	827	84.52	802	84.52	836	84.52	746	84.52	729	84.52	730
84.54	868	84.54	836	84.54	800	84.54	775	84.54	777	84.54	775	84.54	708
84.56	874	84.56	806	84.56	826	84.56	765	84.56	724	84.56	771	84.56	698
84.58	745	84.58	812	84.58	771	84.58	817	84.58	829	84.58	774	84.58	793
84.6	769	84.6	783	84.6	871	84.6	754	84.6	772	84.6	721	84.6	731
84.62	875	84.62	810	84.62	831	84.62	772	84.62	793	84.62	722	84.62	695
84.64	847	84.64	801	84.64	804	84.64	770	84.64	778	84.64	782	84.64	694
84.66	764	84.66	820	84.66	838	84.66	789	84.66	744	84.66	768	84.66	694
84.68	824	84.68	916	84.68	826	84.68	840	84.68	780	84.68	747	84.68	703
84.7	834	84.7	876	84.7	791	84.7	832	84.7	769	84.7	767	84.7	699
84.72	796	84.72	795	84.72	819	84.72	849	84.72	771	84.72	764	84.72	715
84.74	814	84.74	837	84.74	805	84.74	833	84.74	791	84.74	717	84.74	762
84.76	804	84.76	855	84.76	764	84.76	828	84.76	752	84.76	762	84.76	705
84.78	809	84.78	779	84.78	857	84.78	760	84.78	751	84.78	733	84.78	698
84.8	840	84.8	819	84.8	856	84.8	843	84.8	716	84.8	831	84.8	726
84.82	877	84.82	817	84.82	833	84.82	795	84.82	778	84.82	715	84.82	710
84.84	848	84.84	804	84.84	784	84.84	800	84.84	802	84.84	727	84.84	702
84.86	853	84.86	826	84.86	774	84.86	764	84.86	795	84.86	767	84.86	751
84.88	855	84.88	828	84.88	785	84.88	812	84.88	777	84.88	736	84.88	697
84.9	790	84.9	835	84.9	814	84.9	814	84.9	782	84.9	745	84.9	768
84.92	755	84.92	839	84.92	786	84.92	843	84.92	757	84.92	806	84.92	731
84.94	853	84.94	809	84.94	818	84.94	833	84.94	787	84.94	773	84.94	760
84.96	849	84.96	802	84.96	844	84.96	765	84.96	781	84.96	785	84.96	766
84.98	844	84.98	827	84.98	786	84.98	834	84.98	756	84.98	776	84.98	740
85	809	85	821	85	798	85	818	85	741	85	752	85	732
85.02	878	85.02	859	85.02	836	85.02	751	85.02	734	85.02	749	85.02	714
85.04	812	85.04	828	85.04	736	85.04	824	85.04	821	85.04	818	85.04	725
85.06	818	85.06	858	85.06	835	85.06	776	85.06	775	85.06	732	85.06	720
85.08	865	85.08	824	85.08	793	85.08	768	85.08	763	85.08	733	85.08	779
85.1	858	85.1	838	85.1	837	85.1	777	85.1	775	85.1	782	85.1	700
85.12	760	85.12	838	85.12	799	85.12	788	85.12	781	85.12	798	85.12	668
85.14	817	85.14	851	85.14	818	85.14	766	85.14	784	85.14	746	85.14	696
85.16	791	85.16	811	85.16	814	85.16	788	85.16	771	85.16	772	85.16	721
85.18	863	85.18	793	85.18	847	85.18	780	85.18	788	85.18	745	85.18	691
85.2	837	85.2	846	85.2	791	85.2	843	85.2	774	85.2	774	85.2	727
85.22	791	85.22	840	85.22	798	85.22	744	85.22	824	85.22	723	85.22	687
85.24	846	85.24	871	85.24	844	85.24	815	85.24	778	85.24	764	85.24	660
85.26	801	85.26	829	85.26	815	85.26	818	85.26	802	85.26	721	85.26	731
85.28	864	85.28	833	85.28	810	85.28	805	85.28	800	85.28	715	85.28	710
85.3	820	85.3	793	85.3	773	85.3	803	85.3	743	85.3	769	85.3	755
85.32	863	85.32	834	85.32	765	85.32	820	85.32	835	85.32	754	85.32	709
85.34	846	85.34	797	85.34	827	85.34	819	85.34	766	85.34	757	85.34	727
85.36	802	85.36	815	85.36	818	85.36	815	85.36	789	85.36	765	85.36	729
85.38	831	85.38	832	85.38	780	85.38	805	85.38	814	85.38	791	85.38	729
85.4	787	85.4	819	85.4	778	85.4	765	85.4	796	85.4	716	85.4	722
85.42	850	85.42	837	85.42	826	85.42	822	85.42	753	85.42	805	85.42	714
85.44	830	85.44	820	85.44	798	85.44	803	85.44	829	85.44	750	85.44	726
85.46	870	85.46	801	85.46	800	85.46	751	85.46	760	85.46	681	85.46	764
85.48	813	85.48	852	85.48	859	85.48	782	85.48	758	85.48	766	85.48	780
85.5	844	85.5	828	85.5	852	85.5	847	85.5	810	85.5	735	85.5	714
85.52	891	85.52	858	85.52	826	85.52	844	85.52	779	85.52	739	85.52	703
85.54	822	85.54	764	85.54	802	85.54	800	85.54	810	85.54	734	85.54	711
85.56	802	85.56	917	85.56	828	85.56	810	85.56	785	85.56	756	85.56	728
85.58	834	85.58	873	85.58	849	85.58	839	85.58	805	85.58	794	85.58	680
85.6	870	85.6	852	85.6	821	85.6	783	85.6	812	85.6	692	85.6	767
85.62	866	85.62	876	85.62	799	85.62	775	85.62	793	85.62	779	85.62	744
85.64	800	85.64	888	85.64	839	85.64	859	85.64	762	85.64	674	85.64	717
85.66	866	85.66	836	85.66	806	85.66	867	85.66	815	85.66	756	85.66	721
85.68	871	85.68	795	85.68	865	85.68	814	85.68	815	85.68	762	85.68	726
85.7	840	85.7	854	85.7	803	85.7	813	85.7	819	85.7	781	85.7	748
85.72	874	85.72	879	85.72	832	85.72	864	85.72	800	85.72	774	85.72	738
85.74	849	85.74	876	85.74	869	85.74	835	85.74	812	85.74	757	85.74	697
85.76	919	85.76	849	85.76	865	85.76	833	85.76	773	85.76	758	85.76	746
85.78	848	85.78	845	85.78	837	85.78	805	85.78	825	85.78	756	85.78	693
85.8	848	85.8	907	85.8	903	85.8	832	85.8	818	85.8	764	85.8	728
85.82	839	85.82	890	85.82	862	85.82	768	85.82	782	85.82	761	85.82	710
85.84	845	85.84	903	85.84	841	85.84	854	85.84	773	85.84	776	85.84	745
85.86	861	85.86	908	85.86	794	85.86	826	85.86	713	85.86	785	85.86	730
85.88	877	85.88	911	85.88	847	85.88	786	85.88	808	85.88	710	85.88	722
85.9	880	85.9	835	85.9	893	85.9	801	85.9	814	85.9	713	85.9	715
85.92	858	85.92	892	85.92	929	85.92	826	85.92	794	85.92	763	85.92	694
85.94	901	85.94	841	85.94	919	85.94	825	85.94	774	85.94	769	85.94	728
85.96	851	85.96	848	85.96	880	85.96	834	85.96	774	85.96	798	85.96	744
85.98	898	85.98	875	85.98	840	85.98	894	85.98	825	85.98	774	85.98	716
86	877	86	922	86	876	86	829	86	779	86	739	86	748
86.02	825	86.02	912	86.02	933	86.02	857	86.02	791	86.02	752	86.02	770
86.04	868	86.04	844	86.04	880	86.04	807	86.04	782	86.04	789	86.04	722
86.06	862	86.06	909	86.06	830	86.06	856	86.06	808	86.06	735	86.06	747
86.08	991	86.08	907	86.08	845	86.08	829	86.08	827	86.08	763	86.08	717
86.1	964	86.1	854	86.1	873	86.1	875	86.1	845	86.1	761	86.1	749
86.12	887	86.12	939	86.12	942	86.12	919	86.12	895	86.12	707	86.12	766
86.14	921	86.14	825	86.14	891	86.14	868	86.14	807	86.14	764	86.14	701
86.16	874	86.16	928	86.16	905	86.16	827	86.16	778	86.16	766	86.16	701
86.18	966	86.18	958	86.18	918	86.18	832	86.18	810	86.18	758	86.18	717
86.2	920	86.2	914	86.2	918	86.2	843	86.2	831	86.2	792	86.2	693
86.22	958	86.22	997	86.22	934	86.22	845	86.22	830	86.22	760	86.22	791
86.24	956	86.24	985	86.24	900	86.24	911	86.24	866	86.24	778	86.24	705
86.26	958	86.26	978	86.26	874	86.26	851	86.26	875	86.26	781	86.26	784
86.28	972	86.28	959	86.28	956	86.28	868	86.28	881	86.28	844	86.28	746
86.3	961	86.3	956	86.3	1001	86.3	924	86.3	833	86.3	761	86.3	766
86.32	943	86.32	941	86.32	1011	86.32	928	86.32	869	86.32	768	86.32	713
86.34	1042	86.34	940	86.34	910	86.34	975	86.34	891	86.34	831	86.34	706
86.36	1028	86.36	1009	86.36	929	86.36	912	86.36	862	86.36	777	86.36	743
86.38	1035	86.38	1011	86.38	931	86.38	941	86.38	822	86.38	810	86.38	737
86.4	1018	86.4	972	86.4	945	86.4	904	86.4	894	86.4	772	86.4	760
86.42	1056	86.42	996	86.42	1004	86.42	975	86.42	918	86.42	761	86.42	765
86.44	988	86.44	978	86.44	994	86.44	874	86.44	859	86.44	798	86.44	695
86.46	1012	86.46	995	86.46	971	86.46	939	86.46	871	86.46	837	86.46	692
86.48	1053	86.48	1099	86.48	1066	86.48	960	86.48	921	86.48	750	86.48	773
86.5	1040	86.5	1105	86.5	1009	86.5	1015	86.5	893	86.5	814	86.5	714
86.52	1088	86.52	1134	86.52	1018	86.52	1022	86.52	952	86.52	809	86.52	705
86.54	1126	86.54	1013	86.54	1059	86.54	964	86.54	964	86.54	835	86.54	747
86.56	1153	86.56	1056	86.56	1038	86.56	992	86.56	948	86.56	792	86.56	776
86.58	1125	86.58	1121	86.58	1053	86.58	990	86.58	877	86.58	770	86.58	783
86.6	1135	86.6	1153	86.6	1035	86.6	990	86.6	968	86.6	862	86.6	799
86.62	1139	86.62	1135	86.62	1080	86.62	989	86.62	938	86.62	796	86.62	731
86.64	1183	86.64	1119	86.64	1073	86.64	1021	86.64	944	86.64	816	86.64	763
86.66	1208	86.66	1130	86.66	1132	86.66	1035	86.66	904	86.66	890	86.66	712
86.68	1219	86.68	1210	86.68	1191	86.68	1026	86.68	889	86.68	814	86.68	815
86.7	1280	86.7	1210	86.7	1164	86.7	1127	86.7	912	86.7	840	86.7	730
86.72	1308	86.72	1271	86.72	1259	86.72	1159	86.72	1001	86.72	806	86.72	781
86.74	1343	86.74	1300	86.74	1241	86.74	1066	86.74	1024	86.74	914	86.74	719
86.76	1333	86.76	1352	86.76	1261	86.76	1086	86.76	947	86.76	832	86.76	729
86.78	1362	86.78	1405	86.78	1265	86.78	1129	86.78	981	86.78	816	86.78	742
86.8	1357	86.8	1350	86.8	1356	86.8	1084	86.8	953	86.8	831	86.8	761
86.82	1450	86.82	1426	86.82	1316	86.82	1088	86.82	1001	86.82	808	86.82	731
86.84	1529	86.84	1450	86.84	1304	86.84	1091	86.84	968	86.84	814	86.84	710
86.86	1637	86.86	1514	86.86	1321	86.86	1166	86.86	948	86.86	812	86.86	800
86.88	1504	86.88	1481	86.88	1408	86.88	1168	86.88	1005	86.88	747	86.88	759
86.9	1587	86.9	1650	86.9	1405	86.9	1192	86.9	1041	86.9	864	86.9	769
86.92	1688	86.92	1575	86.92	1387	86.92	1183	86.92	994	86.92	887	86.92	727
86.94	1730	86.94	1596	86.94	1391	86.94	1163	86.94	955	86.94	819	86.94	772
86.96	1846	86.96	1713	86.96	1454	86.96	1148	86.96	957	86.96	870	86.96	731
86.98	1819	86.98	1698	86.98	1429	86.98	1154	86.98	906	86.98	893	86.98	715
87	1911	87	1784	87	1437	87	1117	87	955	87	804	87	771
87.02	1910	87.02	1756	87.02	1457	87.02	1234	87.02	958	87.02	864	87.02	731
87.04	2076	87.04	1835	87.04	1490	87.04	1133	87.04	961	87.04	870	87.04	748
87.06	2060	87.06	1813	87.06	1489	87.06	1243	87.06	980	87.06	793	87.06	766
87.08	2076	87.08	1779	87.08	1457	87.08	1172	87.08	973	87.08	867	87.08	705
87.1	2061	87.1	1870	87.1	1462	87.1	1184	87.1	919	87.1	833	87.1	758
87.12	2177	87.12	1879	87.12	1502	87.12	1232	87.12	950	87.12	864	87.12	736
87.14	2038	87.14	1787	87.14	1444	87.14	1245	87.14	1013	87.14	817	87.14	774
87.16	2055	87.16	1746	87.16	1556	87.16	1247	87.16	961	87.16	826	87.16	765
87.18	1968	87.18	1779	87.18	1533	87.18	1166	87.18	915	87.18	802	87.18	744
87.2	1906	87.2	1745	87.2	1477	87.2	1165	87.2	934	87.2	834	87.2	782
87.22	1867	87.22	1796	87.22	1420	87.22	1188	87.22	899	87.22	807	87.22	769
87.24	1725	87.24	1713	87.24	1435	87.24	1127	87.24	960	87.24	835	87.24	692
87.26	1845	87.26	1702	87.26	1431	87.26	1184	87.26	995	87.26	795	87.26	773
87.28	1801	87.28	1650	87.28	1464	87.28	1153	87.28	955	87.28	878	87.28	782
87.3	1736	87.3	1633	87.3	1391	87.3	1142	87.3	984	87.3	790	87.3	747
87.32	1695	87.32	1536	87.32	1351	87.32	1129	87.32	880	87.32	805	87.32	822
87.34	1713	87.34	1607	87.34	1362	87.34	1138	87.34	1031	87.34	838	87.34	725
87.36	1659	87.36	1500	87.36	1352	87.36	1103	87.36	916	87.36	803	87.36	773
87.38	1619	87.38	1525	87.38	1251	87.38	1142	87.38	902	87.38	817	87.38	753
87.4	1591	87.4	1407	87.4	1301	87.4	1155	87.4	913	87.4	826	87.4	776
87.42	1554	87.42	1435	87.42	1259	87.42	1070	87.42	932	87.42	816	87.42	773
87.44	1470	87.44	1413	87.44	1296	87.44	1094	87.44	931	87.44	777	87.44	810
87.46	1508	87.46	1340	87.46	1235	87.46	1040	87.46	934	87.46	807	87.46	772
87.48	1344	87.48	1274	87.48	1178	87.48	1054	87.48	999	87.48	812	87.48	758
87.5	1333	87.5	1292	87.5	1181	87.5	1049	87.5	938	87.5	845	87.5	706
87.52	1235	87.52	1199	87.52	1206	87.52	1046	87.52	915	87.52	817	87.52	706
87.54	1262	87.54	1202	87.54	1163	87.54	1024	87.54	873	87.54	856	87.54	742
87.56	1185	87.56	1186	87.56	1106	87.56	1029	87.56	868	87.56	794	87.56	764
87.58	1176	87.58	1218	87.58	1125	87.58	1029	87.58	920	87.58	720	87.58	746
87.6	1139	87.6	1120	87.6	1145	87.6	994	87.6	870	87.6	849	87.6	690
87.62	1153	87.62	1115	87.62	1091	87.62	1002	87.62	873	87.62	808	87.62	785
87.64	1091	87.64	1050	87.64	1014	87.64	1041	87.64	858	87.64	816	87.64	721
87.66	1082	87.66	1026	87.66	1039	87.66	949	87.66	861	87.66	842	87.66	699
87.68	1130	87.68	1055	87.68	1024	87.68	990	87.68	900	87.68	773	87.68	716
87.7	1068	87.7	1002	87.7	1061	87.7	907	87.7	924	87.7	752	87.7	735
87.72	1060	87.72	1007	87.72	1041	87.72	940	87.72	902	87.72	832	87.72	734
87.74	1029	87.74	985	87.74	947	87.74	886	87.74	870	87.74	849	87.74	703
87.76	998	87.76	995	87.76	929	87.76	920	87.76	871	87.76	781	87.76	749
87.78	969	87.78	945	87.78	911	87.78	844	87.78	874	87.78	772	87.78	709
87.8	949	87.8	988	87.8	961	87.8	883	87.8	852	87.8	777	87.8	734
87.82	960	87.82	1006	87.82	964	87.82	899	87.82	837	87.82	782	87.82	727
87.84	986	87.84	918	87.84	954	87.84	847	87.84	830	87.84	774	87.84	758
87.86	959	87.86	930	87.86	971	87.86	862	87.86	899	87.86	760	87.86	726
87.88	912	87.88	946	87.88	890	87.88	917	87.88	837	87.88	833	87.88	727
87.9	901	87.9	915	87.9	854	87.9	924	87.9	822	87.9	728	87.9	682
87.92	939	87.92	902	87.92	898	87.92	825	87.92	869	87.92	795	87.92	720
87.94	919	87.94	900	87.94	885	87.94	849	87.94	821	87.94	731	87.94	709
87.96	894	87.96	942	87.96	857	87.96	842	87.96	874	87.96	755	87.96	727
87.98	907	87.98	925	87.98	888	87.98	877	87.98	841	87.98	774	87.98	721
88	879	88	909	88	873	88	831	88	846	88	737	88	736
88.02	897	88.02	818	88.02	854	88.02	823	88.02	831	88.02	784	88.02	775
88.04	894	88.04	876	88.04	854	88.04	727	88.04	789	88.04	772	88.04	705
88.06	898	88.06	872	88.06	892	88.06	825	88.06	767	88.06	776	88.06	744
88.08	913	88.08	917	88.08	881	88.08	816	88.08	819	88.08	777	88.08	685
88.1	828	88.1	859	88.1	883	88.1	768	88.1	748	88.1	732	88.1	711
88.12	828	88.12	855	88.12	800	88.12	823	88.12	803	88.12	768	88.12	713
88.14	807	88.14	838	88.14	798	88.14	827	88.14	751	88.14	732	88.14	710
88.16	866	88.16	870	88.16	859	88.16	843	88.16	834	88.16	750	88.16	663
88.18	850	88.18	813	88.18	817	88.18	781	88.18	825	88.18	688	88.18	723
88.2	849	88.2	878	88.2	807	88.2	852	88.2	726	88.2	733	88.2	703
88.22	856	88.22	872	88.22	847	88.22	817	88.22	765	88.22	802	88.22	688
88.24	937	88.24	887	88.24	803	88.24	769	88.24	780	88.24	752	88.24	726
88.26	894	88.26	871	88.26	848	88.26	812	88.26	771	88.26	733	88.26	680
88.28	846	88.28	821	88.28	895	88.28	764	88.28	787	88.28	757	88.28	721
88.3	856	88.3	812	88.3	833	88.3	845	88.3	764	88.3	770	88.3	734
88.32	805	88.32	865	88.32	780	88.32	788	88.32	768	88.32	791	88.32	681
88.34	821	88.34	837	88.34	826	88.34	756	88.34	706	88.34	699	88.34	699
88.36	784	88.36	785	88.36	799	88.36	776	88.36	786	88.36	701	88.36	674
88.38	803	88.38	849	88.38	835	88.38	762	88.38	726	88.38	776	88.38	696
88.4	842	88.4	809	88.4	810	88.4	806	88.4	798	88.4	722	88.4	710
88.42	842	88.42	791	88.42	813	88.42	816	88.42	783	88.42	731	88.42	692
88.44	805	88.44	841	88.44	806	88.44	781	88.44	778	88.44	686	88.44	697
88.46	890	88.46	843	88.46	836	88.46	811	88.46	744	88.46	723	88.46	667
88.48	829	88.48	810	88.48	771	88.48	830	88.48	756	88.48	693	88.48	672
88.5	837	88.5	786	88.5	790	88.5	801	88.5	761	88.5	716	88.5	640
88.52	860	88.52	858	88.52	811	88.52	799	88.52	742	88.52	721	88.52	686
88.54	797	88.54	846	88.54	783	88.54	745	88.54	758	88.54	707	88.54	665
88.56	814	88.56	787	88.56	807	88.56	805	88.56	763	88.56	709	88.56	721
88.58	800	88.58	814	88.58	789	88.58	795	88.58	763	88.58	728	88.58	671
88.6	817	88.6	827	88.6	765	88.6	766	88.6	792	88.6	739	88.6	728
88.62	825	88.62	860	88.62	822	88.62	814	88.62	798	88.62	715	88.62	650
88.64	825	88.64	867	88.64	837	88.64	808	88.64	727	88.64	744	88.64	746
88.66	862	88.66	797	88.66	801	88.66	785	88.66	710	88.66	716	88.66	699
88.68	850	88.68	781	88.68	762	88.68	763	88.68	708	88.68	705	88.68	669
88.7	828	88.7	814	88.7	817	88.7	819	88.7	744	88.7	717	88.7	674
88.72	804	88.72	800	88.72	804	88.72	806	88.72	759	88.72	697	88.72	683
88.74	818	88.74	800	88.74	797	88.74	794	88.74	792	88.74	725	88.74	677
88.76	816	88.76	850	88.76	763	88.76	737	88.76	770	88.76	702	88.76	725
88.78	789	88.78	852	88.78	802	88.78	765	88.78	730	88.78	698	88.78	677
88.8	798	88.8	773	88.8	751	88.8	810	88.8	702	88.8	725	88.8	709
88.82	770	88.82	790	88.82	744	88.82	757	88.82	745	88.82	715	88.82	719
88.84	841	88.84	800	88.84	768	88.84	797	88.84	756	88.84	699	88.84	626
88.86	800	88.86	841	88.86	800	88.86	823	88.86	708	88.86	741	88.86	689
88.88	828	88.88	803	88.88	781	88.88	771	88.88	719	88.88	707	88.88	700
88.9	830	88.9	796	88.9	755	88.9	789	88.9	788	88.9	728	88.9	666
88.92	775	88.92	783	88.92	802	88.92	745	88.92	759	88.92	749	88.92	654
88.94	826	88.94	786	88.94	749	88.94	728	88.94	787	88.94	748	88.94	665
88.96	820	88.96	843	88.96	751	88.96	755	88.96	770	88.96	776	88.96	709
88.98	872	88.98	775	88.98	772	88.98	758	88.98	761	88.98	718	88.98	699
89	766	89	778	89	807	89	733	89	726	89	677	89	686
89.02	806	89.02	794	89.02	740	89.02	728	89.02	710	89.02	732	89.02	660
89.04	827	89.04	779	89.04	840	89.04	720	89.04	731	89.04	748	89.04	695
89.06	765	89.06	816	89.06	783	89.06	785	89.06	683	89.06	708	89.06	716
89.08	856	89.08	766	89.08	778	89.08	753	89.08	727	89.08	708	89.08	674
89.1	794	89.1	830	89.1	785	89.1	730	89.1	769	89.1	725	89.1	685
89.12	815	89.12	768	89.12	714	89.12	738	89.12	738	89.12	687	89.12	670
89.14	774	89.14	773	89.14	813	89.14	721	89.14	747	89.14	692	89.14	685
89.16	795	89.16	779	89.16	815	89.16	775	89.16	742	89.16	733	89.16	670
89.18	795	89.18	768	89.18	788	89.18	771	89.18	719	89.18	722	89.18	660
89.2	811	89.2	782	89.2	749	89.2	683	89.2	772	89.2	677	89.2	714
89.22	769	89.22	785	89.22	820	89.22	782	89.22	754	89.22	739	89.22	709
89.24	801	89.24	787	89.24	810	89.24	767	89.24	717	89.24	695	89.24	668
89.26	817	89.26	788	89.26	765	89.26	742	89.26	750	89.26	756	89.26	662
89.28	801	89.28	733	89.28	746	89.28	808	89.28	749	89.28	681	89.28	729
89.3	811	89.3	737	89.3	766	89.3	718	89.3	751	89.3	743	89.3	635
89.32	824	89.32	836	89.32	713	89.32	751	89.32	745	89.32	683	89.32	677
89.34	843	89.34	755	89.34	794	89.34	752	89.34	762	89.34	733	89.34	687
89.36	787	89.36	762	89.36	762	89.36	743	89.36	743	89.36	761	89.36	663
89.38	757	89.38	775	89.38	786	89.38	790	89.38	740	89.38	710	89.38	690
89.4	821	89.4	746	89.4	782	89.4	746	89.4	770	89.4	709	89.4	733
89.42	812	89.42	768	89.42	788	89.42	813	89.42	748	89.42	702	89.42	685
89.44	791	89.44	778	89.44	754	89.44	759	89.44	768	89.44	704	89.44	672
89.46	753	89.46	793	89.46	771	89.46	797	89.46	804	89.46	740	89.46	663
89.48	773	89.48	768	89.48	762	89.48	745	89.48	726	89.48	648	89.48	632
89.5	812	89.5	800	89.5	796	89.5	814	89.5	776	89.5	719	89.5	699
89.52	804	89.52	812	89.52	780	89.52	771	89.52	768	89.52	732	89.52	676
89.54	800	89.54	801	89.54	815	89.54	775	89.54	750	89.54	724	89.54	702
89.56	794	89.56	797	89.56	797	89.56	735	89.56	727	89.56	727	89.56	728
89.58	815	89.58	787	89.58	734	89.58	768	89.58	724	89.58	731	89.58	671
89.6	752	89.6	783	89.6	738	89.6	706	89.6	778	89.6	725	89.6	711
89.62	748	89.62	733	89.62	811	89.62	734	89.62	728	89.62	735	89.62	688
89.64	768	89.64	793	89.64	762	89.64	770	89.64	720	89.64	714	89.64	630
89.66	743	89.66	718	89.66	772	89.66	766	89.66	750	89.66	695	89.66	727
89.68	770	89.68	728	89.68	825	89.68	775	89.68	685	89.68	674	89.68	703
89.7	738	89.7	756	89.7	789	89.7	771	89.7	727	89.7	696	89.7	695
89.72	777	89.72	730	89.72	773	89.72	697	89.72	705	89.72	690	89.72	680
89.74	791	89.74	760	89.74	801	89.74	762	89.74	720	89.74	718	89.74	693
89.76	795	89.76	763	89.76	716	89.76	761	89.76	743	89.76	742	89.76	667
89.78	766	89.78	731	89.78	770	89.78	733	89.78	751	89.78	711	89.78	729
89.8	732	89.8	725	89.8	733	89.8	716	89.8	723	89.8	757	89.8	680
89.82	741	89.82	797	89.82	743	89.82	755	89.82	769	89.82	682	89.82	668
89.84	770	89.84	807	89.84	751	89.84	762	89.84	723	89.84	691	89.84	688
89.86	746	89.86	776	89.86	766	89.86	840	89.86	769	89.86	750	89.86	692
89.88	748	89.88	748	89.88	758	89.88	752	89.88	711	89.88	667	89.88	682
89.9	805	89.9	739	89.9	829	89.9	787	89.9	681	89.9	745	89.9	646
89.92	741	89.92	815	89.92	814	89.92	782	89.92	700	89.92	698	89.92	736
89.94	776	89.94	782	89.94	781	89.94	785	89.94	694	89.94	672	89.94	683
89.96	758	89.96	765	89.96	770	89.96	756	89.96	708	89.96	706	89.96	691
89.98	761	89.98	786	89.98	806	89.98	812	89.98	736	89.98	745	89.98	653
90	784	90	754	90	802	90	772	90	744	90	711	90	659
