# Supplementary material for: Tribological Properties of Nitrate Graphite Foils
Source: Nanomaterials (Basel). 2024 Sep 15;14(18):1499. doi: 10.3390/nano14181499 (PMC11434555; doi:10.3390/nano14181499)
Supplement: Supplementary file 1 [file nanomaterials-14-01499-s001.zip › X-ray data/macrostress/01Hz/40-80/dens_10/TD/78.TXT]

Sample	01_40_10_RD
Comments	Psi = 0.000
Filename	C:\Windmax\Data\2024_04_24\78.raw
Goniometer	Ultima IV
Attachment	MPA-ML4 (with gamma) for stress
ScanningMode	2Theta/Theta
ScanningType	FT
X-Ray	40kV/30mA	X-Ray	40kV/30mA	X-Ray	40kV/30mA	X-Ray	40kV/30mA	X-Ray	40kV/30mA	X-Ray	40kV/30mA	X-Ray	40kV/30mA
DivSlit	2/3?�|2/3deg.	DivSlit	2/3?�|2/3deg.	DivSlit	2/3?�|2/3deg.	DivSlit	2/3?�|2/3deg.	DivSlit	2/3?�|2/3deg.	DivSlit	2/3?�|2/3deg.	DivSlit	2/3?�|2/3deg.
DivH.L.Slit	10.00mm	DivH.L.Slit	10.00mm	DivH.L.Slit	10.00mm	DivH.L.Slit	10.00mm	DivH.L.Slit	10.00mm	DivH.L.Slit	10.00mm	DivH.L.Slit	10.00mm
SctSlit	Open	SctSlit	Open	SctSlit	Open	SctSlit	Open	SctSlit	Open	SctSlit	Open	SctSlit	Open
RecSlit	0.30mm	RecSlit	0.30mm	RecSlit	0.30mm	RecSlit	0.30mm	RecSlit	0.30mm	RecSlit	0.30mm	RecSlit	0.30mm
Start	84	Start	84	Start	84	Start	84	Start	84	Start	84	Start	84
Stop	90	Stop	90	Stop	90	Stop	90	Stop	90	Stop	90	Stop	90
Step	0.02	Step	0.02	Step	0.02	Step	0.02	Step	0.02	Step	0.02	Step	0.02
84	605	84	623	84	600	84	573	84	615	84	565	84	564
84.02	604	84.02	579	84.02	546	84.02	587	84.02	616	84.02	572	84.02	569
84.04	599	84.04	604	84.04	636	84.04	532	84.04	575	84.04	567	84.04	548
84.06	620	84.06	654	84.06	620	84.06	599	84.06	614	84.06	564	84.06	594
84.08	592	84.08	650	84.08	602	84.08	541	84.08	586	84.08	554	84.08	583
84.1	569	84.1	643	84.1	587	84.1	606	84.1	588	84.1	540	84.1	585
84.12	612	84.12	589	84.12	608	84.12	607	84.12	570	84.12	572	84.12	572
84.14	598	84.14	562	84.14	619	84.14	574	84.14	602	84.14	559	84.14	571
84.16	568	84.16	640	84.16	581	84.16	558	84.16	605	84.16	599	84.16	632
84.18	621	84.18	581	84.18	580	84.18	600	84.18	592	84.18	569	84.18	556
84.2	554	84.2	581	84.2	604	84.2	592	84.2	589	84.2	590	84.2	556
84.22	622	84.22	574	84.22	589	84.22	606	84.22	547	84.22	566	84.22	587
84.24	557	84.24	553	84.24	578	84.24	550	84.24	548	84.24	568	84.24	586
84.26	569	84.26	557	84.26	623	84.26	568	84.26	600	84.26	559	84.26	592
84.28	613	84.28	593	84.28	584	84.28	574	84.28	563	84.28	598	84.28	565
84.3	588	84.3	588	84.3	623	84.3	605	84.3	564	84.3	568	84.3	516
84.32	599	84.32	536	84.32	576	84.32	637	84.32	525	84.32	582	84.32	564
84.34	559	84.34	590	84.34	623	84.34	557	84.34	591	84.34	606	84.34	543
84.36	559	84.36	579	84.36	563	84.36	603	84.36	532	84.36	557	84.36	570
84.38	603	84.38	550	84.38	558	84.38	579	84.38	544	84.38	584	84.38	522
84.4	610	84.4	563	84.4	576	84.4	587	84.4	593	84.4	541	84.4	546
84.42	543	84.42	597	84.42	555	84.42	602	84.42	631	84.42	594	84.42	610
84.44	553	84.44	547	84.44	596	84.44	587	84.44	539	84.44	592	84.44	525
84.46	641	84.46	571	84.46	598	84.46	571	84.46	537	84.46	546	84.46	546
84.48	607	84.48	592	84.48	587	84.48	595	84.48	540	84.48	528	84.48	579
84.5	559	84.5	595	84.5	588	84.5	547	84.5	571	84.5	544	84.5	570
84.52	579	84.52	591	84.52	585	84.52	578	84.52	524	84.52	559	84.52	572
84.54	613	84.54	574	84.54	577	84.54	608	84.54	595	84.54	517	84.54	606
84.56	612	84.56	586	84.56	588	84.56	612	84.56	541	84.56	565	84.56	528
84.58	600	84.58	548	84.58	569	84.58	591	84.58	506	84.58	544	84.58	589
84.6	561	84.6	570	84.6	623	84.6	586	84.6	585	84.6	548	84.6	547
84.62	630	84.62	630	84.62	560	84.62	582	84.62	565	84.62	549	84.62	561
84.64	579	84.64	605	84.64	566	84.64	593	84.64	591	84.64	553	84.64	517
84.66	594	84.66	612	84.66	582	84.66	579	84.66	553	84.66	548	84.66	578
84.68	575	84.68	579	84.68	587	84.68	587	84.68	527	84.68	533	84.68	514
84.7	633	84.7	568	84.7	599	84.7	531	84.7	572	84.7	526	84.7	556
84.72	579	84.72	568	84.72	601	84.72	578	84.72	579	84.72	585	84.72	577
84.74	622	84.74	567	84.74	624	84.74	610	84.74	576	84.74	537	84.74	536
84.76	555	84.76	627	84.76	565	84.76	561	84.76	608	84.76	594	84.76	574
84.78	591	84.78	566	84.78	572	84.78	529	84.78	557	84.78	508	84.78	524
84.8	584	84.8	591	84.8	606	84.8	541	84.8	518	84.8	596	84.8	576
84.82	600	84.82	567	84.82	622	84.82	548	84.82	577	84.82	555	84.82	519
84.84	637	84.84	564	84.84	593	84.84	557	84.84	574	84.84	574	84.84	553
84.86	588	84.86	593	84.86	564	84.86	612	84.86	574	84.86	559	84.86	534
84.88	566	84.88	600	84.88	529	84.88	598	84.88	558	84.88	555	84.88	580
84.9	607	84.9	581	84.9	624	84.9	555	84.9	565	84.9	590	84.9	511
84.92	629	84.92	585	84.92	623	84.92	546	84.92	582	84.92	536	84.92	549
84.94	603	84.94	601	84.94	549	84.94	547	84.94	567	84.94	539	84.94	559
84.96	579	84.96	590	84.96	581	84.96	591	84.96	561	84.96	544	84.96	560
84.98	623	84.98	533	84.98	613	84.98	582	84.98	572	84.98	570	84.98	561
85	601	85	539	85	571	85	600	85	581	85	549	85	520
85.02	624	85.02	646	85.02	579	85.02	596	85.02	573	85.02	562	85.02	542
85.04	576	85.04	582	85.04	575	85.04	545	85.04	562	85.04	570	85.04	562
85.06	584	85.06	575	85.06	562	85.06	533	85.06	562	85.06	580	85.06	575
85.08	598	85.08	600	85.08	578	85.08	620	85.08	645	85.08	536	85.08	574
85.1	547	85.1	587	85.1	615	85.1	519	85.1	531	85.1	554	85.1	589
85.12	590	85.12	596	85.12	536	85.12	546	85.12	596	85.12	599	85.12	547
85.14	644	85.14	600	85.14	613	85.14	588	85.14	531	85.14	593	85.14	583
85.16	589	85.16	573	85.16	558	85.16	574	85.16	565	85.16	551	85.16	569
85.18	616	85.18	590	85.18	595	85.18	564	85.18	563	85.18	527	85.18	540
85.2	568	85.2	583	85.2	585	85.2	569	85.2	535	85.2	514	85.2	596
85.22	644	85.22	586	85.22	617	85.22	594	85.22	563	85.22	550	85.22	561
85.24	587	85.24	620	85.24	592	85.24	569	85.24	560	85.24	584	85.24	543
85.26	578	85.26	614	85.26	576	85.26	601	85.26	541	85.26	563	85.26	550
85.28	601	85.28	621	85.28	566	85.28	548	85.28	599	85.28	555	85.28	529
85.3	603	85.3	557	85.3	608	85.3	543	85.3	584	85.3	525	85.3	553
85.32	603	85.32	572	85.32	600	85.32	555	85.32	549	85.32	571	85.32	574
85.34	575	85.34	584	85.34	614	85.34	587	85.34	603	85.34	493	85.34	525
85.36	609	85.36	592	85.36	633	85.36	554	85.36	544	85.36	541	85.36	556
85.38	578	85.38	619	85.38	625	85.38	613	85.38	583	85.38	528	85.38	596
85.4	609	85.4	614	85.4	639	85.4	554	85.4	569	85.4	563	85.4	529
85.42	603	85.42	611	85.42	604	85.42	548	85.42	601	85.42	576	85.42	552
85.44	577	85.44	543	85.44	637	85.44	571	85.44	616	85.44	562	85.44	551
85.46	621	85.46	608	85.46	617	85.46	585	85.46	558	85.46	546	85.46	567
85.48	585	85.48	574	85.48	602	85.48	582	85.48	594	85.48	537	85.48	498
85.5	605	85.5	645	85.5	601	85.5	573	85.5	548	85.5	594	85.5	565
85.52	599	85.52	648	85.52	638	85.52	561	85.52	587	85.52	544	85.52	532
85.54	605	85.54	620	85.54	598	85.54	584	85.54	550	85.54	572	85.54	531
85.56	587	85.56	613	85.56	603	85.56	610	85.56	582	85.56	530	85.56	591
85.58	598	85.58	605	85.58	596	85.58	542	85.58	621	85.58	568	85.58	544
85.6	622	85.6	620	85.6	595	85.6	580	85.6	572	85.6	538	85.6	516
85.62	616	85.62	615	85.62	591	85.62	533	85.62	596	85.62	523	85.62	576
85.64	596	85.64	641	85.64	558	85.64	606	85.64	576	85.64	579	85.64	584
85.66	635	85.66	589	85.66	585	85.66	558	85.66	581	85.66	516	85.66	551
85.68	555	85.68	605	85.68	633	85.68	617	85.68	589	85.68	574	85.68	513
85.7	612	85.7	597	85.7	615	85.7	607	85.7	572	85.7	554	85.7	519
85.72	589	85.72	578	85.72	645	85.72	592	85.72	575	85.72	573	85.72	515
85.74	648	85.74	633	85.74	564	85.74	607	85.74	587	85.74	556	85.74	559
85.76	640	85.76	638	85.76	597	85.76	611	85.76	521	85.76	547	85.76	537
85.78	631	85.78	629	85.78	593	85.78	562	85.78	567	85.78	509	85.78	539
85.8	638	85.8	600	85.8	611	85.8	533	85.8	559	85.8	550	85.8	556
85.82	614	85.82	632	85.82	623	85.82	570	85.82	593	85.82	565	85.82	558
85.84	613	85.84	656	85.84	618	85.84	561	85.84	527	85.84	558	85.84	575
85.86	600	85.86	627	85.86	594	85.86	572	85.86	567	85.86	605	85.86	526
85.88	608	85.88	626	85.88	583	85.88	663	85.88	594	85.88	593	85.88	546
85.9	638	85.9	611	85.9	618	85.9	578	85.9	535	85.9	505	85.9	577
85.92	612	85.92	683	85.92	609	85.92	591	85.92	595	85.92	617	85.92	572
85.94	652	85.94	650	85.94	572	85.94	579	85.94	644	85.94	576	85.94	504
85.96	627	85.96	656	85.96	627	85.96	574	85.96	531	85.96	575	85.96	537
85.98	644	85.98	632	85.98	600	85.98	617	85.98	591	85.98	565	85.98	561
86	605	86	634	86	626	86	617	86	547	86	532	86	509
86.02	639	86.02	599	86.02	581	86.02	615	86.02	568	86.02	538	86.02	570
86.04	632	86.04	616	86.04	600	86.04	632	86.04	570	86.04	541	86.04	544
86.06	677	86.06	606	86.06	650	86.06	593	86.06	557	86.06	572	86.06	508
86.08	644	86.08	598	86.08	642	86.08	644	86.08	606	86.08	526	86.08	528
86.1	675	86.1	677	86.1	660	86.1	603	86.1	599	86.1	585	86.1	498
86.12	640	86.12	643	86.12	608	86.12	608	86.12	605	86.12	578	86.12	535
86.14	669	86.14	596	86.14	676	86.14	580	86.14	609	86.14	603	86.14	568
86.16	674	86.16	615	86.16	663	86.16	585	86.16	551	86.16	584	86.16	550
86.18	691	86.18	693	86.18	644	86.18	646	86.18	569	86.18	591	86.18	549
86.2	659	86.2	682	86.2	602	86.2	576	86.2	568	86.2	593	86.2	582
86.22	655	86.22	611	86.22	653	86.22	602	86.22	615	86.22	568	86.22	574
86.24	680	86.24	674	86.24	641	86.24	623	86.24	621	86.24	623	86.24	566
86.26	628	86.26	652	86.26	624	86.26	632	86.26	585	86.26	555	86.26	604
86.28	689	86.28	651	86.28	688	86.28	596	86.28	625	86.28	617	86.28	517
86.3	667	86.3	666	86.3	709	86.3	627	86.3	581	86.3	597	86.3	547
86.32	659	86.32	662	86.32	651	86.32	675	86.32	578	86.32	550	86.32	556
86.34	684	86.34	697	86.34	634	86.34	625	86.34	567	86.34	602	86.34	546
86.36	711	86.36	700	86.36	668	86.36	646	86.36	625	86.36	606	86.36	582
86.38	668	86.38	704	86.38	676	86.38	662	86.38	577	86.38	581	86.38	519
86.4	668	86.4	705	86.4	692	86.4	663	86.4	610	86.4	590	86.4	571
86.42	746	86.42	678	86.42	695	86.42	634	86.42	636	86.42	625	86.42	548
86.44	730	86.44	673	86.44	675	86.44	606	86.44	579	86.44	543	86.44	576
86.46	710	86.46	757	86.46	704	86.46	653	86.46	607	86.46	579	86.46	537
86.48	728	86.48	705	86.48	688	86.48	671	86.48	604	86.48	576	86.48	539
86.5	743	86.5	710	86.5	676	86.5	661	86.5	641	86.5	599	86.5	561
86.52	680	86.52	717	86.52	723	86.52	691	86.52	616	86.52	584	86.52	551
86.54	750	86.54	795	86.54	733	86.54	624	86.54	634	86.54	593	86.54	545
86.56	865	86.56	769	86.56	726	86.56	654	86.56	688	86.56	558	86.56	583
86.58	805	86.58	791	86.58	767	86.58	659	86.58	671	86.58	619	86.58	539
86.6	817	86.6	789	86.6	766	86.6	686	86.6	632	86.6	604	86.6	582
86.62	833	86.62	775	86.62	728	86.62	695	86.62	636	86.62	603	86.62	550
86.64	891	86.64	823	86.64	765	86.64	655	86.64	666	86.64	619	86.64	575
86.66	811	86.66	796	86.66	771	86.66	729	86.66	645	86.66	610	86.66	563
86.68	824	86.68	912	86.68	803	86.68	737	86.68	644	86.68	561	86.68	589
86.7	858	86.7	837	86.7	854	86.7	749	86.7	687	86.7	580	86.7	599
86.72	939	86.72	837	86.72	813	86.72	771	86.72	664	86.72	654	86.72	560
86.74	913	86.74	947	86.74	832	86.74	736	86.74	670	86.74	599	86.74	541
86.76	913	86.76	933	86.76	901	86.76	730	86.76	677	86.76	606	86.76	558
86.78	979	86.78	905	86.78	876	86.78	726	86.78	688	86.78	619	86.78	579
86.8	1001	86.8	959	86.8	902	86.8	767	86.8	729	86.8	575	86.8	568
86.82	1004	86.82	942	86.82	864	86.82	812	86.82	677	86.82	603	86.82	582
86.84	998	86.84	961	86.84	888	86.84	817	86.84	733	86.84	657	86.84	582
86.86	1062	86.86	971	86.86	893	86.86	829	86.86	712	86.86	564	86.86	560
86.88	1068	86.88	1062	86.88	945	86.88	827	86.88	760	86.88	629	86.88	574
86.9	1091	86.9	1067	86.9	876	86.9	815	86.9	720	86.9	620	86.9	527
86.92	1181	86.92	1125	86.92	974	86.92	830	86.92	744	86.92	626	86.92	566
86.94	1209	86.94	1176	86.94	1021	86.94	861	86.94	714	86.94	643	86.94	641
86.96	1200	86.96	1191	86.96	966	86.96	810	86.96	697	86.96	622	86.96	551
86.98	1213	86.98	1232	86.98	1094	86.98	836	86.98	739	86.98	589	86.98	583
87	1265	87	1217	87	1031	87	839	87	716	87	633	87	624
87.02	1364	87.02	1258	87.02	1110	87.02	882	87.02	741	87.02	650	87.02	557
87.04	1375	87.04	1254	87.04	1085	87.04	873	87.04	701	87.04	616	87.04	593
87.06	1443	87.06	1219	87.06	1088	87.06	870	87.06	717	87.06	617	87.06	530
87.08	1434	87.08	1299	87.08	1040	87.08	870	87.08	730	87.08	629	87.08	550
87.1	1380	87.1	1243	87.1	1094	87.1	877	87.1	720	87.1	622	87.1	580
87.12	1467	87.12	1325	87.12	1057	87.12	843	87.12	736	87.12	662	87.12	600
87.14	1373	87.14	1295	87.14	1103	87.14	880	87.14	742	87.14	666	87.14	594
87.16	1361	87.16	1222	87.16	1073	87.16	859	87.16	720	87.16	699	87.16	610
87.18	1302	87.18	1196	87.18	1019	87.18	899	87.18	734	87.18	619	87.18	575
87.2	1308	87.2	1178	87.2	1001	87.2	840	87.2	770	87.2	654	87.2	570
87.22	1262	87.22	1200	87.22	1021	87.22	847	87.22	720	87.22	641	87.22	557
87.24	1236	87.24	1149	87.24	978	87.24	828	87.24	688	87.24	624	87.24	569
87.26	1184	87.26	1159	87.26	1056	87.26	837	87.26	738	87.26	664	87.26	560
87.28	1212	87.28	1136	87.28	1001	87.28	831	87.28	746	87.28	608	87.28	606
87.3	1189	87.3	1152	87.3	981	87.3	814	87.3	703	87.3	629	87.3	543
87.32	1209	87.32	1097	87.32	1000	87.32	841	87.32	703	87.32	686	87.32	554
87.34	1191	87.34	1080	87.34	927	87.34	811	87.34	686	87.34	630	87.34	586
87.36	1110	87.36	1047	87.36	941	87.36	847	87.36	719	87.36	624	87.36	573
87.38	1058	87.38	1010	87.38	916	87.38	800	87.38	691	87.38	652	87.38	568
87.4	1088	87.4	961	87.4	856	87.4	776	87.4	697	87.4	633	87.4	625
87.42	1054	87.42	1025	87.42	849	87.42	756	87.42	693	87.42	576	87.42	568
87.44	1050	87.44	963	87.44	808	87.44	752	87.44	701	87.44	590	87.44	608
87.46	897	87.46	991	87.46	809	87.46	773	87.46	660	87.46	605	87.46	566
87.48	976	87.48	871	87.48	775	87.48	743	87.48	673	87.48	586	87.48	574
87.5	835	87.5	890	87.5	814	87.5	729	87.5	641	87.5	593	87.5	552
87.52	883	87.52	883	87.52	747	87.52	719	87.52	621	87.52	593	87.52	566
87.54	824	87.54	822	87.54	806	87.54	664	87.54	618	87.54	622	87.54	591
87.56	822	87.56	783	87.56	747	87.56	720	87.56	611	87.56	583	87.56	597
87.58	811	87.58	788	87.58	752	87.58	676	87.58	645	87.58	570	87.58	561
87.6	831	87.6	755	87.6	722	87.6	698	87.6	645	87.6	561	87.6	555
87.62	831	87.62	790	87.62	677	87.62	707	87.62	594	87.62	638	87.62	610
87.64	760	87.64	749	87.64	725	87.64	668	87.64	627	87.64	603	87.64	554
87.66	783	87.66	731	87.66	700	87.66	692	87.66	633	87.66	589	87.66	598
87.68	742	87.68	721	87.68	715	87.68	675	87.68	580	87.68	585	87.68	530
87.7	760	87.7	730	87.7	683	87.7	665	87.7	606	87.7	591	87.7	576
87.72	702	87.72	695	87.72	699	87.72	612	87.72	572	87.72	598	87.72	578
87.74	719	87.74	753	87.74	643	87.74	625	87.74	619	87.74	581	87.74	555
87.76	682	87.76	711	87.76	653	87.76	600	87.76	563	87.76	594	87.76	517
87.78	712	87.78	686	87.78	624	87.78	562	87.78	645	87.78	570	87.78	562
87.8	714	87.8	715	87.8	681	87.8	620	87.8	580	87.8	593	87.8	577
87.82	720	87.82	696	87.82	662	87.82	605	87.82	581	87.82	569	87.82	534
87.84	640	87.84	732	87.84	631	87.84	640	87.84	555	87.84	534	87.84	551
87.86	658	87.86	664	87.86	632	87.86	586	87.86	572	87.86	540	87.86	522
87.88	718	87.88	650	87.88	671	87.88	600	87.88	561	87.88	597	87.88	553
87.9	667	87.9	667	87.9	626	87.9	624	87.9	568	87.9	604	87.9	562
87.92	702	87.92	640	87.92	589	87.92	608	87.92	538	87.92	529	87.92	508
87.94	649	87.94	593	87.94	620	87.94	623	87.94	557	87.94	543	87.94	577
87.96	628	87.96	620	87.96	647	87.96	556	87.96	559	87.96	535	87.96	532
87.98	668	87.98	633	87.98	633	87.98	610	87.98	582	87.98	548	87.98	566
88	620	88	630	88	620	88	581	88	579	88	554	88	600
88.02	623	88.02	663	88.02	623	88.02	554	88.02	570	88.02	486	88.02	535
88.04	666	88.04	569	88.04	629	88.04	594	88.04	564	88.04	568	88.04	587
88.06	650	88.06	635	88.06	612	88.06	621	88.06	560	88.06	561	88.06	472
88.08	668	88.08	630	88.08	650	88.08	556	88.08	571	88.08	533	88.08	549
88.1	610	88.1	638	88.1	609	88.1	566	88.1	532	88.1	519	88.1	512
88.12	646	88.12	582	88.12	598	88.12	625	88.12	545	88.12	531	88.12	501
88.14	625	88.14	607	88.14	552	88.14	527	88.14	606	88.14	545	88.14	534
88.16	668	88.16	626	88.16	580	88.16	584	88.16	544	88.16	489	88.16	534
88.18	576	88.18	608	88.18	549	88.18	589	88.18	555	88.18	522	88.18	532
88.2	612	88.2	560	88.2	576	88.2	623	88.2	536	88.2	528	88.2	541
88.22	643	88.22	643	88.22	591	88.22	567	88.22	532	88.22	541	88.22	541
88.24	597	88.24	600	88.24	651	88.24	529	88.24	522	88.24	501	88.24	508
88.26	594	88.26	565	88.26	607	88.26	557	88.26	562	88.26	555	88.26	481
88.28	611	88.28	623	88.28	611	88.28	553	88.28	543	88.28	528	88.28	545
88.3	614	88.3	600	88.3	610	88.3	577	88.3	598	88.3	528	88.3	557
88.32	622	88.32	595	88.32	609	88.32	579	88.32	585	88.32	547	88.32	547
88.34	579	88.34	592	88.34	569	88.34	585	88.34	542	88.34	549	88.34	523
88.36	627	88.36	633	88.36	558	88.36	539	88.36	579	88.36	551	88.36	560
88.38	628	88.38	563	88.38	583	88.38	525	88.38	538	88.38	527	88.38	541
88.4	646	88.4	618	88.4	606	88.4	555	88.4	531	88.4	572	88.4	534
88.42	620	88.42	586	88.42	562	88.42	550	88.42	580	88.42	587	88.42	537
88.44	605	88.44	557	88.44	575	88.44	584	88.44	565	88.44	545	88.44	502
88.46	586	88.46	575	88.46	567	88.46	544	88.46	574	88.46	520	88.46	542
88.48	597	88.48	611	88.48	556	88.48	605	88.48	540	88.48	543	88.48	518
88.5	578	88.5	547	88.5	563	88.5	608	88.5	565	88.5	537	88.5	496
88.52	594	88.52	565	88.52	604	88.52	568	88.52	545	88.52	520	88.52	519
88.54	615	88.54	619	88.54	588	88.54	582	88.54	569	88.54	582	88.54	498
88.56	614	88.56	627	88.56	587	88.56	538	88.56	555	88.56	545	88.56	505
88.58	587	88.58	553	88.58	595	88.58	559	88.58	530	88.58	535	88.58	487
88.6	573	88.6	572	88.6	582	88.6	555	88.6	572	88.6	566	88.6	531
88.62	588	88.62	554	88.62	525	88.62	600	88.62	527	88.62	498	88.62	552
88.64	591	88.64	586	88.64	579	88.64	562	88.64	522	88.64	542	88.64	481
88.66	576	88.66	589	88.66	570	88.66	556	88.66	554	88.66	528	88.66	521
88.68	653	88.68	567	88.68	548	88.68	574	88.68	517	88.68	560	88.68	523
88.7	568	88.7	604	88.7	633	88.7	597	88.7	553	88.7	569	88.7	506
88.72	583	88.72	620	88.72	570	88.72	592	88.72	549	88.72	567	88.72	498
88.74	589	88.74	568	88.74	502	88.74	590	88.74	563	88.74	497	88.74	496
88.76	584	88.76	594	88.76	574	88.76	524	88.76	514	88.76	526	88.76	488
88.78	596	88.78	576	88.78	601	88.78	553	88.78	479	88.78	565	88.78	528
88.8	590	88.8	586	88.8	597	88.8	540	88.8	519	88.8	520	88.8	543
88.82	616	88.82	634	88.82	613	88.82	572	88.82	574	88.82	524	88.82	577
88.84	611	88.84	607	88.84	610	88.84	579	88.84	550	88.84	525	88.84	539
88.86	554	88.86	556	88.86	544	88.86	564	88.86	473	88.86	509	88.86	509
88.88	543	88.88	586	88.88	563	88.88	576	88.88	558	88.88	504	88.88	504
88.9	632	88.9	606	88.9	587	88.9	537	88.9	513	88.9	529	88.9	490
88.92	556	88.92	587	88.92	568	88.92	610	88.92	597	88.92	515	88.92	567
88.94	568	88.94	603	88.94	545	88.94	590	88.94	546	88.94	525	88.94	505
88.96	556	88.96	563	88.96	560	88.96	576	88.96	540	88.96	561	88.96	566
88.98	550	88.98	563	88.98	526	88.98	546	88.98	522	88.98	491	88.98	496
89	638	89	564	89	587	89	570	89	535	89	551	89	550
89.02	587	89.02	576	89.02	548	89.02	597	89.02	529	89.02	531	89.02	464
89.04	611	89.04	529	89.04	568	89.04	569	89.04	533	89.04	548	89.04	506
89.06	546	89.06	564	89.06	547	89.06	536	89.06	539	89.06	507	89.06	497
89.08	583	89.08	579	89.08	544	89.08	579	89.08	532	89.08	532	89.08	510
89.1	547	89.1	602	89.1	555	89.1	560	89.1	530	89.1	517	89.1	519
89.12	626	89.12	588	89.12	533	89.12	524	89.12	552	89.12	526	89.12	480
89.14	611	89.14	641	89.14	534	89.14	549	89.14	507	89.14	541	89.14	544
89.16	571	89.16	564	89.16	549	89.16	595	89.16	539	89.16	527	89.16	482
89.18	580	89.18	562	89.18	597	89.18	555	89.18	549	89.18	552	89.18	489
89.2	610	89.2	534	89.2	584	89.2	529	89.2	549	89.2	529	89.2	528
89.22	605	89.22	603	89.22	553	89.22	573	89.22	568	89.22	491	89.22	507
89.24	595	89.24	568	89.24	570	89.24	508	89.24	535	89.24	528	89.24	515
89.26	579	89.26	635	89.26	582	89.26	531	89.26	522	89.26	503	89.26	506
89.28	573	89.28	582	89.28	575	89.28	584	89.28	521	89.28	513	89.28	514
89.3	566	89.3	593	89.3	606	89.3	527	89.3	553	89.3	529	89.3	478
89.32	589	89.32	546	89.32	574	89.32	540	89.32	539	89.32	532	89.32	493
89.34	579	89.34	575	89.34	576	89.34	573	89.34	541	89.34	547	89.34	530
89.36	583	89.36	606	89.36	560	89.36	563	89.36	571	89.36	497	89.36	515
89.38	632	89.38	593	89.38	551	89.38	553	89.38	545	89.38	561	89.38	525
89.4	568	89.4	634	89.4	553	89.4	580	89.4	564	89.4	565	89.4	490
89.42	578	89.42	561	89.42	591	89.42	554	89.42	541	89.42	512	89.42	534
89.44	544	89.44	626	89.44	549	89.44	575	89.44	539	89.44	528	89.44	515
89.46	554	89.46	617	89.46	545	89.46	527	89.46	527	89.46	477	89.46	499
89.48	579	89.48	582	89.48	535	89.48	593	89.48	513	89.48	514	89.48	448
89.5	575	89.5	537	89.5	553	89.5	549	89.5	538	89.5	491	89.5	519
89.52	596	89.52	588	89.52	532	89.52	578	89.52	533	89.52	550	89.52	473
89.54	579	89.54	529	89.54	586	89.54	579	89.54	520	89.54	524	89.54	514
89.56	578	89.56	559	89.56	605	89.56	562	89.56	541	89.56	491	89.56	515
89.58	556	89.58	585	89.58	521	89.58	556	89.58	584	89.58	538	89.58	524
89.6	546	89.6	582	89.6	565	89.6	578	89.6	525	89.6	531	89.6	509
89.62	547	89.62	588	89.62	509	89.62	566	89.62	505	89.62	543	89.62	505
89.64	600	89.64	583	89.64	533	89.64	524	89.64	532	89.64	501	89.64	522
89.66	534	89.66	548	89.66	536	89.66	549	89.66	511	89.66	485	89.66	545
89.68	568	89.68	559	89.68	547	89.68	581	89.68	562	89.68	532	89.68	490
89.7	578	89.7	570	89.7	532	89.7	536	89.7	530	89.7	519	89.7	540
89.72	565	89.72	568	89.72	539	89.72	560	89.72	505	89.72	522	89.72	446
89.74	550	89.74	597	89.74	534	89.74	538	89.74	509	89.74	544	89.74	532
89.76	574	89.76	611	89.76	547	89.76	531	89.76	517	89.76	517	89.76	507
89.78	534	89.78	611	89.78	551	89.78	551	89.78	557	89.78	549	89.78	511
89.8	542	89.8	590	89.8	522	89.8	600	89.8	583	89.8	484	89.8	511
89.82	616	89.82	598	89.82	610	89.82	544	89.82	528	89.82	505	89.82	518
89.84	617	89.84	568	89.84	609	89.84	570	89.84	538	89.84	537	89.84	460
89.86	562	89.86	557	89.86	594	89.86	534	89.86	534	89.86	518	89.86	497
89.88	581	89.88	593	89.88	540	89.88	533	89.88	495	89.88	510	89.88	593
89.9	560	89.9	559	89.9	551	89.9	564	89.9	498	89.9	517	89.9	511
89.92	576	89.92	606	89.92	540	89.92	532	89.92	549	89.92	525	89.92	453
89.94	575	89.94	543	89.94	584	89.94	576	89.94	590	89.94	517	89.94	484
89.96	560	89.96	535	89.96	592	89.96	550	89.96	533	89.96	521	89.96	536
89.98	603	89.98	571	89.98	568	89.98	536	89.98	528	89.98	550	89.98	497
90	576	90	589	90	603	90	527	90	552	90	558	90	500
