# Supplementary material for: Tribological Properties of Nitrate Graphite Foils
Source: Nanomaterials (Basel). 2024 Sep 15;14(18):1499. doi: 10.3390/nano14181499 (PMC11434555; doi:10.3390/nano14181499)
Supplement: Supplementary file 1 [file nanomaterials-14-01499-s001.zip › X-ray data/macrostress/01Hz/40-80/dens_13/RD/156.TXT]

Sample	01_40_13_TD
Comments	Psi = 0.000
Filename	C:\Windmax\Data\2024_05_07\156.raw
Goniometer	Ultima IV
Attachment	MPA-ML4 (with gamma) for stress
ScanningMode	2Theta/Theta
ScanningType	FT
X-Ray	40kV/30mA	X-Ray	40kV/30mA	X-Ray	40kV/30mA	X-Ray	40kV/30mA	X-Ray	40kV/30mA	X-Ray	40kV/30mA	X-Ray	40kV/30mA
DivSlit	2/3?�|2/3deg.	DivSlit	2/3?�|2/3deg.	DivSlit	2/3?�|2/3deg.	DivSlit	2/3?�|2/3deg.	DivSlit	2/3?�|2/3deg.	DivSlit	2/3?�|2/3deg.	DivSlit	2/3?�|2/3deg.
DivH.L.Slit	10.00mm	DivH.L.Slit	10.00mm	DivH.L.Slit	10.00mm	DivH.L.Slit	10.00mm	DivH.L.Slit	10.00mm	DivH.L.Slit	10.00mm	DivH.L.Slit	10.00mm
SctSlit	Open	SctSlit	Open	SctSlit	Open	SctSlit	Open	SctSlit	Open	SctSlit	Open	SctSlit	Open
RecSlit	0.30mm	RecSlit	0.30mm	RecSlit	0.30mm	RecSlit	0.30mm	RecSlit	0.30mm	RecSlit	0.30mm	RecSlit	0.30mm
Start	84	Start	84	Start	84	Start	84	Start	84	Start	84	Start	84
Stop	90	Stop	90	Stop	90	Stop	90	Stop	90	Stop	90	Stop	90
Step	0.02	Step	0.02	Step	0.02	Step	0.02	Step	0.02	Step	0.02	Step	0.02
84	1115	84	1032	84	1115	84	1027	84	1006	84	976	84	955
84.02	1034	84.02	1073	84.02	1072	84.02	1088	84.02	1028	84.02	992	84.02	966
84.04	1143	84.04	1119	84.04	1049	84.04	1056	84.04	999	84.04	990	84.04	964
84.06	1057	84.06	1081	84.06	1072	84.06	998	84.06	982	84.06	966	84.06	954
84.08	1086	84.08	1112	84.08	1022	84.08	1040	84.08	978	84.08	955	84.08	891
84.1	1059	84.1	1051	84.1	1106	84.1	998	84.1	1000	84.1	927	84.1	890
84.12	1039	84.12	1055	84.12	1093	84.12	1011	84.12	1007	84.12	1015	84.12	956
84.14	1101	84.14	1167	84.14	1059	84.14	1088	84.14	1004	84.14	942	84.14	961
84.16	1053	84.16	1071	84.16	1014	84.16	997	84.16	1041	84.16	943	84.16	944
84.18	996	84.18	1152	84.18	1061	84.18	1050	84.18	1088	84.18	996	84.18	945
84.2	1031	84.2	1128	84.2	1106	84.2	987	84.2	1012	84.2	954	84.2	917
84.22	1072	84.22	1032	84.22	1079	84.22	1063	84.22	1004	84.22	1023	84.22	989
84.24	1087	84.24	1120	84.24	1060	84.24	1042	84.24	993	84.24	986	84.24	1016
84.26	1091	84.26	1082	84.26	1055	84.26	1022	84.26	983	84.26	994	84.26	969
84.28	1130	84.28	1051	84.28	1066	84.28	1044	84.28	1001	84.28	982	84.28	977
84.3	1043	84.3	1068	84.3	1033	84.3	1050	84.3	1028	84.3	1035	84.3	959
84.32	1075	84.32	1059	84.32	1018	84.32	1052	84.32	980	84.32	983	84.32	934
84.34	1096	84.34	1097	84.34	1020	84.34	1062	84.34	1027	84.34	958	84.34	885
84.36	1112	84.36	1077	84.36	1052	84.36	1021	84.36	988	84.36	987	84.36	919
84.38	1101	84.38	1122	84.38	1053	84.38	1053	84.38	1017	84.38	1031	84.38	916
84.4	1124	84.4	1059	84.4	1116	84.4	980	84.4	1000	84.4	1015	84.4	989
84.42	1018	84.42	1070	84.42	1053	84.42	1021	84.42	1018	84.42	1018	84.42	982
84.44	1105	84.44	1026	84.44	1054	84.44	1059	84.44	957	84.44	1022	84.44	984
84.46	1119	84.46	1169	84.46	1080	84.46	1094	84.46	1011	84.46	1079	84.46	939
84.48	1095	84.48	1042	84.48	1050	84.48	1023	84.48	1050	84.48	960	84.48	934
84.5	1051	84.5	1059	84.5	1086	84.5	1064	84.5	993	84.5	1008	84.5	996
84.52	1070	84.52	1081	84.52	1039	84.52	1046	84.52	1007	84.52	896	84.52	965
84.54	1046	84.54	1023	84.54	983	84.54	1036	84.54	978	84.54	975	84.54	950
84.56	1092	84.56	1095	84.56	1029	84.56	1004	84.56	971	84.56	958	84.56	983
84.58	1072	84.58	1097	84.58	1013	84.58	1017	84.58	987	84.58	1021	84.58	1015
84.6	1093	84.6	1090	84.6	1081	84.6	1058	84.6	996	84.6	911	84.6	953
84.62	1060	84.62	1073	84.62	1079	84.62	1014	84.62	1012	84.62	998	84.62	959
84.64	1021	84.64	1082	84.64	1064	84.64	1009	84.64	1053	84.64	987	84.64	959
84.66	1033	84.66	1098	84.66	1045	84.66	1059	84.66	991	84.66	1003	84.66	891
84.68	1112	84.68	1122	84.68	1098	84.68	1043	84.68	976	84.68	960	84.68	959
84.7	1071	84.7	1121	84.7	1048	84.7	1002	84.7	1028	84.7	1008	84.7	959
84.72	1152	84.72	1080	84.72	1057	84.72	1037	84.72	1034	84.72	959	84.72	974
84.74	1120	84.74	1133	84.74	1033	84.74	1002	84.74	991	84.74	1028	84.74	934
84.76	1134	84.76	1093	84.76	1054	84.76	1081	84.76	1084	84.76	990	84.76	927
84.78	1115	84.78	1113	84.78	1038	84.78	1002	84.78	1011	84.78	1019	84.78	934
84.8	1047	84.8	1049	84.8	1072	84.8	1045	84.8	1025	84.8	933	84.8	987
84.82	1101	84.82	1086	84.82	1089	84.82	1070	84.82	989	84.82	974	84.82	937
84.84	1045	84.84	1082	84.84	1059	84.84	1078	84.84	1027	84.84	1016	84.84	960
84.86	1173	84.86	1063	84.86	1018	84.86	1054	84.86	979	84.86	1002	84.86	941
84.88	1115	84.88	1139	84.88	1078	84.88	1033	84.88	1000	84.88	1000	84.88	974
84.9	1082	84.9	1039	84.9	1100	84.9	1059	84.9	1020	84.9	895	84.9	950
84.92	1064	84.92	1100	84.92	984	84.92	1033	84.92	1010	84.92	994	84.92	925
84.94	1118	84.94	1109	84.94	1082	84.94	1099	84.94	975	84.94	1029	84.94	946
84.96	1059	84.96	1079	84.96	1036	84.96	1082	84.96	1061	84.96	969	84.96	969
84.98	1056	84.98	1078	84.98	1126	84.98	1084	84.98	1022	84.98	963	84.98	974
85	1152	85	1107	85	1049	85	1049	85	1036	85	977	85	957
85.02	1048	85.02	1139	85.02	1124	85.02	1009	85.02	1009	85.02	926	85.02	904
85.04	1134	85.04	1114	85.04	1087	85.04	1050	85.04	1019	85.04	1040	85.04	1004
85.06	1082	85.06	1182	85.06	1129	85.06	1040	85.06	1027	85.06	944	85.06	928
85.08	1130	85.08	1142	85.08	1112	85.08	1052	85.08	1001	85.08	979	85.08	950
85.1	1092	85.1	1154	85.1	1095	85.1	1038	85.1	1031	85.1	1007	85.1	975
85.12	1092	85.12	1111	85.12	1124	85.12	1066	85.12	1077	85.12	978	85.12	932
85.14	1125	85.14	1129	85.14	1097	85.14	1042	85.14	1046	85.14	956	85.14	940
85.16	1151	85.16	1136	85.16	1075	85.16	1079	85.16	1001	85.16	988	85.16	923
85.18	1060	85.18	1075	85.18	1082	85.18	1143	85.18	993	85.18	995	85.18	907
85.2	1076	85.2	1125	85.2	1026	85.2	1073	85.2	1020	85.2	1000	85.2	934
85.22	1142	85.22	1143	85.22	1069	85.22	1078	85.22	990	85.22	996	85.22	993
85.24	1121	85.24	1147	85.24	1135	85.24	1006	85.24	1005	85.24	964	85.24	922
85.26	1152	85.26	1135	85.26	1075	85.26	1138	85.26	1026	85.26	958	85.26	896
85.28	1095	85.28	1122	85.28	1108	85.28	1009	85.28	1067	85.28	992	85.28	964
85.3	1105	85.3	1155	85.3	1048	85.3	1107	85.3	1036	85.3	953	85.3	979
85.32	1116	85.32	1165	85.32	1183	85.32	1019	85.32	1057	85.32	984	85.32	957
85.34	1148	85.34	1108	85.34	1141	85.34	1108	85.34	1049	85.34	956	85.34	919
85.36	1168	85.36	1145	85.36	1147	85.36	1053	85.36	1022	85.36	984	85.36	1014
85.38	1169	85.38	1096	85.38	1221	85.38	1030	85.38	1007	85.38	984	85.38	950
85.4	1147	85.4	1151	85.4	1099	85.4	1118	85.4	996	85.4	960	85.4	937
85.42	1180	85.42	1119	85.42	1121	85.42	1094	85.42	1010	85.42	998	85.42	967
85.44	1204	85.44	1188	85.44	1144	85.44	1086	85.44	1051	85.44	1069	85.44	918
85.46	1143	85.46	1199	85.46	1125	85.46	1084	85.46	1039	85.46	987	85.46	938
85.48	1154	85.48	1115	85.48	1083	85.48	1037	85.48	1001	85.48	1036	85.48	989
85.5	1182	85.5	1166	85.5	1059	85.5	1056	85.5	1072	85.5	967	85.5	922
85.52	1175	85.52	1215	85.52	1138	85.52	1101	85.52	1060	85.52	982	85.52	980
85.54	1180	85.54	1231	85.54	1177	85.54	1051	85.54	1026	85.54	1008	85.54	1011
85.56	1198	85.56	1115	85.56	1076	85.56	1132	85.56	1061	85.56	1010	85.56	1001
85.58	1239	85.58	1158	85.58	1119	85.58	1077	85.58	989	85.58	994	85.58	970
85.6	1254	85.6	1214	85.6	1127	85.6	1118	85.6	1030	85.6	1040	85.6	888
85.62	1197	85.62	1127	85.62	1129	85.62	1088	85.62	1075	85.62	1060	85.62	962
85.64	1192	85.64	1160	85.64	1204	85.64	1086	85.64	1050	85.64	1002	85.64	942
85.66	1227	85.66	1228	85.66	1175	85.66	1064	85.66	1079	85.66	1037	85.66	945
85.68	1154	85.68	1262	85.68	1163	85.68	1100	85.68	1024	85.68	1031	85.68	950
85.7	1191	85.7	1194	85.7	1168	85.7	1059	85.7	1029	85.7	1013	85.7	915
85.72	1239	85.72	1171	85.72	1137	85.72	1102	85.72	996	85.72	1035	85.72	934
85.74	1231	85.74	1181	85.74	1078	85.74	1168	85.74	1076	85.74	1036	85.74	946
85.76	1239	85.76	1312	85.76	1184	85.76	1085	85.76	1063	85.76	977	85.76	959
85.78	1238	85.78	1207	85.78	1250	85.78	1152	85.78	1009	85.78	977	85.78	977
85.8	1181	85.8	1202	85.8	1201	85.8	1108	85.8	1079	85.8	1021	85.8	921
85.82	1270	85.82	1291	85.82	1115	85.82	1139	85.82	1093	85.82	1031	85.82	940
85.84	1272	85.84	1224	85.84	1159	85.84	1123	85.84	1095	85.84	978	85.84	949
85.86	1284	85.86	1238	85.86	1222	85.86	1059	85.86	1087	85.86	1000	85.86	1011
85.88	1230	85.88	1265	85.88	1115	85.88	1173	85.88	1094	85.88	1013	85.88	978
85.9	1264	85.9	1326	85.9	1228	85.9	1136	85.9	1026	85.9	1047	85.9	1027
85.92	1316	85.92	1271	85.92	1184	85.92	1106	85.92	1106	85.92	992	85.92	992
85.94	1282	85.94	1306	85.94	1250	85.94	1158	85.94	1108	85.94	1078	85.94	926
85.96	1281	85.96	1271	85.96	1256	85.96	1109	85.96	1102	85.96	1050	85.96	1014
85.98	1260	85.98	1284	85.98	1308	85.98	1177	85.98	1054	85.98	1008	85.98	938
86	1358	86	1299	86	1257	86	1148	86	1145	86	1028	86	952
86.02	1298	86.02	1283	86.02	1284	86.02	1144	86.02	1102	86.02	1096	86.02	938
86.04	1329	86.04	1304	86.04	1258	86.04	1224	86.04	1028	86.04	1034	86.04	930
86.06	1254	86.06	1389	86.06	1283	86.06	1243	86.06	1135	86.06	1040	86.06	977
86.08	1372	86.08	1382	86.08	1269	86.08	1263	86.08	1081	86.08	1052	86.08	910
86.1	1337	86.1	1285	86.1	1288	86.1	1219	86.1	1120	86.1	1054	86.1	1024
86.12	1446	86.12	1394	86.12	1325	86.12	1186	86.12	1146	86.12	1048	86.12	1020
86.14	1406	86.14	1386	86.14	1312	86.14	1230	86.14	1128	86.14	1046	86.14	896
86.16	1490	86.16	1475	86.16	1380	86.16	1238	86.16	1097	86.16	1076	86.16	989
86.18	1496	86.18	1344	86.18	1318	86.18	1202	86.18	1144	86.18	1074	86.18	944
86.2	1459	86.2	1426	86.2	1397	86.2	1277	86.2	1135	86.2	1076	86.2	1026
86.22	1489	86.22	1472	86.22	1339	86.22	1252	86.22	1195	86.22	991	86.22	988
86.24	1437	86.24	1534	86.24	1377	86.24	1300	86.24	1155	86.24	1078	86.24	994
86.26	1583	86.26	1488	86.26	1396	86.26	1238	86.26	1223	86.26	1018	86.26	963
86.28	1556	86.28	1476	86.28	1435	86.28	1297	86.28	1160	86.28	1072	86.28	970
86.3	1526	86.3	1489	86.3	1414	86.3	1347	86.3	1152	86.3	1091	86.3	951
86.32	1624	86.32	1630	86.32	1450	86.32	1371	86.32	1175	86.32	1075	86.32	980
86.34	1700	86.34	1620	86.34	1568	86.34	1357	86.34	1200	86.34	1061	86.34	941
86.36	1616	86.36	1639	86.36	1538	86.36	1356	86.36	1245	86.36	1104	86.36	1010
86.38	1720	86.38	1613	86.38	1545	86.38	1360	86.38	1227	86.38	1126	86.38	1007
86.4	1747	86.4	1631	86.4	1557	86.4	1385	86.4	1232	86.4	1126	86.4	971
86.42	1767	86.42	1702	86.42	1555	86.42	1414	86.42	1217	86.42	1053	86.42	992
86.44	1798	86.44	1745	86.44	1626	86.44	1517	86.44	1232	86.44	1063	86.44	989
86.46	1791	86.46	1746	86.46	1626	86.46	1533	86.46	1330	86.46	1058	86.46	1019
86.48	1868	86.48	1851	86.48	1645	86.48	1432	86.48	1164	86.48	1088	86.48	1011
86.5	1878	86.5	1828	86.5	1625	86.5	1485	86.5	1298	86.5	1133	86.5	990
86.52	1970	86.52	1870	86.52	1672	86.52	1586	86.52	1247	86.52	1091	86.52	1035
86.54	2085	86.54	2002	86.54	1787	86.54	1517	86.54	1316	86.54	1143	86.54	988
86.56	2076	86.56	2027	86.56	1775	86.56	1590	86.56	1227	86.56	1057	86.56	975
86.58	2106	86.58	1998	86.58	1878	86.58	1629	86.58	1305	86.58	1175	86.58	1006
86.6	2130	86.6	2002	86.6	1981	86.6	1681	86.6	1326	86.6	1094	86.6	930
86.62	2241	86.62	2212	86.62	1959	86.62	1698	86.62	1396	86.62	1142	86.62	1013
86.64	2238	86.64	2179	86.64	1998	86.64	1763	86.64	1356	86.64	1176	86.64	987
86.66	2327	86.66	2364	86.66	2107	86.66	1773	86.66	1376	86.66	1180	86.66	982
86.68	2373	86.68	2306	86.68	2103	86.68	1769	86.68	1341	86.68	1164	86.68	996
86.7	2511	86.7	2392	86.7	2264	86.7	1828	86.7	1355	86.7	1091	86.7	1017
86.72	2550	86.72	2583	86.72	2297	86.72	1762	86.72	1346	86.72	1188	86.72	947
86.74	2587	86.74	2672	86.74	2246	86.74	1814	86.74	1462	86.74	1206	86.74	1010
86.76	2737	86.76	2661	86.76	2427	86.76	1804	86.76	1460	86.76	1174	86.76	997
86.78	2915	86.78	2760	86.78	2439	86.78	1757	86.78	1336	86.78	1238	86.78	975
86.8	3053	86.8	2824	86.8	2443	86.8	1852	86.8	1413	86.8	1167	86.8	990
86.82	3112	86.82	2995	86.82	2582	86.82	1938	86.82	1400	86.82	1217	86.82	958
86.84	3332	86.84	3164	86.84	2482	86.84	1913	86.84	1521	86.84	1149	86.84	1057
86.86	3385	86.86	3196	86.86	2654	86.86	1989	86.86	1500	86.86	1177	86.86	976
86.88	3504	86.88	3375	86.88	2557	86.88	1975	86.88	1474	86.88	1126	86.88	1003
86.9	3582	86.9	3517	86.9	2899	86.9	2022	86.9	1535	86.9	1101	86.9	996
86.92	3878	86.92	3718	86.92	2799	86.92	1923	86.92	1483	86.92	1154	86.92	977
86.94	3969	86.94	3690	86.94	2884	86.94	2020	86.94	1417	86.94	1193	86.94	1020
86.96	4255	86.96	3876	86.96	2810	86.96	2018	86.96	1459	86.96	1199	86.96	969
86.98	4320	86.98	3921	86.98	2856	86.98	2080	86.98	1514	86.98	1166	86.98	1044
87	4518	87	4060	87	2919	87	1944	87	1500	87	1129	87	993
87.02	4577	87.02	4067	87.02	2923	87.02	1983	87.02	1450	87.02	1181	87.02	1055
87.04	4573	87.04	3964	87.04	2955	87.04	2043	87.04	1498	87.04	1201	87.04	1013
87.06	4682	87.06	3879	87.06	2975	87.06	2136	87.06	1495	87.06	1146	87.06	974
87.08	4801	87.08	4033	87.08	3077	87.08	2078	87.08	1482	87.08	1181	87.08	1081
87.1	4651	87.1	4149	87.1	2941	87.1	2109	87.1	1514	87.1	1152	87.1	1028
87.12	4511	87.12	3964	87.12	2911	87.12	2110	87.12	1563	87.12	1146	87.12	1009
87.14	4348	87.14	4030	87.14	2920	87.14	2107	87.14	1553	87.14	1140	87.14	1000
87.16	4148	87.16	3970	87.16	2957	87.16	2059	87.16	1525	87.16	1160	87.16	980
87.18	4113	87.18	3963	87.18	2947	87.18	2082	87.18	1466	87.18	1172	87.18	1068
87.2	3933	87.2	3842	87.2	2903	87.2	2026	87.2	1495	87.2	1163	87.2	1024
87.22	4023	87.22	3649	87.22	2860	87.22	2064	87.22	1548	87.22	1249	87.22	1027
87.24	3869	87.24	3651	87.24	2910	87.24	2072	87.24	1495	87.24	1201	87.24	988
87.26	3721	87.26	3477	87.26	2791	87.26	2057	87.26	1514	87.26	1135	87.26	999
87.28	3699	87.28	3410	87.28	2709	87.28	2060	87.28	1480	87.28	1167	87.28	1003
87.3	3634	87.3	3313	87.3	2670	87.3	1971	87.3	1438	87.3	1162	87.3	982
87.32	3481	87.32	3276	87.32	2606	87.32	1951	87.32	1434	87.32	1224	87.32	989
87.34	3492	87.34	3060	87.34	2671	87.34	1927	87.34	1483	87.34	1139	87.34	1041
87.36	3297	87.36	2976	87.36	2544	87.36	1953	87.36	1466	87.36	1153	87.36	1034
87.38	3043	87.38	2957	87.38	2449	87.38	1949	87.38	1435	87.38	1184	87.38	1046
87.4	2984	87.4	2767	87.4	2467	87.4	1844	87.4	1515	87.4	1155	87.4	972
87.42	2815	87.42	2613	87.42	2299	87.42	1836	87.42	1427	87.42	1157	87.42	974
87.44	2721	87.44	2587	87.44	2267	87.44	1875	87.44	1437	87.44	1128	87.44	978
87.46	2584	87.46	2483	87.46	2200	87.46	1916	87.46	1447	87.46	1067	87.46	978
87.48	2542	87.48	2371	87.48	2186	87.48	1835	87.48	1377	87.48	1121	87.48	1029
87.5	2256	87.5	2280	87.5	2171	87.5	1743	87.5	1407	87.5	1160	87.5	939
87.52	2177	87.52	2229	87.52	2022	87.52	1751	87.52	1414	87.52	1131	87.52	971
87.54	2121	87.54	2211	87.54	1979	87.54	1712	87.54	1403	87.54	1115	87.54	986
87.56	2070	87.56	2011	87.56	1850	87.56	1667	87.56	1340	87.56	1107	87.56	967
87.58	1991	87.58	2013	87.58	1775	87.58	1576	87.58	1313	87.58	1176	87.58	958
87.6	1920	87.6	1933	87.6	1763	87.6	1544	87.6	1410	87.6	1168	87.6	996
87.62	1815	87.62	1782	87.62	1834	87.62	1619	87.62	1301	87.62	1104	87.62	963
87.64	1796	87.64	1758	87.64	1752	87.64	1498	87.64	1311	87.64	1116	87.64	918
87.66	1733	87.66	1798	87.66	1632	87.66	1602	87.66	1259	87.66	1115	87.66	955
87.68	1722	87.68	1704	87.68	1681	87.68	1458	87.68	1294	87.68	1059	87.68	831
87.7	1677	87.7	1694	87.7	1537	87.7	1444	87.7	1304	87.7	1026	87.7	1010
87.72	1631	87.72	1541	87.72	1547	87.72	1446	87.72	1204	87.72	1130	87.72	951
87.74	1608	87.74	1571	87.74	1515	87.74	1451	87.74	1220	87.74	1053	87.74	964
87.76	1598	87.76	1535	87.76	1429	87.76	1343	87.76	1224	87.76	1051	87.76	1023
87.78	1464	87.78	1505	87.78	1405	87.78	1341	87.78	1227	87.78	1172	87.78	994
87.8	1539	87.8	1435	87.8	1451	87.8	1348	87.8	1189	87.8	1043	87.8	957
87.82	1529	87.82	1404	87.82	1447	87.82	1332	87.82	1146	87.82	1095	87.82	934
87.84	1431	87.84	1433	87.84	1399	87.84	1305	87.84	1161	87.84	1019	87.84	961
87.86	1478	87.86	1453	87.86	1352	87.86	1297	87.86	1210	87.86	1017	87.86	958
87.88	1361	87.88	1351	87.88	1316	87.88	1248	87.88	1089	87.88	1065	87.88	944
87.9	1459	87.9	1387	87.9	1282	87.9	1319	87.9	1172	87.9	1094	87.9	904
87.92	1373	87.92	1351	87.92	1350	87.92	1263	87.92	1183	87.92	1035	87.92	971
87.94	1315	87.94	1364	87.94	1256	87.94	1143	87.94	1114	87.94	1002	87.94	929
87.96	1370	87.96	1317	87.96	1246	87.96	1214	87.96	1072	87.96	966	87.96	977
87.98	1364	87.98	1274	87.98	1291	87.98	1170	87.98	1121	87.98	1014	87.98	898
88	1368	88	1335	88	1267	88	1171	88	1076	88	1010	88	889
88.02	1346	88.02	1295	88.02	1195	88.02	1155	88.02	1095	88.02	961	88.02	932
88.04	1350	88.04	1292	88.04	1250	88.04	1124	88.04	1027	88.04	979	88.04	944
88.06	1306	88.06	1259	88.06	1169	88.06	1140	88.06	1078	88.06	974	88.06	954
88.08	1240	88.08	1238	88.08	1165	88.08	1081	88.08	1076	88.08	1034	88.08	839
88.1	1247	88.1	1242	88.1	1112	88.1	1124	88.1	1012	88.1	1017	88.1	919
88.12	1262	88.12	1180	88.12	1284	88.12	1108	88.12	1046	88.12	954	88.12	918
88.14	1282	88.14	1219	88.14	1154	88.14	1140	88.14	1037	88.14	1036	88.14	914
88.16	1295	88.16	1261	88.16	1167	88.16	1141	88.16	1045	88.16	1013	88.16	896
88.18	1227	88.18	1227	88.18	1237	88.18	1067	88.18	1056	88.18	971	88.18	927
88.2	1268	88.2	1239	88.2	1216	88.2	1122	88.2	1039	88.2	931	88.2	854
88.22	1197	88.22	1209	88.22	1226	88.22	1048	88.22	1010	88.22	973	88.22	903
88.24	1230	88.24	1182	88.24	1150	88.24	1099	88.24	1048	88.24	962	88.24	932
88.26	1163	88.26	1223	88.26	1142	88.26	1057	88.26	1017	88.26	953	88.26	944
88.28	1154	88.28	1145	88.28	1089	88.28	1052	88.28	1007	88.28	986	88.28	929
88.3	1179	88.3	1185	88.3	1113	88.3	1076	88.3	1032	88.3	943	88.3	847
88.32	1197	88.32	1203	88.32	1104	88.32	1099	88.32	984	88.32	947	88.32	834
88.34	1203	88.34	1162	88.34	1124	88.34	1071	88.34	996	88.34	989	88.34	865
88.36	1092	88.36	1161	88.36	1132	88.36	1122	88.36	1005	88.36	922	88.36	919
88.38	1092	88.38	1177	88.38	1157	88.38	1052	88.38	983	88.38	993	88.38	875
88.4	1168	88.4	1127	88.4	1135	88.4	1065	88.4	996	88.4	966	88.4	985
88.42	1179	88.42	1199	88.42	1071	88.42	1115	88.42	968	88.42	929	88.42	874
88.44	1143	88.44	1124	88.44	1087	88.44	1058	88.44	1073	88.44	984	88.44	950
88.46	1182	88.46	1150	88.46	1109	88.46	986	88.46	1019	88.46	925	88.46	929
88.48	1100	88.48	1210	88.48	1090	88.48	1042	88.48	981	88.48	944	88.48	886
88.5	1102	88.5	1112	88.5	1105	88.5	1070	88.5	963	88.5	914	88.5	907
88.52	1086	88.52	1203	88.52	1135	88.52	1007	88.52	973	88.52	910	88.52	913
88.54	1133	88.54	1127	88.54	1097	88.54	1022	88.54	954	88.54	965	88.54	824
88.56	1117	88.56	1088	88.56	1090	88.56	1022	88.56	997	88.56	913	88.56	890
88.58	1166	88.58	1132	88.58	1060	88.58	1046	88.58	973	88.58	962	88.58	856
88.6	1135	88.6	1140	88.6	1021	88.6	947	88.6	1014	88.6	967	88.6	898
88.62	1095	88.62	1112	88.62	1043	88.62	1054	88.62	984	88.62	898	88.62	876
88.64	1122	88.64	1113	88.64	1033	88.64	1024	88.64	1025	88.64	927	88.64	871
88.66	1124	88.66	1073	88.66	1018	88.66	1072	88.66	982	88.66	966	88.66	915
88.68	1063	88.68	1150	88.68	1069	88.68	1044	88.68	991	88.68	904	88.68	880
88.7	1106	88.7	1137	88.7	1084	88.7	1020	88.7	1002	88.7	962	88.7	889
88.72	1068	88.72	1063	88.72	1060	88.72	1008	88.72	1008	88.72	933	88.72	939
88.74	1061	88.74	1147	88.74	1039	88.74	1011	88.74	963	88.74	866	88.74	869
88.76	1092	88.76	1105	88.76	1104	88.76	1044	88.76	954	88.76	956	88.76	886
88.78	1066	88.78	1119	88.78	1034	88.78	953	88.78	946	88.78	965	88.78	881
88.8	1118	88.8	1088	88.8	1028	88.8	955	88.8	977	88.8	893	88.8	852
88.82	1100	88.82	1044	88.82	1037	88.82	971	88.82	935	88.82	952	88.82	870
88.84	1129	88.84	1072	88.84	1031	88.84	1061	88.84	930	88.84	868	88.84	822
88.86	1098	88.86	1105	88.86	1067	88.86	1034	88.86	970	88.86	873	88.86	875
88.88	1127	88.88	1106	88.88	1084	88.88	939	88.88	997	88.88	932	88.88	886
88.9	1120	88.9	1062	88.9	1046	88.9	1006	88.9	930	88.9	959	88.9	852
88.92	1102	88.92	1069	88.92	990	88.92	1054	88.92	1004	88.92	918	88.92	814
88.94	1078	88.94	1090	88.94	1008	88.94	969	88.94	958	88.94	888	88.94	839
88.96	1095	88.96	1079	88.96	1020	88.96	949	88.96	937	88.96	971	88.96	865
88.98	1066	88.98	1073	88.98	1019	88.98	982	88.98	1005	88.98	958	88.98	921
89	1018	89	1100	89	993	89	963	89	928	89	937	89	876
89.02	1039	89.02	1065	89.02	1018	89.02	1039	89.02	968	89.02	935	89.02	888
89.04	1043	89.04	1090	89.04	1034	89.04	1016	89.04	942	89.04	969	89.04	909
89.06	1086	89.06	1012	89.06	1043	89.06	1005	89.06	937	89.06	898	89.06	910
89.08	1030	89.08	1061	89.08	1040	89.08	972	89.08	969	89.08	885	89.08	826
89.1	1088	89.1	1076	89.1	1054	89.1	984	89.1	1010	89.1	921	89.1	909
89.12	1105	89.12	1109	89.12	1030	89.12	1017	89.12	975	89.12	961	89.12	870
89.14	1083	89.14	1034	89.14	1054	89.14	985	89.14	963	89.14	860	89.14	860
89.16	1042	89.16	1103	89.16	1001	89.16	1015	89.16	991	89.16	865	89.16	913
89.18	1068	89.18	1035	89.18	1006	89.18	989	89.18	906	89.18	950	89.18	860
89.2	1129	89.2	1085	89.2	1028	89.2	1038	89.2	947	89.2	956	89.2	872
89.22	1046	89.22	1053	89.22	1059	89.22	965	89.22	940	89.22	920	89.22	891
89.24	1000	89.24	1095	89.24	994	89.24	1024	89.24	989	89.24	955	89.24	893
89.26	1028	89.26	1001	89.26	976	89.26	996	89.26	980	89.26	947	89.26	873
89.28	984	89.28	1055	89.28	989	89.28	1003	89.28	954	89.28	959	89.28	898
89.3	1062	89.3	1062	89.3	1017	89.3	1030	89.3	923	89.3	951	89.3	843
89.32	1093	89.32	1055	89.32	1000	89.32	973	89.32	939	89.32	872	89.32	853
89.34	1047	89.34	1052	89.34	1051	89.34	975	89.34	961	89.34	908	89.34	926
89.36	1051	89.36	1125	89.36	984	89.36	960	89.36	958	89.36	937	89.36	858
89.38	1062	89.38	1035	89.38	988	89.38	994	89.38	943	89.38	910	89.38	843
89.4	1049	89.4	993	89.4	1025	89.4	998	89.4	933	89.4	999	89.4	823
89.42	1036	89.42	1030	89.42	1022	89.42	952	89.42	1018	89.42	940	89.42	846
89.44	1060	89.44	1052	89.44	1056	89.44	928	89.44	971	89.44	872	89.44	843
89.46	1051	89.46	1042	89.46	1004	89.46	961	89.46	958	89.46	899	89.46	841
89.48	960	89.48	1032	89.48	983	89.48	945	89.48	979	89.48	838	89.48	912
89.5	1035	89.5	1042	89.5	949	89.5	972	89.5	948	89.5	870	89.5	843
89.52	1014	89.52	999	89.52	977	89.52	956	89.52	933	89.52	909	89.52	865
89.54	991	89.54	1020	89.54	1036	89.54	988	89.54	934	89.54	887	89.54	900
89.56	1045	89.56	1027	89.56	1044	89.56	976	89.56	958	89.56	893	89.56	877
89.58	977	89.58	1005	89.58	1017	89.58	970	89.58	945	89.58	948	89.58	900
89.6	1035	89.6	1008	89.6	1001	89.6	942	89.6	974	89.6	880	89.6	896
89.62	1069	89.62	1032	89.62	1013	89.62	959	89.62	965	89.62	894	89.62	888
89.64	1031	89.64	1055	89.64	1062	89.64	976	89.64	935	89.64	932	89.64	859
89.66	1046	89.66	1020	89.66	982	89.66	1030	89.66	918	89.66	950	89.66	848
89.68	1070	89.68	989	89.68	979	89.68	998	89.68	870	89.68	930	89.68	871
89.7	964	89.7	964	89.7	978	89.7	991	89.7	935	89.7	936	89.7	916
89.72	1007	89.72	973	89.72	928	89.72	944	89.72	988	89.72	890	89.72	895
89.74	1031	89.74	1032	89.74	1019	89.74	944	89.74	943	89.74	876	89.74	858
89.76	990	89.76	987	89.76	1008	89.76	1027	89.76	938	89.76	924	89.76	874
89.78	1071	89.78	1011	89.78	1048	89.78	966	89.78	896	89.78	896	89.78	894
89.8	1031	89.8	1016	89.8	1043	89.8	945	89.8	954	89.8	870	89.8	881
89.82	961	89.82	996	89.82	1069	89.82	985	89.82	937	89.82	878	89.82	901
89.84	998	89.84	1020	89.84	975	89.84	952	89.84	935	89.84	868	89.84	875
89.86	1022	89.86	996	89.86	1000	89.86	888	89.86	961	89.86	864	89.86	844
89.88	995	89.88	1010	89.88	993	89.88	955	89.88	935	89.88	872	89.88	814
89.9	988	89.9	1008	89.9	950	89.9	995	89.9	939	89.9	880	89.9	831
89.92	1058	89.92	1040	89.92	1011	89.92	998	89.92	946	89.92	897	89.92	861
89.94	1047	89.94	1023	89.94	1011	89.94	927	89.94	908	89.94	966	89.94	895
89.96	970	89.96	1021	89.96	938	89.96	957	89.96	882	89.96	915	89.96	881
89.98	998	89.98	994	89.98	986	89.98	901	89.98	956	89.98	851	89.98	850
90	1029	90	1036	90	1009	90	922	90	903	90	928	90	872
