# Supplementary material for: Tribological Properties of Nitrate Graphite Foils
Source: Nanomaterials (Basel). 2024 Sep 15;14(18):1499. doi: 10.3390/nano14181499 (PMC11434555; doi:10.3390/nano14181499)
Supplement: Supplementary file 1 [file nanomaterials-14-01499-s001.zip › X-ray data/macrostress/01Hz/40-80/dens_13/TD/158.TXT]

Sample	01_40_13_RD
Comments	Psi = 0.000
Filename	C:\Windmax\Data\2024_05_08\158.raw
Goniometer	Ultima IV
Attachment	MPA-ML4 (with gamma) for stress
ScanningMode	2Theta/Theta
ScanningType	FT
X-Ray	40kV/30mA	X-Ray	40kV/30mA	X-Ray	40kV/30mA	X-Ray	40kV/30mA	X-Ray	40kV/30mA	X-Ray	40kV/30mA	X-Ray	40kV/30mA
DivSlit	2/3?�|2/3deg.	DivSlit	2/3?�|2/3deg.	DivSlit	2/3?�|2/3deg.	DivSlit	2/3?�|2/3deg.	DivSlit	2/3?�|2/3deg.	DivSlit	2/3?�|2/3deg.	DivSlit	2/3?�|2/3deg.
DivH.L.Slit	10.00mm	DivH.L.Slit	10.00mm	DivH.L.Slit	10.00mm	DivH.L.Slit	10.00mm	DivH.L.Slit	10.00mm	DivH.L.Slit	10.00mm	DivH.L.Slit	10.00mm
SctSlit	Open	SctSlit	Open	SctSlit	Open	SctSlit	Open	SctSlit	Open	SctSlit	Open	SctSlit	Open
RecSlit	0.30mm	RecSlit	0.30mm	RecSlit	0.30mm	RecSlit	0.30mm	RecSlit	0.30mm	RecSlit	0.30mm	RecSlit	0.30mm
Start	84	Start	84	Start	84	Start	84	Start	84	Start	84	Start	84
Stop	90	Stop	90	Stop	90	Stop	90	Stop	90	Stop	90	Stop	90
Step	0.02	Step	0.02	Step	0.02	Step	0.02	Step	0.02	Step	0.02	Step	0.02
84	806	84	799	84	789	84	822	84	771	84	776	84	723
84.02	830	84.02	852	84.02	805	84.02	808	84.02	754	84.02	789	84.02	765
84.04	853	84.04	813	84.04	818	84.04	827	84.04	731	84.04	752	84.04	768
84.06	810	84.06	832	84.06	770	84.06	843	84.06	770	84.06	823	84.06	752
84.08	830	84.08	794	84.08	795	84.08	818	84.08	789	84.08	743	84.08	761
84.1	832	84.1	795	84.1	813	84.1	801	84.1	788	84.1	747	84.1	755
84.12	802	84.12	818	84.12	757	84.12	806	84.12	772	84.12	807	84.12	753
84.14	809	84.14	830	84.14	837	84.14	815	84.14	764	84.14	782	84.14	786
84.16	878	84.16	777	84.16	801	84.16	746	84.16	761	84.16	727	84.16	741
84.18	769	84.18	805	84.18	786	84.18	790	84.18	753	84.18	784	84.18	767
84.2	828	84.2	842	84.2	808	84.2	744	84.2	755	84.2	755	84.2	741
84.22	804	84.22	851	84.22	786	84.22	821	84.22	764	84.22	786	84.22	808
84.24	813	84.24	813	84.24	824	84.24	787	84.24	789	84.24	746	84.24	800
84.26	827	84.26	775	84.26	782	84.26	777	84.26	778	84.26	739	84.26	757
84.28	822	84.28	822	84.28	851	84.28	806	84.28	738	84.28	772	84.28	780
84.3	815	84.3	808	84.3	736	84.3	737	84.3	730	84.3	793	84.3	749
84.32	819	84.32	780	84.32	773	84.32	779	84.32	818	84.32	799	84.32	784
84.34	775	84.34	868	84.34	790	84.34	764	84.34	750	84.34	790	84.34	789
84.36	802	84.36	796	84.36	797	84.36	779	84.36	754	84.36	770	84.36	759
84.38	790	84.38	796	84.38	813	84.38	798	84.38	804	84.38	776	84.38	777
84.4	799	84.4	851	84.4	832	84.4	738	84.4	746	84.4	785	84.4	766
84.42	773	84.42	837	84.42	797	84.42	757	84.42	742	84.42	729	84.42	723
84.44	795	84.44	798	84.44	828	84.44	781	84.44	733	84.44	765	84.44	826
84.46	851	84.46	804	84.46	823	84.46	791	84.46	763	84.46	730	84.46	772
84.48	785	84.48	793	84.48	826	84.48	740	84.48	821	84.48	731	84.48	755
84.5	778	84.5	832	84.5	799	84.5	720	84.5	800	84.5	740	84.5	753
84.52	808	84.52	828	84.52	818	84.52	789	84.52	774	84.52	804	84.52	723
84.54	827	84.54	796	84.54	801	84.54	775	84.54	717	84.54	776	84.54	731
84.56	795	84.56	818	84.56	824	84.56	774	84.56	761	84.56	717	84.56	740
84.58	772	84.58	860	84.58	802	84.58	785	84.58	772	84.58	765	84.58	714
84.6	805	84.6	843	84.6	806	84.6	843	84.6	774	84.6	765	84.6	753
84.62	768	84.62	826	84.62	800	84.62	737	84.62	744	84.62	771	84.62	791
84.64	843	84.64	819	84.64	828	84.64	827	84.64	785	84.64	779	84.64	735
84.66	756	84.66	855	84.66	813	84.66	797	84.66	780	84.66	786	84.66	739
84.68	822	84.68	874	84.68	822	84.68	756	84.68	757	84.68	723	84.68	741
84.7	819	84.7	847	84.7	823	84.7	768	84.7	825	84.7	783	84.7	713
84.72	813	84.72	781	84.72	753	84.72	796	84.72	831	84.72	725	84.72	717
84.74	801	84.74	878	84.74	811	84.74	758	84.74	752	84.74	758	84.74	722
84.76	770	84.76	819	84.76	808	84.76	741	84.76	785	84.76	800	84.76	687
84.78	814	84.78	794	84.78	828	84.78	771	84.78	742	84.78	756	84.78	706
84.8	766	84.8	812	84.8	823	84.8	790	84.8	783	84.8	745	84.8	720
84.82	802	84.82	854	84.82	807	84.82	773	84.82	736	84.82	792	84.82	733
84.84	860	84.84	808	84.84	772	84.84	756	84.84	823	84.84	759	84.84	739
84.86	846	84.86	801	84.86	845	84.86	698	84.86	743	84.86	773	84.86	729
84.88	840	84.88	784	84.88	828	84.88	790	84.88	822	84.88	753	84.88	779
84.9	868	84.9	836	84.9	776	84.9	805	84.9	696	84.9	767	84.9	717
84.92	822	84.92	826	84.92	845	84.92	786	84.92	784	84.92	678	84.92	759
84.94	845	84.94	854	84.94	886	84.94	779	84.94	728	84.94	743	84.94	732
84.96	813	84.96	843	84.96	829	84.96	832	84.96	770	84.96	783	84.96	796
84.98	850	84.98	866	84.98	832	84.98	784	84.98	789	84.98	748	84.98	666
85	843	85	879	85	824	85	803	85	781	85	768	85	755
85.02	827	85.02	797	85.02	796	85.02	769	85.02	804	85.02	827	85.02	748
85.04	795	85.04	838	85.04	840	85.04	784	85.04	742	85.04	736	85.04	763
85.06	806	85.06	781	85.06	813	85.06	832	85.06	719	85.06	780	85.06	771
85.08	844	85.08	902	85.08	761	85.08	802	85.08	811	85.08	754	85.08	741
85.1	831	85.1	858	85.1	802	85.1	745	85.1	743	85.1	727	85.1	751
85.12	818	85.12	879	85.12	787	85.12	739	85.12	776	85.12	791	85.12	717
85.14	826	85.14	873	85.14	813	85.14	805	85.14	763	85.14	797	85.14	751
85.16	838	85.16	892	85.16	807	85.16	859	85.16	766	85.16	779	85.16	725
85.18	851	85.18	897	85.18	811	85.18	800	85.18	826	85.18	743	85.18	686
85.2	841	85.2	798	85.2	836	85.2	798	85.2	807	85.2	734	85.2	774
85.22	848	85.22	815	85.22	794	85.22	808	85.22	753	85.22	762	85.22	711
85.24	880	85.24	854	85.24	877	85.24	798	85.24	769	85.24	810	85.24	795
85.26	845	85.26	820	85.26	805	85.26	798	85.26	774	85.26	728	85.26	764
85.28	851	85.28	824	85.28	851	85.28	816	85.28	714	85.28	779	85.28	746
85.3	836	85.3	856	85.3	834	85.3	817	85.3	774	85.3	789	85.3	726
85.32	864	85.32	832	85.32	836	85.32	778	85.32	821	85.32	815	85.32	751
85.34	826	85.34	832	85.34	873	85.34	809	85.34	746	85.34	749	85.34	737
85.36	916	85.36	815	85.36	830	85.36	811	85.36	813	85.36	758	85.36	717
85.38	901	85.38	836	85.38	892	85.38	803	85.38	775	85.38	727	85.38	723
85.4	874	85.4	857	85.4	846	85.4	823	85.4	834	85.4	790	85.4	723
85.42	882	85.42	844	85.42	848	85.42	783	85.42	795	85.42	735	85.42	759
85.44	867	85.44	870	85.44	886	85.44	847	85.44	825	85.44	715	85.44	725
85.46	822	85.46	822	85.46	783	85.46	877	85.46	830	85.46	760	85.46	771
85.48	858	85.48	850	85.48	824	85.48	814	85.48	739	85.48	738	85.48	761
85.5	896	85.5	863	85.5	869	85.5	822	85.5	791	85.5	760	85.5	777
85.52	942	85.52	855	85.52	883	85.52	779	85.52	774	85.52	752	85.52	743
85.54	901	85.54	903	85.54	855	85.54	840	85.54	833	85.54	761	85.54	734
85.56	864	85.56	889	85.56	849	85.56	828	85.56	778	85.56	814	85.56	713
85.58	890	85.58	850	85.58	868	85.58	775	85.58	775	85.58	768	85.58	758
85.6	845	85.6	904	85.6	871	85.6	767	85.6	786	85.6	800	85.6	734
85.62	895	85.62	830	85.62	815	85.62	813	85.62	789	85.62	752	85.62	790
85.64	941	85.64	934	85.64	855	85.64	791	85.64	777	85.64	764	85.64	734
85.66	936	85.66	847	85.66	842	85.66	910	85.66	749	85.66	807	85.66	741
85.68	881	85.68	895	85.68	848	85.68	811	85.68	817	85.68	762	85.68	737
85.7	887	85.7	881	85.7	778	85.7	835	85.7	762	85.7	771	85.7	785
85.72	874	85.72	902	85.72	810	85.72	801	85.72	759	85.72	782	85.72	711
85.74	912	85.74	922	85.74	865	85.74	812	85.74	785	85.74	750	85.74	761
85.76	936	85.76	867	85.76	907	85.76	836	85.76	807	85.76	770	85.76	681
85.78	922	85.78	890	85.78	871	85.78	821	85.78	861	85.78	785	85.78	763
85.8	944	85.8	970	85.8	854	85.8	835	85.8	766	85.8	821	85.8	808
85.82	936	85.82	935	85.82	962	85.82	869	85.82	790	85.82	759	85.82	774
85.84	956	85.84	896	85.84	936	85.84	914	85.84	796	85.84	774	85.84	727
85.86	878	85.86	922	85.86	866	85.86	816	85.86	790	85.86	760	85.86	781
85.88	936	85.88	949	85.88	864	85.88	841	85.88	801	85.88	776	85.88	758
85.9	895	85.9	891	85.9	851	85.9	850	85.9	829	85.9	824	85.9	758
85.92	977	85.92	918	85.92	897	85.92	858	85.92	860	85.92	793	85.92	736
85.94	931	85.94	901	85.94	890	85.94	850	85.94	817	85.94	802	85.94	743
85.96	981	85.96	972	85.96	934	85.96	858	85.96	725	85.96	741	85.96	732
85.98	966	85.98	945	85.98	932	85.98	927	85.98	808	85.98	744	85.98	771
86	965	86	1006	86	899	86	809	86	795	86	772	86	700
86.02	974	86.02	998	86.02	895	86.02	827	86.02	849	86.02	810	86.02	744
86.04	1000	86.04	942	86.04	925	86.04	864	86.04	874	86.04	798	86.04	801
86.06	1014	86.06	1014	86.06	904	86.06	865	86.06	786	86.06	818	86.06	773
86.08	1036	86.08	934	86.08	961	86.08	862	86.08	846	86.08	787	86.08	759
86.1	1054	86.1	1076	86.1	951	86.1	881	86.1	756	86.1	805	86.1	714
86.12	1059	86.12	1008	86.12	998	86.12	879	86.12	843	86.12	807	86.12	759
86.14	1058	86.14	996	86.14	998	86.14	852	86.14	833	86.14	830	86.14	742
86.16	1028	86.16	1016	86.16	1023	86.16	921	86.16	808	86.16	834	86.16	706
86.18	1045	86.18	959	86.18	1022	86.18	956	86.18	856	86.18	773	86.18	782
86.2	1034	86.2	1023	86.2	955	86.2	898	86.2	821	86.2	795	86.2	727
86.22	1120	86.22	1002	86.22	1014	86.22	839	86.22	863	86.22	780	86.22	721
86.24	1097	86.24	1083	86.24	1004	86.24	927	86.24	848	86.24	800	86.24	773
86.26	1133	86.26	1102	86.26	1068	86.26	1007	86.26	830	86.26	838	86.26	700
86.28	1147	86.28	1165	86.28	1065	86.28	949	86.28	902	86.28	770	86.28	806
86.3	1179	86.3	1165	86.3	977	86.3	973	86.3	875	86.3	805	86.3	800
86.32	1154	86.32	1160	86.32	1092	86.32	1002	86.32	902	86.32	842	86.32	783
86.34	1178	86.34	1115	86.34	1059	86.34	936	86.34	856	86.34	816	86.34	734
86.36	1149	86.36	1224	86.36	1024	86.36	958	86.36	891	86.36	777	86.36	786
86.38	1255	86.38	1091	86.38	1143	86.38	1001	86.38	849	86.38	853	86.38	756
86.4	1259	86.4	1190	86.4	1088	86.4	958	86.4	866	86.4	809	86.4	838
86.42	1274	86.42	1224	86.42	1055	86.42	1033	86.42	877	86.42	835	86.42	784
86.44	1252	86.44	1242	86.44	1104	86.44	1022	86.44	873	86.44	849	86.44	784
86.46	1278	86.46	1308	86.46	1169	86.46	1024	86.46	948	86.46	868	86.46	760
86.48	1330	86.48	1280	86.48	1227	86.48	1091	86.48	939	86.48	843	86.48	769
86.5	1325	86.5	1266	86.5	1253	86.5	1070	86.5	965	86.5	880	86.5	803
86.52	1430	86.52	1314	86.52	1241	86.52	1022	86.52	954	86.52	866	86.52	811
86.54	1419	86.54	1351	86.54	1224	86.54	1137	86.54	926	86.54	847	86.54	755
86.56	1494	86.56	1414	86.56	1256	86.56	1156	86.56	999	86.56	879	86.56	795
86.58	1552	86.58	1465	86.58	1306	86.58	1185	86.58	1026	86.58	941	86.58	789
86.6	1543	86.6	1474	86.6	1354	86.6	1187	86.6	1042	86.6	872	86.6	817
86.62	1540	86.62	1487	86.62	1337	86.62	1235	86.62	1019	86.62	918	86.62	781
86.64	1671	86.64	1623	86.64	1312	86.64	1172	86.64	1061	86.64	920	86.64	792
86.66	1651	86.66	1578	86.66	1434	86.66	1253	86.66	1060	86.66	864	86.66	780
86.68	1716	86.68	1720	86.68	1478	86.68	1298	86.68	1126	86.68	848	86.68	766
86.7	1761	86.7	1649	86.7	1488	86.7	1306	86.7	1049	86.7	901	86.7	773
86.72	1808	86.72	1859	86.72	1590	86.72	1421	86.72	1110	86.72	860	86.72	809
86.74	1950	86.74	1778	86.74	1579	86.74	1310	86.74	1141	86.74	920	86.74	820
86.76	1954	86.76	1843	86.76	1585	86.76	1399	86.76	1118	86.76	948	86.76	773
86.78	2078	86.78	2025	86.78	1766	86.78	1457	86.78	1094	86.78	927	86.78	771
86.8	2056	86.8	2021	86.8	1748	86.8	1342	86.8	1163	86.8	957	86.8	827
86.82	2269	86.82	2130	86.82	1914	86.82	1482	86.82	1108	86.82	949	86.82	760
86.84	2303	86.84	2224	86.84	1889	86.84	1525	86.84	1125	86.84	933	86.84	779
86.86	2411	86.86	2237	86.86	1924	86.86	1534	86.86	1132	86.86	904	86.86	817
86.88	2543	86.88	2344	86.88	2031	86.88	1445	86.88	1175	86.88	897	86.88	774
86.9	2594	86.9	2434	86.9	1949	86.9	1512	86.9	1211	86.9	945	86.9	833
86.92	2753	86.92	2609	86.92	2080	86.92	1560	86.92	1143	86.92	907	86.92	815
86.94	2779	86.94	2674	86.94	2207	86.94	1647	86.94	1253	86.94	961	86.94	783
86.96	2859	86.96	2729	86.96	2248	86.96	1595	86.96	1197	86.96	971	86.96	805
86.98	3031	86.98	2784	86.98	2235	86.98	1637	86.98	1203	86.98	951	86.98	830
87	3144	87	2811	87	2231	87	1660	87	1191	87	919	87	816
87.02	3205	87.02	2915	87.02	2223	87.02	1556	87.02	1177	87.02	1028	87.02	809
87.04	3298	87.04	2959	87.04	2282	87.04	1646	87.04	1239	87.04	912	87.04	849
87.06	3356	87.06	2988	87.06	2291	87.06	1635	87.06	1215	87.06	900	87.06	813
87.08	3195	87.08	2994	87.08	2288	87.08	1580	87.08	1253	87.08	955	87.08	785
87.1	3300	87.1	2894	87.1	2211	87.1	1615	87.1	1195	87.1	927	87.1	825
87.12	3228	87.12	2826	87.12	2234	87.12	1663	87.12	1256	87.12	937	87.12	776
87.14	2990	87.14	2809	87.14	2328	87.14	1665	87.14	1207	87.14	941	87.14	779
87.16	3064	87.16	2802	87.16	2231	87.16	1698	87.16	1166	87.16	952	87.16	826
87.18	2874	87.18	2775	87.18	2276	87.18	1606	87.18	1199	87.18	1003	87.18	829
87.2	2763	87.2	2664	87.2	2239	87.2	1672	87.2	1192	87.2	994	87.2	854
87.22	2781	87.22	2693	87.22	2155	87.22	1627	87.22	1191	87.22	935	87.22	777
87.24	2724	87.24	2518	87.24	2091	87.24	1570	87.24	1131	87.24	933	87.24	789
87.26	2712	87.26	2506	87.26	2036	87.26	1594	87.26	1181	87.26	903	87.26	813
87.28	2596	87.28	2444	87.28	1926	87.28	1483	87.28	1198	87.28	953	87.28	818
87.3	2572	87.3	2346	87.3	1972	87.3	1497	87.3	1145	87.3	888	87.3	832
87.32	2502	87.32	2333	87.32	1902	87.32	1441	87.32	1122	87.32	934	87.32	773
87.34	2335	87.34	2260	87.34	1907	87.34	1420	87.34	1177	87.34	912	87.34	785
87.36	2267	87.36	2197	87.36	1824	87.36	1466	87.36	1084	87.36	875	87.36	838
87.38	2239	87.38	2029	87.38	1735	87.38	1362	87.38	1140	87.38	915	87.38	799
87.4	2170	87.4	2035	87.4	1639	87.4	1331	87.4	1096	87.4	905	87.4	818
87.42	2165	87.42	1904	87.42	1639	87.42	1291	87.42	1106	87.42	847	87.42	776
87.44	1941	87.44	1835	87.44	1601	87.44	1265	87.44	1109	87.44	906	87.44	781
87.46	1882	87.46	1797	87.46	1452	87.46	1239	87.46	1079	87.46	895	87.46	750
87.48	1807	87.48	1672	87.48	1472	87.48	1326	87.48	1073	87.48	891	87.48	787
87.5	1755	87.5	1634	87.5	1402	87.5	1295	87.5	1021	87.5	840	87.5	771
87.52	1617	87.52	1627	87.52	1349	87.52	1192	87.52	1002	87.52	917	87.52	809
87.54	1579	87.54	1479	87.54	1401	87.54	1221	87.54	1018	87.54	903	87.54	763
87.56	1482	87.56	1480	87.56	1263	87.56	1090	87.56	948	87.56	900	87.56	785
87.58	1491	87.58	1445	87.58	1249	87.58	1148	87.58	989	87.58	913	87.58	759
87.6	1374	87.6	1334	87.6	1244	87.6	1148	87.6	973	87.6	835	87.6	809
87.62	1390	87.62	1331	87.62	1166	87.62	1040	87.62	972	87.62	822	87.62	779
87.64	1333	87.64	1260	87.64	1176	87.64	1068	87.64	982	87.64	820	87.64	785
87.66	1250	87.66	1300	87.66	1169	87.66	1078	87.66	900	87.66	803	87.66	771
87.68	1225	87.68	1204	87.68	1128	87.68	1035	87.68	1014	87.68	795	87.68	786
87.7	1237	87.7	1149	87.7	1115	87.7	1000	87.7	921	87.7	829	87.7	785
87.72	1147	87.72	1160	87.72	1070	87.72	1004	87.72	915	87.72	804	87.72	749
87.74	1243	87.74	1148	87.74	1090	87.74	1002	87.74	916	87.74	805	87.74	771
87.76	1219	87.76	1159	87.76	1059	87.76	896	87.76	901	87.76	876	87.76	814
87.78	1094	87.78	1085	87.78	1015	87.78	931	87.78	878	87.78	806	87.78	718
87.8	1103	87.8	1126	87.8	968	87.8	905	87.8	851	87.8	826	87.8	768
87.82	1071	87.82	1086	87.82	1007	87.82	960	87.82	840	87.82	779	87.82	705
87.84	1086	87.84	1004	87.84	980	87.84	872	87.84	848	87.84	722	87.84	779
87.86	1036	87.86	990	87.86	965	87.86	899	87.86	851	87.86	767	87.86	754
87.88	1061	87.88	1016	87.88	1024	87.88	908	87.88	795	87.88	812	87.88	691
87.9	997	87.9	957	87.9	973	87.9	852	87.9	813	87.9	777	87.9	715
87.92	974	87.92	1029	87.92	931	87.92	845	87.92	814	87.92	783	87.92	767
87.94	986	87.94	983	87.94	907	87.94	941	87.94	796	87.94	742	87.94	729
87.96	990	87.96	1010	87.96	902	87.96	858	87.96	781	87.96	774	87.96	741
87.98	1037	87.98	976	87.98	920	87.98	838	87.98	824	87.98	728	87.98	693
88	1024	88	1023	88	946	88	877	88	828	88	750	88	701
88.02	991	88.02	959	88.02	848	88.02	857	88.02	801	88.02	764	88.02	753
88.04	951	88.04	954	88.04	879	88.04	818	88.04	802	88.04	743	88.04	766
88.06	972	88.06	918	88.06	877	88.06	873	88.06	797	88.06	760	88.06	733
88.08	946	88.08	999	88.08	894	88.08	835	88.08	734	88.08	724	88.08	680
88.1	907	88.1	960	88.1	849	88.1	825	88.1	777	88.1	737	88.1	647
88.12	952	88.12	987	88.12	870	88.12	865	88.12	778	88.12	755	88.12	706
88.14	955	88.14	894	88.14	853	88.14	865	88.14	749	88.14	703	88.14	683
88.16	872	88.16	984	88.16	853	88.16	801	88.16	761	88.16	834	88.16	725
88.18	969	88.18	951	88.18	808	88.18	863	88.18	754	88.18	742	88.18	728
88.2	931	88.2	958	88.2	889	88.2	820	88.2	711	88.2	706	88.2	688
88.22	869	88.22	923	88.22	901	88.22	808	88.22	779	88.22	705	88.22	735
88.24	942	88.24	852	88.24	862	88.24	800	88.24	715	88.24	735	88.24	673
88.26	927	88.26	948	88.26	865	88.26	810	88.26	745	88.26	756	88.26	692
88.28	857	88.28	876	88.28	819	88.28	838	88.28	766	88.28	687	88.28	680
88.3	872	88.3	869	88.3	772	88.3	767	88.3	832	88.3	684	88.3	707
88.32	798	88.32	915	88.32	851	88.32	761	88.32	786	88.32	751	88.32	723
88.34	943	88.34	902	88.34	858	88.34	810	88.34	706	88.34	695	88.34	700
88.36	859	88.36	849	88.36	846	88.36	763	88.36	792	88.36	698	88.36	734
88.38	850	88.38	846	88.38	809	88.38	836	88.38	783	88.38	713	88.38	723
88.4	861	88.4	850	88.4	828	88.4	779	88.4	754	88.4	699	88.4	639
88.42	873	88.42	793	88.42	868	88.42	792	88.42	771	88.42	751	88.42	657
88.44	844	88.44	892	88.44	806	88.44	793	88.44	765	88.44	693	88.44	651
88.46	845	88.46	824	88.46	796	88.46	754	88.46	739	88.46	725	88.46	679
88.48	838	88.48	809	88.48	800	88.48	797	88.48	708	88.48	733	88.48	697
88.5	844	88.5	853	88.5	824	88.5	779	88.5	751	88.5	701	88.5	722
88.52	853	88.52	834	88.52	809	88.52	821	88.52	756	88.52	702	88.52	740
88.54	849	88.54	850	88.54	780	88.54	756	88.54	732	88.54	680	88.54	669
88.56	872	88.56	844	88.56	795	88.56	729	88.56	775	88.56	727	88.56	712
88.58	864	88.58	826	88.58	792	88.58	742	88.58	719	88.58	690	88.58	652
88.6	902	88.6	826	88.6	792	88.6	794	88.6	729	88.6	725	88.6	709
88.62	879	88.62	856	88.62	792	88.62	755	88.62	739	88.62	667	88.62	653
88.64	820	88.64	853	88.64	759	88.64	755	88.64	725	88.64	728	88.64	666
88.66	855	88.66	853	88.66	797	88.66	774	88.66	795	88.66	688	88.66	705
88.68	851	88.68	838	88.68	807	88.68	804	88.68	762	88.68	682	88.68	716
88.7	835	88.7	812	88.7	761	88.7	824	88.7	714	88.7	686	88.7	678
88.72	851	88.72	784	88.72	831	88.72	761	88.72	730	88.72	730	88.72	669
88.74	834	88.74	846	88.74	809	88.74	742	88.74	680	88.74	763	88.74	695
88.76	854	88.76	818	88.76	807	88.76	745	88.76	710	88.76	693	88.76	687
88.78	837	88.78	841	88.78	773	88.78	798	88.78	705	88.78	702	88.78	705
88.8	821	88.8	777	88.8	776	88.8	758	88.8	729	88.8	676	88.8	740
88.82	802	88.82	840	88.82	771	88.82	700	88.82	738	88.82	709	88.82	676
88.84	794	88.84	805	88.84	843	88.84	790	88.84	753	88.84	695	88.84	710
88.86	782	88.86	824	88.86	757	88.86	734	88.86	697	88.86	689	88.86	640
88.88	803	88.88	785	88.88	802	88.88	729	88.88	723	88.88	774	88.88	685
88.9	796	88.9	789	88.9	754	88.9	774	88.9	725	88.9	677	88.9	643
88.92	835	88.92	783	88.92	734	88.92	746	88.92	680	88.92	712	88.92	674
88.94	786	88.94	789	88.94	788	88.94	785	88.94	767	88.94	721	88.94	677
88.96	822	88.96	785	88.96	774	88.96	735	88.96	757	88.96	760	88.96	697
88.98	841	88.98	790	88.98	810	88.98	777	88.98	739	88.98	707	88.98	668
89	754	89	776	89	756	89	721	89	761	89	721	89	684
89.02	851	89.02	792	89.02	744	89.02	762	89.02	675	89.02	723	89.02	712
89.04	843	89.04	824	89.04	773	89.04	747	89.04	699	89.04	708	89.04	682
89.06	886	89.06	798	89.06	754	89.06	811	89.06	720	89.06	727	89.06	668
89.08	758	89.08	812	89.08	799	89.08	780	89.08	722	89.08	711	89.08	687
89.1	799	89.1	823	89.1	814	89.1	722	89.1	714	89.1	717	89.1	623
89.12	717	89.12	775	89.12	797	89.12	709	89.12	719	89.12	666	89.12	710
89.14	778	89.14	825	89.14	753	89.14	729	89.14	724	89.14	701	89.14	717
89.16	771	89.16	756	89.16	743	89.16	789	89.16	771	89.16	714	89.16	713
89.18	822	89.18	808	89.18	731	89.18	761	89.18	746	89.18	691	89.18	705
89.2	799	89.2	802	89.2	764	89.2	725	89.2	731	89.2	713	89.2	699
89.22	851	89.22	826	89.22	718	89.22	725	89.22	723	89.22	734	89.22	663
89.24	772	89.24	787	89.24	791	89.24	756	89.24	732	89.24	728	89.24	621
89.26	833	89.26	769	89.26	732	89.26	776	89.26	706	89.26	688	89.26	658
89.28	809	89.28	804	89.28	765	89.28	705	89.28	717	89.28	739	89.28	652
89.3	843	89.3	755	89.3	787	89.3	695	89.3	777	89.3	725	89.3	709
89.32	790	89.32	749	89.32	757	89.32	721	89.32	734	89.32	711	89.32	661
89.34	821	89.34	757	89.34	784	89.34	735	89.34	724	89.34	699	89.34	634
89.36	836	89.36	796	89.36	807	89.36	706	89.36	742	89.36	712	89.36	639
89.38	779	89.38	807	89.38	743	89.38	696	89.38	695	89.38	628	89.38	638
89.4	734	89.4	798	89.4	720	89.4	716	89.4	699	89.4	710	89.4	672
89.42	786	89.42	792	89.42	784	89.42	672	89.42	689	89.42	729	89.42	681
89.44	809	89.44	833	89.44	767	89.44	718	89.44	697	89.44	707	89.44	717
89.46	732	89.46	793	89.46	746	89.46	734	89.46	757	89.46	683	89.46	652
89.48	813	89.48	745	89.48	765	89.48	714	89.48	710	89.48	679	89.48	667
89.5	796	89.5	789	89.5	753	89.5	689	89.5	705	89.5	684	89.5	707
89.52	765	89.52	777	89.52	730	89.52	787	89.52	718	89.52	745	89.52	635
89.54	744	89.54	777	89.54	749	89.54	752	89.54	704	89.54	667	89.54	677
89.56	783	89.56	837	89.56	770	89.56	747	89.56	688	89.56	687	89.56	670
89.58	789	89.58	775	89.58	720	89.58	684	89.58	692	89.58	671	89.58	671
89.6	768	89.6	761	89.6	821	89.6	730	89.6	684	89.6	675	89.6	712
89.62	790	89.62	802	89.62	766	89.62	742	89.62	715	89.62	712	89.62	655
89.64	750	89.64	761	89.64	700	89.64	743	89.64	701	89.64	694	89.64	677
89.66	799	89.66	791	89.66	767	89.66	777	89.66	721	89.66	695	89.66	712
89.68	780	89.68	747	89.68	780	89.68	708	89.68	675	89.68	682	89.68	626
89.7	788	89.7	779	89.7	716	89.7	686	89.7	737	89.7	665	89.7	679
89.72	793	89.72	740	89.72	702	89.72	701	89.72	724	89.72	680	89.72	745
89.74	783	89.74	752	89.74	738	89.74	770	89.74	722	89.74	727	89.74	689
89.76	768	89.76	787	89.76	758	89.76	766	89.76	740	89.76	727	89.76	668
89.78	790	89.78	796	89.78	780	89.78	701	89.78	697	89.78	692	89.78	656
89.8	764	89.8	823	89.8	751	89.8	732	89.8	707	89.8	695	89.8	691
89.82	760	89.82	761	89.82	783	89.82	739	89.82	680	89.82	708	89.82	706
89.84	811	89.84	768	89.84	754	89.84	728	89.84	693	89.84	683	89.84	679
89.86	837	89.86	783	89.86	705	89.86	711	89.86	681	89.86	693	89.86	625
89.88	759	89.88	787	89.88	747	89.88	761	89.88	691	89.88	704	89.88	668
89.9	800	89.9	752	89.9	739	89.9	792	89.9	676	89.9	655	89.9	652
89.92	765	89.92	772	89.92	775	89.92	706	89.92	727	89.92	648	89.92	709
89.94	786	89.94	755	89.94	764	89.94	747	89.94	694	89.94	704	89.94	653
89.96	752	89.96	755	89.96	731	89.96	725	89.96	680	89.96	659	89.96	700
89.98	761	89.98	809	89.98	740	89.98	711	89.98	706	89.98	725	89.98	664
90	750	90	760	90	795	90	689	90	754	90	712	90	630
