# Supplementary material for: Tribological Properties of Nitrate Graphite Foils
Source: Nanomaterials (Basel). 2024 Sep 15;14(18):1499. doi: 10.3390/nano14181499 (PMC11434555; doi:10.3390/nano14181499)
Supplement: Supplementary file 1 [file nanomaterials-14-01499-s001.zip › X-ray data/macrostress/01Hz/40-80/dens_16/RD/161.TXT]

Sample	01_40_16_TD
Comments	Psi = 0.000
Filename	C:\Windmax\Data\2024_05_08\161.raw
Goniometer	Ultima IV
Attachment	MPA-ML4 (with gamma) for stress
ScanningMode	2Theta/Theta
ScanningType	FT
X-Ray	40kV/30mA	X-Ray	40kV/30mA	X-Ray	40kV/30mA	X-Ray	40kV/30mA	X-Ray	40kV/30mA	X-Ray	40kV/30mA	X-Ray	40kV/30mA
DivSlit	2/3?�|2/3deg.	DivSlit	2/3?�|2/3deg.	DivSlit	2/3?�|2/3deg.	DivSlit	2/3?�|2/3deg.	DivSlit	2/3?�|2/3deg.	DivSlit	2/3?�|2/3deg.	DivSlit	2/3?�|2/3deg.
DivH.L.Slit	10.00mm	DivH.L.Slit	10.00mm	DivH.L.Slit	10.00mm	DivH.L.Slit	10.00mm	DivH.L.Slit	10.00mm	DivH.L.Slit	10.00mm	DivH.L.Slit	10.00mm
SctSlit	Open	SctSlit	Open	SctSlit	Open	SctSlit	Open	SctSlit	Open	SctSlit	Open	SctSlit	Open
RecSlit	0.30mm	RecSlit	0.30mm	RecSlit	0.30mm	RecSlit	0.30mm	RecSlit	0.30mm	RecSlit	0.30mm	RecSlit	0.30mm
Start	84	Start	84	Start	84	Start	84	Start	84	Start	84	Start	84
Stop	90	Stop	90	Stop	90	Stop	90	Stop	90	Stop	90	Stop	90
Step	0.02	Step	0.02	Step	0.02	Step	0.02	Step	0.02	Step	0.02	Step	0.02
84	1260	84	1222	84	1202	84	1130	84	1110	84	1103	84	1043
84.02	1221	84.02	1215	84.02	1206	84.02	1166	84.02	1157	84.02	1167	84.02	1113
84.04	1269	84.04	1213	84.04	1250	84.04	1206	84.04	1185	84.04	1057	84.04	1088
84.06	1309	84.06	1281	84.06	1234	84.06	1185	84.06	1150	84.06	1194	84.06	1023
84.08	1228	84.08	1178	84.08	1270	84.08	1174	84.08	1195	84.08	1135	84.08	1078
84.1	1287	84.1	1172	84.1	1261	84.1	1171	84.1	1124	84.1	1152	84.1	1101
84.12	1240	84.12	1277	84.12	1245	84.12	1158	84.12	1200	84.12	1041	84.12	1121
84.14	1195	84.14	1214	84.14	1246	84.14	1208	84.14	1088	84.14	1150	84.14	1104
84.16	1221	84.16	1274	84.16	1137	84.16	1182	84.16	1125	84.16	1230	84.16	1084
84.18	1259	84.18	1246	84.18	1263	84.18	1204	84.18	1128	84.18	1173	84.18	1073
84.2	1214	84.2	1194	84.2	1199	84.2	1253	84.2	1116	84.2	1143	84.2	1149
84.22	1280	84.22	1243	84.22	1233	84.22	1189	84.22	1163	84.22	1166	84.22	1119
84.24	1213	84.24	1248	84.24	1221	84.24	1240	84.24	1184	84.24	1105	84.24	1117
84.26	1232	84.26	1295	84.26	1226	84.26	1149	84.26	1149	84.26	1161	84.26	1093
84.28	1249	84.28	1242	84.28	1189	84.28	1135	84.28	1105	84.28	1178	84.28	1050
84.3	1218	84.3	1265	84.3	1241	84.3	1209	84.3	1161	84.3	1084	84.3	1067
84.32	1275	84.32	1271	84.32	1254	84.32	1133	84.32	1102	84.32	1126	84.32	1076
84.34	1218	84.34	1172	84.34	1165	84.34	1222	84.34	1159	84.34	1123	84.34	1117
84.36	1287	84.36	1206	84.36	1198	84.36	1183	84.36	1108	84.36	1134	84.36	1067
84.38	1198	84.38	1251	84.38	1197	84.38	1211	84.38	1162	84.38	1093	84.38	1121
84.4	1184	84.4	1288	84.4	1171	84.4	1163	84.4	1185	84.4	1135	84.4	1091
84.42	1240	84.42	1173	84.42	1164	84.42	1197	84.42	1157	84.42	1166	84.42	1185
84.44	1277	84.44	1242	84.44	1252	84.44	1170	84.44	1149	84.44	1171	84.44	1075
84.46	1245	84.46	1222	84.46	1226	84.46	1178	84.46	1092	84.46	1108	84.46	1103
84.48	1249	84.48	1204	84.48	1260	84.48	1153	84.48	1187	84.48	1078	84.48	1089
84.5	1201	84.5	1288	84.5	1233	84.5	1201	84.5	1149	84.5	1159	84.5	1073
84.52	1159	84.52	1156	84.52	1179	84.52	1155	84.52	1174	84.52	1131	84.52	1101
84.54	1206	84.54	1252	84.54	1189	84.54	1158	84.54	1101	84.54	1182	84.54	1141
84.56	1187	84.56	1283	84.56	1221	84.56	1206	84.56	1158	84.56	1136	84.56	1031
84.58	1251	84.58	1214	84.58	1211	84.58	1183	84.58	1129	84.58	1075	84.58	1084
84.6	1289	84.6	1249	84.6	1272	84.6	1221	84.6	1176	84.6	1148	84.6	1107
84.62	1226	84.62	1223	84.62	1192	84.62	1130	84.62	1128	84.62	1134	84.62	1092
84.64	1254	84.64	1200	84.64	1255	84.64	1211	84.64	1174	84.64	1113	84.64	1079
84.66	1241	84.66	1270	84.66	1218	84.66	1230	84.66	1172	84.66	1131	84.66	1119
84.68	1291	84.68	1274	84.68	1249	84.68	1190	84.68	1199	84.68	1121	84.68	1129
84.7	1213	84.7	1292	84.7	1233	84.7	1192	84.7	1173	84.7	1085	84.7	1055
84.72	1264	84.72	1272	84.72	1288	84.72	1230	84.72	1223	84.72	1081	84.72	1067
84.74	1315	84.74	1216	84.74	1242	84.74	1196	84.74	1104	84.74	1103	84.74	1051
84.76	1328	84.76	1238	84.76	1255	84.76	1200	84.76	1133	84.76	1147	84.76	1064
84.78	1275	84.78	1271	84.78	1150	84.78	1165	84.78	1152	84.78	1162	84.78	1046
84.8	1276	84.8	1205	84.8	1246	84.8	1179	84.8	1161	84.8	1094	84.8	1102
84.82	1264	84.82	1286	84.82	1223	84.82	1183	84.82	1154	84.82	1150	84.82	1020
84.84	1401	84.84	1306	84.84	1205	84.84	1281	84.84	1225	84.84	1124	84.84	1084
84.86	1214	84.86	1232	84.86	1239	84.86	1164	84.86	1157	84.86	1097	84.86	1059
84.88	1250	84.88	1290	84.88	1220	84.88	1177	84.88	1144	84.88	1121	84.88	1085
84.9	1335	84.9	1354	84.9	1249	84.9	1216	84.9	1166	84.9	1168	84.9	1081
84.92	1211	84.92	1254	84.92	1210	84.92	1198	84.92	1191	84.92	1145	84.92	1106
84.94	1231	84.94	1266	84.94	1242	84.94	1202	84.94	1178	84.94	1191	84.94	1071
84.96	1294	84.96	1283	84.96	1245	84.96	1249	84.96	1219	84.96	1094	84.96	1078
84.98	1258	84.98	1277	84.98	1250	84.98	1215	84.98	1250	84.98	1152	84.98	1123
85	1235	85	1306	85	1200	85	1201	85	1209	85	1097	85	1076
85.02	1292	85.02	1293	85.02	1234	85.02	1242	85.02	1184	85.02	1142	85.02	1079
85.04	1301	85.04	1335	85.04	1251	85.04	1165	85.04	1203	85.04	1092	85.04	1082
85.06	1311	85.06	1280	85.06	1202	85.06	1177	85.06	1141	85.06	1137	85.06	1085
85.08	1278	85.08	1291	85.08	1275	85.08	1168	85.08	1180	85.08	1118	85.08	1115
85.1	1306	85.1	1267	85.1	1251	85.1	1235	85.1	1096	85.1	1129	85.1	1144
85.12	1327	85.12	1329	85.12	1245	85.12	1219	85.12	1163	85.12	1162	85.12	1101
85.14	1231	85.14	1244	85.14	1305	85.14	1224	85.14	1082	85.14	1114	85.14	1079
85.16	1279	85.16	1307	85.16	1243	85.16	1217	85.16	1231	85.16	1170	85.16	1142
85.18	1350	85.18	1272	85.18	1256	85.18	1280	85.18	1224	85.18	1168	85.18	1126
85.2	1341	85.2	1265	85.2	1259	85.2	1253	85.2	1142	85.2	1195	85.2	1054
85.22	1304	85.22	1312	85.22	1315	85.22	1270	85.22	1182	85.22	1147	85.22	1105
85.24	1356	85.24	1344	85.24	1291	85.24	1238	85.24	1166	85.24	1195	85.24	1039
85.26	1313	85.26	1355	85.26	1295	85.26	1251	85.26	1173	85.26	1129	85.26	1125
85.28	1280	85.28	1265	85.28	1206	85.28	1202	85.28	1199	85.28	1125	85.28	1069
85.3	1283	85.3	1247	85.3	1318	85.3	1266	85.3	1193	85.3	1100	85.3	1091
85.32	1331	85.32	1305	85.32	1289	85.32	1215	85.32	1247	85.32	1095	85.32	1100
85.34	1268	85.34	1325	85.34	1290	85.34	1236	85.34	1099	85.34	1157	85.34	1093
85.36	1361	85.36	1292	85.36	1330	85.36	1219	85.36	1162	85.36	1109	85.36	967
85.38	1402	85.38	1343	85.38	1294	85.38	1260	85.38	1214	85.38	1085	85.38	1075
85.4	1335	85.4	1363	85.4	1236	85.4	1224	85.4	1143	85.4	1148	85.4	1120
85.42	1297	85.42	1368	85.42	1261	85.42	1256	85.42	1209	85.42	1074	85.42	1137
85.44	1375	85.44	1341	85.44	1319	85.44	1264	85.44	1136	85.44	1104	85.44	1127
85.46	1335	85.46	1402	85.46	1332	85.46	1356	85.46	1217	85.46	1117	85.46	1042
85.48	1377	85.48	1401	85.48	1279	85.48	1285	85.48	1214	85.48	1131	85.48	1052
85.5	1340	85.5	1298	85.5	1371	85.5	1313	85.5	1193	85.5	1120	85.5	1073
85.52	1358	85.52	1349	85.52	1302	85.52	1243	85.52	1190	85.52	1148	85.52	1080
85.54	1387	85.54	1390	85.54	1345	85.54	1304	85.54	1176	85.54	1113	85.54	1062
85.56	1375	85.56	1409	85.56	1410	85.56	1196	85.56	1202	85.56	1156	85.56	1155
85.58	1361	85.58	1297	85.58	1384	85.58	1200	85.58	1213	85.58	1160	85.58	1092
85.6	1433	85.6	1425	85.6	1370	85.6	1277	85.6	1260	85.6	1150	85.6	1056
85.62	1453	85.62	1467	85.62	1295	85.62	1181	85.62	1214	85.62	1098	85.62	1068
85.64	1440	85.64	1439	85.64	1259	85.64	1315	85.64	1211	85.64	1192	85.64	1091
85.66	1478	85.66	1436	85.66	1313	85.66	1235	85.66	1209	85.66	1129	85.66	1044
85.68	1460	85.68	1408	85.68	1432	85.68	1219	85.68	1261	85.68	1165	85.68	1115
85.7	1414	85.7	1443	85.7	1434	85.7	1257	85.7	1182	85.7	1204	85.7	1147
85.72	1476	85.72	1486	85.72	1381	85.72	1282	85.72	1233	85.72	1182	85.72	1101
85.74	1470	85.74	1462	85.74	1382	85.74	1332	85.74	1243	85.74	1107	85.74	1159
85.76	1435	85.76	1434	85.76	1436	85.76	1315	85.76	1257	85.76	1174	85.76	1131
85.78	1449	85.78	1403	85.78	1384	85.78	1311	85.78	1228	85.78	1150	85.78	1053
85.8	1428	85.8	1398	85.8	1422	85.8	1327	85.8	1232	85.8	1170	85.8	1138
85.82	1506	85.82	1520	85.82	1338	85.82	1249	85.82	1226	85.82	1131	85.82	1124
85.84	1488	85.84	1494	85.84	1353	85.84	1299	85.84	1284	85.84	1175	85.84	1089
85.86	1519	85.86	1523	85.86	1466	85.86	1319	85.86	1247	85.86	1225	85.86	1075
85.88	1535	85.88	1556	85.88	1470	85.88	1366	85.88	1316	85.88	1198	85.88	1080
85.9	1520	85.9	1525	85.9	1462	85.9	1369	85.9	1249	85.9	1141	85.9	1048
85.92	1511	85.92	1568	85.92	1447	85.92	1315	85.92	1284	85.92	1238	85.92	1064
85.94	1572	85.94	1612	85.94	1438	85.94	1412	85.94	1222	85.94	1176	85.94	1124
85.96	1538	85.96	1581	85.96	1499	85.96	1372	85.96	1250	85.96	1216	85.96	1055
85.98	1562	85.98	1565	85.98	1497	85.98	1390	85.98	1248	85.98	1180	85.98	1150
86	1672	86	1578	86	1576	86	1386	86	1294	86	1175	86	1144
86.02	1603	86.02	1649	86.02	1512	86.02	1354	86.02	1372	86.02	1177	86.02	1071
86.04	1586	86.04	1455	86.04	1552	86.04	1479	86.04	1236	86.04	1190	86.04	1047
86.06	1763	86.06	1652	86.06	1614	86.06	1384	86.06	1266	86.06	1166	86.06	1055
86.08	1697	86.08	1725	86.08	1594	86.08	1402	86.08	1295	86.08	1209	86.08	1175
86.1	1660	86.1	1675	86.1	1522	86.1	1459	86.1	1373	86.1	1270	86.1	1118
86.12	1716	86.12	1684	86.12	1682	86.12	1406	86.12	1264	86.12	1228	86.12	1081
86.14	1719	86.14	1707	86.14	1660	86.14	1464	86.14	1324	86.14	1211	86.14	1148
86.16	1724	86.16	1753	86.16	1662	86.16	1457	86.16	1351	86.16	1220	86.16	1183
86.18	1801	86.18	1757	86.18	1684	86.18	1475	86.18	1373	86.18	1214	86.18	1092
86.2	1863	86.2	1796	86.2	1693	86.2	1504	86.2	1375	86.2	1195	86.2	1118
86.22	1894	86.22	1801	86.22	1653	86.22	1494	86.22	1381	86.22	1249	86.22	1153
86.24	1929	86.24	1854	86.24	1703	86.24	1560	86.24	1340	86.24	1239	86.24	1112
86.26	1948	86.26	1907	86.26	1773	86.26	1564	86.26	1411	86.26	1284	86.26	1179
86.28	1917	86.28	1849	86.28	1671	86.28	1573	86.28	1413	86.28	1317	86.28	1077
86.3	1941	86.3	1892	86.3	1829	86.3	1590	86.3	1441	86.3	1293	86.3	1154
86.32	2028	86.32	1925	86.32	1827	86.32	1623	86.32	1412	86.32	1256	86.32	1151
86.34	2047	86.34	2012	86.34	1896	86.34	1635	86.34	1401	86.34	1257	86.34	1088
86.36	2020	86.36	2083	86.36	1856	86.36	1620	86.36	1485	86.36	1355	86.36	1106
86.38	2025	86.38	2068	86.38	1879	86.38	1739	86.38	1444	86.38	1227	86.38	1122
86.4	2308	86.4	2186	86.4	1935	86.4	1706	86.4	1500	86.4	1260	86.4	1134
86.42	2180	86.42	2248	86.42	2023	86.42	1835	86.42	1476	86.42	1296	86.42	1132
86.44	2199	86.44	2272	86.44	1998	86.44	1804	86.44	1579	86.44	1246	86.44	1186
86.46	2385	86.46	2285	86.46	2131	86.46	1760	86.46	1513	86.46	1297	86.46	1192
86.48	2353	86.48	2299	86.48	2173	86.48	1757	86.48	1567	86.48	1304	86.48	1131
86.5	2484	86.5	2322	86.5	2258	86.5	1915	86.5	1518	86.5	1425	86.5	1152
86.52	2525	86.52	2416	86.52	2312	86.52	1930	86.52	1556	86.52	1330	86.52	1079
86.54	2584	86.54	2533	86.54	2276	86.54	1984	86.54	1635	86.54	1264	86.54	1162
86.56	2597	86.56	2615	86.56	2371	86.56	1990	86.56	1536	86.56	1248	86.56	1101
86.58	2687	86.58	2684	86.58	2494	86.58	2052	86.58	1656	86.58	1348	86.58	1112
86.6	2779	86.6	2999	86.6	2641	86.6	2071	86.6	1594	86.6	1316	86.6	1100
86.62	2849	86.62	2917	86.62	2717	86.62	2109	86.62	1695	86.62	1336	86.62	1160
86.64	3131	86.64	3072	86.64	2794	86.64	2159	86.64	1647	86.64	1326	86.64	1156
86.66	3067	86.66	3082	86.66	2748	86.66	2234	86.66	1643	86.66	1353	86.66	1084
86.68	3337	86.68	3256	86.68	2725	86.68	2172	86.68	1570	86.68	1382	86.68	1106
86.7	3337	86.7	3501	86.7	3015	86.7	2223	86.7	1682	86.7	1397	86.7	1140
86.72	3534	86.72	3539	86.72	3020	86.72	2234	86.72	1666	86.72	1324	86.72	1167
86.74	3703	86.74	3643	86.74	2998	86.74	2345	86.74	1712	86.74	1376	86.74	1129
86.76	3790	86.76	3636	86.76	3160	86.76	2358	86.76	1688	86.76	1343	86.76	1113
86.78	4024	86.78	3948	86.78	3318	86.78	2394	86.78	1692	86.78	1316	86.78	1117
86.8	4098	86.8	4089	86.8	3399	86.8	2456	86.8	1702	86.8	1370	86.8	1125
86.82	4326	86.82	4225	86.82	3458	86.82	2343	86.82	1721	86.82	1326	86.82	1191
86.84	4534	86.84	4346	86.84	3534	86.84	2468	86.84	1747	86.84	1360	86.84	1150
86.86	4716	86.86	4495	86.86	3471	86.86	2432	86.86	1750	86.86	1364	86.86	1135
86.88	4710	86.88	4569	86.88	3598	86.88	2426	86.88	1704	86.88	1370	86.88	1175
86.9	5126	86.9	4743	86.9	3677	86.9	2582	86.9	1783	86.9	1395	86.9	1197
86.92	5274	86.92	4778	86.92	3709	86.92	2619	86.92	1841	86.92	1347	86.92	1141
86.94	5490	86.94	4965	86.94	3723	86.94	2611	86.94	1765	86.94	1437	86.94	1224
86.96	5471	86.96	4889	86.96	3637	86.96	2557	86.96	1796	86.96	1274	86.96	1154
86.98	5497	86.98	5017	86.98	3688	86.98	2532	86.98	1757	86.98	1319	86.98	1158
87	5695	87	5088	87	3891	87	2537	87	1780	87	1352	87	1120
87.02	5623	87.02	5018	87.02	3868	87.02	2601	87.02	1779	87.02	1437	87.02	1157
87.04	5756	87.04	5118	87.04	3857	87.04	2684	87.04	1776	87.04	1394	87.04	1180
87.06	5587	87.06	5065	87.06	3872	87.06	2643	87.06	1794	87.06	1405	87.06	1089
87.08	5741	87.08	5159	87.08	3801	87.08	2585	87.08	1777	87.08	1383	87.08	1111
87.1	5360	87.1	5143	87.1	3772	87.1	2589	87.1	1777	87.1	1361	87.1	1107
87.12	5191	87.12	4929	87.12	3846	87.12	2548	87.12	1863	87.12	1375	87.12	1125
87.14	5070	87.14	4883	87.14	3707	87.14	2611	87.14	1809	87.14	1347	87.14	1142
87.16	5017	87.16	4814	87.16	3658	87.16	2578	87.16	1763	87.16	1354	87.16	1205
87.18	4966	87.18	4662	87.18	3599	87.18	2608	87.18	1788	87.18	1299	87.18	1121
87.2	4746	87.2	4421	87.2	3616	87.2	2468	87.2	1745	87.2	1355	87.2	1076
87.22	4710	87.22	4402	87.22	3430	87.22	2488	87.22	1732	87.22	1344	87.22	1204
87.24	4551	87.24	4273	87.24	3456	87.24	2499	87.24	1749	87.24	1418	87.24	1141
87.26	4534	87.26	4219	87.26	3334	87.26	2437	87.26	1727	87.26	1352	87.26	1132
87.28	4293	87.28	4142	87.28	3232	87.28	2410	87.28	1685	87.28	1354	87.28	1152
87.3	4193	87.3	3867	87.3	3230	87.3	2322	87.3	1700	87.3	1376	87.3	1163
87.32	4010	87.32	3753	87.32	3169	87.32	2309	87.32	1673	87.32	1375	87.32	1172
87.34	3836	87.34	3641	87.34	3065	87.34	2329	87.34	1686	87.34	1336	87.34	1162
87.36	3611	87.36	3517	87.36	3023	87.36	2297	87.36	1680	87.36	1316	87.36	1160
87.38	3448	87.38	3547	87.38	2899	87.38	2261	87.38	1624	87.38	1313	87.38	1152
87.4	3332	87.4	3277	87.4	2814	87.4	2202	87.4	1720	87.4	1289	87.4	1195
87.42	3214	87.42	3128	87.42	2701	87.42	2286	87.42	1672	87.42	1318	87.42	1162
87.44	2952	87.44	2876	87.44	2645	87.44	2168	87.44	1577	87.44	1308	87.44	1076
87.46	2819	87.46	2813	87.46	2570	87.46	2109	87.46	1666	87.46	1271	87.46	1077
87.48	2729	87.48	2681	87.48	2522	87.48	1929	87.48	1567	87.48	1266	87.48	1146
87.5	2629	87.5	2580	87.5	2414	87.5	1927	87.5	1629	87.5	1249	87.5	1136
87.52	2496	87.52	2635	87.52	2343	87.52	1957	87.52	1596	87.52	1270	87.52	1108
87.54	2440	87.54	2428	87.54	2255	87.54	1881	87.54	1542	87.54	1383	87.54	1121
87.56	2333	87.56	2402	87.56	2276	87.56	1894	87.56	1548	87.56	1275	87.56	1173
87.58	2234	87.58	2236	87.58	2130	87.58	1927	87.58	1526	87.58	1276	87.58	1084
87.6	2182	87.6	2234	87.6	2100	87.6	1810	87.6	1521	87.6	1205	87.6	1130
87.62	2143	87.62	2159	87.62	2044	87.62	1728	87.62	1529	87.62	1211	87.62	1136
87.64	2109	87.64	2047	87.64	1953	87.64	1768	87.64	1454	87.64	1286	87.64	1086
87.66	1999	87.66	1968	87.66	1906	87.66	1747	87.66	1474	87.66	1199	87.66	1096
87.68	1992	87.68	1997	87.68	1771	87.68	1718	87.68	1454	87.68	1266	87.68	1135
87.7	1954	87.7	1907	87.7	1895	87.7	1642	87.7	1347	87.7	1226	87.7	1116
87.72	1763	87.72	1971	87.72	1721	87.72	1591	87.72	1436	87.72	1264	87.72	1091
87.74	1840	87.74	1920	87.74	1758	87.74	1587	87.74	1450	87.74	1314	87.74	1148
87.76	1729	87.76	1802	87.76	1716	87.76	1564	87.76	1351	87.76	1238	87.76	1116
87.78	1824	87.78	1792	87.78	1750	87.78	1570	87.78	1331	87.78	1227	87.78	1157
87.8	1745	87.8	1794	87.8	1704	87.8	1540	87.8	1359	87.8	1167	87.8	1096
87.82	1743	87.82	1726	87.82	1606	87.82	1449	87.82	1363	87.82	1250	87.82	1133
87.84	1665	87.84	1619	87.84	1639	87.84	1480	87.84	1350	87.84	1180	87.84	1087
87.86	1681	87.86	1650	87.86	1537	87.86	1379	87.86	1375	87.86	1162	87.86	1074
87.88	1664	87.88	1631	87.88	1542	87.88	1360	87.88	1324	87.88	1174	87.88	1093
87.9	1677	87.9	1648	87.9	1577	87.9	1357	87.9	1356	87.9	1116	87.9	1035
87.92	1647	87.92	1578	87.92	1574	87.92	1421	87.92	1333	87.92	1179	87.92	1116
87.94	1593	87.94	1645	87.94	1484	87.94	1359	87.94	1296	87.94	1224	87.94	1057
87.96	1597	87.96	1539	87.96	1471	87.96	1335	87.96	1262	87.96	1114	87.96	1164
87.98	1551	87.98	1530	87.98	1420	87.98	1409	87.98	1186	87.98	1170	87.98	1040
88	1530	88	1529	88	1427	88	1351	88	1278	88	1098	88	1065
88.02	1476	88.02	1437	88.02	1472	88.02	1344	88.02	1197	88.02	1150	88.02	1054
88.04	1483	88.04	1506	88.04	1388	88.04	1367	88.04	1203	88.04	1159	88.04	1074
88.06	1589	88.06	1480	88.06	1474	88.06	1330	88.06	1134	88.06	1086	88.06	1053
88.08	1443	88.08	1496	88.08	1434	88.08	1369	88.08	1168	88.08	1124	88.08	1085
88.1	1527	88.1	1516	88.1	1458	88.1	1242	88.1	1192	88.1	1164	88.1	1110
88.12	1436	88.12	1460	88.12	1345	88.12	1239	88.12	1258	88.12	1146	88.12	1050
88.14	1424	88.14	1439	88.14	1382	88.14	1312	88.14	1188	88.14	1078	88.14	1068
88.16	1418	88.16	1416	88.16	1359	88.16	1325	88.16	1147	88.16	1112	88.16	1057
88.18	1390	88.18	1472	88.18	1365	88.18	1274	88.18	1234	88.18	1119	88.18	1052
88.2	1354	88.2	1405	88.2	1312	88.2	1301	88.2	1188	88.2	1016	88.2	1063
88.22	1390	88.22	1459	88.22	1340	88.22	1275	88.22	1123	88.22	1111	88.22	1042
88.24	1417	88.24	1315	88.24	1308	88.24	1321	88.24	1153	88.24	1066	88.24	1067
88.26	1402	88.26	1385	88.26	1305	88.26	1197	88.26	1120	88.26	1136	88.26	1021
88.28	1378	88.28	1412	88.28	1325	88.28	1281	88.28	1138	88.28	1115	88.28	1071
88.3	1360	88.3	1371	88.3	1331	88.3	1249	88.3	1105	88.3	1082	88.3	1002
88.32	1382	88.32	1324	88.32	1305	88.32	1186	88.32	1213	88.32	1044	88.32	1003
88.34	1343	88.34	1343	88.34	1273	88.34	1264	88.34	1162	88.34	1040	88.34	1017
88.36	1362	88.36	1299	88.36	1296	88.36	1230	88.36	1183	88.36	1033	88.36	1070
88.38	1318	88.38	1336	88.38	1273	88.38	1225	88.38	1136	88.38	1052	88.38	1079
88.4	1348	88.4	1378	88.4	1276	88.4	1188	88.4	1080	88.4	1041	88.4	1049
88.42	1264	88.42	1382	88.42	1297	88.42	1188	88.42	1240	88.42	1106	88.42	997
88.44	1318	88.44	1315	88.44	1298	88.44	1239	88.44	1126	88.44	1040	88.44	1021
88.46	1318	88.46	1334	88.46	1307	88.46	1228	88.46	1106	88.46	1055	88.46	1039
88.48	1350	88.48	1290	88.48	1266	88.48	1210	88.48	1109	88.48	1064	88.48	962
88.5	1337	88.5	1401	88.5	1246	88.5	1207	88.5	1187	88.5	1081	88.5	988
88.52	1356	88.52	1288	88.52	1296	88.52	1144	88.52	1084	88.52	1104	88.52	1020
88.54	1354	88.54	1363	88.54	1284	88.54	1140	88.54	1125	88.54	1026	88.54	1047
88.56	1380	88.56	1342	88.56	1305	88.56	1163	88.56	1123	88.56	1105	88.56	988
88.58	1335	88.58	1232	88.58	1251	88.58	1204	88.58	1087	88.58	1074	88.58	1033
88.6	1323	88.6	1364	88.6	1190	88.6	1170	88.6	1120	88.6	1047	88.6	1048
88.62	1289	88.62	1312	88.62	1267	88.62	1221	88.62	1149	88.62	1074	88.62	1008
88.64	1251	88.64	1328	88.64	1235	88.64	1171	88.64	1084	88.64	1124	88.64	1018
88.66	1309	88.66	1243	88.66	1230	88.66	1218	88.66	1066	88.66	1071	88.66	1020
88.68	1292	88.68	1284	88.68	1268	88.68	1164	88.68	1098	88.68	1022	88.68	985
88.7	1278	88.7	1248	88.7	1230	88.7	1238	88.7	1129	88.7	1002	88.7	989
88.72	1295	88.72	1199	88.72	1190	88.72	1147	88.72	1122	88.72	1139	88.72	1066
88.74	1281	88.74	1362	88.74	1259	88.74	1145	88.74	1138	88.74	1099	88.74	1027
88.76	1249	88.76	1295	88.76	1218	88.76	1188	88.76	1153	88.76	976	88.76	985
88.78	1253	88.78	1245	88.78	1201	88.78	1111	88.78	1165	88.78	1041	88.78	1002
88.8	1292	88.8	1288	88.8	1202	88.8	1111	88.8	1157	88.8	1052	88.8	1040
88.82	1294	88.82	1262	88.82	1198	88.82	1163	88.82	1100	88.82	1042	88.82	1046
88.84	1269	88.84	1241	88.84	1225	88.84	1210	88.84	1090	88.84	1082	88.84	1014
88.86	1244	88.86	1148	88.86	1166	88.86	1140	88.86	1088	88.86	1076	88.86	1012
88.88	1272	88.88	1293	88.88	1177	88.88	1191	88.88	1095	88.88	995	88.88	1000
88.9	1295	88.9	1208	88.9	1177	88.9	1137	88.9	1106	88.9	1060	88.9	1036
88.92	1294	88.92	1289	88.92	1226	88.92	1125	88.92	1116	88.92	1043	88.92	1003
88.94	1268	88.94	1267	88.94	1201	88.94	1133	88.94	1123	88.94	1056	88.94	990
88.96	1258	88.96	1237	88.96	1124	88.96	1127	88.96	1066	88.96	1016	88.96	1011
88.98	1226	88.98	1258	88.98	1152	88.98	1146	88.98	1153	88.98	1058	88.98	1037
89	1254	89	1206	89	1192	89	1138	89	1093	89	1078	89	984
89.02	1238	89.02	1210	89.02	1200	89.02	1147	89.02	1136	89.02	1045	89.02	973
89.04	1204	89.04	1257	89.04	1273	89.04	1164	89.04	1129	89.04	1053	89.04	1034
89.06	1311	89.06	1241	89.06	1183	89.06	1172	89.06	1126	89.06	1077	89.06	1016
89.08	1254	89.08	1290	89.08	1121	89.08	1135	89.08	1039	89.08	1076	89.08	1004
89.1	1214	89.1	1278	89.1	1208	89.1	1151	89.1	1084	89.1	1029	89.1	978
89.12	1277	89.12	1230	89.12	1146	89.12	1203	89.12	1066	89.12	1017	89.12	952
89.14	1195	89.14	1201	89.14	1210	89.14	1134	89.14	1081	89.14	1027	89.14	1011
89.16	1158	89.16	1255	89.16	1149	89.16	1120	89.16	1073	89.16	1047	89.16	1023
89.18	1233	89.18	1220	89.18	1176	89.18	1150	89.18	1093	89.18	1079	89.18	977
89.2	1286	89.2	1191	89.2	1213	89.2	1135	89.2	1083	89.2	1109	89.2	968
89.22	1210	89.22	1281	89.22	1211	89.22	1144	89.22	1098	89.22	984	89.22	1009
89.24	1238	89.24	1295	89.24	1150	89.24	1112	89.24	1131	89.24	1019	89.24	1005
89.26	1257	89.26	1259	89.26	1164	89.26	1126	89.26	1097	89.26	1074	89.26	1005
89.28	1175	89.28	1224	89.28	1222	89.28	1053	89.28	1046	89.28	1019	89.28	980
89.3	1252	89.3	1226	89.3	1198	89.3	1185	89.3	1107	89.3	1042	89.3	930
89.32	1186	89.32	1174	89.32	1165	89.32	1132	89.32	1058	89.32	1012	89.32	945
89.34	1198	89.34	1281	89.34	1186	89.34	1152	89.34	1107	89.34	1012	89.34	936
89.36	1234	89.36	1238	89.36	1177	89.36	1144	89.36	1084	89.36	1039	89.36	1025
89.38	1236	89.38	1279	89.38	1202	89.38	1096	89.38	1053	89.38	1129	89.38	1008
89.4	1156	89.4	1202	89.4	1188	89.4	1155	89.4	1074	89.4	1038	89.4	990
89.42	1253	89.42	1227	89.42	1105	89.42	1126	89.42	1121	89.42	1019	89.42	982
89.44	1160	89.44	1220	89.44	1233	89.44	1113	89.44	1058	89.44	981	89.44	955
89.46	1233	89.46	1224	89.46	1153	89.46	1072	89.46	1054	89.46	1109	89.46	1002
89.48	1158	89.48	1198	89.48	1129	89.48	1095	89.48	1044	89.48	1007	89.48	978
89.5	1146	89.5	1240	89.5	1125	89.5	1068	89.5	1039	89.5	1046	89.5	963
89.52	1160	89.52	1180	89.52	1166	89.52	1084	89.52	1059	89.52	1020	89.52	1049
89.54	1207	89.54	1168	89.54	1115	89.54	1119	89.54	1030	89.54	1013	89.54	989
89.56	1178	89.56	1190	89.56	1103	89.56	1154	89.56	1090	89.56	991	89.56	998
89.58	1144	89.58	1215	89.58	1176	89.58	1119	89.58	1089	89.58	992	89.58	1020
89.6	1220	89.6	1198	89.6	1158	89.6	1093	89.6	1075	89.6	1073	89.6	981
89.62	1152	89.62	1195	89.62	1148	89.62	1129	89.62	1098	89.62	1045	89.62	1013
89.64	1195	89.64	1179	89.64	1138	89.64	1061	89.64	1085	89.64	1106	89.64	1017
89.66	1152	89.66	1194	89.66	1151	89.66	1029	89.66	1091	89.66	1015	89.66	1019
89.68	1238	89.68	1169	89.68	1123	89.68	1158	89.68	1098	89.68	997	89.68	988
89.7	1129	89.7	1127	89.7	1176	89.7	1130	89.7	1073	89.7	1023	89.7	1027
89.72	1115	89.72	1172	89.72	1258	89.72	1092	89.72	1079	89.72	1011	89.72	931
89.74	1197	89.74	1160	89.74	1162	89.74	1071	89.74	1073	89.74	993	89.74	988
89.76	1249	89.76	1132	89.76	1156	89.76	1120	89.76	994	89.76	1033	89.76	993
89.78	1186	89.78	1161	89.78	1173	89.78	1113	89.78	1056	89.78	1034	89.78	1022
89.8	1156	89.8	1200	89.8	1142	89.8	1088	89.8	1066	89.8	1030	89.8	1006
89.82	1174	89.82	1176	89.82	1099	89.82	1075	89.82	1054	89.82	988	89.82	1006
89.84	1238	89.84	1128	89.84	1191	89.84	1126	89.84	1019	89.84	987	89.84	1006
89.86	1171	89.86	1136	89.86	1179	89.86	1074	89.86	1076	89.86	1028	89.86	972
89.88	1150	89.88	1183	89.88	1197	89.88	1128	89.88	1117	89.88	1057	89.88	976
89.9	1171	89.9	1194	89.9	1153	89.9	1115	89.9	1055	89.9	1046	89.9	1020
89.92	1145	89.92	1147	89.92	1096	89.92	1089	89.92	1120	89.92	1050	89.92	938
89.94	1146	89.94	1224	89.94	1130	89.94	1127	89.94	1082	89.94	1086	89.94	970
89.96	1202	89.96	1184	89.96	1130	89.96	1090	89.96	1090	89.96	1006	89.96	973
89.98	1154	89.98	1149	89.98	1105	89.98	1144	89.98	1090	89.98	1021	89.98	1011
90	1159	90	1117	90	1115	90	1155	90	1042	90	1021	90	1063
