# Supplementary material for: Tribological Properties of Nitrate Graphite Foils
Source: Nanomaterials (Basel). 2024 Sep 15;14(18):1499. doi: 10.3390/nano14181499 (PMC11434555; doi:10.3390/nano14181499)
Supplement: Supplementary file 1 [file nanomaterials-14-01499-s001.zip › X-ray data/macrostress/01Hz/40-80/dens_16/TD/163.TXT]

Sample	01_40_16_RD
Comments	Psi = 0.000
Filename	C:\Windmax\Data\2024_05_08\163.raw
Goniometer	Ultima IV
Attachment	MPA-ML4 (with gamma) for stress
ScanningMode	2Theta/Theta
ScanningType	FT
X-Ray	40kV/30mA	X-Ray	40kV/30mA	X-Ray	40kV/30mA	X-Ray	40kV/30mA	X-Ray	40kV/30mA	X-Ray	40kV/30mA	X-Ray	40kV/30mA
DivSlit	2/3?�|2/3deg.	DivSlit	2/3?�|2/3deg.	DivSlit	2/3?�|2/3deg.	DivSlit	2/3?�|2/3deg.	DivSlit	2/3?�|2/3deg.	DivSlit	2/3?�|2/3deg.	DivSlit	2/3?�|2/3deg.
DivH.L.Slit	10.00mm	DivH.L.Slit	10.00mm	DivH.L.Slit	10.00mm	DivH.L.Slit	10.00mm	DivH.L.Slit	10.00mm	DivH.L.Slit	10.00mm	DivH.L.Slit	10.00mm
SctSlit	Open	SctSlit	Open	SctSlit	Open	SctSlit	Open	SctSlit	Open	SctSlit	Open	SctSlit	Open
RecSlit	0.30mm	RecSlit	0.30mm	RecSlit	0.30mm	RecSlit	0.30mm	RecSlit	0.30mm	RecSlit	0.30mm	RecSlit	0.30mm
Start	84	Start	84	Start	84	Start	84	Start	84	Start	84	Start	84
Stop	90	Stop	90	Stop	90	Stop	90	Stop	90	Stop	90	Stop	90
Step	0.02	Step	0.02	Step	0.02	Step	0.02	Step	0.02	Step	0.02	Step	0.02
84	976	84	975	84	984	84	933	84	950	84	995	84	894
84.02	1009	84.02	1001	84.02	983	84.02	945	84.02	1020	84.02	892	84.02	962
84.04	951	84.04	985	84.04	921	84.04	999	84.04	996	84.04	917	84.04	917
84.06	1060	84.06	1037	84.06	1003	84.06	947	84.06	943	84.06	1010	84.06	861
84.08	910	84.08	1012	84.08	927	84.08	986	84.08	939	84.08	957	84.08	927
84.1	965	84.1	972	84.1	951	84.1	908	84.1	958	84.1	894	84.1	962
84.12	1029	84.12	956	84.12	972	84.12	957	84.12	997	84.12	917	84.12	925
84.14	937	84.14	947	84.14	981	84.14	972	84.14	876	84.14	919	84.14	913
84.16	977	84.16	995	84.16	1000	84.16	924	84.16	897	84.16	937	84.16	928
84.18	954	84.18	997	84.18	1013	84.18	907	84.18	904	84.18	946	84.18	926
84.2	1042	84.2	995	84.2	988	84.2	934	84.2	982	84.2	927	84.2	925
84.22	980	84.22	910	84.22	925	84.22	985	84.22	926	84.22	915	84.22	867
84.24	938	84.24	936	84.24	962	84.24	922	84.24	943	84.24	891	84.24	911
84.26	1024	84.26	956	84.26	926	84.26	984	84.26	929	84.26	936	84.26	904
84.28	994	84.28	1035	84.28	964	84.28	955	84.28	897	84.28	905	84.28	897
84.3	990	84.3	974	84.3	991	84.3	935	84.3	949	84.3	901	84.3	904
84.32	989	84.32	915	84.32	973	84.32	950	84.32	990	84.32	849	84.32	875
84.34	944	84.34	952	84.34	1015	84.34	986	84.34	906	84.34	926	84.34	904
84.36	1054	84.36	941	84.36	1019	84.36	910	84.36	921	84.36	919	84.36	913
84.38	985	84.38	1011	84.38	953	84.38	889	84.38	906	84.38	981	84.38	952
84.4	1040	84.4	952	84.4	989	84.4	929	84.4	912	84.4	941	84.4	984
84.42	1029	84.42	989	84.42	963	84.42	925	84.42	940	84.42	869	84.42	909
84.44	1019	84.44	984	84.44	1056	84.44	938	84.44	910	84.44	939	84.44	938
84.46	991	84.46	987	84.46	974	84.46	974	84.46	910	84.46	878	84.46	887
84.48	986	84.48	1012	84.48	960	84.48	962	84.48	898	84.48	946	84.48	921
84.5	998	84.5	982	84.5	949	84.5	1012	84.5	948	84.5	911	84.5	865
84.52	997	84.52	981	84.52	1002	84.52	885	84.52	910	84.52	872	84.52	886
84.54	969	84.54	987	84.54	961	84.54	922	84.54	908	84.54	886	84.54	921
84.56	1003	84.56	932	84.56	920	84.56	921	84.56	932	84.56	990	84.56	945
84.58	1049	84.58	976	84.58	929	84.58	922	84.58	921	84.58	942	84.58	927
84.6	971	84.6	987	84.6	934	84.6	934	84.6	924	84.6	911	84.6	926
84.62	1023	84.62	946	84.62	995	84.62	914	84.62	930	84.62	901	84.62	922
84.64	999	84.64	1001	84.64	1012	84.64	889	84.64	977	84.64	859	84.64	890
84.66	1014	84.66	950	84.66	982	84.66	938	84.66	1005	84.66	970	84.66	874
84.68	1007	84.68	971	84.68	1004	84.68	967	84.68	890	84.68	924	84.68	943
84.7	941	84.7	1045	84.7	912	84.7	892	84.7	915	84.7	885	84.7	917
84.72	1009	84.72	949	84.72	1026	84.72	906	84.72	916	84.72	890	84.72	899
84.74	1014	84.74	962	84.74	930	84.74	964	84.74	871	84.74	956	84.74	963
84.76	954	84.76	1015	84.76	1011	84.76	975	84.76	895	84.76	900	84.76	937
84.78	1029	84.78	1035	84.78	961	84.78	956	84.78	948	84.78	896	84.78	922
84.8	1029	84.8	1002	84.8	997	84.8	949	84.8	936	84.8	963	84.8	911
84.82	998	84.82	945	84.82	1026	84.82	955	84.82	969	84.82	924	84.82	887
84.84	1022	84.84	974	84.84	944	84.84	1033	84.84	930	84.84	927	84.84	844
84.86	1030	84.86	963	84.86	1021	84.86	936	84.86	897	84.86	894	84.86	941
84.88	1008	84.88	982	84.88	955	84.88	943	84.88	957	84.88	931	84.88	888
84.9	1029	84.9	1029	84.9	1022	84.9	950	84.9	943	84.9	891	84.9	835
84.92	1013	84.92	959	84.92	925	84.92	961	84.92	955	84.92	902	84.92	974
84.94	1067	84.94	960	84.94	1054	84.94	964	84.94	946	84.94	916	84.94	897
84.96	991	84.96	1029	84.96	1010	84.96	947	84.96	934	84.96	933	84.96	858
84.98	1021	84.98	1009	84.98	1039	84.98	899	84.98	952	84.98	935	84.98	920
85	1065	85	1091	85	1026	85	1005	85	896	85	943	85	925
85.02	1004	85.02	1008	85.02	1003	85.02	930	85.02	943	85.02	956	85.02	880
85.04	1021	85.04	1058	85.04	1039	85.04	950	85.04	971	85.04	845	85.04	915
85.06	1095	85.06	995	85.06	971	85.06	932	85.06	912	85.06	878	85.06	907
85.08	1013	85.08	1052	85.08	989	85.08	1003	85.08	898	85.08	906	85.08	889
85.1	1068	85.1	1024	85.1	979	85.1	959	85.1	905	85.1	956	85.1	911
85.12	1008	85.12	998	85.12	1093	85.12	996	85.12	895	85.12	947	85.12	845
85.14	1097	85.14	1019	85.14	970	85.14	982	85.14	990	85.14	888	85.14	904
85.16	999	85.16	1001	85.16	1023	85.16	960	85.16	935	85.16	853	85.16	919
85.18	1035	85.18	1077	85.18	981	85.18	958	85.18	956	85.18	910	85.18	867
85.2	985	85.2	1038	85.2	974	85.2	983	85.2	945	85.2	901	85.2	886
85.22	1013	85.22	1052	85.22	997	85.22	982	85.22	931	85.22	893	85.22	912
85.24	1076	85.24	1008	85.24	992	85.24	1003	85.24	929	85.24	935	85.24	911
85.26	977	85.26	1064	85.26	1043	85.26	1059	85.26	928	85.26	909	85.26	945
85.28	1049	85.28	1030	85.28	969	85.28	1021	85.28	1017	85.28	894	85.28	823
85.3	1061	85.3	1032	85.3	974	85.3	1004	85.3	901	85.3	973	85.3	912
85.32	988	85.32	1090	85.32	992	85.32	1013	85.32	913	85.32	928	85.32	893
85.34	1026	85.34	1059	85.34	1000	85.34	959	85.34	991	85.34	933	85.34	881
85.36	1049	85.36	1067	85.36	1028	85.36	970	85.36	943	85.36	947	85.36	878
85.38	1082	85.38	1083	85.38	1041	85.38	963	85.38	917	85.38	924	85.38	910
85.4	1056	85.4	1002	85.4	1024	85.4	994	85.4	898	85.4	935	85.4	909
85.42	1084	85.42	1099	85.42	956	85.42	998	85.42	960	85.42	930	85.42	849
85.44	1027	85.44	1039	85.44	983	85.44	969	85.44	905	85.44	917	85.44	885
85.46	1126	85.46	1028	85.46	1031	85.46	1006	85.46	938	85.46	923	85.46	863
85.48	1054	85.48	1079	85.48	1021	85.48	979	85.48	945	85.48	902	85.48	832
85.5	1064	85.5	1107	85.5	1002	85.5	937	85.5	934	85.5	915	85.5	896
85.52	1065	85.52	1052	85.52	1025	85.52	1004	85.52	984	85.52	927	85.52	844
85.54	1117	85.54	1120	85.54	961	85.54	992	85.54	970	85.54	973	85.54	881
85.56	1091	85.56	1049	85.56	1049	85.56	986	85.56	907	85.56	912	85.56	958
85.58	1091	85.58	1105	85.58	1088	85.58	973	85.58	963	85.58	952	85.58	846
85.6	1075	85.6	1094	85.6	1103	85.6	1073	85.6	937	85.6	901	85.6	872
85.62	1110	85.62	1136	85.62	1005	85.62	977	85.62	899	85.62	976	85.62	922
85.64	1112	85.64	1072	85.64	1061	85.64	1006	85.64	985	85.64	961	85.64	945
85.66	1162	85.66	1150	85.66	1047	85.66	1008	85.66	1005	85.66	918	85.66	887
85.68	1188	85.68	1141	85.68	1120	85.68	997	85.68	1010	85.68	930	85.68	939
85.7	1107	85.7	1100	85.7	1073	85.7	1003	85.7	968	85.7	993	85.7	879
85.72	1101	85.72	1112	85.72	1098	85.72	995	85.72	918	85.72	925	85.72	909
85.74	1169	85.74	1087	85.74	1091	85.74	1023	85.74	1012	85.74	967	85.74	860
85.76	1184	85.76	1145	85.76	1098	85.76	1044	85.76	964	85.76	985	85.76	887
85.78	1096	85.78	1148	85.78	1083	85.78	1023	85.78	1009	85.78	911	85.78	919
85.8	1130	85.8	1168	85.8	1009	85.8	1074	85.8	960	85.8	898	85.8	876
85.82	1187	85.82	1184	85.82	1041	85.82	1075	85.82	938	85.82	960	85.82	912
85.84	1178	85.84	1127	85.84	1102	85.84	1042	85.84	972	85.84	941	85.84	921
85.86	1210	85.86	1261	85.86	1132	85.86	1027	85.86	965	85.86	1015	85.86	935
85.88	1193	85.88	1220	85.88	1110	85.88	1101	85.88	993	85.88	903	85.88	915
85.9	1210	85.9	1208	85.9	1085	85.9	1048	85.9	1012	85.9	908	85.9	886
85.92	1243	85.92	1199	85.92	1168	85.92	1019	85.92	919	85.92	969	85.92	944
85.94	1161	85.94	1179	85.94	1115	85.94	1010	85.94	959	85.94	979	85.94	847
85.96	1209	85.96	1165	85.96	1212	85.96	1021	85.96	1028	85.96	923	85.96	900
85.98	1235	85.98	1237	85.98	1192	85.98	1086	85.98	922	85.98	976	85.98	934
86	1173	86	1229	86	1196	86	1092	86	982	86	945	86	907
86.02	1244	86.02	1244	86.02	1206	86.02	1099	86.02	1010	86.02	926	86.02	898
86.04	1296	86.04	1277	86.04	1153	86.04	1083	86.04	1036	86.04	980	86.04	947
86.06	1328	86.06	1266	86.06	1212	86.06	1127	86.06	1079	86.06	963	86.06	972
86.08	1288	86.08	1281	86.08	1243	86.08	1030	86.08	1010	86.08	913	86.08	874
86.1	1351	86.1	1315	86.1	1268	86.1	1078	86.1	1051	86.1	975	86.1	885
86.12	1397	86.12	1328	86.12	1221	86.12	1147	86.12	1038	86.12	919	86.12	890
86.14	1382	86.14	1301	86.14	1238	86.14	1191	86.14	1051	86.14	1009	86.14	965
86.16	1312	86.16	1331	86.16	1255	86.16	1166	86.16	999	86.16	964	86.16	943
86.18	1433	86.18	1309	86.18	1329	86.18	1132	86.18	1058	86.18	919	86.18	876
86.2	1424	86.2	1390	86.2	1297	86.2	1162	86.2	1027	86.2	945	86.2	870
86.22	1450	86.22	1465	86.22	1296	86.22	1188	86.22	1074	86.22	1028	86.22	949
86.24	1446	86.24	1376	86.24	1377	86.24	1161	86.24	1107	86.24	942	86.24	958
86.26	1463	86.26	1483	86.26	1370	86.26	1211	86.26	1097	86.26	1008	86.26	949
86.28	1530	86.28	1517	86.28	1342	86.28	1204	86.28	1125	86.28	971	86.28	947
86.3	1519	86.3	1479	86.3	1377	86.3	1278	86.3	1106	86.3	1026	86.3	947
86.32	1560	86.32	1551	86.32	1405	86.32	1241	86.32	1147	86.32	1026	86.32	962
86.34	1533	86.34	1580	86.34	1425	86.34	1238	86.34	1133	86.34	1040	86.34	886
86.36	1654	86.36	1560	86.36	1404	86.36	1210	86.36	1131	86.36	1054	86.36	928
86.38	1578	86.38	1653	86.38	1426	86.38	1268	86.38	1122	86.38	996	86.38	867
86.4	1753	86.4	1711	86.4	1511	86.4	1335	86.4	1168	86.4	1070	86.4	961
86.42	1707	86.42	1686	86.42	1560	86.42	1280	86.42	1226	86.42	1033	86.42	948
86.44	1788	86.44	1703	86.44	1576	86.44	1364	86.44	1152	86.44	1045	86.44	1002
86.46	1861	86.46	1744	86.46	1659	86.46	1398	86.46	1256	86.46	1035	86.46	925
86.48	1898	86.48	1821	86.48	1648	86.48	1417	86.48	1236	86.48	1069	86.48	915
86.5	1894	86.5	1814	86.5	1769	86.5	1479	86.5	1296	86.5	1076	86.5	988
86.52	1979	86.52	1945	86.52	1721	86.52	1450	86.52	1241	86.52	1145	86.52	962
86.54	2107	86.54	1986	86.54	1689	86.54	1450	86.54	1282	86.54	1085	86.54	1021
86.56	2186	86.56	1988	86.56	1800	86.56	1556	86.56	1264	86.56	1103	86.56	970
86.58	2176	86.58	2077	86.58	1846	86.58	1557	86.58	1329	86.58	1156	86.58	1031
86.6	2310	86.6	2182	86.6	1890	86.6	1590	86.6	1251	86.6	1135	86.6	984
86.62	2323	86.62	2165	86.62	1937	86.62	1605	86.62	1324	86.62	1091	86.62	947
86.64	2403	86.64	2399	86.64	2021	86.64	1629	86.64	1305	86.64	1125	86.64	969
86.66	2424	86.66	2352	86.66	2036	86.66	1750	86.66	1340	86.66	1150	86.66	1025
86.68	2521	86.68	2382	86.68	2123	86.68	1831	86.68	1400	86.68	1136	86.68	958
86.7	2672	86.7	2466	86.7	2303	86.7	1759	86.7	1364	86.7	1161	86.7	1027
86.72	2818	86.72	2573	86.72	2263	86.72	1816	86.72	1363	86.72	1094	86.72	1038
86.74	2891	86.74	2719	86.74	2343	86.74	1856	86.74	1346	86.74	1102	86.74	932
86.76	2939	86.76	2918	86.76	2395	86.76	1892	86.76	1478	86.76	1137	86.76	969
86.78	3128	86.78	2835	86.78	2481	86.78	1969	86.78	1434	86.78	1200	86.78	928
86.8	3274	86.8	3072	86.8	2534	86.8	2007	86.8	1380	86.8	1139	86.8	965
86.82	3502	86.82	3261	86.82	2734	86.82	1965	86.82	1483	86.82	1135	86.82	943
86.84	3522	86.84	3305	86.84	2735	86.84	2070	86.84	1501	86.84	1170	86.84	968
86.86	3692	86.86	3450	86.86	2799	86.86	2006	86.86	1543	86.86	1232	86.86	973
86.88	3791	86.88	3603	86.88	2827	86.88	2181	86.88	1493	86.88	1160	86.88	943
86.9	4027	86.9	3653	86.9	2872	86.9	2076	86.9	1498	86.9	1205	86.9	971
86.92	4111	86.92	3786	86.92	2961	86.92	2094	86.92	1473	86.92	1248	86.92	993
86.94	4124	86.94	3893	86.94	2981	86.94	2119	86.94	1515	86.94	1143	86.94	940
86.96	4262	86.96	3919	86.96	3084	86.96	2108	86.96	1508	86.96	1148	86.96	935
86.98	4472	86.98	4072	86.98	3107	86.98	2193	86.98	1516	86.98	1193	86.98	1003
87	4456	87	3999	87	3100	87	2201	87	1517	87	1133	87	924
87.02	4631	87.02	4088	87.02	3128	87.02	2149	87.02	1540	87.02	1174	87.02	976
87.04	4610	87.04	4170	87.04	3193	87.04	2181	87.04	1552	87.04	1150	87.04	993
87.06	4525	87.06	4015	87.06	3104	87.06	2225	87.06	1480	87.06	1159	87.06	1002
87.08	4338	87.08	4032	87.08	3042	87.08	2281	87.08	1621	87.08	1128	87.08	966
87.1	4451	87.1	4085	87.1	2998	87.1	2223	87.1	1533	87.1	1127	87.1	1002
87.12	4251	87.12	3915	87.12	3052	87.12	2076	87.12	1510	87.12	1109	87.12	935
87.14	4091	87.14	3774	87.14	2991	87.14	2128	87.14	1421	87.14	1091	87.14	921
87.16	4052	87.16	3723	87.16	2900	87.16	2058	87.16	1500	87.16	1136	87.16	987
87.18	3842	87.18	3632	87.18	2879	87.18	2123	87.18	1497	87.18	1171	87.18	998
87.2	3800	87.2	3471	87.2	2794	87.2	2066	87.2	1505	87.2	1146	87.2	928
87.22	3673	87.22	3425	87.22	2801	87.22	2072	87.22	1420	87.22	1075	87.22	1039
87.24	3604	87.24	3357	87.24	2686	87.24	2005	87.24	1446	87.24	1122	87.24	983
87.26	3498	87.26	3266	87.26	2648	87.26	1957	87.26	1399	87.26	1105	87.26	961
87.28	3455	87.28	3146	87.28	2566	87.28	1804	87.28	1459	87.28	1133	87.28	952
87.3	3258	87.3	3039	87.3	2504	87.3	1877	87.3	1442	87.3	1092	87.3	923
87.32	3220	87.32	2913	87.32	2408	87.32	1863	87.32	1390	87.32	1105	87.32	1011
87.34	3074	87.34	2963	87.34	2336	87.34	1779	87.34	1379	87.34	1104	87.34	961
87.36	2984	87.36	2766	87.36	2214	87.36	1730	87.36	1342	87.36	1078	87.36	937
87.38	2889	87.38	2634	87.38	2165	87.38	1667	87.38	1369	87.38	1065	87.38	959
87.4	2777	87.4	2544	87.4	2091	87.4	1718	87.4	1342	87.4	1068	87.4	953
87.42	2528	87.42	2440	87.42	2188	87.42	1736	87.42	1317	87.42	1069	87.42	953
87.44	2423	87.44	2375	87.44	2065	87.44	1630	87.44	1271	87.44	1060	87.44	942
87.46	2322	87.46	2233	87.46	1890	87.46	1604	87.46	1213	87.46	1080	87.46	946
87.48	2196	87.48	2093	87.48	1865	87.48	1531	87.48	1241	87.48	1064	87.48	957
87.5	2104	87.5	1925	87.5	1900	87.5	1463	87.5	1253	87.5	1041	87.5	934
87.52	2086	87.52	1968	87.52	1663	87.52	1441	87.52	1230	87.52	1009	87.52	929
87.54	1923	87.54	1838	87.54	1651	87.54	1449	87.54	1214	87.54	1010	87.54	918
87.56	1830	87.56	1811	87.56	1611	87.56	1424	87.56	1155	87.56	985	87.56	868
87.58	1738	87.58	1718	87.58	1636	87.58	1355	87.58	1184	87.58	1045	87.58	929
87.6	1741	87.6	1676	87.6	1565	87.6	1349	87.6	1145	87.6	997	87.6	879
87.62	1714	87.62	1724	87.62	1496	87.62	1344	87.62	1138	87.62	939	87.62	958
87.64	1573	87.64	1586	87.64	1459	87.64	1240	87.64	1159	87.64	1007	87.64	945
87.66	1567	87.66	1668	87.66	1382	87.66	1245	87.66	1064	87.66	990	87.66	893
87.68	1504	87.68	1534	87.68	1368	87.68	1226	87.68	1129	87.68	981	87.68	909
87.7	1493	87.7	1517	87.7	1383	87.7	1240	87.7	1027	87.7	1014	87.7	850
87.72	1540	87.72	1466	87.72	1319	87.72	1224	87.72	1092	87.72	978	87.72	901
87.74	1486	87.74	1369	87.74	1340	87.74	1202	87.74	1052	87.74	998	87.74	890
87.76	1503	87.76	1444	87.76	1317	87.76	1153	87.76	1014	87.76	956	87.76	878
87.78	1391	87.78	1429	87.78	1237	87.78	1089	87.78	1027	87.78	998	87.78	912
87.8	1430	87.8	1369	87.8	1294	87.8	1132	87.8	999	87.8	924	87.8	967
87.82	1330	87.82	1283	87.82	1224	87.82	1151	87.82	1006	87.82	967	87.82	897
87.84	1342	87.84	1379	87.84	1233	87.84	1125	87.84	1076	87.84	897	87.84	902
87.86	1315	87.86	1305	87.86	1145	87.86	1054	87.86	978	87.86	866	87.86	883
87.88	1285	87.88	1207	87.88	1162	87.88	1116	87.88	1035	87.88	895	87.88	851
87.9	1251	87.9	1197	87.9	1155	87.9	1088	87.9	1010	87.9	912	87.9	798
87.92	1245	87.92	1292	87.92	1146	87.92	1079	87.92	996	87.92	905	87.92	889
87.94	1329	87.94	1236	87.94	1184	87.94	1068	87.94	966	87.94	914	87.94	878
87.96	1222	87.96	1321	87.96	1171	87.96	1048	87.96	915	87.96	860	87.96	852
87.98	1238	87.98	1204	87.98	1133	87.98	1059	87.98	982	87.98	867	87.98	860
88	1249	88	1191	88	1148	88	975	88	935	88	913	88	891
88.02	1192	88.02	1240	88.02	1123	88.02	1071	88.02	997	88.02	934	88.02	782
88.04	1168	88.04	1184	88.04	1158	88.04	1013	88.04	929	88.04	885	88.04	877
88.06	1207	88.06	1201	88.06	1101	88.06	1043	88.06	956	88.06	855	88.06	826
88.08	1185	88.08	1136	88.08	1099	88.08	997	88.08	966	88.08	856	88.08	816
88.1	1141	88.1	1181	88.1	1093	88.1	970	88.1	930	88.1	877	88.1	861
88.12	1142	88.12	1137	88.12	1084	88.12	996	88.12	949	88.12	930	88.12	797
88.14	1129	88.14	1152	88.14	1096	88.14	982	88.14	905	88.14	856	88.14	803
88.16	1151	88.16	1204	88.16	1075	88.16	966	88.16	971	88.16	899	88.16	824
88.18	1114	88.18	1101	88.18	1054	88.18	974	88.18	940	88.18	917	88.18	880
88.2	1169	88.2	1119	88.2	1060	88.2	956	88.2	911	88.2	895	88.2	841
88.22	1141	88.22	1137	88.22	994	88.22	958	88.22	879	88.22	900	88.22	846
88.24	1149	88.24	1008	88.24	1017	88.24	956	88.24	852	88.24	848	88.24	791
88.26	1039	88.26	1040	88.26	981	88.26	964	88.26	943	88.26	823	88.26	825
88.28	1076	88.28	1028	88.28	978	88.28	956	88.28	957	88.28	804	88.28	806
88.3	1151	88.3	1067	88.3	1026	88.3	882	88.3	922	88.3	877	88.3	830
88.32	1067	88.32	1118	88.32	1046	88.32	1011	88.32	908	88.32	897	88.32	823
88.34	1115	88.34	1026	88.34	997	88.34	989	88.34	903	88.34	871	88.34	815
88.36	1078	88.36	1042	88.36	1002	88.36	962	88.36	826	88.36	900	88.36	864
88.38	1104	88.38	1027	88.38	981	88.38	969	88.38	896	88.38	844	88.38	818
88.4	1086	88.4	1045	88.4	988	88.4	989	88.4	944	88.4	840	88.4	816
88.42	1054	88.42	1090	88.42	991	88.42	895	88.42	886	88.42	855	88.42	875
88.44	1067	88.44	1036	88.44	971	88.44	994	88.44	885	88.44	899	88.44	838
88.46	1011	88.46	1016	88.46	963	88.46	963	88.46	927	88.46	838	88.46	858
88.48	1039	88.48	967	88.48	968	88.48	923	88.48	890	88.48	900	88.48	811
88.5	1066	88.5	1052	88.5	978	88.5	955	88.5	860	88.5	799	88.5	822
88.52	1080	88.52	1031	88.52	1034	88.52	963	88.52	823	88.52	807	88.52	826
88.54	1036	88.54	1062	88.54	964	88.54	922	88.54	870	88.54	845	88.54	793
88.56	1046	88.56	974	88.56	1021	88.56	966	88.56	872	88.56	868	88.56	788
88.58	997	88.58	959	88.58	965	88.58	910	88.58	852	88.58	892	88.58	803
88.6	963	88.6	1025	88.6	966	88.6	964	88.6	849	88.6	839	88.6	828
88.62	1028	88.62	989	88.62	962	88.62	918	88.62	866	88.62	864	88.62	820
88.64	1041	88.64	1028	88.64	963	88.64	921	88.64	835	88.64	829	88.64	866
88.66	1051	88.66	1010	88.66	911	88.66	870	88.66	869	88.66	819	88.66	825
88.68	989	88.68	973	88.68	929	88.68	962	88.68	860	88.68	859	88.68	812
88.7	961	88.7	996	88.7	975	88.7	944	88.7	856	88.7	790	88.7	769
88.72	1031	88.72	973	88.72	945	88.72	937	88.72	962	88.72	885	88.72	825
88.74	986	88.74	1021	88.74	994	88.74	934	88.74	886	88.74	840	88.74	856
88.76	1047	88.76	977	88.76	973	88.76	891	88.76	880	88.76	810	88.76	766
88.78	1064	88.78	956	88.78	986	88.78	902	88.78	864	88.78	834	88.78	841
88.8	967	88.8	1002	88.8	948	88.8	933	88.8	889	88.8	849	88.8	809
88.82	1020	88.82	903	88.82	933	88.82	900	88.82	856	88.82	867	88.82	749
88.84	1011	88.84	971	88.84	917	88.84	916	88.84	896	88.84	840	88.84	795
88.86	955	88.86	962	88.86	901	88.86	866	88.86	931	88.86	818	88.86	824
88.88	990	88.88	993	88.88	967	88.88	908	88.88	812	88.88	913	88.88	803
88.9	916	88.9	988	88.9	1003	88.9	922	88.9	880	88.9	875	88.9	838
88.92	1012	88.92	949	88.92	957	88.92	911	88.92	851	88.92	834	88.92	830
88.94	984	88.94	984	88.94	888	88.94	842	88.94	877	88.94	812	88.94	838
88.96	984	88.96	931	88.96	956	88.96	912	88.96	918	88.96	841	88.96	785
88.98	1021	88.98	958	88.98	953	88.98	876	88.98	910	88.98	817	88.98	791
89	991	89	1014	89	936	89	938	89	915	89	802	89	810
89.02	1031	89.02	975	89.02	938	89.02	925	89.02	913	89.02	838	89.02	813
89.04	1036	89.04	956	89.04	994	89.04	907	89.04	834	89.04	872	89.04	811
89.06	991	89.06	947	89.06	938	89.06	936	89.06	889	89.06	836	89.06	834
89.08	1069	89.08	993	89.08	927	89.08	895	89.08	874	89.08	843	89.08	844
89.1	973	89.1	943	89.1	905	89.1	933	89.1	878	89.1	793	89.1	816
89.12	947	89.12	928	89.12	934	89.12	949	89.12	920	89.12	961	89.12	802
89.14	952	89.14	979	89.14	905	89.14	909	89.14	872	89.14	854	89.14	807
89.16	1043	89.16	1004	89.16	851	89.16	856	89.16	825	89.16	838	89.16	842
89.18	916	89.18	935	89.18	938	89.18	855	89.18	849	89.18	777	89.18	792
89.2	930	89.2	948	89.2	941	89.2	882	89.2	894	89.2	822	89.2	790
89.22	987	89.22	941	89.22	908	89.22	929	89.22	892	89.22	769	89.22	779
89.24	931	89.24	931	89.24	931	89.24	865	89.24	860	89.24	858	89.24	823
89.26	1005	89.26	992	89.26	984	89.26	868	89.26	858	89.26	797	89.26	868
89.28	943	89.28	958	89.28	908	89.28	880	89.28	836	89.28	841	89.28	812
89.3	888	89.3	1005	89.3	885	89.3	855	89.3	856	89.3	800	89.3	849
89.32	1003	89.32	995	89.32	928	89.32	880	89.32	870	89.32	826	89.32	841
89.34	978	89.34	960	89.34	948	89.34	873	89.34	872	89.34	815	89.34	823
89.36	985	89.36	860	89.36	978	89.36	859	89.36	844	89.36	801	89.36	789
89.38	885	89.38	919	89.38	934	89.38	841	89.38	772	89.38	862	89.38	793
89.4	974	89.4	951	89.4	886	89.4	926	89.4	887	89.4	839	89.4	764
89.42	963	89.42	939	89.42	887	89.42	856	89.42	859	89.42	840	89.42	799
89.44	932	89.44	886	89.44	897	89.44	862	89.44	850	89.44	829	89.44	789
89.46	968	89.46	924	89.46	916	89.46	864	89.46	863	89.46	822	89.46	791
89.48	962	89.48	897	89.48	907	89.48	886	89.48	837	89.48	810	89.48	769
89.5	980	89.5	971	89.5	891	89.5	855	89.5	870	89.5	820	89.5	836
89.52	958	89.52	872	89.52	912	89.52	853	89.52	877	89.52	845	89.52	818
89.54	944	89.54	901	89.54	894	89.54	839	89.54	815	89.54	796	89.54	784
89.56	945	89.56	967	89.56	934	89.56	934	89.56	849	89.56	854	89.56	805
89.58	908	89.58	945	89.58	952	89.58	922	89.58	813	89.58	810	89.58	799
89.6	959	89.6	932	89.6	956	89.6	861	89.6	800	89.6	836	89.6	807
89.62	905	89.62	984	89.62	893	89.62	885	89.62	831	89.62	812	89.62	771
89.64	984	89.64	909	89.64	879	89.64	938	89.64	859	89.64	848	89.64	731
89.66	972	89.66	940	89.66	951	89.66	895	89.66	899	89.66	767	89.66	782
89.68	951	89.68	926	89.68	879	89.68	863	89.68	781	89.68	814	89.68	799
89.7	930	89.7	882	89.7	868	89.7	854	89.7	826	89.7	865	89.7	822
89.72	930	89.72	902	89.72	889	89.72	875	89.72	906	89.72	839	89.72	766
89.74	933	89.74	952	89.74	929	89.74	872	89.74	885	89.74	836	89.74	840
89.76	992	89.76	923	89.76	912	89.76	992	89.76	857	89.76	854	89.76	780
89.78	913	89.78	933	89.78	838	89.78	862	89.78	860	89.78	805	89.78	797
89.8	942	89.8	894	89.8	909	89.8	906	89.8	876	89.8	788	89.8	788
89.82	949	89.82	945	89.82	890	89.82	866	89.82	825	89.82	825	89.82	861
89.84	970	89.84	896	89.84	854	89.84	888	89.84	834	89.84	833	89.84	774
89.86	918	89.86	908	89.86	970	89.86	902	89.86	911	89.86	827	89.86	749
89.88	937	89.88	945	89.88	878	89.88	868	89.88	840	89.88	828	89.88	789
89.9	931	89.9	900	89.9	892	89.9	848	89.9	812	89.9	765	89.9	813
89.92	924	89.92	925	89.92	894	89.92	847	89.92	837	89.92	761	89.92	786
89.94	976	89.94	920	89.94	903	89.94	930	89.94	764	89.94	819	89.94	829
89.96	925	89.96	939	89.96	950	89.96	916	89.96	883	89.96	814	89.96	836
89.98	908	89.98	898	89.98	857	89.98	911	89.98	856	89.98	783	89.98	805
90	948	90	921	90	905	90	865	90	827	90	765	90	820
