# Supplementary material for: Tribological Properties of Nitrate Graphite Foils
Source: Nanomaterials (Basel). 2024 Sep 15;14(18):1499. doi: 10.3390/nano14181499 (PMC11434555; doi:10.3390/nano14181499)
Supplement: Supplementary file 1 [file nanomaterials-14-01499-s001.zip › X-ray data/macrostress/01Hz/over500/dens_10/RD/136.TXT]

Sample	01_500_10_TD
Comments	Psi = 0.000
Filename	C:\Windmax\Data\2024_05_06\136.raw
Goniometer	Ultima IV
Attachment	MPA-ML4 (with gamma) for stress
ScanningMode	2Theta/Theta
ScanningType	FT
X-Ray	40kV/30mA	X-Ray	40kV/30mA	X-Ray	40kV/30mA	X-Ray	40kV/30mA	X-Ray	40kV/30mA	X-Ray	40kV/30mA	X-Ray	40kV/30mA
DivSlit	2/3?�|2/3deg.	DivSlit	2/3?�|2/3deg.	DivSlit	2/3?�|2/3deg.	DivSlit	2/3?�|2/3deg.	DivSlit	2/3?�|2/3deg.	DivSlit	2/3?�|2/3deg.	DivSlit	2/3?�|2/3deg.
DivH.L.Slit	10.00mm	DivH.L.Slit	10.00mm	DivH.L.Slit	10.00mm	DivH.L.Slit	10.00mm	DivH.L.Slit	10.00mm	DivH.L.Slit	10.00mm	DivH.L.Slit	10.00mm
SctSlit	Open	SctSlit	Open	SctSlit	Open	SctSlit	Open	SctSlit	Open	SctSlit	Open	SctSlit	Open
RecSlit	0.30mm	RecSlit	0.30mm	RecSlit	0.30mm	RecSlit	0.30mm	RecSlit	0.30mm	RecSlit	0.30mm	RecSlit	0.30mm
Start	84	Start	84	Start	84	Start	84	Start	84	Start	84	Start	84
Stop	90	Stop	90	Stop	90	Stop	90	Stop	90	Stop	90	Stop	90
Step	0.02	Step	0.02	Step	0.02	Step	0.02	Step	0.02	Step	0.02	Step	0.02
84	1184	84	1181	84	1177	84	1096	84	1032	84	1068	84	1004
84.02	1157	84.02	1185	84.02	1166	84.02	1096	84.02	1121	84.02	1092	84.02	1024
84.04	1211	84.04	1169	84.04	1138	84.04	1091	84.04	1117	84.04	1110	84.04	1047
84.06	1201	84.06	1161	84.06	1157	84.06	1142	84.06	1135	84.06	1128	84.06	1006
84.08	1203	84.08	1189	84.08	1155	84.08	1133	84.08	1104	84.08	1014	84.08	1009
84.1	1183	84.1	1190	84.1	1151	84.1	1110	84.1	1071	84.1	1080	84.1	992
84.12	1183	84.12	1194	84.12	1164	84.12	1098	84.12	1096	84.12	1050	84.12	1034
84.14	1195	84.14	1125	84.14	1114	84.14	1035	84.14	1108	84.14	1053	84.14	1065
84.16	1230	84.16	1246	84.16	1129	84.16	1133	84.16	1073	84.16	1089	84.16	1074
84.18	1145	84.18	1200	84.18	1123	84.18	1161	84.18	1070	84.18	1031	84.18	1106
84.2	1135	84.2	1162	84.2	1188	84.2	1082	84.2	1100	84.2	1042	84.2	1062
84.22	1151	84.22	1173	84.22	1132	84.22	1157	84.22	1105	84.22	1081	84.22	999
84.24	1196	84.24	1153	84.24	1200	84.24	1150	84.24	1096	84.24	1043	84.24	1064
84.26	1137	84.26	1122	84.26	1097	84.26	1118	84.26	1103	84.26	1109	84.26	1010
84.28	1163	84.28	1182	84.28	1209	84.28	1115	84.28	1044	84.28	1078	84.28	979
84.3	1187	84.3	1198	84.3	1116	84.3	1115	84.3	1054	84.3	1072	84.3	1032
84.32	1154	84.32	1245	84.32	1171	84.32	1148	84.32	1131	84.32	1064	84.32	1060
84.34	1193	84.34	1167	84.34	1076	84.34	1137	84.34	1141	84.34	1048	84.34	1006
84.36	1131	84.36	1134	84.36	1081	84.36	1137	84.36	1089	84.36	1051	84.36	1063
84.38	1137	84.38	1177	84.38	1143	84.38	1112	84.38	1054	84.38	1041	84.38	1026
84.4	1174	84.4	1187	84.4	1183	84.4	1154	84.4	1078	84.4	1039	84.4	973
84.42	1154	84.42	1147	84.42	1163	84.42	1057	84.42	1045	84.42	1075	84.42	1042
84.44	1137	84.44	1146	84.44	1190	84.44	1122	84.44	1070	84.44	1041	84.44	985
84.46	1202	84.46	1221	84.46	1149	84.46	1113	84.46	1036	84.46	1072	84.46	1053
84.48	1122	84.48	1131	84.48	1169	84.48	1025	84.48	1146	84.48	1104	84.48	967
84.5	1138	84.5	1184	84.5	1048	84.5	1114	84.5	1030	84.5	1009	84.5	976
84.52	1234	84.52	1152	84.52	1129	84.52	1058	84.52	1117	84.52	1095	84.52	1037
84.54	1185	84.54	1195	84.54	1147	84.54	1108	84.54	1122	84.54	1016	84.54	1023
84.56	1152	84.56	1203	84.56	1176	84.56	1149	84.56	1077	84.56	1059	84.56	1040
84.58	1185	84.58	1209	84.58	1121	84.58	1114	84.58	1047	84.58	1116	84.58	1017
84.6	1129	84.6	1154	84.6	1172	84.6	1102	84.6	1060	84.6	1060	84.6	1027
84.62	1133	84.62	1188	84.62	1146	84.62	1059	84.62	1072	84.62	1062	84.62	1010
84.64	1151	84.64	1133	84.64	1125	84.64	1138	84.64	1075	84.64	1037	84.64	1005
84.66	1154	84.66	1168	84.66	1133	84.66	1110	84.66	1070	84.66	1041	84.66	1026
84.68	1186	84.68	1142	84.68	1097	84.68	1134	84.68	1097	84.68	1061	84.68	1002
84.7	1184	84.7	1182	84.7	1130	84.7	1110	84.7	1049	84.7	1079	84.7	981
84.72	1154	84.72	1176	84.72	1179	84.72	1143	84.72	1107	84.72	1070	84.72	1012
84.74	1186	84.74	1199	84.74	1160	84.74	1113	84.74	1087	84.74	1081	84.74	986
84.76	1187	84.76	1185	84.76	1159	84.76	1119	84.76	1053	84.76	1006	84.76	987
84.78	1183	84.78	1125	84.78	1062	84.78	1040	84.78	1069	84.78	1013	84.78	1054
84.8	1168	84.8	1231	84.8	1164	84.8	1129	84.8	1031	84.8	1046	84.8	941
84.82	1183	84.82	1185	84.82	1132	84.82	1183	84.82	1114	84.82	1008	84.82	1005
84.84	1175	84.84	1172	84.84	1154	84.84	1119	84.84	1033	84.84	1052	84.84	982
84.86	1177	84.86	1168	84.86	1082	84.86	1099	84.86	1091	84.86	1055	84.86	1021
84.88	1222	84.88	1120	84.88	1179	84.88	1140	84.88	1079	84.88	1024	84.88	988
84.9	1169	84.9	1208	84.9	1196	84.9	1106	84.9	1059	84.9	1036	84.9	1000
84.92	1204	84.92	1223	84.92	1239	84.92	1095	84.92	1133	84.92	1048	84.92	1023
84.94	1171	84.94	1187	84.94	1156	84.94	1101	84.94	1047	84.94	1011	84.94	1046
84.96	1246	84.96	1222	84.96	1129	84.96	1126	84.96	1093	84.96	1040	84.96	1026
84.98	1227	84.98	1183	84.98	1132	84.98	1041	84.98	1050	84.98	1069	84.98	1016
85	1138	85	1197	85	1163	85	1047	85	1105	85	1029	85	1044
85.02	1203	85.02	1233	85.02	1203	85.02	1114	85.02	1102	85.02	1072	85.02	985
85.04	1152	85.04	1177	85.04	1238	85.04	1075	85.04	1048	85.04	1034	85.04	964
85.06	1220	85.06	1208	85.06	1160	85.06	1131	85.06	1040	85.06	1042	85.06	1020
85.08	1216	85.08	1186	85.08	1144	85.08	1113	85.08	1055	85.08	1074	85.08	982
85.1	1291	85.1	1230	85.1	1169	85.1	1113	85.1	1046	85.1	1008	85.1	998
85.12	1214	85.12	1180	85.12	1158	85.12	1165	85.12	1118	85.12	1036	85.12	1022
85.14	1184	85.14	1130	85.14	1144	85.14	1104	85.14	1095	85.14	1002	85.14	945
85.16	1235	85.16	1200	85.16	1182	85.16	1164	85.16	1132	85.16	1070	85.16	1053
85.18	1228	85.18	1255	85.18	1224	85.18	1110	85.18	1058	85.18	1099	85.18	1002
85.2	1217	85.2	1255	85.2	1204	85.2	1090	85.2	1050	85.2	1039	85.2	1016
85.22	1230	85.22	1175	85.22	1106	85.22	1144	85.22	1067	85.22	1063	85.22	1004
85.24	1223	85.24	1253	85.24	1172	85.24	1101	85.24	1183	85.24	1047	85.24	984
85.26	1194	85.26	1230	85.26	1209	85.26	1145	85.26	1068	85.26	1036	85.26	960
85.28	1269	85.28	1223	85.28	1219	85.28	1101	85.28	1121	85.28	1102	85.28	1004
85.3	1227	85.3	1255	85.3	1198	85.3	1186	85.3	1091	85.3	1071	85.3	1002
85.32	1260	85.32	1240	85.32	1227	85.32	1191	85.32	1095	85.32	984	85.32	970
85.34	1317	85.34	1295	85.34	1201	85.34	1171	85.34	1071	85.34	1045	85.34	998
85.36	1185	85.36	1233	85.36	1258	85.36	1219	85.36	1143	85.36	1011	85.36	1043
85.38	1239	85.38	1250	85.38	1233	85.38	1137	85.38	1133	85.38	1062	85.38	982
85.4	1244	85.4	1251	85.4	1164	85.4	1093	85.4	1125	85.4	1057	85.4	1004
85.42	1229	85.42	1305	85.42	1220	85.42	1096	85.42	1048	85.42	1027	85.42	983
85.44	1261	85.44	1278	85.44	1174	85.44	1101	85.44	1060	85.44	1072	85.44	948
85.46	1329	85.46	1365	85.46	1224	85.46	1176	85.46	1144	85.46	992	85.46	1062
85.48	1280	85.48	1250	85.48	1178	85.48	1134	85.48	1105	85.48	1055	85.48	988
85.5	1282	85.5	1226	85.5	1192	85.5	1237	85.5	1108	85.5	1018	85.5	1029
85.52	1275	85.52	1289	85.52	1233	85.52	1127	85.52	1070	85.52	1016	85.52	1039
85.54	1275	85.54	1307	85.54	1223	85.54	1129	85.54	1061	85.54	1062	85.54	994
85.56	1313	85.56	1286	85.56	1270	85.56	1149	85.56	1064	85.56	1004	85.56	1013
85.58	1254	85.58	1319	85.58	1248	85.58	1161	85.58	1091	85.58	1065	85.58	974
85.6	1331	85.6	1334	85.6	1236	85.6	1161	85.6	1094	85.6	1114	85.6	1002
85.62	1337	85.62	1315	85.62	1224	85.62	1116	85.62	1139	85.62	1072	85.62	1035
85.64	1299	85.64	1305	85.64	1295	85.64	1165	85.64	1122	85.64	1006	85.64	989
85.66	1284	85.66	1299	85.66	1241	85.66	1114	85.66	1111	85.66	1060	85.66	981
85.68	1391	85.68	1315	85.68	1275	85.68	1187	85.68	1070	85.68	1083	85.68	1014
85.7	1352	85.7	1331	85.7	1266	85.7	1130	85.7	1091	85.7	1082	85.7	976
85.72	1310	85.72	1317	85.72	1243	85.72	1151	85.72	1043	85.72	1014	85.72	986
85.74	1405	85.74	1341	85.74	1279	85.74	1195	85.74	1143	85.74	1065	85.74	1020
85.76	1349	85.76	1317	85.76	1267	85.76	1246	85.76	1153	85.76	1034	85.76	1114
85.78	1398	85.78	1354	85.78	1280	85.78	1146	85.78	1082	85.78	1050	85.78	1007
85.8	1341	85.8	1358	85.8	1258	85.8	1221	85.8	1072	85.8	1058	85.8	1066
85.82	1373	85.82	1350	85.82	1298	85.82	1235	85.82	1129	85.82	1049	85.82	1003
85.84	1388	85.84	1310	85.84	1309	85.84	1211	85.84	1107	85.84	1100	85.84	1019
85.86	1456	85.86	1405	85.86	1371	85.86	1195	85.86	1107	85.86	1073	85.86	1032
85.88	1435	85.88	1375	85.88	1334	85.88	1173	85.88	1138	85.88	1059	85.88	1018
85.9	1490	85.9	1423	85.9	1264	85.9	1252	85.9	1097	85.9	1125	85.9	1025
85.92	1487	85.92	1468	85.92	1374	85.92	1207	85.92	1170	85.92	1086	85.92	958
85.94	1491	85.94	1493	85.94	1405	85.94	1189	85.94	1142	85.94	1135	85.94	1037
85.96	1540	85.96	1392	85.96	1337	85.96	1277	85.96	1142	85.96	1152	85.96	994
85.98	1525	85.98	1399	85.98	1298	85.98	1211	85.98	1163	85.98	1166	85.98	1022
86	1538	86	1515	86	1354	86	1253	86	1112	86	1044	86	1024
86.02	1535	86.02	1495	86.02	1352	86.02	1306	86.02	1197	86.02	1159	86.02	1052
86.04	1555	86.04	1552	86.04	1338	86.04	1276	86.04	1192	86.04	1078	86.04	1015
86.06	1562	86.06	1458	86.06	1451	86.06	1328	86.06	1213	86.06	1110	86.06	1059
86.08	1484	86.08	1518	86.08	1438	86.08	1339	86.08	1200	86.08	1068	86.08	1042
86.1	1604	86.1	1610	86.1	1528	86.1	1284	86.1	1189	86.1	1121	86.1	1018
86.12	1594	86.12	1499	86.12	1427	86.12	1284	86.12	1216	86.12	1152	86.12	1009
86.14	1582	86.14	1597	86.14	1467	86.14	1319	86.14	1226	86.14	1091	86.14	1003
86.16	1587	86.16	1649	86.16	1439	86.16	1391	86.16	1246	86.16	1102	86.16	1067
86.18	1706	86.18	1610	86.18	1530	86.18	1380	86.18	1236	86.18	1083	86.18	1009
86.2	1726	86.2	1697	86.2	1530	86.2	1306	86.2	1279	86.2	1142	86.2	1016
86.22	1749	86.22	1650	86.22	1567	86.22	1389	86.22	1276	86.22	1101	86.22	1024
86.24	1827	86.24	1698	86.24	1552	86.24	1452	86.24	1298	86.24	1119	86.24	1053
86.26	1793	86.26	1616	86.26	1569	86.26	1412	86.26	1260	86.26	1190	86.26	1032
86.28	1838	86.28	1748	86.28	1597	86.28	1414	86.28	1257	86.28	1127	86.28	1037
86.3	1882	86.3	1799	86.3	1576	86.3	1486	86.3	1298	86.3	1196	86.3	1071
86.32	1899	86.32	1818	86.32	1646	86.32	1428	86.32	1226	86.32	1186	86.32	1042
86.34	1862	86.34	1820	86.34	1707	86.34	1473	86.34	1340	86.34	1191	86.34	1070
86.36	1949	86.36	1945	86.36	1637	86.36	1479	86.36	1340	86.36	1164	86.36	1020
86.38	2057	86.38	1882	86.38	1808	86.38	1597	86.38	1302	86.38	1162	86.38	1004
86.4	2118	86.4	1963	86.4	1787	86.4	1591	86.4	1339	86.4	1188	86.4	1049
86.42	2122	86.42	1990	86.42	1779	86.42	1583	86.42	1299	86.42	1168	86.42	1055
86.44	2169	86.44	2073	86.44	1879	86.44	1634	86.44	1351	86.44	1194	86.44	1017
86.46	2279	86.46	2111	86.46	1999	86.46	1677	86.46	1398	86.46	1191	86.46	1071
86.48	2332	86.48	2261	86.48	2002	86.48	1601	86.48	1382	86.48	1162	86.48	1090
86.5	2420	86.5	2260	86.5	2065	86.5	1742	86.5	1424	86.5	1176	86.5	1087
86.52	2472	86.52	2337	86.52	2150	86.52	1697	86.52	1429	86.52	1181	86.52	1103
86.54	2516	86.54	2491	86.54	2188	86.54	1892	86.54	1422	86.54	1199	86.54	1084
86.56	2722	86.56	2529	86.56	2209	86.56	1811	86.56	1392	86.56	1184	86.56	1097
86.58	2672	86.58	2601	86.58	2238	86.58	1766	86.58	1493	86.58	1222	86.58	1060
86.6	2837	86.6	2607	86.6	2349	86.6	1882	86.6	1460	86.6	1195	86.6	1118
86.62	2960	86.62	2791	86.62	2388	86.62	1864	86.62	1497	86.62	1176	86.62	1048
86.64	3012	86.64	2891	86.64	2453	86.64	1859	86.64	1465	86.64	1209	86.64	1062
86.66	3097	86.66	2973	86.66	2502	86.66	1981	86.66	1445	86.66	1259	86.66	1024
86.68	3298	86.68	3111	86.68	2618	86.68	2013	86.68	1516	86.68	1218	86.68	1104
86.7	3568	86.7	3072	86.7	2578	86.7	1970	86.7	1607	86.7	1230	86.7	1056
86.72	3552	86.72	3222	86.72	2701	86.72	2147	86.72	1594	86.72	1257	86.72	1089
86.74	3689	86.74	3288	86.74	2779	86.74	2061	86.74	1549	86.74	1307	86.74	1050
86.76	3813	86.76	3557	86.76	2919	86.76	2113	86.76	1612	86.76	1295	86.76	1046
86.78	3957	86.78	3792	86.78	2891	86.78	2168	86.78	1481	86.78	1266	86.78	1047
86.8	4313	86.8	3767	86.8	3114	86.8	2188	86.8	1577	86.8	1228	86.8	1117
86.82	4442	86.82	4159	86.82	3033	86.82	2138	86.82	1526	86.82	1284	86.82	1121
86.84	4472	86.84	4034	86.84	3204	86.84	2224	86.84	1618	86.84	1256	86.84	1161
86.86	4587	86.86	4213	86.86	3166	86.86	2203	86.86	1612	86.86	1321	86.86	1046
86.88	4865	86.88	4355	86.88	3269	86.88	2310	86.88	1629	86.88	1279	86.88	1098
86.9	4996	86.9	4424	86.9	3292	86.9	2224	86.9	1615	86.9	1279	86.9	1027
86.92	4963	86.92	4653	86.92	3406	86.92	2277	86.92	1605	86.92	1294	86.92	1074
86.94	5377	86.94	4504	86.94	3380	86.94	2268	86.94	1604	86.94	1225	86.94	1080
86.96	5494	86.96	4639	86.96	3358	86.96	2246	86.96	1621	86.96	1282	86.96	1098
86.98	5407	86.98	4757	86.98	3409	86.98	2308	86.98	1683	86.98	1256	86.98	1112
87	5524	87	4867	87	3388	87	2281	87	1675	87	1247	87	1093
87.02	5428	87.02	4765	87.02	3541	87.02	2377	87.02	1605	87.02	1262	87.02	1107
87.04	5608	87.04	4835	87.04	3545	87.04	2369	87.04	1590	87.04	1246	87.04	1088
87.06	5469	87.06	4839	87.06	3448	87.06	2388	87.06	1630	87.06	1256	87.06	1113
87.08	5541	87.08	4798	87.08	3489	87.08	2242	87.08	1548	87.08	1269	87.08	1062
87.1	5208	87.1	4824	87.1	3421	87.1	2372	87.1	1583	87.1	1303	87.1	1102
87.12	5179	87.12	4668	87.12	3322	87.12	2297	87.12	1620	87.12	1282	87.12	1120
87.14	5083	87.14	4577	87.14	3432	87.14	2255	87.14	1682	87.14	1276	87.14	1023
87.16	4916	87.16	4593	87.16	3403	87.16	2305	87.16	1629	87.16	1250	87.16	1047
87.18	4850	87.18	4530	87.18	3289	87.18	2272	87.18	1592	87.18	1258	87.18	1083
87.2	4647	87.2	4343	87.2	3261	87.2	2280	87.2	1643	87.2	1261	87.2	1041
87.22	4526	87.22	4058	87.22	3418	87.22	2281	87.22	1591	87.22	1257	87.22	1085
87.24	4439	87.24	4019	87.24	3229	87.24	2327	87.24	1540	87.24	1323	87.24	1093
87.26	4246	87.26	4050	87.26	3128	87.26	2158	87.26	1543	87.26	1268	87.26	1088
87.28	4092	87.28	3831	87.28	3027	87.28	2238	87.28	1556	87.28	1211	87.28	1021
87.3	3999	87.3	3772	87.3	3026	87.3	2099	87.3	1602	87.3	1251	87.3	1067
87.32	3777	87.32	3572	87.32	2900	87.32	2155	87.32	1540	87.32	1248	87.32	1026
87.34	3692	87.34	3461	87.34	2779	87.34	2082	87.34	1547	87.34	1204	87.34	1022
87.36	3615	87.36	3332	87.36	2788	87.36	2084	87.36	1576	87.36	1232	87.36	1099
87.38	3417	87.38	3204	87.38	2667	87.38	2063	87.38	1520	87.38	1280	87.38	1006
87.4	3168	87.4	3059	87.4	2641	87.4	1967	87.4	1561	87.4	1246	87.4	1070
87.42	3136	87.42	2986	87.42	2495	87.42	1961	87.42	1565	87.42	1205	87.42	1017
87.44	2984	87.44	2922	87.44	2456	87.44	1985	87.44	1488	87.44	1241	87.44	1044
87.46	2747	87.46	2701	87.46	2360	87.46	1888	87.46	1552	87.46	1168	87.46	1054
87.48	2687	87.48	2625	87.48	2303	87.48	1843	87.48	1427	87.48	1270	87.48	1022
87.5	2569	87.5	2572	87.5	2286	87.5	1917	87.5	1480	87.5	1192	87.5	1024
87.52	2417	87.52	2430	87.52	2124	87.52	1802	87.52	1450	87.52	1208	87.52	1055
87.54	2451	87.54	2281	87.54	2084	87.54	1845	87.54	1440	87.54	1185	87.54	1082
87.56	2306	87.56	2345	87.56	2077	87.56	1734	87.56	1403	87.56	1242	87.56	1074
87.58	2273	87.58	2126	87.58	2089	87.58	1732	87.58	1427	87.58	1221	87.58	1007
87.6	2127	87.6	2053	87.6	1933	87.6	1652	87.6	1435	87.6	1120	87.6	1018
87.62	2052	87.62	2014	87.62	1931	87.62	1630	87.62	1323	87.62	1240	87.62	993
87.64	2032	87.64	1947	87.64	1848	87.64	1604	87.64	1309	87.64	1150	87.64	1065
87.66	1913	87.66	1848	87.66	1751	87.66	1531	87.66	1339	87.66	1189	87.66	1050
87.68	1844	87.68	1892	87.68	1831	87.68	1578	87.68	1340	87.68	1166	87.68	1011
87.7	1854	87.7	1841	87.7	1720	87.7	1488	87.7	1325	87.7	1224	87.7	1008
87.72	1777	87.72	1887	87.72	1623	87.72	1470	87.72	1309	87.72	1100	87.72	1024
87.74	1724	87.74	1709	87.74	1630	87.74	1476	87.74	1307	87.74	1186	87.74	1071
87.76	1748	87.76	1704	87.76	1637	87.76	1429	87.76	1276	87.76	1137	87.76	1084
87.78	1707	87.78	1662	87.78	1587	87.78	1414	87.78	1318	87.78	1155	87.78	1054
87.8	1728	87.8	1599	87.8	1600	87.8	1429	87.8	1296	87.8	1094	87.8	973
87.82	1600	87.82	1615	87.82	1608	87.82	1293	87.82	1270	87.82	1140	87.82	1013
87.84	1569	87.84	1573	87.84	1462	87.84	1283	87.84	1228	87.84	1141	87.84	1037
87.86	1551	87.86	1648	87.86	1473	87.86	1377	87.86	1127	87.86	1139	87.86	959
87.88	1577	87.88	1570	87.88	1400	87.88	1348	87.88	1155	87.88	1073	87.88	952
87.9	1613	87.9	1514	87.9	1427	87.9	1249	87.9	1159	87.9	1101	87.9	981
87.92	1577	87.92	1488	87.92	1372	87.92	1257	87.92	1195	87.92	1113	87.92	961
87.94	1516	87.94	1492	87.94	1456	87.94	1209	87.94	1160	87.94	1056	87.94	1002
87.96	1516	87.96	1534	87.96	1376	87.96	1274	87.96	1146	87.96	1015	87.96	1016
87.98	1445	87.98	1463	87.98	1355	87.98	1283	87.98	1167	87.98	1051	87.98	1028
88	1472	88	1358	88	1338	88	1205	88	1160	88	1000	88	1011
88.02	1483	88.02	1464	88.02	1335	88.02	1240	88.02	1148	88.02	1020	88.02	990
88.04	1436	88.04	1351	88.04	1335	88.04	1159	88.04	1150	88.04	1048	88.04	967
88.06	1425	88.06	1390	88.06	1302	88.06	1239	88.06	1067	88.06	1002	88.06	1020
88.08	1368	88.08	1332	88.08	1267	88.08	1191	88.08	1103	88.08	1061	88.08	1019
88.1	1395	88.1	1352	88.1	1310	88.1	1155	88.1	1100	88.1	1017	88.1	943
88.12	1312	88.12	1415	88.12	1262	88.12	1188	88.12	1059	88.12	996	88.12	1000
88.14	1301	88.14	1362	88.14	1192	88.14	1185	88.14	1075	88.14	1007	88.14	1037
88.16	1352	88.16	1321	88.16	1257	88.16	1203	88.16	1105	88.16	1037	88.16	944
88.18	1381	88.18	1347	88.18	1266	88.18	1175	88.18	1094	88.18	975	88.18	979
88.2	1363	88.2	1323	88.2	1246	88.2	1183	88.2	1058	88.2	1041	88.2	972
88.22	1368	88.22	1287	88.22	1240	88.22	1131	88.22	1051	88.22	1038	88.22	985
88.24	1373	88.24	1327	88.24	1200	88.24	1068	88.24	1085	88.24	1026	88.24	930
88.26	1344	88.26	1330	88.26	1272	88.26	1139	88.26	1035	88.26	987	88.26	960
88.28	1304	88.28	1202	88.28	1176	88.28	1154	88.28	1051	88.28	1039	88.28	969
88.3	1316	88.3	1312	88.3	1223	88.3	1119	88.3	1031	88.3	956	88.3	966
88.32	1269	88.32	1247	88.32	1241	88.32	1118	88.32	993	88.32	1016	88.32	925
88.34	1256	88.34	1287	88.34	1169	88.34	1147	88.34	1077	88.34	1006	88.34	964
88.36	1264	88.36	1285	88.36	1214	88.36	1067	88.36	959	88.36	1021	88.36	953
88.38	1195	88.38	1246	88.38	1173	88.38	1114	88.38	1004	88.38	978	88.38	957
88.4	1264	88.4	1232	88.4	1171	88.4	1104	88.4	1040	88.4	1008	88.4	962
88.42	1229	88.42	1246	88.42	1218	88.42	1164	88.42	1052	88.42	1018	88.42	963
88.44	1244	88.44	1289	88.44	1151	88.44	1118	88.44	1053	88.44	1005	88.44	942
88.46	1207	88.46	1214	88.46	1212	88.46	1197	88.46	1049	88.46	1006	88.46	942
88.48	1268	88.48	1201	88.48	1214	88.48	1088	88.48	1033	88.48	964	88.48	908
88.5	1220	88.5	1185	88.5	1187	88.5	1112	88.5	1061	88.5	971	88.5	933
88.52	1259	88.52	1170	88.52	1169	88.52	1033	88.52	1019	88.52	950	88.52	949
88.54	1181	88.54	1161	88.54	1148	88.54	1022	88.54	991	88.54	972	88.54	964
88.56	1235	88.56	1207	88.56	1145	88.56	1093	88.56	989	88.56	994	88.56	907
88.58	1226	88.58	1232	88.58	1176	88.58	1143	88.58	1068	88.58	963	88.58	961
88.6	1304	88.6	1220	88.6	1159	88.6	1142	88.6	1076	88.6	1006	88.6	907
88.62	1215	88.62	1161	88.62	1125	88.62	1059	88.62	1038	88.62	973	88.62	887
88.64	1189	88.64	1119	88.64	1173	88.64	1083	88.64	1030	88.64	967	88.64	936
88.66	1185	88.66	1136	88.66	1121	88.66	1106	88.66	980	88.66	1019	88.66	983
88.68	1223	88.68	1220	88.68	1150	88.68	1035	88.68	1102	88.68	977	88.68	927
88.7	1185	88.7	1122	88.7	1124	88.7	1044	88.7	992	88.7	975	88.7	929
88.72	1209	88.72	1159	88.72	1165	88.72	1118	88.72	1002	88.72	937	88.72	843
88.74	1171	88.74	1162	88.74	1122	88.74	1026	88.74	966	88.74	967	88.74	965
88.76	1194	88.76	1228	88.76	1100	88.76	1055	88.76	1065	88.76	936	88.76	946
88.78	1192	88.78	1175	88.78	1122	88.78	1100	88.78	1051	88.78	914	88.78	927
88.8	1086	88.8	1128	88.8	1162	88.8	1075	88.8	970	88.8	983	88.8	986
88.82	1163	88.82	1171	88.82	1097	88.82	1085	88.82	1028	88.82	971	88.82	887
88.84	1123	88.84	1180	88.84	1131	88.84	1046	88.84	1036	88.84	960	88.84	876
88.86	1152	88.86	1156	88.86	1117	88.86	1027	88.86	982	88.86	1004	88.86	965
88.88	1208	88.88	1153	88.88	1090	88.88	1020	88.88	1043	88.88	974	88.88	943
88.9	1146	88.9	1114	88.9	1054	88.9	1032	88.9	971	88.9	940	88.9	855
88.92	1221	88.92	1210	88.92	1144	88.92	1018	88.92	980	88.92	924	88.92	945
88.94	1160	88.94	1129	88.94	1067	88.94	1084	88.94	1040	88.94	994	88.94	892
88.96	1142	88.96	1186	88.96	1117	88.96	1105	88.96	1049	88.96	934	88.96	910
88.98	1147	88.98	1128	88.98	1166	88.98	1090	88.98	1025	88.98	937	88.98	965
89	1185	89	1124	89	1135	89	1007	89	995	89	1003	89	972
89.02	1112	89.02	1188	89.02	1059	89.02	1045	89.02	1003	89.02	880	89.02	942
89.04	1145	89.04	1185	89.04	1075	89.04	994	89.04	947	89.04	977	89.04	842
89.06	1111	89.06	1075	89.06	1097	89.06	1019	89.06	1032	89.06	954	89.06	906
89.08	1113	89.08	1118	89.08	1093	89.08	989	89.08	992	89.08	949	89.08	960
89.1	1087	89.1	1074	89.1	1081	89.1	1016	89.1	1018	89.1	1019	89.1	886
89.12	1118	89.12	1145	89.12	1055	89.12	1041	89.12	961	89.12	990	89.12	954
89.14	1134	89.14	1180	89.14	1070	89.14	1028	89.14	1007	89.14	967	89.14	945
89.16	1151	89.16	1139	89.16	1078	89.16	1034	89.16	1003	89.16	968	89.16	913
89.18	1078	89.18	1089	89.18	1104	89.18	1019	89.18	1056	89.18	937	89.18	887
89.2	1083	89.2	1083	89.2	1129	89.2	1007	89.2	971	89.2	938	89.2	909
89.22	1095	89.22	1090	89.22	1038	89.22	1084	89.22	1038	89.22	989	89.22	877
89.24	1158	89.24	1089	89.24	1122	89.24	1043	89.24	885	89.24	965	89.24	938
89.26	1165	89.26	1132	89.26	1101	89.26	1004	89.26	982	89.26	957	89.26	890
89.28	1135	89.28	1139	89.28	1097	89.28	1033	89.28	978	89.28	1014	89.28	926
89.3	1145	89.3	1147	89.3	1041	89.3	1027	89.3	957	89.3	991	89.3	914
89.32	1142	89.32	1073	89.32	1092	89.32	1009	89.32	981	89.32	958	89.32	897
89.34	1077	89.34	1088	89.34	1102	89.34	1024	89.34	982	89.34	974	89.34	936
89.36	1045	89.36	1118	89.36	1028	89.36	998	89.36	955	89.36	981	89.36	927
89.38	1092	89.38	1160	89.38	1018	89.38	1022	89.38	997	89.38	1012	89.38	955
89.4	1118	89.4	1133	89.4	1077	89.4	997	89.4	979	89.4	940	89.4	937
89.42	1133	89.42	1128	89.42	1055	89.42	1089	89.42	1015	89.42	955	89.42	937
89.44	1142	89.44	1115	89.44	1067	89.44	1002	89.44	980	89.44	989	89.44	952
89.46	1113	89.46	1125	89.46	1019	89.46	1002	89.46	998	89.46	936	89.46	898
89.48	1078	89.48	1174	89.48	1050	89.48	1023	89.48	968	89.48	943	89.48	955
89.5	1059	89.5	1075	89.5	1055	89.5	1043	89.5	983	89.5	926	89.5	876
89.52	1169	89.52	1012	89.52	1122	89.52	982	89.52	991	89.52	915	89.52	924
89.54	1170	89.54	1084	89.54	1012	89.54	1017	89.54	921	89.54	963	89.54	876
89.56	1077	89.56	1051	89.56	1105	89.56	1036	89.56	1013	89.56	951	89.56	905
89.58	1131	89.58	1097	89.58	1035	89.58	968	89.58	1030	89.58	936	89.58	927
89.6	1043	89.6	1048	89.6	1059	89.6	1004	89.6	967	89.6	922	89.6	925
89.62	1149	89.62	1139	89.62	1031	89.62	986	89.62	997	89.62	967	89.62	886
89.64	1068	89.64	1132	89.64	1008	89.64	1095	89.64	942	89.64	992	89.64	881
89.66	1084	89.66	1053	89.66	1081	89.66	1048	89.66	966	89.66	902	89.66	850
89.68	1077	89.68	1130	89.68	1050	89.68	1005	89.68	1054	89.68	904	89.68	912
89.7	1061	89.7	1079	89.7	1066	89.7	1024	89.7	968	89.7	937	89.7	924
89.72	1039	89.72	1103	89.72	1032	89.72	1045	89.72	981	89.72	945	89.72	893
89.74	993	89.74	1079	89.74	1051	89.74	969	89.74	994	89.74	973	89.74	923
89.76	1121	89.76	1069	89.76	1049	89.76	1029	89.76	1007	89.76	945	89.76	908
89.78	1104	89.78	1046	89.78	1062	89.78	1029	89.78	986	89.78	949	89.78	986
89.8	1087	89.8	1068	89.8	1020	89.8	1014	89.8	958	89.8	925	89.8	865
89.82	1114	89.82	1055	89.82	1007	89.82	1017	89.82	955	89.82	1006	89.82	893
89.84	1089	89.84	1084	89.84	1012	89.84	958	89.84	1005	89.84	904	89.84	950
89.86	1066	89.86	1055	89.86	997	89.86	993	89.86	955	89.86	939	89.86	911
89.88	1112	89.88	984	89.88	1054	89.88	1015	89.88	997	89.88	923	89.88	834
89.9	1105	89.9	1084	89.9	1035	89.9	983	89.9	1027	89.9	972	89.9	899
89.92	1033	89.92	1028	89.92	1059	89.92	1009	89.92	944	89.92	943	89.92	837
89.94	1093	89.94	1049	89.94	1018	89.94	1015	89.94	940	89.94	921	89.94	897
89.96	1131	89.96	1062	89.96	1045	89.96	1013	89.96	931	89.96	909	89.96	857
89.98	1008	89.98	1028	89.98	1022	89.98	1059	89.98	1000	89.98	954	89.98	883
90	1048	90	1103	90	1094	90	990	90	1050	90	924	90	932
