# Supplementary material for: Tribological Properties of Nitrate Graphite Foils
Source: Nanomaterials (Basel). 2024 Sep 15;14(18):1499. doi: 10.3390/nano14181499 (PMC11434555; doi:10.3390/nano14181499)
Supplement: Supplementary file 1 [file nanomaterials-14-01499-s001.zip › X-ray data/macrostress/01Hz/over500/dens_10/TD/138.TXT]

Sample	01_500_10_RD
Comments	Psi = 0.000
Filename	C:\Windmax\Data\2024_05_06\138.raw
Goniometer	Ultima IV
Attachment	MPA-ML4 (with gamma) for stress
ScanningMode	2Theta/Theta
ScanningType	FT
X-Ray	40kV/30mA	X-Ray	40kV/30mA	X-Ray	40kV/30mA	X-Ray	40kV/30mA	X-Ray	40kV/30mA	X-Ray	40kV/30mA	X-Ray	40kV/30mA
DivSlit	2/3?�|2/3deg.	DivSlit	2/3?�|2/3deg.	DivSlit	2/3?�|2/3deg.	DivSlit	2/3?�|2/3deg.	DivSlit	2/3?�|2/3deg.	DivSlit	2/3?�|2/3deg.	DivSlit	2/3?�|2/3deg.
DivH.L.Slit	10.00mm	DivH.L.Slit	10.00mm	DivH.L.Slit	10.00mm	DivH.L.Slit	10.00mm	DivH.L.Slit	10.00mm	DivH.L.Slit	10.00mm	DivH.L.Slit	10.00mm
SctSlit	Open	SctSlit	Open	SctSlit	Open	SctSlit	Open	SctSlit	Open	SctSlit	Open	SctSlit	Open
RecSlit	0.30mm	RecSlit	0.30mm	RecSlit	0.30mm	RecSlit	0.30mm	RecSlit	0.30mm	RecSlit	0.30mm	RecSlit	0.30mm
Start	84	Start	84	Start	84	Start	84	Start	84	Start	84	Start	84
Stop	90	Stop	90	Stop	90	Stop	90	Stop	90	Stop	90	Stop	90
Step	0.02	Step	0.02	Step	0.02	Step	0.02	Step	0.02	Step	0.02	Step	0.02
84	839	84	861	84	904	84	882	84	930	84	825	84	837
84.02	901	84.02	893	84.02	862	84.02	882	84.02	838	84.02	885	84.02	879
84.04	843	84.04	905	84.04	907	84.04	913	84.04	827	84.04	901	84.04	838
84.06	918	84.06	855	84.06	848	84.06	866	84.06	815	84.06	864	84.06	845
84.08	876	84.08	911	84.08	905	84.08	870	84.08	875	84.08	800	84.08	909
84.1	905	84.1	890	84.1	822	84.1	872	84.1	876	84.1	832	84.1	842
84.12	897	84.12	879	84.12	888	84.12	825	84.12	844	84.12	810	84.12	844
84.14	882	84.14	852	84.14	891	84.14	810	84.14	825	84.14	833	84.14	811
84.16	866	84.16	903	84.16	883	84.16	905	84.16	871	84.16	855	84.16	868
84.18	903	84.18	824	84.18	876	84.18	850	84.18	780	84.18	849	84.18	825
84.2	883	84.2	925	84.2	908	84.2	819	84.2	806	84.2	887	84.2	887
84.22	876	84.22	883	84.22	913	84.22	877	84.22	877	84.22	794	84.22	890
84.24	931	84.24	856	84.24	852	84.24	845	84.24	846	84.24	809	84.24	905
84.26	881	84.26	876	84.26	860	84.26	917	84.26	854	84.26	844	84.26	853
84.28	862	84.28	916	84.28	849	84.28	865	84.28	839	84.28	782	84.28	880
84.3	837	84.3	909	84.3	890	84.3	850	84.3	846	84.3	824	84.3	864
84.32	911	84.32	915	84.32	877	84.32	873	84.32	819	84.32	812	84.32	804
84.34	879	84.34	894	84.34	909	84.34	811	84.34	828	84.34	802	84.34	836
84.36	908	84.36	835	84.36	810	84.36	857	84.36	813	84.36	843	84.36	807
84.38	866	84.38	921	84.38	901	84.38	846	84.38	812	84.38	825	84.38	867
84.4	838	84.4	860	84.4	871	84.4	825	84.4	824	84.4	809	84.4	833
84.42	877	84.42	861	84.42	881	84.42	821	84.42	779	84.42	835	84.42	859
84.44	842	84.44	914	84.44	903	84.44	890	84.44	874	84.44	870	84.44	769
84.46	839	84.46	877	84.46	807	84.46	871	84.46	810	84.46	802	84.46	833
84.48	842	84.48	886	84.48	842	84.48	864	84.48	855	84.48	842	84.48	776
84.5	901	84.5	854	84.5	847	84.5	840	84.5	843	84.5	837	84.5	798
84.52	887	84.52	920	84.52	827	84.52	883	84.52	762	84.52	755	84.52	814
84.54	960	84.54	910	84.54	857	84.54	872	84.54	875	84.54	801	84.54	762
84.56	887	84.56	923	84.56	904	84.56	821	84.56	787	84.56	862	84.56	777
84.58	850	84.58	870	84.58	862	84.58	857	84.58	868	84.58	836	84.58	814
84.6	869	84.6	824	84.6	873	84.6	838	84.6	837	84.6	846	84.6	820
84.62	878	84.62	841	84.62	890	84.62	773	84.62	821	84.62	831	84.62	784
84.64	885	84.64	862	84.64	834	84.64	848	84.64	842	84.64	758	84.64	804
84.66	863	84.66	852	84.66	882	84.66	847	84.66	794	84.66	768	84.66	778
84.68	854	84.68	913	84.68	835	84.68	844	84.68	811	84.68	846	84.68	782
84.7	854	84.7	890	84.7	877	84.7	848	84.7	812	84.7	793	84.7	777
84.72	863	84.72	861	84.72	852	84.72	811	84.72	836	84.72	739	84.72	773
84.74	876	84.74	898	84.74	857	84.74	812	84.74	833	84.74	827	84.74	764
84.76	888	84.76	845	84.76	898	84.76	917	84.76	831	84.76	786	84.76	818
84.78	901	84.78	890	84.78	869	84.78	871	84.78	816	84.78	776	84.78	826
84.8	892	84.8	900	84.8	821	84.8	848	84.8	825	84.8	817	84.8	782
84.82	883	84.82	795	84.82	795	84.82	840	84.82	820	84.82	783	84.82	807
84.84	909	84.84	879	84.84	878	84.84	854	84.84	854	84.84	824	84.84	786
84.86	878	84.86	850	84.86	886	84.86	857	84.86	807	84.86	789	84.86	767
84.88	897	84.88	941	84.88	912	84.88	835	84.88	831	84.88	835	84.88	766
84.9	904	84.9	889	84.9	907	84.9	854	84.9	798	84.9	810	84.9	774
84.92	970	84.92	905	84.92	929	84.92	839	84.92	819	84.92	827	84.92	793
84.94	927	84.94	886	84.94	919	84.94	810	84.94	893	84.94	762	84.94	779
84.96	930	84.96	916	84.96	859	84.96	832	84.96	803	84.96	803	84.96	792
84.98	898	84.98	805	84.98	914	84.98	865	84.98	846	84.98	787	84.98	772
85	935	85	928	85	880	85	847	85	813	85	842	85	788
85.02	876	85.02	857	85.02	887	85.02	814	85.02	812	85.02	806	85.02	820
85.04	905	85.04	970	85.04	867	85.04	835	85.04	812	85.04	803	85.04	814
85.06	841	85.06	939	85.06	854	85.06	835	85.06	831	85.06	743	85.06	825
85.08	860	85.08	928	85.08	869	85.08	868	85.08	831	85.08	829	85.08	746
85.1	923	85.1	929	85.1	876	85.1	811	85.1	877	85.1	750	85.1	770
85.12	875	85.12	887	85.12	851	85.12	873	85.12	821	85.12	772	85.12	762
85.14	892	85.14	831	85.14	890	85.14	844	85.14	785	85.14	849	85.14	824
85.16	909	85.16	934	85.16	915	85.16	816	85.16	825	85.16	843	85.16	815
85.18	920	85.18	866	85.18	902	85.18	845	85.18	824	85.18	779	85.18	804
85.2	911	85.2	928	85.2	859	85.2	830	85.2	853	85.2	810	85.2	815
85.22	929	85.22	898	85.22	862	85.22	832	85.22	824	85.22	860	85.22	819
85.24	961	85.24	966	85.24	850	85.24	853	85.24	878	85.24	802	85.24	821
85.26	946	85.26	931	85.26	940	85.26	866	85.26	807	85.26	853	85.26	781
85.28	968	85.28	957	85.28	928	85.28	827	85.28	865	85.28	767	85.28	795
85.3	930	85.3	888	85.3	902	85.3	819	85.3	807	85.3	827	85.3	775
85.32	876	85.32	933	85.32	946	85.32	847	85.32	870	85.32	803	85.32	789
85.34	926	85.34	923	85.34	916	85.34	865	85.34	821	85.34	858	85.34	773
85.36	904	85.36	927	85.36	892	85.36	858	85.36	828	85.36	780	85.36	826
85.38	913	85.38	938	85.38	889	85.38	895	85.38	810	85.38	867	85.38	792
85.4	993	85.4	883	85.4	860	85.4	868	85.4	859	85.4	771	85.4	840
85.42	927	85.42	964	85.42	886	85.42	861	85.42	866	85.42	764	85.42	851
85.44	949	85.44	924	85.44	835	85.44	839	85.44	762	85.44	838	85.44	819
85.46	976	85.46	926	85.46	927	85.46	870	85.46	817	85.46	757	85.46	833
85.48	904	85.48	933	85.48	959	85.48	854	85.48	844	85.48	759	85.48	794
85.5	921	85.5	944	85.5	958	85.5	878	85.5	833	85.5	797	85.5	779
85.52	1009	85.52	1003	85.52	930	85.52	919	85.52	837	85.52	835	85.52	830
85.54	942	85.54	1009	85.54	962	85.54	905	85.54	864	85.54	861	85.54	836
85.56	973	85.56	968	85.56	894	85.56	856	85.56	858	85.56	791	85.56	885
85.58	932	85.58	1000	85.58	934	85.58	906	85.58	810	85.58	859	85.58	837
85.6	957	85.6	1035	85.6	932	85.6	866	85.6	817	85.6	817	85.6	806
85.62	996	85.62	984	85.62	908	85.62	958	85.62	813	85.62	844	85.62	803
85.64	998	85.64	970	85.64	919	85.64	927	85.64	813	85.64	838	85.64	804
85.66	989	85.66	975	85.66	946	85.66	926	85.66	858	85.66	843	85.66	833
85.68	1079	85.68	983	85.68	951	85.68	903	85.68	832	85.68	844	85.68	746
85.7	967	85.7	1000	85.7	932	85.7	837	85.7	915	85.7	840	85.7	854
85.72	996	85.72	987	85.72	932	85.72	895	85.72	873	85.72	831	85.72	772
85.74	1025	85.74	1012	85.74	886	85.74	872	85.74	889	85.74	832	85.74	840
85.76	1044	85.76	1007	85.76	999	85.76	896	85.76	895	85.76	822	85.76	773
85.78	1098	85.78	1002	85.78	991	85.78	944	85.78	854	85.78	807	85.78	793
85.8	1051	85.8	1054	85.8	997	85.8	900	85.8	831	85.8	769	85.8	773
85.82	1108	85.82	1061	85.82	995	85.82	937	85.82	877	85.82	836	85.82	819
85.84	1061	85.84	1023	85.84	1008	85.84	927	85.84	866	85.84	879	85.84	832
85.86	1009	85.86	1048	85.86	953	85.86	934	85.86	883	85.86	862	85.86	793
85.88	1081	85.88	1008	85.88	965	85.88	924	85.88	845	85.88	809	85.88	787
85.9	1105	85.9	1080	85.9	987	85.9	935	85.9	892	85.9	818	85.9	837
85.92	1074	85.92	1082	85.92	1030	85.92	905	85.92	898	85.92	822	85.92	767
85.94	1129	85.94	1096	85.94	1046	85.94	941	85.94	889	85.94	841	85.94	865
85.96	1067	85.96	1066	85.96	1080	85.96	1073	85.96	951	85.96	876	85.96	773
85.98	1123	85.98	1089	85.98	1013	85.98	1027	85.98	868	85.98	850	85.98	829
86	1095	86	1123	86	1060	86	934	86	904	86	808	86	816
86.02	1170	86.02	1106	86.02	1065	86.02	979	86.02	890	86.02	805	86.02	836
86.04	1091	86.04	1085	86.04	1029	86.04	1029	86.04	874	86.04	930	86.04	817
86.06	1179	86.06	1140	86.06	1033	86.06	988	86.06	913	86.06	808	86.06	783
86.08	1105	86.08	1166	86.08	1054	86.08	1005	86.08	946	86.08	819	86.08	810
86.1	1206	86.1	1128	86.1	1133	86.1	961	86.1	863	86.1	813	86.1	822
86.12	1196	86.12	1175	86.12	1150	86.12	1046	86.12	908	86.12	785	86.12	828
86.14	1270	86.14	1202	86.14	1122	86.14	941	86.14	935	86.14	866	86.14	786
86.16	1201	86.16	1215	86.16	1163	86.16	1015	86.16	899	86.16	899	86.16	837
86.18	1232	86.18	1226	86.18	1102	86.18	977	86.18	981	86.18	896	86.18	835
86.2	1257	86.2	1215	86.2	1100	86.2	1104	86.2	981	86.2	856	86.2	795
86.22	1292	86.22	1286	86.22	1171	86.22	1033	86.22	945	86.22	853	86.22	808
86.24	1289	86.24	1290	86.24	1193	86.24	1046	86.24	931	86.24	947	86.24	791
86.26	1290	86.26	1273	86.26	1189	86.26	1036	86.26	965	86.26	905	86.26	815
86.28	1359	86.28	1341	86.28	1235	86.28	1087	86.28	1009	86.28	909	86.28	832
86.3	1403	86.3	1373	86.3	1242	86.3	1060	86.3	956	86.3	837	86.3	866
86.32	1427	86.32	1358	86.32	1331	86.32	1162	86.32	1009	86.32	900	86.32	827
86.34	1459	86.34	1398	86.34	1329	86.34	1052	86.34	898	86.34	928	86.34	846
86.36	1485	86.36	1429	86.36	1264	86.36	1121	86.36	1013	86.36	944	86.36	897
86.38	1521	86.38	1440	86.38	1292	86.38	1204	86.38	990	86.38	932	86.38	890
86.4	1462	86.4	1481	86.4	1346	86.4	1124	86.4	1087	86.4	933	86.4	841
86.42	1623	86.42	1610	86.42	1372	86.42	1217	86.42	1014	86.42	899	86.42	870
86.44	1600	86.44	1545	86.44	1480	86.44	1290	86.44	1006	86.44	945	86.44	838
86.46	1701	86.46	1526	86.46	1449	86.46	1241	86.46	1091	86.46	954	86.46	846
86.48	1699	86.48	1588	86.48	1431	86.48	1282	86.48	1110	86.48	928	86.48	861
86.5	1784	86.5	1708	86.5	1538	86.5	1341	86.5	1150	86.5	979	86.5	796
86.52	1871	86.52	1703	86.52	1557	86.52	1373	86.52	1055	86.52	998	86.52	849
86.54	1886	86.54	1823	86.54	1657	86.54	1375	86.54	1128	86.54	933	86.54	868
86.56	1898	86.56	1839	86.56	1608	86.56	1419	86.56	1115	86.56	998	86.56	876
86.58	1970	86.58	1989	86.58	1640	86.58	1427	86.58	1166	86.58	1005	86.58	881
86.6	2057	86.6	2004	86.6	1742	86.6	1460	86.6	1233	86.6	1044	86.6	883
86.62	2167	86.62	2080	86.62	1765	86.62	1475	86.62	1211	86.62	970	86.62	860
86.64	2264	86.64	2109	86.64	1818	86.64	1516	86.64	1199	86.64	979	86.64	845
86.66	2382	86.66	2206	86.66	1906	86.66	1540	86.66	1212	86.66	1060	86.66	939
86.68	2384	86.68	2348	86.68	1957	86.68	1639	86.68	1260	86.68	985	86.68	923
86.7	2502	86.7	2374	86.7	2066	86.7	1677	86.7	1279	86.7	1048	86.7	889
86.72	2561	86.72	2414	86.72	2142	86.72	1712	86.72	1331	86.72	1046	86.72	858
86.74	2730	86.74	2552	86.74	2191	86.74	1726	86.74	1339	86.74	1077	86.74	870
86.76	2828	86.76	2719	86.76	2283	86.76	1773	86.76	1310	86.76	1023	86.76	921
86.78	2911	86.78	2753	86.78	2392	86.78	1738	86.78	1348	86.78	1030	86.78	909
86.8	3071	86.8	2961	86.8	2390	86.8	1890	86.8	1361	86.8	1035	86.8	934
86.82	3317	86.82	3029	86.82	2411	86.82	1891	86.82	1398	86.82	1101	86.82	870
86.84	3402	86.84	3037	86.84	2495	86.84	1806	86.84	1382	86.84	1075	86.84	893
86.86	3420	86.86	3234	86.86	2578	86.86	1846	86.86	1311	86.86	1147	86.86	921
86.88	3684	86.88	3311	86.88	2686	86.88	1947	86.88	1417	86.88	1050	86.88	864
86.9	3784	86.9	3450	86.9	2615	86.9	1967	86.9	1331	86.9	1090	86.9	927
86.92	3955	86.92	3460	86.92	2699	86.92	1941	86.92	1382	86.92	1098	86.92	892
86.94	3855	86.94	3570	86.94	2705	86.94	1914	86.94	1406	86.94	1046	86.94	904
86.96	4066	86.96	3627	86.96	2842	86.96	2040	86.96	1462	86.96	1094	86.96	940
86.98	4108	86.98	3702	86.98	2792	86.98	1978	86.98	1348	86.98	1142	86.98	905
87	3971	87	3703	87	2908	87	2047	87	1408	87	1078	87	928
87.02	4111	87.02	3733	87.02	2821	87.02	2120	87.02	1411	87.02	1032	87.02	898
87.04	4071	87.04	3873	87.04	2977	87.04	1958	87.04	1425	87.04	1055	87.04	927
87.06	4210	87.06	3725	87.06	2875	87.06	1992	87.06	1446	87.06	1102	87.06	942
87.08	3960	87.08	3721	87.08	2811	87.08	2034	87.08	1470	87.08	1033	87.08	922
87.1	4046	87.1	3648	87.1	2896	87.1	2021	87.1	1416	87.1	1102	87.1	897
87.12	3915	87.12	3457	87.12	2853	87.12	2036	87.12	1392	87.12	1103	87.12	902
87.14	3864	87.14	3387	87.14	2865	87.14	1978	87.14	1418	87.14	1054	87.14	907
87.16	3522	87.16	3416	87.16	2748	87.16	1973	87.16	1396	87.16	1118	87.16	892
87.18	3583	87.18	3338	87.18	2711	87.18	1888	87.18	1388	87.18	1090	87.18	883
87.2	3433	87.2	3217	87.2	2539	87.2	1896	87.2	1426	87.2	1044	87.2	889
87.22	3330	87.22	3128	87.22	2584	87.22	1913	87.22	1370	87.22	1073	87.22	891
87.24	3213	87.24	3044	87.24	2467	87.24	1779	87.24	1333	87.24	1066	87.24	917
87.26	3123	87.26	3080	87.26	2499	87.26	1845	87.26	1339	87.26	1092	87.26	866
87.28	3075	87.28	2878	87.28	2405	87.28	1820	87.28	1335	87.28	1083	87.28	872
87.3	2961	87.3	2751	87.3	2343	87.3	1707	87.3	1327	87.3	1034	87.3	838
87.32	2817	87.32	2730	87.32	2230	87.32	1710	87.32	1315	87.32	1112	87.32	894
87.34	2750	87.34	2572	87.34	2131	87.34	1636	87.34	1216	87.34	1028	87.34	890
87.36	2745	87.36	2481	87.36	2041	87.36	1613	87.36	1352	87.36	997	87.36	885
87.38	2467	87.38	2370	87.38	2055	87.38	1618	87.38	1267	87.38	1001	87.38	850
87.4	2429	87.4	2245	87.4	2065	87.4	1555	87.4	1308	87.4	1015	87.4	888
87.42	2392	87.42	2177	87.42	1874	87.42	1538	87.42	1261	87.42	1060	87.42	837
87.44	2149	87.44	2187	87.44	1898	87.44	1528	87.44	1208	87.44	999	87.44	880
87.46	2088	87.46	2051	87.46	1744	87.46	1450	87.46	1246	87.46	1006	87.46	853
87.48	2006	87.48	2021	87.48	1734	87.48	1452	87.48	1156	87.48	942	87.48	928
87.5	1927	87.5	1938	87.5	1612	87.5	1413	87.5	1105	87.5	869	87.5	880
87.52	1812	87.52	1819	87.52	1574	87.52	1314	87.52	1177	87.52	918	87.52	851
87.54	1782	87.54	1781	87.54	1543	87.54	1298	87.54	1093	87.54	945	87.54	808
87.56	1632	87.56	1668	87.56	1488	87.56	1265	87.56	1033	87.56	906	87.56	836
87.58	1654	87.58	1632	87.58	1441	87.58	1239	87.58	1070	87.58	900	87.58	866
87.6	1592	87.6	1564	87.6	1449	87.6	1149	87.6	1046	87.6	945	87.6	892
87.62	1518	87.62	1491	87.62	1420	87.62	1197	87.62	1028	87.62	960	87.62	817
87.64	1488	87.64	1403	87.64	1386	87.64	1191	87.64	1061	87.64	903	87.64	797
87.66	1548	87.66	1435	87.66	1334	87.66	1169	87.66	991	87.66	947	87.66	808
87.68	1482	87.68	1413	87.68	1353	87.68	1157	87.68	1001	87.68	872	87.68	871
87.7	1399	87.7	1425	87.7	1292	87.7	1051	87.7	969	87.7	845	87.7	798
87.72	1361	87.72	1409	87.72	1231	87.72	1077	87.72	965	87.72	823	87.72	810
87.74	1325	87.74	1269	87.74	1226	87.74	1054	87.74	953	87.74	844	87.74	794
87.76	1314	87.76	1305	87.76	1203	87.76	1009	87.76	964	87.76	836	87.76	820
87.78	1295	87.78	1258	87.78	1181	87.78	1067	87.78	958	87.78	811	87.78	768
87.8	1297	87.8	1235	87.8	1160	87.8	1044	87.8	865	87.8	808	87.8	783
87.82	1309	87.82	1157	87.82	1074	87.82	1034	87.82	878	87.82	874	87.82	751
87.84	1188	87.84	1230	87.84	1076	87.84	991	87.84	911	87.84	854	87.84	808
87.86	1199	87.86	1166	87.86	1071	87.86	937	87.86	918	87.86	861	87.86	778
87.88	1176	87.88	1129	87.88	1092	87.88	975	87.88	858	87.88	758	87.88	772
87.9	1148	87.9	1113	87.9	1028	87.9	921	87.9	927	87.9	790	87.9	750
87.92	1150	87.92	1137	87.92	1067	87.92	937	87.92	813	87.92	797	87.92	806
87.94	1139	87.94	1147	87.94	1057	87.94	936	87.94	899	87.94	743	87.94	745
87.96	1154	87.96	1095	87.96	1079	87.96	887	87.96	856	87.96	802	87.96	773
87.98	1139	87.98	1110	87.98	1055	87.98	900	87.98	839	87.98	810	87.98	850
88	1086	88	1128	88	970	88	968	88	870	88	795	88	761
88.02	1111	88.02	1086	88.02	1050	88.02	927	88.02	854	88.02	782	88.02	747
88.04	1029	88.04	1061	88.04	1008	88.04	862	88.04	832	88.04	818	88.04	771
88.06	1068	88.06	1027	88.06	963	88.06	865	88.06	852	88.06	797	88.06	776
88.08	1089	88.08	1013	88.08	964	88.08	887	88.08	822	88.08	778	88.08	769
88.1	1079	88.1	1035	88.1	969	88.1	937	88.1	811	88.1	786	88.1	771
88.12	1030	88.12	973	88.12	982	88.12	934	88.12	857	88.12	782	88.12	746
88.14	1037	88.14	1022	88.14	950	88.14	864	88.14	842	88.14	812	88.14	736
88.16	1048	88.16	999	88.16	968	88.16	824	88.16	820	88.16	788	88.16	746
88.18	1085	88.18	1008	88.18	958	88.18	858	88.18	816	88.18	815	88.18	753
88.2	960	88.2	994	88.2	904	88.2	796	88.2	847	88.2	797	88.2	731
88.22	1028	88.22	911	88.22	896	88.22	844	88.22	827	88.22	820	88.22	738
88.24	1050	88.24	981	88.24	922	88.24	869	88.24	854	88.24	800	88.24	750
88.26	992	88.26	977	88.26	876	88.26	886	88.26	771	88.26	721	88.26	779
88.28	968	88.28	1000	88.28	961	88.28	878	88.28	784	88.28	760	88.28	767
88.3	985	88.3	908	88.3	904	88.3	795	88.3	810	88.3	779	88.3	690
88.32	960	88.32	902	88.32	888	88.32	853	88.32	772	88.32	779	88.32	736
88.34	963	88.34	953	88.34	940	88.34	832	88.34	795	88.34	774	88.34	728
88.36	995	88.36	991	88.36	890	88.36	900	88.36	809	88.36	729	88.36	758
88.38	984	88.38	911	88.38	945	88.38	853	88.38	817	88.38	787	88.38	686
88.4	983	88.4	938	88.4	922	88.4	870	88.4	727	88.4	752	88.4	755
88.42	890	88.42	912	88.42	954	88.42	833	88.42	806	88.42	799	88.42	759
88.44	936	88.44	939	88.44	834	88.44	854	88.44	756	88.44	805	88.44	741
88.46	918	88.46	922	88.46	880	88.46	853	88.46	784	88.46	738	88.46	779
88.48	918	88.48	968	88.48	894	88.48	842	88.48	818	88.48	728	88.48	739
88.5	918	88.5	841	88.5	867	88.5	789	88.5	779	88.5	811	88.5	702
88.52	918	88.52	897	88.52	865	88.52	853	88.52	777	88.52	711	88.52	772
88.54	974	88.54	909	88.54	889	88.54	845	88.54	813	88.54	785	88.54	730
88.56	902	88.56	877	88.56	883	88.56	816	88.56	801	88.56	726	88.56	738
88.58	899	88.58	840	88.58	872	88.58	818	88.58	774	88.58	692	88.58	739
88.6	919	88.6	852	88.6	800	88.6	800	88.6	797	88.6	706	88.6	753
88.62	914	88.62	866	88.62	822	88.62	798	88.62	798	88.62	778	88.62	748
88.64	865	88.64	888	88.64	830	88.64	811	88.64	796	88.64	725	88.64	718
88.66	873	88.66	966	88.66	830	88.66	811	88.66	800	88.66	760	88.66	698
88.68	928	88.68	899	88.68	866	88.68	824	88.68	762	88.68	748	88.68	692
88.7	856	88.7	911	88.7	828	88.7	851	88.7	789	88.7	754	88.7	751
88.72	859	88.72	880	88.72	830	88.72	789	88.72	788	88.72	735	88.72	744
88.74	945	88.74	848	88.74	815	88.74	816	88.74	805	88.74	748	88.74	671
88.76	888	88.76	827	88.76	847	88.76	834	88.76	810	88.76	712	88.76	713
88.78	866	88.78	904	88.78	860	88.78	779	88.78	728	88.78	759	88.78	733
88.8	870	88.8	825	88.8	833	88.8	800	88.8	763	88.8	751	88.8	692
88.82	859	88.82	893	88.82	825	88.82	790	88.82	710	88.82	689	88.82	695
88.84	887	88.84	878	88.84	856	88.84	783	88.84	768	88.84	735	88.84	751
88.86	866	88.86	858	88.86	837	88.86	783	88.86	804	88.86	737	88.86	681
88.88	949	88.88	847	88.88	813	88.88	745	88.88	777	88.88	710	88.88	689
88.9	926	88.9	860	88.9	850	88.9	807	88.9	790	88.9	745	88.9	761
88.92	899	88.92	808	88.92	854	88.92	777	88.92	799	88.92	744	88.92	704
88.94	822	88.94	828	88.94	794	88.94	820	88.94	729	88.94	708	88.94	765
88.96	835	88.96	872	88.96	809	88.96	835	88.96	745	88.96	731	88.96	727
88.98	888	88.98	885	88.98	798	88.98	820	88.98	735	88.98	735	88.98	688
89	886	89	827	89	847	89	764	89	757	89	718	89	712
89.02	883	89.02	883	89.02	779	89.02	823	89.02	805	89.02	742	89.02	735
89.04	866	89.04	868	89.04	794	89.04	765	89.04	759	89.04	725	89.04	710
89.06	854	89.06	833	89.06	879	89.06	758	89.06	700	89.06	750	89.06	709
89.08	831	89.08	854	89.08	794	89.08	836	89.08	727	89.08	687	89.08	725
89.1	871	89.1	804	89.1	843	89.1	777	89.1	789	89.1	752	89.1	725
89.12	843	89.12	849	89.12	831	89.12	810	89.12	748	89.12	736	89.12	714
89.14	860	89.14	822	89.14	811	89.14	797	89.14	753	89.14	763	89.14	728
89.16	853	89.16	870	89.16	798	89.16	768	89.16	769	89.16	740	89.16	728
89.18	830	89.18	816	89.18	793	89.18	780	89.18	818	89.18	758	89.18	672
89.2	891	89.2	853	89.2	813	89.2	818	89.2	749	89.2	755	89.2	709
89.22	878	89.22	847	89.22	852	89.22	767	89.22	750	89.22	704	89.22	684
89.24	833	89.24	822	89.24	750	89.24	783	89.24	748	89.24	711	89.24	668
89.26	818	89.26	800	89.26	825	89.26	798	89.26	743	89.26	716	89.26	682
89.28	853	89.28	858	89.28	852	89.28	787	89.28	777	89.28	687	89.28	673
89.3	872	89.3	863	89.3	831	89.3	759	89.3	766	89.3	738	89.3	706
89.32	760	89.32	812	89.32	816	89.32	814	89.32	749	89.32	685	89.32	711
89.34	869	89.34	875	89.34	800	89.34	803	89.34	730	89.34	703	89.34	834
89.36	847	89.36	815	89.36	769	89.36	766	89.36	747	89.36	745	89.36	723
89.38	819	89.38	860	89.38	774	89.38	824	89.38	786	89.38	740	89.38	690
89.4	803	89.4	865	89.4	806	89.4	745	89.4	732	89.4	714	89.4	718
89.42	792	89.42	834	89.42	741	89.42	777	89.42	757	89.42	761	89.42	737
89.44	829	89.44	848	89.44	822	89.44	835	89.44	775	89.44	704	89.44	717
89.46	791	89.46	836	89.46	807	89.46	767	89.46	799	89.46	695	89.46	756
89.48	808	89.48	792	89.48	788	89.48	801	89.48	752	89.48	692	89.48	703
89.5	837	89.5	871	89.5	799	89.5	736	89.5	780	89.5	729	89.5	748
89.52	873	89.52	807	89.52	770	89.52	780	89.52	771	89.52	687	89.52	685
89.54	825	89.54	825	89.54	802	89.54	792	89.54	741	89.54	746	89.54	724
89.56	852	89.56	841	89.56	826	89.56	762	89.56	736	89.56	736	89.56	686
89.58	796	89.58	798	89.58	814	89.58	734	89.58	744	89.58	713	89.58	746
89.6	869	89.6	793	89.6	798	89.6	785	89.6	757	89.6	718	89.6	694
89.62	781	89.62	820	89.62	807	89.62	778	89.62	750	89.62	701	89.62	725
89.64	794	89.64	759	89.64	772	89.64	748	89.64	779	89.64	710	89.64	705
89.66	837	89.66	814	89.66	807	89.66	752	89.66	740	89.66	755	89.66	687
89.68	816	89.68	826	89.68	859	89.68	832	89.68	730	89.68	725	89.68	725
89.7	845	89.7	815	89.7	750	89.7	767	89.7	717	89.7	734	89.7	697
89.72	851	89.72	828	89.72	782	89.72	738	89.72	740	89.72	711	89.72	713
89.74	861	89.74	809	89.74	816	89.74	795	89.74	753	89.74	684	89.74	674
89.76	824	89.76	813	89.76	762	89.76	754	89.76	720	89.76	739	89.76	722
89.78	840	89.78	782	89.78	773	89.78	781	89.78	729	89.78	688	89.78	703
89.8	812	89.8	806	89.8	862	89.8	783	89.8	720	89.8	712	89.8	706
89.82	840	89.82	823	89.82	756	89.82	743	89.82	756	89.82	698	89.82	708
89.84	801	89.84	831	89.84	786	89.84	783	89.84	725	89.84	668	89.84	743
89.86	816	89.86	818	89.86	777	89.86	821	89.86	776	89.86	701	89.86	642
89.88	809	89.88	858	89.88	776	89.88	758	89.88	752	89.88	730	89.88	722
89.9	831	89.9	818	89.9	733	89.9	768	89.9	736	89.9	727	89.9	669
89.92	756	89.92	874	89.92	804	89.92	768	89.92	771	89.92	713	89.92	710
89.94	784	89.94	812	89.94	806	89.94	804	89.94	733	89.94	797	89.94	735
89.96	813	89.96	801	89.96	832	89.96	756	89.96	757	89.96	716	89.96	752
89.98	835	89.98	812	89.98	795	89.98	714	89.98	745	89.98	771	89.98	719
90	795	90	776	90	813	90	777	90	764	90	687	90	711
