# Supplementary material for: Tribological Properties of Nitrate Graphite Foils
Source: Nanomaterials (Basel). 2024 Sep 15;14(18):1499. doi: 10.3390/nano14181499 (PMC11434555; doi:10.3390/nano14181499)
Supplement: Supplementary file 1 [file nanomaterials-14-01499-s001.zip › X-ray data/macrostress/01Hz/over500/dens_13/RD/216.TXT]

Sample	01_500_13_TD
Comments	Psi = 0.000
Filename	C:\Windmax\Data\2024_05_16\216.raw
Goniometer	Ultima IV
Attachment	MPA-ML4 (with gamma) for stress
ScanningMode	2Theta/Theta
ScanningType	FT
X-Ray	40kV/30mA	X-Ray	40kV/30mA	X-Ray	40kV/30mA	X-Ray	40kV/30mA	X-Ray	40kV/30mA	X-Ray	40kV/30mA	X-Ray	40kV/30mA
DivSlit	2/3?�|2/3deg.	DivSlit	2/3?�|2/3deg.	DivSlit	2/3?�|2/3deg.	DivSlit	2/3?�|2/3deg.	DivSlit	2/3?�|2/3deg.	DivSlit	2/3?�|2/3deg.	DivSlit	2/3?�|2/3deg.
DivH.L.Slit	10.00mm	DivH.L.Slit	10.00mm	DivH.L.Slit	10.00mm	DivH.L.Slit	10.00mm	DivH.L.Slit	10.00mm	DivH.L.Slit	10.00mm	DivH.L.Slit	10.00mm
SctSlit	Open	SctSlit	Open	SctSlit	Open	SctSlit	Open	SctSlit	Open	SctSlit	Open	SctSlit	Open
RecSlit	0.30mm	RecSlit	0.30mm	RecSlit	0.30mm	RecSlit	0.30mm	RecSlit	0.30mm	RecSlit	0.30mm	RecSlit	0.30mm
Start	84	Start	84	Start	84	Start	84	Start	84	Start	84	Start	84
Stop	90	Stop	90	Stop	90	Stop	90	Stop	90	Stop	90	Stop	90
Step	0.02	Step	0.02	Step	0.02	Step	0.02	Step	0.02	Step	0.02	Step	0.02
84	1182	84	1249	84	1184	84	1222	84	1146	84	1186	84	1114
84.02	1309	84.02	1283	84.02	1187	84.02	1174	84.02	1152	84.02	1089	84.02	1080
84.04	1194	84.04	1282	84.04	1220	84.04	1227	84.04	1199	84.04	1187	84.04	1038
84.06	1305	84.06	1282	84.06	1201	84.06	1126	84.06	1139	84.06	1146	84.06	1086
84.08	1217	84.08	1274	84.08	1203	84.08	1123	84.08	1141	84.08	1076	84.08	1108
84.1	1256	84.1	1238	84.1	1262	84.1	1134	84.1	1184	84.1	1104	84.1	1103
84.12	1241	84.12	1284	84.12	1211	84.12	1250	84.12	1145	84.12	1135	84.12	1096
84.14	1277	84.14	1203	84.14	1225	84.14	1230	84.14	1181	84.14	1160	84.14	1047
84.16	1241	84.16	1263	84.16	1216	84.16	1186	84.16	1246	84.16	1129	84.16	1102
84.18	1171	84.18	1343	84.18	1252	84.18	1211	84.18	1177	84.18	1135	84.18	1097
84.2	1265	84.2	1307	84.2	1251	84.2	1208	84.2	1144	84.2	1099	84.2	1122
84.22	1241	84.22	1276	84.22	1228	84.22	1121	84.22	1203	84.22	1176	84.22	1107
84.24	1277	84.24	1315	84.24	1281	84.24	1143	84.24	1153	84.24	1202	84.24	1129
84.26	1302	84.26	1278	84.26	1211	84.26	1153	84.26	1216	84.26	1115	84.26	1085
84.28	1256	84.28	1244	84.28	1181	84.28	1204	84.28	1231	84.28	1105	84.28	1160
84.3	1242	84.3	1274	84.3	1206	84.3	1141	84.3	1116	84.3	1157	84.3	1073
84.32	1272	84.32	1227	84.32	1253	84.32	1183	84.32	1144	84.32	1106	84.32	1076
84.34	1280	84.34	1297	84.34	1299	84.34	1164	84.34	1167	84.34	1165	84.34	1040
84.36	1267	84.36	1201	84.36	1254	84.36	1196	84.36	1143	84.36	1191	84.36	1052
84.38	1263	84.38	1306	84.38	1271	84.38	1170	84.38	1161	84.38	1155	84.38	1121
84.4	1286	84.4	1246	84.4	1211	84.4	1198	84.4	1240	84.4	1116	84.4	1080
84.42	1265	84.42	1258	84.42	1286	84.42	1174	84.42	1107	84.42	1120	84.42	1145
84.44	1300	84.44	1286	84.44	1248	84.44	1264	84.44	1151	84.44	1109	84.44	1130
84.46	1256	84.46	1194	84.46	1255	84.46	1191	84.46	1143	84.46	1141	84.46	1063
84.48	1205	84.48	1245	84.48	1311	84.48	1116	84.48	1194	84.48	1182	84.48	1099
84.5	1248	84.5	1336	84.5	1223	84.5	1255	84.5	1160	84.5	1214	84.5	1126
84.52	1272	84.52	1279	84.52	1240	84.52	1223	84.52	1094	84.52	1139	84.52	1026
84.54	1324	84.54	1304	84.54	1239	84.54	1198	84.54	1204	84.54	1112	84.54	1045
84.56	1274	84.56	1240	84.56	1188	84.56	1147	84.56	1185	84.56	1180	84.56	1130
84.58	1284	84.58	1282	84.58	1204	84.58	1218	84.58	1119	84.58	1080	84.58	1129
84.6	1294	84.6	1331	84.6	1235	84.6	1234	84.6	1138	84.6	1091	84.6	1120
84.62	1295	84.62	1242	84.62	1263	84.62	1153	84.62	1152	84.62	1137	84.62	1026
84.64	1255	84.64	1295	84.64	1245	84.64	1139	84.64	1127	84.64	1144	84.64	1074
84.66	1279	84.66	1299	84.66	1242	84.66	1182	84.66	1191	84.66	1080	84.66	1142
84.68	1290	84.68	1237	84.68	1293	84.68	1151	84.68	1157	84.68	1106	84.68	1056
84.7	1320	84.7	1288	84.7	1271	84.7	1160	84.7	1184	84.7	1183	84.7	1086
84.72	1311	84.72	1258	84.72	1199	84.72	1201	84.72	1154	84.72	1143	84.72	1100
84.74	1316	84.74	1204	84.74	1170	84.74	1222	84.74	1120	84.74	1148	84.74	1063
84.76	1291	84.76	1228	84.76	1268	84.76	1256	84.76	1196	84.76	1065	84.76	1111
84.78	1342	84.78	1304	84.78	1250	84.78	1182	84.78	1151	84.78	1138	84.78	1070
84.8	1230	84.8	1261	84.8	1195	84.8	1143	84.8	1089	84.8	1134	84.8	1136
84.82	1268	84.82	1350	84.82	1246	84.82	1223	84.82	1170	84.82	1194	84.82	1097
84.84	1325	84.84	1325	84.84	1269	84.84	1167	84.84	1207	84.84	1113	84.84	1074
84.86	1255	84.86	1287	84.86	1289	84.86	1187	84.86	1209	84.86	1141	84.86	1007
84.88	1334	84.88	1287	84.88	1222	84.88	1125	84.88	1171	84.88	1085	84.88	1112
84.9	1393	84.9	1355	84.9	1260	84.9	1193	84.9	1167	84.9	1099	84.9	1080
84.92	1258	84.92	1336	84.92	1229	84.92	1146	84.92	1162	84.92	1133	84.92	1068
84.94	1311	84.94	1326	84.94	1236	84.94	1176	84.94	1199	84.94	1218	84.94	1074
84.96	1257	84.96	1321	84.96	1294	84.96	1144	84.96	1151	84.96	1210	84.96	1086
84.98	1275	84.98	1291	84.98	1295	84.98	1174	84.98	1182	84.98	1105	84.98	1021
85	1323	85	1340	85	1258	85	1228	85	1168	85	1108	85	1067
85.02	1337	85.02	1305	85.02	1223	85.02	1164	85.02	1195	85.02	1091	85.02	1097
85.04	1323	85.04	1317	85.04	1333	85.04	1202	85.04	1128	85.04	1147	85.04	1099
85.06	1303	85.06	1357	85.06	1273	85.06	1199	85.06	1203	85.06	1173	85.06	1063
85.08	1294	85.08	1358	85.08	1245	85.08	1315	85.08	1163	85.08	1134	85.08	1035
85.1	1404	85.1	1395	85.1	1225	85.1	1211	85.1	1168	85.1	1102	85.1	1083
85.12	1341	85.12	1366	85.12	1200	85.12	1318	85.12	1185	85.12	1152	85.12	1096
85.14	1374	85.14	1362	85.14	1300	85.14	1261	85.14	1225	85.14	1192	85.14	1052
85.16	1318	85.16	1357	85.16	1279	85.16	1221	85.16	1142	85.16	1095	85.16	1088
85.18	1381	85.18	1340	85.18	1311	85.18	1206	85.18	1137	85.18	1064	85.18	1041
85.2	1308	85.2	1400	85.2	1264	85.2	1213	85.2	1165	85.2	1145	85.2	1148
85.22	1404	85.22	1317	85.22	1247	85.22	1190	85.22	1204	85.22	1149	85.22	1070
85.24	1348	85.24	1401	85.24	1254	85.24	1282	85.24	1186	85.24	1134	85.24	1105
85.26	1440	85.26	1274	85.26	1283	85.26	1220	85.26	1148	85.26	1105	85.26	1133
85.28	1394	85.28	1344	85.28	1308	85.28	1167	85.28	1145	85.28	1107	85.28	1085
85.3	1323	85.3	1343	85.3	1413	85.3	1221	85.3	1197	85.3	1118	85.3	1075
85.32	1445	85.32	1388	85.32	1370	85.32	1237	85.32	1216	85.32	1153	85.32	1127
85.34	1367	85.34	1354	85.34	1354	85.34	1242	85.34	1106	85.34	1134	85.34	1084
85.36	1400	85.36	1407	85.36	1358	85.36	1229	85.36	1215	85.36	1090	85.36	1132
85.38	1443	85.38	1402	85.38	1364	85.38	1247	85.38	1207	85.38	1142	85.38	1013
85.4	1408	85.4	1425	85.4	1340	85.4	1302	85.4	1236	85.4	1164	85.4	1085
85.42	1482	85.42	1386	85.42	1365	85.42	1224	85.42	1180	85.42	1106	85.42	1077
85.44	1401	85.44	1468	85.44	1376	85.44	1273	85.44	1205	85.44	1119	85.44	1039
85.46	1535	85.46	1462	85.46	1334	85.46	1264	85.46	1169	85.46	1157	85.46	1037
85.48	1440	85.48	1397	85.48	1396	85.48	1224	85.48	1201	85.48	1135	85.48	1137
85.5	1413	85.5	1477	85.5	1299	85.5	1290	85.5	1225	85.5	1168	85.5	1090
85.52	1404	85.52	1445	85.52	1447	85.52	1253	85.52	1184	85.52	1133	85.52	1062
85.54	1507	85.54	1372	85.54	1312	85.54	1290	85.54	1207	85.54	1125	85.54	1095
85.56	1522	85.56	1481	85.56	1354	85.56	1230	85.56	1220	85.56	1150	85.56	1156
85.58	1499	85.58	1487	85.58	1371	85.58	1288	85.58	1205	85.58	1097	85.58	1061
85.6	1471	85.6	1447	85.6	1385	85.6	1250	85.6	1167	85.6	1123	85.6	1070
85.62	1482	85.62	1491	85.62	1385	85.62	1263	85.62	1198	85.62	1093	85.62	1107
85.64	1482	85.64	1462	85.64	1435	85.64	1299	85.64	1236	85.64	1155	85.64	1102
85.66	1479	85.66	1497	85.66	1408	85.66	1246	85.66	1209	85.66	1025	85.66	1065
85.68	1540	85.68	1488	85.68	1381	85.68	1330	85.68	1211	85.68	1159	85.68	1049
85.7	1512	85.7	1491	85.7	1414	85.7	1268	85.7	1178	85.7	1179	85.7	1047
85.72	1664	85.72	1462	85.72	1434	85.72	1304	85.72	1214	85.72	1144	85.72	998
85.74	1561	85.74	1526	85.74	1440	85.74	1267	85.74	1205	85.74	1137	85.74	1095
85.76	1616	85.76	1679	85.76	1459	85.76	1393	85.76	1309	85.76	1143	85.76	1096
85.78	1655	85.78	1494	85.78	1461	85.78	1336	85.78	1230	85.78	1147	85.78	1184
85.8	1574	85.8	1652	85.8	1540	85.8	1276	85.8	1197	85.8	1198	85.8	1094
85.82	1609	85.82	1541	85.82	1405	85.82	1315	85.82	1248	85.82	1190	85.82	1078
85.84	1678	85.84	1593	85.84	1457	85.84	1339	85.84	1176	85.84	1117	85.84	1094
85.86	1622	85.86	1599	85.86	1483	85.86	1334	85.86	1261	85.86	1143	85.86	1088
85.88	1691	85.88	1631	85.88	1502	85.88	1352	85.88	1224	85.88	1176	85.88	1045
85.9	1722	85.9	1671	85.9	1576	85.9	1354	85.9	1264	85.9	1142	85.9	1125
85.92	1703	85.92	1631	85.92	1570	85.92	1429	85.92	1261	85.92	1210	85.92	1149
85.94	1716	85.94	1736	85.94	1533	85.94	1317	85.94	1206	85.94	1183	85.94	1136
85.96	1698	85.96	1701	85.96	1553	85.96	1412	85.96	1240	85.96	1224	85.96	1131
85.98	1759	85.98	1756	85.98	1624	85.98	1409	85.98	1279	85.98	1166	85.98	1089
86	1796	86	1794	86	1497	86	1425	86	1294	86	1168	86	1083
86.02	1756	86.02	1814	86.02	1645	86.02	1443	86.02	1275	86.02	1128	86.02	1197
86.04	1821	86.04	1766	86.04	1613	86.04	1453	86.04	1240	86.04	1197	86.04	1088
86.06	1913	86.06	1844	86.06	1623	86.06	1533	86.06	1325	86.06	1235	86.06	1095
86.08	1966	86.08	1834	86.08	1755	86.08	1515	86.08	1339	86.08	1225	86.08	1031
86.1	1943	86.1	1881	86.1	1709	86.1	1487	86.1	1311	86.1	1216	86.1	1102
86.12	1931	86.12	1898	86.12	1688	86.12	1529	86.12	1355	86.12	1227	86.12	1120
86.14	2023	86.14	1957	86.14	1750	86.14	1582	86.14	1306	86.14	1207	86.14	1041
86.16	2085	86.16	2002	86.16	1725	86.16	1551	86.16	1318	86.16	1165	86.16	1073
86.18	2123	86.18	1966	86.18	1764	86.18	1542	86.18	1387	86.18	1186	86.18	1068
86.2	2099	86.2	2076	86.2	1819	86.2	1571	86.2	1401	86.2	1199	86.2	1070
86.22	2140	86.22	2103	86.22	1934	86.22	1504	86.22	1382	86.22	1262	86.22	1129
86.24	2104	86.24	2155	86.24	1841	86.24	1568	86.24	1443	86.24	1278	86.24	1126
86.26	2223	86.26	2176	86.26	1899	86.26	1601	86.26	1380	86.26	1193	86.26	1123
86.28	2320	86.28	2286	86.28	1948	86.28	1686	86.28	1475	86.28	1217	86.28	1138
86.3	2385	86.3	2226	86.3	1964	86.3	1658	86.3	1460	86.3	1284	86.3	1101
86.32	2347	86.32	2354	86.32	2090	86.32	1772	86.32	1376	86.32	1233	86.32	1096
86.34	2504	86.34	2355	86.34	2031	86.34	1785	86.34	1371	86.34	1243	86.34	1084
86.36	2576	86.36	2396	86.36	2195	86.36	1717	86.36	1484	86.36	1280	86.36	1102
86.38	2586	86.38	2436	86.38	2166	86.38	1887	86.38	1396	86.38	1266	86.38	1112
86.4	2600	86.4	2531	86.4	2295	86.4	1838	86.4	1482	86.4	1277	86.4	1179
86.42	2679	86.42	2598	86.42	2226	86.42	1892	86.42	1529	86.42	1283	86.42	1164
86.44	2817	86.44	2670	86.44	2306	86.44	1899	86.44	1469	86.44	1312	86.44	1084
86.46	2794	86.46	2736	86.46	2406	86.46	1996	86.46	1491	86.46	1225	86.46	1203
86.48	2966	86.48	2901	86.48	2441	86.48	1967	86.48	1471	86.48	1354	86.48	1089
86.5	3171	86.5	2954	86.5	2508	86.5	2057	86.5	1578	86.5	1240	86.5	1102
86.52	3109	86.52	3061	86.52	2652	86.52	2108	86.52	1619	86.52	1277	86.52	1022
86.54	3388	86.54	3241	86.54	2825	86.54	2051	86.54	1593	86.54	1301	86.54	1221
86.56	3400	86.56	3182	86.56	2753	86.56	2085	86.56	1573	86.56	1268	86.56	1137
86.58	3636	86.58	3376	86.58	2821	86.58	2139	86.58	1535	86.58	1264	86.58	1133
86.6	3749	86.6	3400	86.6	2947	86.6	2178	86.6	1632	86.6	1316	86.6	1135
86.62	3812	86.62	3543	86.62	3025	86.62	2131	86.62	1614	86.62	1334	86.62	1075
86.64	4026	86.64	3867	86.64	2976	86.64	2310	86.64	1678	86.64	1302	86.64	1032
86.66	4107	86.66	3923	86.66	3149	86.66	2185	86.66	1677	86.66	1273	86.66	1170
86.68	4408	86.68	4085	86.68	3224	86.68	2387	86.68	1665	86.68	1353	86.68	1079
86.7	4616	86.7	4107	86.7	3363	86.7	2345	86.7	1745	86.7	1262	86.7	1076
86.72	4735	86.72	4354	86.72	3293	86.72	2349	86.72	1572	86.72	1281	86.72	1144
86.74	5064	86.74	4473	86.74	3555	86.74	2375	86.74	1693	86.74	1284	86.74	1086
86.76	5120	86.76	4616	86.76	3548	86.76	2442	86.76	1716	86.76	1336	86.76	1141
86.78	5451	86.78	4853	86.78	3587	86.78	2528	86.78	1700	86.78	1300	86.78	1163
86.8	5435	86.8	5056	86.8	3717	86.8	2416	86.8	1741	86.8	1304	86.8	1132
86.82	5706	86.82	4985	86.82	3653	86.82	2474	86.82	1711	86.82	1314	86.82	1100
86.84	6116	86.84	5351	86.84	3843	86.84	2428	86.84	1690	86.84	1324	86.84	1154
86.86	6092	86.86	5413	86.86	3948	86.86	2562	86.86	1740	86.86	1311	86.86	1154
86.88	6226	86.88	5593	86.88	3807	86.88	2526	86.88	1745	86.88	1397	86.88	1174
86.9	6528	86.9	5594	86.9	3940	86.9	2467	86.9	1732	86.9	1320	86.9	1104
86.92	6691	86.92	5625	86.92	3938	86.92	2684	86.92	1713	86.92	1371	86.92	1151
86.94	6788	86.94	5755	86.94	4040	86.94	2611	86.94	1795	86.94	1308	86.94	1110
86.96	6495	86.96	5707	86.96	3975	86.96	2533	86.96	1787	86.96	1283	86.96	1159
86.98	6581	86.98	5796	86.98	3902	86.98	2449	86.98	1715	86.98	1340	86.98	1135
87	6657	87	5853	87	3958	87	2643	87	1768	87	1361	87	1142
87.02	6678	87.02	5654	87.02	3911	87.02	2519	87.02	1683	87.02	1316	87.02	1159
87.04	6414	87.04	5703	87.04	3964	87.04	2507	87.04	1811	87.04	1324	87.04	1119
87.06	6446	87.06	5439	87.06	3969	87.06	2549	87.06	1756	87.06	1429	87.06	1140
87.08	6313	87.08	5492	87.08	4024	87.08	2485	87.08	1708	87.08	1367	87.08	1171
87.1	6092	87.1	5307	87.1	3921	87.1	2551	87.1	1782	87.1	1308	87.1	1112
87.12	5906	87.12	5343	87.12	3829	87.12	2585	87.12	1786	87.12	1348	87.12	1096
87.14	5776	87.14	5167	87.14	3681	87.14	2529	87.14	1739	87.14	1313	87.14	1174
87.16	5604	87.16	5053	87.16	3750	87.16	2536	87.16	1716	87.16	1332	87.16	1127
87.18	5415	87.18	4719	87.18	3708	87.18	2484	87.18	1816	87.18	1311	87.18	1096
87.2	5261	87.2	4791	87.2	3644	87.2	2418	87.2	1671	87.2	1257	87.2	1146
87.22	5064	87.22	4635	87.22	3523	87.22	2420	87.22	1781	87.22	1348	87.22	1149
87.24	4966	87.24	4567	87.24	3569	87.24	2321	87.24	1726	87.24	1288	87.24	1139
87.26	4801	87.26	4430	87.26	3404	87.26	2459	87.26	1729	87.26	1348	87.26	1111
87.28	4682	87.28	4255	87.28	3481	87.28	2363	87.28	1737	87.28	1336	87.28	1102
87.3	4503	87.3	3981	87.3	3192	87.3	2378	87.3	1684	87.3	1293	87.3	1106
87.32	4294	87.32	3872	87.32	3119	87.32	2360	87.32	1726	87.32	1279	87.32	1133
87.34	4023	87.34	3778	87.34	2996	87.34	2232	87.34	1636	87.34	1271	87.34	1063
87.36	3998	87.36	3613	87.36	2917	87.36	2336	87.36	1633	87.36	1311	87.36	1204
87.38	3791	87.38	3517	87.38	2894	87.38	2267	87.38	1678	87.38	1266	87.38	1050
87.4	3599	87.4	3380	87.4	2834	87.4	2240	87.4	1657	87.4	1202	87.4	1109
87.42	3370	87.42	3208	87.42	2750	87.42	2103	87.42	1531	87.42	1314	87.42	1083
87.44	3275	87.44	3149	87.44	2671	87.44	2116	87.44	1616	87.44	1264	87.44	1137
87.46	3146	87.46	2966	87.46	2568	87.46	2057	87.46	1601	87.46	1303	87.46	1103
87.48	2980	87.48	2826	87.48	2398	87.48	1972	87.48	1537	87.48	1264	87.48	1158
87.5	2864	87.5	2767	87.5	2449	87.5	1912	87.5	1577	87.5	1327	87.5	1115
87.52	2807	87.52	2614	87.52	2344	87.52	1932	87.52	1550	87.52	1269	87.52	1126
87.54	2701	87.54	2488	87.54	2272	87.54	1835	87.54	1477	87.54	1316	87.54	1162
87.56	2507	87.56	2372	87.56	2193	87.56	1833	87.56	1501	87.56	1204	87.56	1115
87.58	2527	87.58	2408	87.58	2120	87.58	1733	87.58	1492	87.58	1287	87.58	1101
87.6	2413	87.6	2262	87.6	2084	87.6	1783	87.6	1480	87.6	1285	87.6	1103
87.62	2334	87.62	2240	87.62	1944	87.62	1809	87.62	1425	87.62	1172	87.62	1134
87.64	2171	87.64	2144	87.64	1981	87.64	1706	87.64	1464	87.64	1211	87.64	1109
87.66	2205	87.66	2111	87.66	1838	87.66	1725	87.66	1456	87.66	1262	87.66	1100
87.68	2112	87.68	2046	87.68	1953	87.68	1698	87.68	1419	87.68	1181	87.68	1092
87.7	2032	87.7	2016	87.7	1871	87.7	1575	87.7	1438	87.7	1163	87.7	1034
87.72	2048	87.72	1927	87.72	1775	87.72	1482	87.72	1383	87.72	1229	87.72	1056
87.74	1989	87.74	1917	87.74	1830	87.74	1624	87.74	1352	87.74	1149	87.74	1023
87.76	1965	87.76	1918	87.76	1712	87.76	1454	87.76	1434	87.76	1184	87.76	1063
87.78	1939	87.78	1867	87.78	1703	87.78	1499	87.78	1359	87.78	1174	87.78	1067
87.8	1949	87.8	1814	87.8	1693	87.8	1514	87.8	1315	87.8	1262	87.8	1092
87.82	1865	87.82	1856	87.82	1643	87.82	1430	87.82	1307	87.82	1158	87.82	1126
87.84	1866	87.84	1754	87.84	1670	87.84	1428	87.84	1243	87.84	1164	87.84	1021
87.86	1855	87.86	1739	87.86	1592	87.86	1417	87.86	1246	87.86	1138	87.86	1000
87.88	1790	87.88	1662	87.88	1474	87.88	1370	87.88	1313	87.88	1224	87.88	1083
87.9	1697	87.9	1686	87.9	1449	87.9	1375	87.9	1293	87.9	1095	87.9	1100
87.92	1749	87.92	1676	87.92	1529	87.92	1442	87.92	1219	87.92	1170	87.92	983
87.94	1713	87.94	1625	87.94	1537	87.94	1399	87.94	1233	87.94	1135	87.94	1053
87.96	1759	87.96	1635	87.96	1509	87.96	1371	87.96	1263	87.96	1144	87.96	1091
87.98	1677	87.98	1603	87.98	1514	87.98	1413	87.98	1281	87.98	1110	87.98	1030
88	1680	88	1555	88	1469	88	1310	88	1233	88	1155	88	1049
88.02	1601	88.02	1697	88.02	1467	88.02	1290	88.02	1217	88.02	1169	88.02	1060
88.04	1603	88.04	1594	88.04	1490	88.04	1295	88.04	1255	88.04	1163	88.04	1054
88.06	1588	88.06	1568	88.06	1411	88.06	1338	88.06	1196	88.06	1157	88.06	1067
88.08	1548	88.08	1538	88.08	1407	88.08	1345	88.08	1164	88.08	1123	88.08	1055
88.1	1574	88.1	1605	88.1	1456	88.1	1364	88.1	1221	88.1	1117	88.1	1009
88.12	1551	88.12	1578	88.12	1465	88.12	1240	88.12	1176	88.12	1083	88.12	1053
88.14	1597	88.14	1509	88.14	1348	88.14	1273	88.14	1195	88.14	1134	88.14	997
88.16	1553	88.16	1525	88.16	1370	88.16	1270	88.16	1169	88.16	1115	88.16	1029
88.18	1521	88.18	1493	88.18	1439	88.18	1290	88.18	1154	88.18	1089	88.18	1078
88.2	1501	88.2	1395	88.2	1260	88.2	1239	88.2	1161	88.2	1136	88.2	1031
88.22	1501	88.22	1437	88.22	1313	88.22	1281	88.22	1125	88.22	1076	88.22	1018
88.24	1449	88.24	1392	88.24	1332	88.24	1246	88.24	1139	88.24	1061	88.24	1008
88.26	1460	88.26	1367	88.26	1374	88.26	1223	88.26	1177	88.26	1067	88.26	1058
88.28	1452	88.28	1407	88.28	1317	88.28	1190	88.28	1146	88.28	1042	88.28	1014
88.3	1393	88.3	1388	88.3	1337	88.3	1213	88.3	1153	88.3	1101	88.3	1068
88.32	1465	88.32	1388	88.32	1335	88.32	1274	88.32	1134	88.32	1075	88.32	1035
88.34	1450	88.34	1404	88.34	1337	88.34	1219	88.34	1129	88.34	1127	88.34	1001
88.36	1487	88.36	1366	88.36	1317	88.36	1244	88.36	1091	88.36	1023	88.36	983
88.38	1497	88.38	1393	88.38	1300	88.38	1309	88.38	1215	88.38	1092	88.38	992
88.4	1395	88.4	1394	88.4	1304	88.4	1212	88.4	1159	88.4	1065	88.4	1011
88.42	1472	88.42	1335	88.42	1319	88.42	1158	88.42	1115	88.42	1095	88.42	1031
88.44	1432	88.44	1364	88.44	1270	88.44	1176	88.44	1066	88.44	1062	88.44	1022
88.46	1457	88.46	1344	88.46	1304	88.46	1159	88.46	1147	88.46	1082	88.46	967
88.48	1433	88.48	1348	88.48	1251	88.48	1238	88.48	1200	88.48	1020	88.48	1018
88.5	1416	88.5	1323	88.5	1257	88.5	1177	88.5	1125	88.5	1057	88.5	1029
88.52	1384	88.52	1316	88.52	1318	88.52	1193	88.52	1175	88.52	1119	88.52	964
88.54	1388	88.54	1305	88.54	1242	88.54	1199	88.54	1135	88.54	1063	88.54	1050
88.56	1361	88.56	1312	88.56	1283	88.56	1221	88.56	1101	88.56	1085	88.56	976
88.58	1324	88.58	1278	88.58	1231	88.58	1185	88.58	1148	88.58	1025	88.58	991
88.6	1359	88.6	1386	88.6	1243	88.6	1166	88.6	1125	88.6	1103	88.6	994
88.62	1411	88.62	1322	88.62	1267	88.62	1161	88.62	1121	88.62	1090	88.62	1055
88.64	1333	88.64	1301	88.64	1210	88.64	1175	88.64	1116	88.64	1045	88.64	1067
88.66	1345	88.66	1283	88.66	1224	88.66	1143	88.66	1098	88.66	1122	88.66	1009
88.68	1365	88.68	1296	88.68	1247	88.68	1142	88.68	1151	88.68	1057	88.68	970
88.7	1254	88.7	1298	88.7	1256	88.7	1195	88.7	1113	88.7	1004	88.7	1008
88.72	1339	88.72	1360	88.72	1201	88.72	1138	88.72	1106	88.72	1090	88.72	1006
88.74	1345	88.74	1311	88.74	1231	88.74	1162	88.74	1103	88.74	1029	88.74	1046
88.76	1299	88.76	1287	88.76	1214	88.76	1132	88.76	1165	88.76	1089	88.76	992
88.78	1335	88.78	1350	88.78	1211	88.78	1193	88.78	1075	88.78	1043	88.78	952
88.8	1314	88.8	1281	88.8	1171	88.8	1118	88.8	1101	88.8	1076	88.8	968
88.82	1289	88.82	1239	88.82	1204	88.82	1268	88.82	1083	88.82	1016	88.82	1047
88.84	1341	88.84	1252	88.84	1207	88.84	1110	88.84	1099	88.84	1012	88.84	950
88.86	1290	88.86	1282	88.86	1246	88.86	1204	88.86	1083	88.86	1047	88.86	969
88.88	1293	88.88	1302	88.88	1225	88.88	1139	88.88	1078	88.88	1071	88.88	963
88.9	1277	88.9	1288	88.9	1206	88.9	1193	88.9	1077	88.9	1096	88.9	1015
88.92	1237	88.92	1259	88.92	1198	88.92	1161	88.92	1109	88.92	1101	88.92	1052
88.94	1318	88.94	1212	88.94	1246	88.94	1139	88.94	1044	88.94	1076	88.94	1006
88.96	1288	88.96	1252	88.96	1206	88.96	1150	88.96	1065	88.96	1072	88.96	987
88.98	1294	88.98	1279	88.98	1215	88.98	1103	88.98	1141	88.98	1033	88.98	1047
89	1284	89	1295	89	1168	89	1131	89	1082	89	1035	89	1010
89.02	1283	89.02	1225	89.02	1186	89.02	1118	89.02	1071	89.02	993	89.02	985
89.04	1306	89.04	1293	89.04	1220	89.04	1172	89.04	1077	89.04	1007	89.04	1067
89.06	1338	89.06	1310	89.06	1225	89.06	1109	89.06	1098	89.06	989	89.06	983
89.08	1291	89.08	1283	89.08	1198	89.08	1153	89.08	1077	89.08	1072	89.08	1007
89.1	1281	89.1	1248	89.1	1158	89.1	1125	89.1	1126	89.1	1081	89.1	996
89.12	1295	89.12	1245	89.12	1203	89.12	1138	89.12	1061	89.12	1082	89.12	1013
89.14	1266	89.14	1309	89.14	1126	89.14	1130	89.14	1078	89.14	1059	89.14	985
89.16	1253	89.16	1242	89.16	1175	89.16	1067	89.16	1051	89.16	1004	89.16	1000
89.18	1218	89.18	1168	89.18	1143	89.18	1168	89.18	1122	89.18	1072	89.18	1021
89.2	1256	89.2	1231	89.2	1205	89.2	1147	89.2	1024	89.2	947	89.2	929
89.22	1220	89.22	1192	89.22	1170	89.22	1100	89.22	1021	89.22	1033	89.22	1003
89.24	1270	89.24	1224	89.24	1145	89.24	1171	89.24	1082	89.24	1037	89.24	1053
89.26	1236	89.26	1168	89.26	1175	89.26	1152	89.26	1017	89.26	1040	89.26	959
89.28	1264	89.28	1224	89.28	1195	89.28	1112	89.28	1059	89.28	1025	89.28	1037
89.3	1217	89.3	1243	89.3	1145	89.3	1182	89.3	1060	89.3	1034	89.3	1028
89.32	1175	89.32	1262	89.32	1219	89.32	1119	89.32	1055	89.32	1035	89.32	946
89.34	1212	89.34	1216	89.34	1185	89.34	1090	89.34	991	89.34	1006	89.34	966
89.36	1183	89.36	1238	89.36	1149	89.36	1156	89.36	1119	89.36	1037	89.36	1037
89.38	1229	89.38	1195	89.38	1225	89.38	1105	89.38	1065	89.38	1086	89.38	1007
89.4	1180	89.4	1176	89.4	1185	89.4	1112	89.4	1018	89.4	1005	89.4	914
89.42	1215	89.42	1238	89.42	1190	89.42	1087	89.42	1113	89.42	1043	89.42	970
89.44	1163	89.44	1237	89.44	1107	89.44	1125	89.44	1107	89.44	1034	89.44	991
89.46	1190	89.46	1187	89.46	1128	89.46	1143	89.46	1110	89.46	1022	89.46	980
89.48	1260	89.48	1208	89.48	1214	89.48	1145	89.48	1102	89.48	1048	89.48	935
89.5	1148	89.5	1212	89.5	1126	89.5	1108	89.5	1067	89.5	1008	89.5	1013
89.52	1218	89.52	1184	89.52	1134	89.52	1117	89.52	1112	89.52	1051	89.52	985
89.54	1158	89.54	1224	89.54	1168	89.54	1051	89.54	1089	89.54	1015	89.54	1003
89.56	1220	89.56	1200	89.56	1145	89.56	1122	89.56	1023	89.56	1047	89.56	966
89.58	1202	89.58	1189	89.58	1139	89.58	1113	89.58	1070	89.58	971	89.58	993
89.6	1184	89.6	1172	89.6	1171	89.6	1111	89.6	1092	89.6	1009	89.6	993
89.62	1182	89.62	1159	89.62	1160	89.62	1133	89.62	1094	89.62	1054	89.62	969
89.64	1153	89.64	1216	89.64	1117	89.64	1086	89.64	1095	89.64	1051	89.64	996
89.66	1183	89.66	1187	89.66	1177	89.66	1111	89.66	1061	89.66	1051	89.66	1003
89.68	1244	89.68	1127	89.68	1124	89.68	1090	89.68	1065	89.68	971	89.68	975
89.7	1169	89.7	1155	89.7	1149	89.7	1071	89.7	1023	89.7	1073	89.7	953
89.72	1183	89.72	1240	89.72	1164	89.72	1079	89.72	1046	89.72	1036	89.72	998
89.74	1211	89.74	1177	89.74	1156	89.74	1158	89.74	1141	89.74	1006	89.74	977
89.76	1171	89.76	1201	89.76	1147	89.76	1124	89.76	1055	89.76	1061	89.76	1018
89.78	1193	89.78	1179	89.78	1198	89.78	1090	89.78	1015	89.78	1028	89.78	927
89.8	1139	89.8	1116	89.8	1126	89.8	1066	89.8	1044	89.8	1040	89.8	982
89.82	1188	89.82	1257	89.82	1107	89.82	1114	89.82	1040	89.82	1040	89.82	997
89.84	1163	89.84	1199	89.84	1099	89.84	1076	89.84	1055	89.84	1020	89.84	966
89.86	1220	89.86	1155	89.86	1134	89.86	1106	89.86	1036	89.86	1007	89.86	1014
89.88	1221	89.88	1148	89.88	1188	89.88	1027	89.88	1077	89.88	1039	89.88	946
89.9	1207	89.9	1238	89.9	1140	89.9	1114	89.9	1024	89.9	1025	89.9	972
89.92	1145	89.92	1172	89.92	1129	89.92	1133	89.92	1077	89.92	1063	89.92	964
89.94	1144	89.94	1223	89.94	1144	89.94	1142	89.94	1024	89.94	997	89.94	982
89.96	1244	89.96	1150	89.96	1067	89.96	1103	89.96	1047	89.96	921	89.96	965
89.98	1146	89.98	1164	89.98	1144	89.98	1132	89.98	1063	89.98	1002	89.98	986
90	1166	90	1158	90	1149	90	1086	90	1046	90	1021	90	1009
