# Supplementary material for: Tribological Properties of Nitrate Graphite Foils
Source: Nanomaterials (Basel). 2024 Sep 15;14(18):1499. doi: 10.3390/nano14181499 (PMC11434555; doi:10.3390/nano14181499)
Supplement: Supplementary file 1 [file nanomaterials-14-01499-s001.zip › X-ray data/macrostress/01Hz/over500/dens_13/TD/218.TXT]

Sample	01_500_13_RD
Comments	Psi = 0.000
Filename	C:\Windmax\Data\2024_05_16\218.raw
Goniometer	Ultima IV
Attachment	MPA-ML4 (with gamma) for stress
ScanningMode	2Theta/Theta
ScanningType	FT
X-Ray	40kV/30mA	X-Ray	40kV/30mA	X-Ray	40kV/30mA	X-Ray	40kV/30mA	X-Ray	40kV/30mA	X-Ray	40kV/30mA	X-Ray	40kV/30mA
DivSlit	2/3?�|2/3deg.	DivSlit	2/3?�|2/3deg.	DivSlit	2/3?�|2/3deg.	DivSlit	2/3?�|2/3deg.	DivSlit	2/3?�|2/3deg.	DivSlit	2/3?�|2/3deg.	DivSlit	2/3?�|2/3deg.
DivH.L.Slit	10.00mm	DivH.L.Slit	10.00mm	DivH.L.Slit	10.00mm	DivH.L.Slit	10.00mm	DivH.L.Slit	10.00mm	DivH.L.Slit	10.00mm	DivH.L.Slit	10.00mm
SctSlit	Open	SctSlit	Open	SctSlit	Open	SctSlit	Open	SctSlit	Open	SctSlit	Open	SctSlit	Open
RecSlit	0.30mm	RecSlit	0.30mm	RecSlit	0.30mm	RecSlit	0.30mm	RecSlit	0.30mm	RecSlit	0.30mm	RecSlit	0.30mm
Start	84	Start	84	Start	84	Start	84	Start	84	Start	84	Start	84
Stop	90	Stop	90	Stop	90	Stop	90	Stop	90	Stop	90	Stop	90
Step	0.02	Step	0.02	Step	0.02	Step	0.02	Step	0.02	Step	0.02	Step	0.02
84	955	84	903	84	905	84	904	84	906	84	854	84	869
84.02	971	84.02	951	84.02	919	84.02	921	84.02	889	84.02	850	84.02	905
84.04	981	84.04	928	84.04	820	84.04	881	84.04	898	84.04	854	84.04	883
84.06	971	84.06	943	84.06	904	84.06	939	84.06	850	84.06	917	84.06	896
84.08	930	84.08	896	84.08	951	84.08	921	84.08	875	84.08	854	84.08	901
84.1	891	84.1	923	84.1	937	84.1	933	84.1	870	84.1	868	84.1	906
84.12	868	84.12	951	84.12	880	84.12	937	84.12	946	84.12	924	84.12	858
84.14	971	84.14	951	84.14	868	84.14	867	84.14	858	84.14	897	84.14	846
84.16	968	84.16	956	84.16	916	84.16	908	84.16	911	84.16	909	84.16	853
84.18	964	84.18	922	84.18	943	84.18	913	84.18	940	84.18	948	84.18	868
84.2	900	84.2	921	84.2	859	84.2	879	84.2	857	84.2	809	84.2	883
84.22	931	84.22	957	84.22	911	84.22	878	84.22	879	84.22	881	84.22	938
84.24	979	84.24	1018	84.24	872	84.24	886	84.24	909	84.24	835	84.24	895
84.26	1012	84.26	919	84.26	909	84.26	870	84.26	860	84.26	880	84.26	880
84.28	921	84.28	950	84.28	921	84.28	892	84.28	927	84.28	877	84.28	889
84.3	954	84.3	956	84.3	945	84.3	910	84.3	881	84.3	885	84.3	837
84.32	974	84.32	889	84.32	868	84.32	876	84.32	914	84.32	840	84.32	887
84.34	935	84.34	906	84.34	960	84.34	848	84.34	866	84.34	829	84.34	863
84.36	912	84.36	906	84.36	845	84.36	823	84.36	859	84.36	871	84.36	851
84.38	967	84.38	970	84.38	934	84.38	900	84.38	879	84.38	944	84.38	891
84.4	944	84.4	939	84.4	900	84.4	909	84.4	863	84.4	935	84.4	874
84.42	970	84.42	858	84.42	911	84.42	930	84.42	855	84.42	859	84.42	863
84.44	958	84.44	989	84.44	896	84.44	920	84.44	840	84.44	874	84.44	849
84.46	918	84.46	945	84.46	904	84.46	854	84.46	860	84.46	891	84.46	831
84.48	954	84.48	874	84.48	969	84.48	907	84.48	840	84.48	845	84.48	853
84.5	958	84.5	921	84.5	857	84.5	941	84.5	853	84.5	809	84.5	808
84.52	951	84.52	935	84.52	891	84.52	879	84.52	909	84.52	832	84.52	856
84.54	931	84.54	903	84.54	888	84.54	889	84.54	887	84.54	849	84.54	839
84.56	903	84.56	1007	84.56	944	84.56	858	84.56	847	84.56	875	84.56	795
84.58	916	84.58	913	84.58	923	84.58	825	84.58	888	84.58	893	84.58	894
84.6	935	84.6	965	84.6	986	84.6	839	84.6	871	84.6	824	84.6	851
84.62	975	84.62	935	84.62	911	84.62	904	84.62	850	84.62	861	84.62	846
84.64	940	84.64	939	84.64	968	84.64	940	84.64	925	84.64	882	84.64	824
84.66	952	84.66	907	84.66	900	84.66	869	84.66	909	84.66	906	84.66	808
84.68	929	84.68	930	84.68	878	84.68	907	84.68	831	84.68	837	84.68	869
84.7	932	84.7	973	84.7	846	84.7	914	84.7	913	84.7	891	84.7	862
84.72	987	84.72	943	84.72	896	84.72	865	84.72	793	84.72	863	84.72	858
84.74	950	84.74	955	84.74	931	84.74	870	84.74	847	84.74	841	84.74	872
84.76	961	84.76	943	84.76	904	84.76	885	84.76	864	84.76	897	84.76	831
84.78	985	84.78	991	84.78	957	84.78	936	84.78	801	84.78	845	84.78	848
84.8	934	84.8	931	84.8	986	84.8	936	84.8	871	84.8	836	84.8	907
84.82	1016	84.82	928	84.82	940	84.82	872	84.82	879	84.82	855	84.82	838
84.84	925	84.84	968	84.84	960	84.84	916	84.84	830	84.84	861	84.84	810
84.86	949	84.86	954	84.86	942	84.86	914	84.86	862	84.86	808	84.86	867
84.88	897	84.88	1011	84.88	882	84.88	888	84.88	868	84.88	844	84.88	816
84.9	998	84.9	954	84.9	934	84.9	833	84.9	910	84.9	799	84.9	838
84.92	974	84.92	951	84.92	926	84.92	901	84.92	882	84.92	832	84.92	833
84.94	1096	84.94	935	84.94	980	84.94	893	84.94	854	84.94	906	84.94	867
84.96	941	84.96	945	84.96	935	84.96	932	84.96	842	84.96	861	84.96	823
84.98	918	84.98	976	84.98	890	84.98	858	84.98	858	84.98	832	84.98	841
85	992	85	979	85	971	85	940	85	862	85	860	85	895
85.02	985	85.02	1014	85.02	913	85.02	881	85.02	872	85.02	897	85.02	861
85.04	1005	85.04	947	85.04	957	85.04	927	85.04	897	85.04	913	85.04	831
85.06	1056	85.06	948	85.06	951	85.06	893	85.06	843	85.06	893	85.06	822
85.08	920	85.08	969	85.08	925	85.08	887	85.08	878	85.08	882	85.08	789
85.1	988	85.1	1001	85.1	915	85.1	909	85.1	845	85.1	858	85.1	820
85.12	1009	85.12	968	85.12	952	85.12	903	85.12	842	85.12	856	85.12	823
85.14	1049	85.14	986	85.14	939	85.14	960	85.14	914	85.14	864	85.14	854
85.16	990	85.16	1010	85.16	934	85.16	908	85.16	845	85.16	857	85.16	837
85.18	1049	85.18	1009	85.18	960	85.18	931	85.18	907	85.18	893	85.18	865
85.2	931	85.2	922	85.2	943	85.2	964	85.2	825	85.2	883	85.2	823
85.22	1048	85.22	1015	85.22	906	85.22	921	85.22	899	85.22	841	85.22	843
85.24	1005	85.24	1013	85.24	983	85.24	921	85.24	899	85.24	830	85.24	865
85.26	1005	85.26	991	85.26	964	85.26	912	85.26	834	85.26	869	85.26	866
85.28	1040	85.28	1008	85.28	963	85.28	955	85.28	890	85.28	817	85.28	849
85.3	1023	85.3	1049	85.3	933	85.3	932	85.3	834	85.3	891	85.3	852
85.32	1058	85.32	1008	85.32	1005	85.32	907	85.32	910	85.32	855	85.32	846
85.34	1069	85.34	1069	85.34	986	85.34	911	85.34	908	85.34	873	85.34	851
85.36	1002	85.36	948	85.36	983	85.36	910	85.36	847	85.36	880	85.36	842
85.38	1093	85.38	1011	85.38	995	85.38	909	85.38	882	85.38	872	85.38	783
85.4	1047	85.4	1063	85.4	941	85.4	946	85.4	916	85.4	840	85.4	847
85.42	1068	85.42	1076	85.42	937	85.42	906	85.42	918	85.42	914	85.42	824
85.44	1042	85.44	1031	85.44	1000	85.44	941	85.44	852	85.44	814	85.44	826
85.46	1016	85.46	1068	85.46	1013	85.46	941	85.46	879	85.46	783	85.46	809
85.48	1017	85.48	1053	85.48	996	85.48	982	85.48	871	85.48	839	85.48	891
85.5	1070	85.5	1047	85.5	978	85.5	959	85.5	928	85.5	819	85.5	858
85.52	1018	85.52	1032	85.52	1037	85.52	932	85.52	857	85.52	845	85.52	871
85.54	1121	85.54	1071	85.54	1037	85.54	911	85.54	899	85.54	873	85.54	824
85.56	1048	85.56	1082	85.56	1026	85.56	932	85.56	939	85.56	878	85.56	854
85.58	1028	85.58	1131	85.58	1013	85.58	983	85.58	926	85.58	864	85.58	810
85.6	1097	85.6	1151	85.6	1003	85.6	968	85.6	863	85.6	852	85.6	867
85.62	1080	85.62	1112	85.62	1029	85.62	1006	85.62	886	85.62	946	85.62	853
85.64	1083	85.64	1063	85.64	1103	85.64	993	85.64	926	85.64	890	85.64	850
85.66	1108	85.66	1115	85.66	1037	85.66	993	85.66	863	85.66	824	85.66	876
85.68	1149	85.68	1099	85.68	1086	85.68	985	85.68	935	85.68	926	85.68	839
85.7	1147	85.7	1087	85.7	1043	85.7	963	85.7	904	85.7	931	85.7	810
85.72	1120	85.72	1179	85.72	1093	85.72	953	85.72	901	85.72	882	85.72	843
85.74	1169	85.74	1162	85.74	1000	85.74	996	85.74	905	85.74	877	85.74	901
85.76	1132	85.76	1085	85.76	993	85.76	1046	85.76	931	85.76	914	85.76	878
85.78	1186	85.78	1191	85.78	1023	85.78	1009	85.78	911	85.78	894	85.78	855
85.8	1215	85.8	1210	85.8	1052	85.8	1012	85.8	910	85.8	912	85.8	877
85.82	1154	85.82	1147	85.82	1101	85.82	1020	85.82	932	85.82	848	85.82	900
85.84	1156	85.84	1160	85.84	1114	85.84	1023	85.84	903	85.84	874	85.84	845
85.86	1195	85.86	1194	85.86	1083	85.86	1025	85.86	967	85.86	888	85.86	855
85.88	1210	85.88	1164	85.88	1128	85.88	1009	85.88	933	85.88	890	85.88	855
85.9	1214	85.9	1196	85.9	1111	85.9	1084	85.9	902	85.9	870	85.9	885
85.92	1227	85.92	1226	85.92	1162	85.92	1046	85.92	949	85.92	847	85.92	813
85.94	1226	85.94	1220	85.94	1164	85.94	957	85.94	911	85.94	915	85.94	849
85.96	1253	85.96	1267	85.96	1119	85.96	1037	85.96	945	85.96	860	85.96	875
85.98	1280	85.98	1217	85.98	1157	85.98	1027	85.98	1033	85.98	889	85.98	895
86	1259	86	1303	86	1092	86	1040	86	977	86	895	86	844
86.02	1300	86.02	1331	86.02	1192	86.02	1077	86.02	975	86.02	949	86.02	856
86.04	1335	86.04	1275	86.04	1179	86.04	1065	86.04	945	86.04	911	86.04	811
86.06	1372	86.06	1419	86.06	1221	86.06	1020	86.06	981	86.06	919	86.06	816
86.08	1351	86.08	1327	86.08	1214	86.08	1080	86.08	965	86.08	898	86.08	847
86.1	1449	86.1	1357	86.1	1255	86.1	1104	86.1	1011	86.1	917	86.1	885
86.12	1461	86.12	1287	86.12	1289	86.12	1120	86.12	961	86.12	940	86.12	841
86.14	1366	86.14	1397	86.14	1210	86.14	1123	86.14	1022	86.14	890	86.14	878
86.16	1504	86.16	1466	86.16	1280	86.16	1069	86.16	1008	86.16	923	86.16	822
86.18	1449	86.18	1500	86.18	1296	86.18	1145	86.18	1061	86.18	915	86.18	847
86.2	1519	86.2	1480	86.2	1287	86.2	1161	86.2	1041	86.2	946	86.2	861
86.22	1608	86.22	1531	86.22	1399	86.22	1145	86.22	1005	86.22	928	86.22	854
86.24	1597	86.24	1540	86.24	1440	86.24	1163	86.24	1041	86.24	967	86.24	913
86.26	1613	86.26	1601	86.26	1391	86.26	1247	86.26	1045	86.26	967	86.26	868
86.28	1664	86.28	1679	86.28	1409	86.28	1166	86.28	1064	86.28	981	86.28	838
86.3	1685	86.3	1669	86.3	1405	86.3	1285	86.3	995	86.3	952	86.3	926
86.32	1723	86.32	1751	86.32	1508	86.32	1327	86.32	1091	86.32	1014	86.32	869
86.34	1698	86.34	1686	86.34	1459	86.34	1313	86.34	1081	86.34	963	86.34	891
86.36	1807	86.36	1765	86.36	1554	86.36	1217	86.36	1106	86.36	1056	86.36	846
86.38	1825	86.38	1810	86.38	1626	86.38	1331	86.38	1102	86.38	957	86.38	897
86.4	2037	86.4	1843	86.4	1589	86.4	1357	86.4	1110	86.4	933	86.4	888
86.42	2010	86.42	1896	86.42	1700	86.42	1446	86.42	1145	86.42	994	86.42	897
86.44	2108	86.44	1872	86.44	1724	86.44	1365	86.44	1168	86.44	947	86.44	957
86.46	2127	86.46	2119	86.46	1755	86.46	1417	86.46	1200	86.46	1030	86.46	965
86.48	2182	86.48	2112	86.48	1767	86.48	1486	86.48	1177	86.48	1009	86.48	926
86.5	2188	86.5	2113	86.5	1825	86.5	1545	86.5	1325	86.5	1070	86.5	868
86.52	2263	86.52	2181	86.52	1835	86.52	1584	86.52	1245	86.52	1076	86.52	945
86.54	2468	86.54	2180	86.54	1984	86.54	1630	86.54	1282	86.54	1018	86.54	973
86.56	2536	86.56	2249	86.56	1853	86.56	1604	86.56	1275	86.56	968	86.56	942
86.58	2561	86.58	2494	86.58	2008	86.58	1669	86.58	1272	86.58	1109	86.58	859
86.6	2792	86.6	2584	86.6	2229	86.6	1704	86.6	1331	86.6	1134	86.6	908
86.62	2736	86.62	2642	86.62	2273	86.62	1777	86.62	1341	86.62	1078	86.62	956
86.64	2886	86.64	2686	86.64	2308	86.64	1824	86.64	1387	86.64	1076	86.64	908
86.66	3066	86.66	2881	86.66	2356	86.66	1832	86.66	1348	86.66	1124	86.66	967
86.68	3174	86.68	3039	86.68	2493	86.68	1810	86.68	1414	86.68	1103	86.68	928
86.7	3215	86.7	3039	86.7	2508	86.7	1875	86.7	1415	86.7	1080	86.7	931
86.72	3384	86.72	3143	86.72	2709	86.72	1945	86.72	1342	86.72	1111	86.72	960
86.74	3635	86.74	3271	86.74	2710	86.74	2066	86.74	1348	86.74	1090	86.74	984
86.76	3649	86.76	3525	86.76	2777	86.76	2017	86.76	1443	86.76	1124	86.76	932
86.78	3818	86.78	3612	86.78	2827	86.78	2017	86.78	1543	86.78	1198	86.78	922
86.8	3960	86.8	3615	86.8	2865	86.8	2076	86.8	1421	86.8	1089	86.8	928
86.82	4201	86.82	3849	86.82	2887	86.82	2022	86.82	1501	86.82	1134	86.82	926
86.84	4257	86.84	3915	86.84	3040	86.84	2152	86.84	1473	86.84	1128	86.84	937
86.86	4369	86.86	3938	86.86	3009	86.86	2178	86.86	1499	86.86	1159	86.86	933
86.88	4429	86.88	4290	86.88	3127	86.88	2145	86.88	1371	86.88	1127	86.88	955
86.9	4738	86.9	4262	86.9	3191	86.9	2235	86.9	1587	86.9	1135	86.9	992
86.92	4607	86.92	4293	86.92	3217	86.92	2251	86.92	1516	86.92	1094	86.92	981
86.94	4790	86.94	4230	86.94	3313	86.94	2181	86.94	1491	86.94	1148	86.94	980
86.96	4697	86.96	4324	86.96	3261	86.96	2218	86.96	1512	86.96	1152	86.96	952
86.98	4938	86.98	4310	86.98	3276	86.98	2179	86.98	1575	86.98	1167	86.98	903
87	4850	87	4428	87	3225	87	2212	87	1469	87	1138	87	921
87.02	4802	87.02	4163	87.02	3256	87.02	2242	87.02	1543	87.02	1101	87.02	951
87.04	4568	87.04	4231	87.04	3198	87.04	2228	87.04	1511	87.04	1098	87.04	942
87.06	4680	87.06	4223	87.06	3155	87.06	2192	87.06	1480	87.06	1115	87.06	937
87.08	4593	87.08	4138	87.08	3146	87.08	2218	87.08	1493	87.08	1104	87.08	927
87.1	4462	87.1	4006	87.1	3044	87.1	2148	87.1	1469	87.1	1147	87.1	875
87.12	4363	87.12	4006	87.12	3059	87.12	2136	87.12	1478	87.12	1126	87.12	879
87.14	4236	87.14	3819	87.14	2953	87.14	2118	87.14	1520	87.14	1066	87.14	948
87.16	4180	87.16	3595	87.16	2926	87.16	1984	87.16	1475	87.16	1156	87.16	944
87.18	3963	87.18	3671	87.18	2857	87.18	1952	87.18	1499	87.18	1045	87.18	938
87.2	3829	87.2	3529	87.2	2655	87.2	2022	87.2	1438	87.2	1134	87.2	874
87.22	3709	87.22	3446	87.22	2625	87.22	1940	87.22	1489	87.22	1065	87.22	974
87.24	3562	87.24	3384	87.24	2629	87.24	1940	87.24	1415	87.24	1096	87.24	907
87.26	3549	87.26	3125	87.26	2565	87.26	1889	87.26	1444	87.26	1109	87.26	864
87.28	3392	87.28	3080	87.28	2493	87.28	1863	87.28	1348	87.28	1087	87.28	913
87.3	3265	87.3	2956	87.3	2342	87.3	1755	87.3	1364	87.3	1061	87.3	922
87.32	3093	87.32	2895	87.32	2227	87.32	1708	87.32	1301	87.32	1063	87.32	863
87.34	2950	87.34	2723	87.34	2332	87.34	1695	87.34	1265	87.34	1093	87.34	876
87.36	2887	87.36	2637	87.36	2138	87.36	1710	87.36	1277	87.36	1034	87.36	869
87.38	2760	87.38	2619	87.38	2049	87.38	1661	87.38	1276	87.38	1040	87.38	926
87.4	2567	87.4	2424	87.4	2028	87.4	1595	87.4	1317	87.4	1013	87.4	919
87.42	2501	87.42	2346	87.42	1907	87.42	1607	87.42	1180	87.42	980	87.42	941
87.44	2398	87.44	2244	87.44	1875	87.44	1513	87.44	1225	87.44	995	87.44	865
87.46	2271	87.46	2120	87.46	1892	87.46	1493	87.46	1189	87.46	1003	87.46	870
87.48	2201	87.48	2058	87.48	1783	87.48	1463	87.48	1210	87.48	919	87.48	814
87.5	2082	87.5	2072	87.5	1686	87.5	1485	87.5	1095	87.5	1060	87.5	860
87.52	2068	87.52	1900	87.52	1633	87.52	1411	87.52	1101	87.52	975	87.52	822
87.54	1924	87.54	1836	87.54	1617	87.54	1318	87.54	1107	87.54	952	87.54	874
87.56	1892	87.56	1830	87.56	1543	87.56	1330	87.56	1090	87.56	949	87.56	835
87.58	1817	87.58	1705	87.58	1483	87.58	1237	87.58	1093	87.58	931	87.58	869
87.6	1737	87.6	1631	87.6	1475	87.6	1184	87.6	1063	87.6	917	87.6	911
87.62	1709	87.62	1583	87.62	1443	87.62	1254	87.62	1037	87.62	948	87.62	838
87.64	1682	87.64	1574	87.64	1379	87.64	1201	87.64	1041	87.64	908	87.64	853
87.66	1628	87.66	1580	87.66	1361	87.66	1162	87.66	1039	87.66	879	87.66	845
87.68	1502	87.68	1508	87.68	1324	87.68	1152	87.68	1035	87.68	959	87.68	845
87.7	1582	87.7	1442	87.7	1282	87.7	1115	87.7	975	87.7	915	87.7	800
87.72	1472	87.72	1410	87.72	1275	87.72	1109	87.72	959	87.72	876	87.72	848
87.74	1512	87.74	1461	87.74	1250	87.74	1137	87.74	956	87.74	882	87.74	829
87.76	1468	87.76	1371	87.76	1264	87.76	1096	87.76	1009	87.76	926	87.76	831
87.78	1422	87.78	1368	87.78	1215	87.78	1089	87.78	931	87.78	907	87.78	794
87.8	1444	87.8	1389	87.8	1147	87.8	983	87.8	916	87.8	860	87.8	897
87.82	1379	87.82	1333	87.82	1179	87.82	1024	87.82	947	87.82	865	87.82	798
87.84	1388	87.84	1287	87.84	1205	87.84	1068	87.84	1009	87.84	815	87.84	814
87.86	1358	87.86	1289	87.86	1150	87.86	982	87.86	975	87.86	823	87.86	797
87.88	1321	87.88	1252	87.88	1126	87.88	1061	87.88	869	87.88	889	87.88	821
87.9	1288	87.9	1217	87.9	1143	87.9	1019	87.9	924	87.9	822	87.9	791
87.92	1244	87.92	1190	87.92	1114	87.92	1002	87.92	925	87.92	812	87.92	782
87.94	1171	87.94	1197	87.94	1171	87.94	995	87.94	869	87.94	882	87.94	794
87.96	1239	87.96	1214	87.96	1107	87.96	1015	87.96	874	87.96	865	87.96	776
87.98	1199	87.98	1219	87.98	1021	87.98	972	87.98	912	87.98	807	87.98	842
88	1287	88	1151	88	1091	88	990	88	931	88	835	88	762
88.02	1235	88.02	1161	88.02	1088	88.02	946	88.02	876	88.02	813	88.02	823
88.04	1192	88.04	1141	88.04	1024	88.04	931	88.04	938	88.04	831	88.04	730
88.06	1169	88.06	1125	88.06	1094	88.06	917	88.06	891	88.06	825	88.06	754
88.08	1179	88.08	1157	88.08	1028	88.08	961	88.08	881	88.08	845	88.08	763
88.1	1182	88.1	1116	88.1	1020	88.1	974	88.1	928	88.1	843	88.1	824
88.12	1104	88.12	1132	88.12	1045	88.12	1004	88.12	859	88.12	845	88.12	803
88.14	1137	88.14	1089	88.14	1064	88.14	947	88.14	899	88.14	844	88.14	801
88.16	1115	88.16	1083	88.16	985	88.16	918	88.16	913	88.16	830	88.16	764
88.18	1090	88.18	1096	88.18	970	88.18	925	88.18	864	88.18	859	88.18	819
88.2	1089	88.2	1033	88.2	996	88.2	928	88.2	874	88.2	856	88.2	771
88.22	1161	88.22	1117	88.22	991	88.22	890	88.22	857	88.22	815	88.22	844
88.24	1090	88.24	1054	88.24	1015	88.24	906	88.24	805	88.24	795	88.24	720
88.26	1120	88.26	1147	88.26	1005	88.26	920	88.26	854	88.26	845	88.26	769
88.28	1145	88.28	1018	88.28	1005	88.28	916	88.28	856	88.28	827	88.28	753
88.3	1062	88.3	1050	88.3	1002	88.3	880	88.3	854	88.3	842	88.3	722
88.32	1028	88.32	1067	88.32	968	88.32	955	88.32	808	88.32	802	88.32	780
88.34	1104	88.34	1068	88.34	947	88.34	958	88.34	849	88.34	802	88.34	785
88.36	1079	88.36	1070	88.36	989	88.36	875	88.36	864	88.36	832	88.36	781
88.38	1045	88.38	1021	88.38	967	88.38	899	88.38	871	88.38	825	88.38	763
88.4	1077	88.4	1013	88.4	942	88.4	964	88.4	879	88.4	799	88.4	795
88.42	1059	88.42	1009	88.42	991	88.42	888	88.42	820	88.42	770	88.42	803
88.44	1073	88.44	981	88.44	943	88.44	921	88.44	756	88.44	835	88.44	748
88.46	1035	88.46	979	88.46	952	88.46	823	88.46	786	88.46	775	88.46	763
88.48	1029	88.48	983	88.48	929	88.48	864	88.48	848	88.48	798	88.48	741
88.5	1055	88.5	1049	88.5	963	88.5	873	88.5	845	88.5	822	88.5	760
88.52	1043	88.52	925	88.52	932	88.52	909	88.52	812	88.52	752	88.52	781
88.54	980	88.54	1013	88.54	948	88.54	850	88.54	886	88.54	799	88.54	698
88.56	1007	88.56	986	88.56	900	88.56	938	88.56	826	88.56	800	88.56	800
88.58	1002	88.58	1030	88.58	1012	88.58	868	88.58	834	88.58	756	88.58	753
88.6	1060	88.6	1038	88.6	973	88.6	830	88.6	822	88.6	805	88.6	745
88.62	983	88.62	943	88.62	928	88.62	929	88.62	845	88.62	822	88.62	799
88.64	961	88.64	989	88.64	941	88.64	899	88.64	832	88.64	844	88.64	775
88.66	981	88.66	987	88.66	871	88.66	890	88.66	817	88.66	795	88.66	714
88.68	1008	88.68	989	88.68	877	88.68	889	88.68	800	88.68	792	88.68	742
88.7	941	88.7	1004	88.7	913	88.7	841	88.7	844	88.7	818	88.7	742
88.72	947	88.72	971	88.72	952	88.72	890	88.72	821	88.72	792	88.72	789
88.74	975	88.74	925	88.74	932	88.74	803	88.74	791	88.74	838	88.74	799
88.76	1026	88.76	938	88.76	916	88.76	801	88.76	806	88.76	789	88.76	772
88.78	891	88.78	965	88.78	939	88.78	798	88.78	808	88.78	806	88.78	770
88.8	968	88.8	965	88.8	903	88.8	803	88.8	879	88.8	792	88.8	784
88.82	912	88.82	988	88.82	923	88.82	885	88.82	804	88.82	799	88.82	807
88.84	943	88.84	948	88.84	948	88.84	886	88.84	852	88.84	811	88.84	767
88.86	938	88.86	949	88.86	911	88.86	826	88.86	838	88.86	805	88.86	737
88.88	921	88.88	961	88.88	945	88.88	766	88.88	822	88.88	786	88.88	766
88.9	935	88.9	953	88.9	948	88.9	871	88.9	837	88.9	818	88.9	741
88.92	986	88.92	898	88.92	907	88.92	838	88.92	790	88.92	797	88.92	699
88.94	939	88.94	980	88.94	898	88.94	779	88.94	786	88.94	802	88.94	777
88.96	915	88.96	948	88.96	901	88.96	875	88.96	774	88.96	753	88.96	747
88.98	969	88.98	924	88.98	918	88.98	851	88.98	860	88.98	742	88.98	789
89	925	89	951	89	876	89	879	89	804	89	761	89	818
89.02	880	89.02	928	89.02	889	89.02	869	89.02	826	89.02	818	89.02	781
89.04	897	89.04	901	89.04	866	89.04	882	89.04	816	89.04	847	89.04	742
89.06	927	89.06	887	89.06	827	89.06	860	89.06	791	89.06	761	89.06	741
89.08	935	89.08	911	89.08	886	89.08	853	89.08	760	89.08	754	89.08	739
89.1	957	89.1	913	89.1	916	89.1	821	89.1	803	89.1	746	89.1	744
89.12	951	89.12	964	89.12	903	89.12	851	89.12	782	89.12	765	89.12	743
89.14	946	89.14	927	89.14	933	89.14	810	89.14	782	89.14	753	89.14	756
89.16	944	89.16	910	89.16	825	89.16	921	89.16	809	89.16	786	89.16	752
89.18	983	89.18	881	89.18	909	89.18	836	89.18	820	89.18	742	89.18	799
89.2	907	89.2	907	89.2	921	89.2	836	89.2	815	89.2	784	89.2	805
89.22	908	89.22	905	89.22	920	89.22	849	89.22	835	89.22	859	89.22	750
89.24	970	89.24	914	89.24	948	89.24	817	89.24	767	89.24	810	89.24	713
89.26	876	89.26	856	89.26	897	89.26	776	89.26	800	89.26	764	89.26	815
89.28	973	89.28	878	89.28	912	89.28	844	89.28	775	89.28	747	89.28	748
89.3	941	89.3	898	89.3	849	89.3	873	89.3	763	89.3	782	89.3	731
89.32	876	89.32	863	89.32	835	89.32	843	89.32	806	89.32	798	89.32	763
89.34	893	89.34	918	89.34	815	89.34	811	89.34	849	89.34	765	89.34	744
89.36	883	89.36	867	89.36	837	89.36	844	89.36	789	89.36	776	89.36	723
89.38	979	89.38	888	89.38	863	89.38	823	89.38	825	89.38	812	89.38	792
89.4	832	89.4	876	89.4	893	89.4	860	89.4	775	89.4	754	89.4	760
89.42	845	89.42	867	89.42	883	89.42	831	89.42	854	89.42	767	89.42	753
89.44	894	89.44	871	89.44	857	89.44	840	89.44	808	89.44	772	89.44	712
89.46	915	89.46	912	89.46	843	89.46	841	89.46	812	89.46	752	89.46	732
89.48	977	89.48	953	89.48	864	89.48	830	89.48	799	89.48	766	89.48	709
89.5	924	89.5	911	89.5	860	89.5	865	89.5	810	89.5	750	89.5	801
89.52	910	89.52	891	89.52	871	89.52	795	89.52	825	89.52	775	89.52	741
89.54	909	89.54	843	89.54	803	89.54	866	89.54	772	89.54	725	89.54	742
89.56	901	89.56	924	89.56	851	89.56	772	89.56	837	89.56	771	89.56	784
89.58	923	89.58	905	89.58	874	89.58	786	89.58	696	89.58	812	89.58	721
89.6	912	89.6	902	89.6	909	89.6	819	89.6	810	89.6	747	89.6	761
89.62	943	89.62	902	89.62	862	89.62	820	89.62	746	89.62	747	89.62	774
89.64	877	89.64	888	89.64	935	89.64	777	89.64	801	89.64	739	89.64	774
89.66	902	89.66	913	89.66	914	89.66	872	89.66	803	89.66	748	89.66	775
89.68	903	89.68	918	89.68	882	89.68	825	89.68	783	89.68	799	89.68	760
89.7	902	89.7	831	89.7	847	89.7	817	89.7	793	89.7	808	89.7	794
89.72	901	89.72	872	89.72	840	89.72	786	89.72	822	89.72	797	89.72	746
89.74	882	89.74	872	89.74	851	89.74	856	89.74	825	89.74	718	89.74	755
89.76	926	89.76	927	89.76	815	89.76	860	89.76	790	89.76	714	89.76	788
89.78	924	89.78	816	89.78	899	89.78	799	89.78	807	89.78	810	89.78	711
89.8	908	89.8	834	89.8	810	89.8	823	89.8	782	89.8	789	89.8	695
89.82	878	89.82	897	89.82	820	89.82	826	89.82	790	89.82	761	89.82	695
89.84	958	89.84	844	89.84	822	89.84	858	89.84	755	89.84	739	89.84	734
89.86	965	89.86	862	89.86	868	89.86	837	89.86	773	89.86	790	89.86	745
89.88	862	89.88	833	89.88	833	89.88	877	89.88	780	89.88	769	89.88	699
89.9	870	89.9	908	89.9	883	89.9	842	89.9	823	89.9	787	89.9	713
89.92	876	89.92	824	89.92	828	89.92	777	89.92	771	89.92	794	89.92	758
89.94	802	89.94	853	89.94	857	89.94	827	89.94	777	89.94	775	89.94	758
89.96	887	89.96	891	89.96	862	89.96	792	89.96	787	89.96	740	89.96	735
89.98	821	89.98	839	89.98	851	89.98	817	89.98	806	89.98	757	89.98	750
90	907	90	850	90	860	90	850	90	741	90	821	90	719
