# Supplementary material for: Tribological Properties of Nitrate Graphite Foils
Source: Nanomaterials (Basel). 2024 Sep 15;14(18):1499. doi: 10.3390/nano14181499 (PMC11434555; doi:10.3390/nano14181499)
Supplement: Supplementary file 1 [file nanomaterials-14-01499-s001.zip › X-ray data/macrostress/01Hz/over500/dens_16/RD/221.TXT]

Sample	01_500_16_TD
Comments	Psi = 0.000
Filename	C:\Windmax\Data\2024_05_17\221.raw
Goniometer	Ultima IV
Attachment	MPA-ML4 (with gamma) for stress
ScanningMode	2Theta/Theta
ScanningType	FT
X-Ray	40kV/30mA	X-Ray	40kV/30mA	X-Ray	40kV/30mA	X-Ray	40kV/30mA	X-Ray	40kV/30mA	X-Ray	40kV/30mA	X-Ray	40kV/30mA
DivSlit	2/3?�|2/3deg.	DivSlit	2/3?�|2/3deg.	DivSlit	2/3?�|2/3deg.	DivSlit	2/3?�|2/3deg.	DivSlit	2/3?�|2/3deg.	DivSlit	2/3?�|2/3deg.	DivSlit	2/3?�|2/3deg.
DivH.L.Slit	10.00mm	DivH.L.Slit	10.00mm	DivH.L.Slit	10.00mm	DivH.L.Slit	10.00mm	DivH.L.Slit	10.00mm	DivH.L.Slit	10.00mm	DivH.L.Slit	10.00mm
SctSlit	Open	SctSlit	Open	SctSlit	Open	SctSlit	Open	SctSlit	Open	SctSlit	Open	SctSlit	Open
RecSlit	0.30mm	RecSlit	0.30mm	RecSlit	0.30mm	RecSlit	0.30mm	RecSlit	0.30mm	RecSlit	0.30mm	RecSlit	0.30mm
Start	84	Start	84	Start	84	Start	84	Start	84	Start	84	Start	84
Stop	90	Stop	90	Stop	90	Stop	90	Stop	90	Stop	90	Stop	90
Step	0.02	Step	0.02	Step	0.02	Step	0.02	Step	0.02	Step	0.02	Step	0.02
84	1396	84	1348	84	1338	84	1216	84	1171	84	1158	84	1185
84.02	1339	84.02	1314	84.02	1303	84.02	1314	84.02	1254	84.02	1212	84.02	1121
84.04	1317	84.04	1255	84.04	1369	84.04	1263	84.04	1262	84.04	1188	84.04	1089
84.06	1332	84.06	1364	84.06	1337	84.06	1285	84.06	1198	84.06	1208	84.06	1081
84.08	1344	84.08	1325	84.08	1216	84.08	1216	84.08	1201	84.08	1174	84.08	1110
84.1	1303	84.1	1270	84.1	1310	84.1	1230	84.1	1159	84.1	1146	84.1	1094
84.12	1407	84.12	1303	84.12	1263	84.12	1316	84.12	1163	84.12	1158	84.12	1113
84.14	1284	84.14	1368	84.14	1217	84.14	1248	84.14	1241	84.14	1140	84.14	1103
84.16	1340	84.16	1377	84.16	1272	84.16	1267	84.16	1230	84.16	1141	84.16	1075
84.18	1309	84.18	1359	84.18	1235	84.18	1234	84.18	1264	84.18	1160	84.18	1076
84.2	1322	84.2	1371	84.2	1334	84.2	1249	84.2	1179	84.2	1149	84.2	1133
84.22	1319	84.22	1330	84.22	1349	84.22	1190	84.22	1224	84.22	1179	84.22	1158
84.24	1347	84.24	1355	84.24	1266	84.24	1235	84.24	1177	84.24	1164	84.24	1060
84.26	1388	84.26	1339	84.26	1261	84.26	1255	84.26	1173	84.26	1157	84.26	1145
84.28	1365	84.28	1351	84.28	1261	84.28	1196	84.28	1153	84.28	1150	84.28	1100
84.3	1339	84.3	1345	84.3	1285	84.3	1220	84.3	1230	84.3	1183	84.3	1121
84.32	1328	84.32	1327	84.32	1215	84.32	1234	84.32	1178	84.32	1193	84.32	1075
84.34	1340	84.34	1345	84.34	1303	84.34	1218	84.34	1212	84.34	1193	84.34	1194
84.36	1307	84.36	1256	84.36	1346	84.36	1258	84.36	1175	84.36	1167	84.36	1159
84.38	1266	84.38	1350	84.38	1269	84.38	1227	84.38	1243	84.38	1149	84.38	1155
84.4	1361	84.4	1332	84.4	1315	84.4	1256	84.4	1212	84.4	1168	84.4	1106
84.42	1401	84.42	1340	84.42	1249	84.42	1214	84.42	1218	84.42	1135	84.42	1119
84.44	1339	84.44	1297	84.44	1306	84.44	1223	84.44	1213	84.44	1139	84.44	1095
84.46	1360	84.46	1299	84.46	1287	84.46	1203	84.46	1239	84.46	1127	84.46	1203
84.48	1363	84.48	1344	84.48	1288	84.48	1185	84.48	1210	84.48	1118	84.48	1106
84.5	1295	84.5	1297	84.5	1319	84.5	1193	84.5	1191	84.5	1149	84.5	1131
84.52	1348	84.52	1323	84.52	1372	84.52	1226	84.52	1214	84.52	1126	84.52	1107
84.54	1349	84.54	1378	84.54	1293	84.54	1215	84.54	1179	84.54	1167	84.54	1176
84.56	1402	84.56	1370	84.56	1358	84.56	1212	84.56	1225	84.56	1208	84.56	1132
84.58	1398	84.58	1378	84.58	1330	84.58	1282	84.58	1229	84.58	1124	84.58	1127
84.6	1329	84.6	1383	84.6	1327	84.6	1192	84.6	1179	84.6	1260	84.6	1135
84.62	1327	84.62	1361	84.62	1294	84.62	1270	84.62	1186	84.62	1131	84.62	1141
84.64	1344	84.64	1354	84.64	1288	84.64	1364	84.64	1176	84.64	1159	84.64	1169
84.66	1367	84.66	1400	84.66	1289	84.66	1293	84.66	1193	84.66	1187	84.66	1166
84.68	1409	84.68	1370	84.68	1232	84.68	1287	84.68	1206	84.68	1235	84.68	1125
84.7	1413	84.7	1335	84.7	1237	84.7	1240	84.7	1151	84.7	1215	84.7	1168
84.72	1387	84.72	1401	84.72	1312	84.72	1192	84.72	1172	84.72	1148	84.72	1123
84.74	1395	84.74	1322	84.74	1310	84.74	1275	84.74	1184	84.74	1153	84.74	1125
84.76	1369	84.76	1378	84.76	1317	84.76	1268	84.76	1257	84.76	1188	84.76	1143
84.78	1437	84.78	1344	84.78	1326	84.78	1239	84.78	1248	84.78	1222	84.78	1117
84.8	1391	84.8	1333	84.8	1282	84.8	1302	84.8	1238	84.8	1195	84.8	1094
84.82	1449	84.82	1377	84.82	1349	84.82	1316	84.82	1216	84.82	1179	84.82	1073
84.84	1435	84.84	1317	84.84	1303	84.84	1268	84.84	1165	84.84	1196	84.84	1157
84.86	1422	84.86	1372	84.86	1282	84.86	1276	84.86	1225	84.86	1203	84.86	1161
84.88	1402	84.88	1462	84.88	1327	84.88	1296	84.88	1211	84.88	1124	84.88	1099
84.9	1407	84.9	1354	84.9	1327	84.9	1314	84.9	1186	84.9	1218	84.9	1137
84.92	1408	84.92	1371	84.92	1292	84.92	1328	84.92	1191	84.92	1136	84.92	1122
84.94	1475	84.94	1395	84.94	1338	84.94	1322	84.94	1244	84.94	1198	84.94	1166
84.96	1386	84.96	1315	84.96	1321	84.96	1242	84.96	1150	84.96	1190	84.96	1119
84.98	1397	84.98	1395	84.98	1314	84.98	1316	84.98	1165	84.98	1149	84.98	1130
85	1364	85	1391	85	1290	85	1227	85	1199	85	1186	85	1127
85.02	1366	85.02	1486	85.02	1345	85.02	1277	85.02	1153	85.02	1175	85.02	1066
85.04	1425	85.04	1362	85.04	1306	85.04	1244	85.04	1223	85.04	1229	85.04	1104
85.06	1472	85.06	1383	85.06	1358	85.06	1246	85.06	1259	85.06	1181	85.06	1108
85.08	1506	85.08	1462	85.08	1291	85.08	1273	85.08	1147	85.08	1180	85.08	1105
85.1	1470	85.1	1415	85.1	1335	85.1	1247	85.1	1163	85.1	1201	85.1	1123
85.12	1428	85.12	1420	85.12	1346	85.12	1289	85.12	1215	85.12	1150	85.12	1156
85.14	1426	85.14	1416	85.14	1391	85.14	1259	85.14	1184	85.14	1143	85.14	1168
85.16	1541	85.16	1372	85.16	1378	85.16	1292	85.16	1271	85.16	1193	85.16	1133
85.18	1569	85.18	1454	85.18	1346	85.18	1240	85.18	1269	85.18	1223	85.18	1124
85.2	1489	85.2	1476	85.2	1400	85.2	1233	85.2	1240	85.2	1189	85.2	1125
85.22	1400	85.22	1457	85.22	1351	85.22	1294	85.22	1243	85.22	1125	85.22	1157
85.24	1446	85.24	1445	85.24	1378	85.24	1391	85.24	1257	85.24	1157	85.24	1091
85.26	1486	85.26	1386	85.26	1333	85.26	1363	85.26	1257	85.26	1194	85.26	1082
85.28	1406	85.28	1451	85.28	1345	85.28	1305	85.28	1204	85.28	1186	85.28	1182
85.3	1483	85.3	1568	85.3	1388	85.3	1262	85.3	1220	85.3	1171	85.3	1139
85.32	1446	85.32	1446	85.32	1421	85.32	1369	85.32	1218	85.32	1112	85.32	1126
85.34	1497	85.34	1393	85.34	1375	85.34	1235	85.34	1192	85.34	1187	85.34	1129
85.36	1551	85.36	1513	85.36	1343	85.36	1341	85.36	1299	85.36	1115	85.36	1068
85.38	1546	85.38	1491	85.38	1392	85.38	1332	85.38	1160	85.38	1162	85.38	1125
85.4	1537	85.4	1453	85.4	1440	85.4	1291	85.4	1257	85.4	1139	85.4	1115
85.42	1468	85.42	1468	85.42	1467	85.42	1322	85.42	1293	85.42	1227	85.42	1134
85.44	1550	85.44	1461	85.44	1475	85.44	1309	85.44	1253	85.44	1154	85.44	1154
85.46	1540	85.46	1482	85.46	1364	85.46	1311	85.46	1227	85.46	1128	85.46	1159
85.48	1613	85.48	1545	85.48	1469	85.48	1292	85.48	1206	85.48	1182	85.48	1071
85.5	1536	85.5	1547	85.5	1427	85.5	1372	85.5	1205	85.5	1118	85.5	1107
85.52	1623	85.52	1503	85.52	1400	85.52	1257	85.52	1314	85.52	1184	85.52	1106
85.54	1562	85.54	1541	85.54	1540	85.54	1319	85.54	1249	85.54	1206	85.54	1122
85.56	1566	85.56	1609	85.56	1460	85.56	1348	85.56	1241	85.56	1221	85.56	1123
85.58	1552	85.58	1533	85.58	1476	85.58	1341	85.58	1191	85.58	1183	85.58	1090
85.6	1653	85.6	1552	85.6	1495	85.6	1315	85.6	1336	85.6	1110	85.6	1116
85.62	1663	85.62	1529	85.62	1540	85.62	1332	85.62	1221	85.62	1194	85.62	1126
85.64	1624	85.64	1610	85.64	1491	85.64	1296	85.64	1274	85.64	1226	85.64	1101
85.66	1610	85.66	1611	85.66	1493	85.66	1352	85.66	1249	85.66	1210	85.66	1042
85.68	1619	85.68	1661	85.68	1464	85.68	1332	85.68	1225	85.68	1209	85.68	1184
85.7	1614	85.7	1639	85.7	1482	85.7	1389	85.7	1202	85.7	1191	85.7	1135
85.72	1770	85.72	1598	85.72	1528	85.72	1324	85.72	1263	85.72	1169	85.72	1148
85.74	1691	85.74	1656	85.74	1514	85.74	1309	85.74	1312	85.74	1189	85.74	1122
85.76	1798	85.76	1649	85.76	1529	85.76	1464	85.76	1259	85.76	1188	85.76	1130
85.78	1744	85.78	1622	85.78	1530	85.78	1497	85.78	1279	85.78	1295	85.78	1045
85.8	1810	85.8	1699	85.8	1565	85.8	1390	85.8	1281	85.8	1153	85.8	1115
85.82	1779	85.82	1692	85.82	1593	85.82	1379	85.82	1314	85.82	1241	85.82	1126
85.84	1771	85.84	1751	85.84	1603	85.84	1431	85.84	1305	85.84	1270	85.84	1176
85.86	1717	85.86	1783	85.86	1582	85.86	1462	85.86	1301	85.86	1152	85.86	1171
85.88	1869	85.88	1760	85.88	1582	85.88	1432	85.88	1322	85.88	1195	85.88	1125
85.9	1831	85.9	1780	85.9	1596	85.9	1373	85.9	1234	85.9	1261	85.9	1135
85.92	1809	85.92	1735	85.92	1607	85.92	1498	85.92	1313	85.92	1234	85.92	1165
85.94	1833	85.94	1818	85.94	1653	85.94	1502	85.94	1360	85.94	1184	85.94	1138
85.96	1866	85.96	1795	85.96	1604	85.96	1490	85.96	1271	85.96	1266	85.96	1094
85.98	1882	85.98	1876	85.98	1672	85.98	1514	85.98	1330	85.98	1228	85.98	1104
86	1899	86	1866	86	1655	86	1441	86	1268	86	1212	86	1195
86.02	2109	86.02	1884	86.02	1748	86.02	1409	86.02	1330	86.02	1248	86.02	1140
86.04	1986	86.04	2070	86.04	1796	86.04	1513	86.04	1336	86.04	1179	86.04	1175
86.06	2079	86.06	1896	86.06	1638	86.06	1460	86.06	1394	86.06	1231	86.06	1262
86.08	2020	86.08	2007	86.08	1776	86.08	1551	86.08	1351	86.08	1184	86.08	1197
86.1	2061	86.1	2036	86.1	1892	86.1	1495	86.1	1372	86.1	1264	86.1	1151
86.12	2133	86.12	2121	86.12	1848	86.12	1554	86.12	1321	86.12	1246	86.12	1115
86.14	2219	86.14	1996	86.14	1900	86.14	1647	86.14	1379	86.14	1304	86.14	1180
86.16	2299	86.16	2107	86.16	1896	86.16	1593	86.16	1305	86.16	1234	86.16	1127
86.18	2208	86.18	2159	86.18	1885	86.18	1688	86.18	1399	86.18	1287	86.18	1139
86.2	2273	86.2	2185	86.2	1974	86.2	1664	86.2	1404	86.2	1258	86.2	1135
86.22	2305	86.22	2209	86.22	1918	86.22	1692	86.22	1448	86.22	1303	86.22	1128
86.24	2318	86.24	2189	86.24	1972	86.24	1687	86.24	1531	86.24	1339	86.24	1172
86.26	2414	86.26	2442	86.26	2065	86.26	1695	86.26	1422	86.26	1341	86.26	1173
86.28	2453	86.28	2431	86.28	2148	86.28	1730	86.28	1428	86.28	1332	86.28	1113
86.3	2499	86.3	2399	86.3	2170	86.3	1778	86.3	1555	86.3	1284	86.3	1139
86.32	2631	86.32	2438	86.32	2207	86.32	1772	86.32	1483	86.32	1344	86.32	1048
86.34	2785	86.34	2640	86.34	2125	86.34	1914	86.34	1471	86.34	1325	86.34	1175
86.36	2823	86.36	2556	86.36	2216	86.36	1855	86.36	1533	86.36	1309	86.36	1193
86.38	2834	86.38	2624	86.38	2459	86.38	1955	86.38	1573	86.38	1237	86.38	1176
86.4	2797	86.4	2794	86.4	2322	86.4	1969	86.4	1502	86.4	1295	86.4	1163
86.42	2914	86.42	2802	86.42	2435	86.42	1937	86.42	1579	86.42	1273	86.42	1172
86.44	3048	86.44	2997	86.44	2533	86.44	2010	86.44	1608	86.44	1347	86.44	1160
86.46	3346	86.46	2997	86.46	2504	86.46	2037	86.46	1584	86.46	1354	86.46	1165
86.48	3295	86.48	3063	86.48	2689	86.48	2095	86.48	1599	86.48	1363	86.48	1163
86.5	3528	86.5	3333	86.5	2781	86.5	2075	86.5	1642	86.5	1298	86.5	1115
86.52	3561	86.52	3271	86.52	2839	86.52	2185	86.52	1656	86.52	1378	86.52	1141
86.54	3611	86.54	3365	86.54	2815	86.54	2161	86.54	1618	86.54	1320	86.54	1192
86.56	3726	86.56	3529	86.56	2988	86.56	2221	86.56	1656	86.56	1358	86.56	1171
86.58	3845	86.58	3738	86.58	3056	86.58	2251	86.58	1698	86.58	1381	86.58	1135
86.6	4085	86.6	3789	86.6	3161	86.6	2231	86.6	1665	86.6	1361	86.6	1142
86.62	4244	86.62	3904	86.62	3218	86.62	2312	86.62	1699	86.62	1414	86.62	1094
86.64	4427	86.64	4014	86.64	3371	86.64	2315	86.64	1780	86.64	1307	86.64	1145
86.66	4520	86.66	4115	86.66	3335	86.66	2364	86.66	1645	86.66	1292	86.66	1170
86.68	4604	86.68	4444	86.68	3563	86.68	2468	86.68	1751	86.68	1418	86.68	1136
86.7	4828	86.7	4644	86.7	3606	86.7	2452	86.7	1729	86.7	1418	86.7	1199
86.72	5076	86.72	4706	86.72	3653	86.72	2532	86.72	1760	86.72	1386	86.72	1225
86.74	5450	86.74	4801	86.74	3706	86.74	2540	86.74	1774	86.74	1402	86.74	1138
86.76	5668	86.76	4982	86.76	3710	86.76	2534	86.76	1732	86.76	1313	86.76	1116
86.78	5741	86.78	5215	86.78	3915	86.78	2644	86.78	1790	86.78	1355	86.78	1177
86.8	5966	86.8	5386	86.8	3830	86.8	2562	86.8	1735	86.8	1393	86.8	1116
86.82	6290	86.82	5403	86.82	3950	86.82	2647	86.82	1756	86.82	1419	86.82	1148
86.84	6339	86.84	5558	86.84	4072	86.84	2587	86.84	1796	86.84	1325	86.84	1165
86.86	6549	86.86	5810	86.86	3980	86.86	2698	86.86	1752	86.86	1363	86.86	1178
86.88	6771	86.88	5882	86.88	4076	86.88	2724	86.88	1713	86.88	1361	86.88	1146
86.9	6867	86.9	5974	86.9	4170	86.9	2656	86.9	1850	86.9	1341	86.9	1136
86.92	6885	86.92	5978	86.92	4168	86.92	2738	86.92	1850	86.92	1403	86.92	1155
86.94	7166	86.94	6164	86.94	4124	86.94	2683	86.94	1774	86.94	1386	86.94	1198
86.96	7122	86.96	6020	86.96	4168	86.96	2669	86.96	1813	86.96	1366	86.96	1212
86.98	7030	86.98	6110	86.98	4338	86.98	2581	86.98	1829	86.98	1360	86.98	1183
87	7105	87	5926	87	4220	87	2669	87	1796	87	1360	87	1130
87.02	7073	87.02	6059	87.02	4233	87.02	2661	87.02	1836	87.02	1350	87.02	1138
87.04	6823	87.04	6107	87.04	4195	87.04	2769	87.04	1868	87.04	1456	87.04	1131
87.06	6778	87.06	5810	87.06	4216	87.06	2619	87.06	1786	87.06	1372	87.06	1152
87.08	6627	87.08	5948	87.08	4188	87.08	2697	87.08	1811	87.08	1342	87.08	1179
87.1	6429	87.1	5564	87.1	4127	87.1	2715	87.1	1768	87.1	1357	87.1	1181
87.12	6232	87.12	5707	87.12	3991	87.12	2607	87.12	1815	87.12	1357	87.12	1171
87.14	6184	87.14	5480	87.14	4031	87.14	2650	87.14	1789	87.14	1365	87.14	1208
87.16	6119	87.16	5292	87.16	3894	87.16	2505	87.16	1735	87.16	1394	87.16	1201
87.18	5836	87.18	5054	87.18	3957	87.18	2580	87.18	1774	87.18	1347	87.18	1154
87.2	5648	87.2	5141	87.2	3968	87.2	2517	87.2	1834	87.2	1343	87.2	1183
87.22	5464	87.22	4919	87.22	3801	87.22	2515	87.22	1755	87.22	1369	87.22	1185
87.24	5251	87.24	4810	87.24	3779	87.24	2505	87.24	1764	87.24	1377	87.24	1194
87.26	5071	87.26	4706	87.26	3488	87.26	2506	87.26	1746	87.26	1318	87.26	1172
87.28	4911	87.28	4438	87.28	3498	87.28	2471	87.28	1739	87.28	1262	87.28	1196
87.3	4800	87.3	4322	87.3	3383	87.3	2408	87.3	1764	87.3	1371	87.3	1194
87.32	4732	87.32	4132	87.32	3230	87.32	2337	87.32	1734	87.32	1290	87.32	1206
87.34	4450	87.34	4062	87.34	3231	87.34	2348	87.34	1723	87.34	1289	87.34	1095
87.36	4222	87.36	3797	87.36	3141	87.36	2234	87.36	1692	87.36	1309	87.36	1111
87.38	3953	87.38	3714	87.38	3090	87.38	2309	87.38	1711	87.38	1321	87.38	1171
87.4	3770	87.4	3645	87.4	2987	87.4	2111	87.4	1706	87.4	1346	87.4	1115
87.42	3540	87.42	3410	87.42	2920	87.42	2230	87.42	1672	87.42	1320	87.42	1165
87.44	3451	87.44	3354	87.44	2764	87.44	2160	87.44	1593	87.44	1318	87.44	1173
87.46	3273	87.46	3150	87.46	2707	87.46	2167	87.46	1604	87.46	1230	87.46	1134
87.48	3140	87.48	3061	87.48	2655	87.48	2166	87.48	1574	87.48	1309	87.48	1175
87.5	3078	87.5	2941	87.5	2505	87.5	2115	87.5	1582	87.5	1330	87.5	1152
87.52	3052	87.52	2876	87.52	2471	87.52	2029	87.52	1526	87.52	1258	87.52	1097
87.54	2867	87.54	2823	87.54	2405	87.54	1934	87.54	1575	87.54	1263	87.54	1139
87.56	2731	87.56	2542	87.56	2337	87.56	1944	87.56	1566	87.56	1254	87.56	1170
87.58	2664	87.58	2667	87.58	2343	87.58	1825	87.58	1570	87.58	1272	87.58	1145
87.6	2531	87.6	2426	87.6	2259	87.6	1792	87.6	1617	87.6	1225	87.6	1146
87.62	2506	87.62	2369	87.62	2168	87.62	1785	87.62	1477	87.62	1281	87.62	1152
87.64	2508	87.64	2309	87.64	2063	87.64	1838	87.64	1520	87.64	1297	87.64	1141
87.66	2337	87.66	2266	87.66	1949	87.66	1779	87.66	1544	87.66	1298	87.66	1118
87.68	2291	87.68	2207	87.68	2006	87.68	1682	87.68	1441	87.68	1223	87.68	1148
87.7	2245	87.7	2219	87.7	1999	87.7	1680	87.7	1463	87.7	1294	87.7	1051
87.72	2265	87.72	2111	87.72	1918	87.72	1690	87.72	1359	87.72	1237	87.72	1134
87.74	2122	87.74	2092	87.74	1824	87.74	1691	87.74	1406	87.74	1165	87.74	1105
87.76	2198	87.76	2089	87.76	1808	87.76	1633	87.76	1400	87.76	1205	87.76	1130
87.78	2140	87.78	2070	87.78	1784	87.78	1582	87.78	1368	87.78	1263	87.78	1036
87.8	2148	87.8	1871	87.8	1737	87.8	1526	87.8	1399	87.8	1231	87.8	1083
87.82	2036	87.82	1967	87.82	1693	87.82	1555	87.82	1356	87.82	1209	87.82	1102
87.84	2037	87.84	1913	87.84	1713	87.84	1473	87.84	1396	87.84	1208	87.84	1077
87.86	1964	87.86	1901	87.86	1751	87.86	1500	87.86	1372	87.86	1212	87.86	1064
87.88	1930	87.88	1858	87.88	1603	87.88	1487	87.88	1326	87.88	1220	87.88	1137
87.9	1846	87.9	1869	87.9	1657	87.9	1455	87.9	1277	87.9	1234	87.9	1031
87.92	1929	87.92	1778	87.92	1659	87.92	1508	87.92	1323	87.92	1229	87.92	1086
87.94	1872	87.94	1861	87.94	1579	87.94	1415	87.94	1282	87.94	1137	87.94	1049
87.96	1856	87.96	1688	87.96	1602	87.96	1380	87.96	1303	87.96	1139	87.96	1076
87.98	1749	87.98	1733	87.98	1582	87.98	1416	87.98	1245	87.98	1169	87.98	1104
88	1854	88	1794	88	1564	88	1330	88	1222	88	1191	88	1062
88.02	1686	88.02	1632	88.02	1617	88.02	1444	88.02	1280	88.02	1224	88.02	1064
88.04	1790	88.04	1643	88.04	1537	88.04	1336	88.04	1268	88.04	1143	88.04	1086
88.06	1687	88.06	1666	88.06	1578	88.06	1326	88.06	1337	88.06	1206	88.06	1113
88.08	1646	88.08	1709	88.08	1485	88.08	1345	88.08	1221	88.08	1116	88.08	1157
88.1	1706	88.1	1662	88.1	1505	88.1	1410	88.1	1200	88.1	1141	88.1	1088
88.12	1645	88.12	1617	88.12	1547	88.12	1250	88.12	1213	88.12	1192	88.12	1093
88.14	1656	88.14	1552	88.14	1434	88.14	1212	88.14	1230	88.14	1106	88.14	1106
88.16	1598	88.16	1591	88.16	1477	88.16	1378	88.16	1197	88.16	1109	88.16	1068
88.18	1615	88.18	1595	88.18	1425	88.18	1330	88.18	1284	88.18	1171	88.18	1037
88.2	1659	88.2	1498	88.2	1505	88.2	1309	88.2	1234	88.2	1125	88.2	1110
88.22	1634	88.22	1503	88.22	1435	88.22	1268	88.22	1171	88.22	1163	88.22	1083
88.24	1618	88.24	1550	88.24	1368	88.24	1383	88.24	1265	88.24	1167	88.24	1086
88.26	1569	88.26	1486	88.26	1399	88.26	1266	88.26	1153	88.26	1154	88.26	1043
88.28	1535	88.28	1616	88.28	1437	88.28	1309	88.28	1231	88.28	1175	88.28	1006
88.3	1579	88.3	1575	88.3	1388	88.3	1281	88.3	1195	88.3	1105	88.3	1074
88.32	1559	88.32	1520	88.32	1434	88.32	1287	88.32	1117	88.32	1151	88.32	1087
88.34	1506	88.34	1607	88.34	1404	88.34	1273	88.34	1181	88.34	1089	88.34	1075
88.36	1472	88.36	1517	88.36	1377	88.36	1283	88.36	1248	88.36	1108	88.36	1054
88.38	1600	88.38	1551	88.38	1422	88.38	1278	88.38	1189	88.38	1132	88.38	1050
88.4	1443	88.4	1424	88.4	1347	88.4	1263	88.4	1138	88.4	1108	88.4	1021
88.42	1416	88.42	1458	88.42	1363	88.42	1273	88.42	1175	88.42	1104	88.42	1099
88.44	1469	88.44	1504	88.44	1405	88.44	1198	88.44	1209	88.44	1159	88.44	1049
88.46	1564	88.46	1425	88.46	1363	88.46	1251	88.46	1263	88.46	1081	88.46	1057
88.48	1494	88.48	1520	88.48	1371	88.48	1239	88.48	1199	88.48	1081	88.48	1066
88.5	1470	88.5	1561	88.5	1316	88.5	1273	88.5	1191	88.5	1087	88.5	1052
88.52	1537	88.52	1419	88.52	1329	88.52	1296	88.52	1141	88.52	1128	88.52	1080
88.54	1485	88.54	1399	88.54	1345	88.54	1220	88.54	1128	88.54	1132	88.54	1025
88.56	1473	88.56	1451	88.56	1298	88.56	1196	88.56	1111	88.56	1091	88.56	1003
88.58	1448	88.58	1468	88.58	1372	88.58	1220	88.58	1171	88.58	1134	88.58	1080
88.6	1451	88.6	1391	88.6	1343	88.6	1271	88.6	1144	88.6	1164	88.6	1054
88.62	1508	88.62	1435	88.62	1330	88.62	1183	88.62	1090	88.62	1097	88.62	980
88.64	1442	88.64	1441	88.64	1283	88.64	1280	88.64	1100	88.64	1088	88.64	1087
88.66	1390	88.66	1448	88.66	1284	88.66	1241	88.66	1147	88.66	1073	88.66	988
88.68	1382	88.68	1432	88.68	1300	88.68	1210	88.68	1119	88.68	1109	88.68	1068
88.7	1350	88.7	1413	88.7	1324	88.7	1222	88.7	1114	88.7	1106	88.7	1053
88.72	1390	88.72	1396	88.72	1308	88.72	1243	88.72	1148	88.72	1135	88.72	1064
88.74	1477	88.74	1373	88.74	1289	88.74	1244	88.74	1146	88.74	1148	88.74	1068
88.76	1399	88.76	1397	88.76	1262	88.76	1184	88.76	1118	88.76	1100	88.76	1049
88.78	1436	88.78	1421	88.78	1331	88.78	1140	88.78	1118	88.78	1068	88.78	1096
88.8	1394	88.8	1353	88.8	1320	88.8	1180	88.8	1144	88.8	1114	88.8	1065
88.82	1382	88.82	1308	88.82	1294	88.82	1212	88.82	1147	88.82	1104	88.82	1041
88.84	1468	88.84	1392	88.84	1315	88.84	1201	88.84	1098	88.84	1047	88.84	996
88.86	1388	88.86	1384	88.86	1299	88.86	1187	88.86	1162	88.86	1136	88.86	969
88.88	1401	88.88	1315	88.88	1289	88.88	1188	88.88	1133	88.88	1068	88.88	1028
88.9	1410	88.9	1329	88.9	1288	88.9	1187	88.9	1136	88.9	1123	88.9	1066
88.92	1323	88.92	1353	88.92	1296	88.92	1190	88.92	1141	88.92	1135	88.92	1040
88.94	1437	88.94	1372	88.94	1238	88.94	1156	88.94	1116	88.94	1083	88.94	1011
88.96	1405	88.96	1376	88.96	1283	88.96	1127	88.96	1127	88.96	1065	88.96	1019
88.98	1301	88.98	1344	88.98	1284	88.98	1223	88.98	1157	88.98	1106	88.98	1003
89	1452	89	1420	89	1293	89	1220	89	1144	89	1104	89	1030
89.02	1377	89.02	1310	89.02	1314	89.02	1184	89.02	1075	89.02	1090	89.02	1036
89.04	1376	89.04	1325	89.04	1253	89.04	1196	89.04	1136	89.04	1054	89.04	977
89.06	1411	89.06	1371	89.06	1238	89.06	1193	89.06	1193	89.06	1047	89.06	1037
89.08	1351	89.08	1315	89.08	1232	89.08	1204	89.08	1161	89.08	1095	89.08	1080
89.1	1408	89.1	1330	89.1	1240	89.1	1219	89.1	1156	89.1	1083	89.1	1072
89.12	1338	89.12	1348	89.12	1227	89.12	1182	89.12	1089	89.12	1093	89.12	1007
89.14	1323	89.14	1336	89.14	1248	89.14	1213	89.14	1079	89.14	1072	89.14	1029
89.16	1353	89.16	1308	89.16	1263	89.16	1111	89.16	1076	89.16	975	89.16	963
89.18	1325	89.18	1321	89.18	1227	89.18	1160	89.18	1092	89.18	1031	89.18	1012
89.2	1352	89.2	1328	89.2	1220	89.2	1156	89.2	1133	89.2	1023	89.2	1017
89.22	1375	89.22	1275	89.22	1257	89.22	1177	89.22	1137	89.22	1034	89.22	1044
89.24	1336	89.24	1285	89.24	1297	89.24	1163	89.24	1119	89.24	1111	89.24	1015
89.26	1331	89.26	1248	89.26	1272	89.26	1200	89.26	1080	89.26	1085	89.26	982
89.28	1326	89.28	1342	89.28	1293	89.28	1187	89.28	1121	89.28	1059	89.28	980
89.3	1324	89.3	1328	89.3	1231	89.3	1200	89.3	1108	89.3	983	89.3	1048
89.32	1338	89.32	1276	89.32	1216	89.32	1151	89.32	1094	89.32	1075	89.32	985
89.34	1302	89.34	1285	89.34	1293	89.34	1156	89.34	1170	89.34	1084	89.34	1041
89.36	1305	89.36	1294	89.36	1208	89.36	1186	89.36	1097	89.36	1024	89.36	1042
89.38	1356	89.38	1216	89.38	1209	89.38	1232	89.38	1143	89.38	994	89.38	1021
89.4	1314	89.4	1294	89.4	1211	89.4	1135	89.4	1146	89.4	1045	89.4	1051
89.42	1282	89.42	1252	89.42	1226	89.42	1169	89.42	1098	89.42	1085	89.42	1032
89.44	1265	89.44	1262	89.44	1195	89.44	1193	89.44	1134	89.44	1081	89.44	967
89.46	1380	89.46	1297	89.46	1246	89.46	1217	89.46	1115	89.46	1125	89.46	994
89.48	1280	89.48	1251	89.48	1205	89.48	1152	89.48	1090	89.48	1114	89.48	1010
89.5	1353	89.5	1309	89.5	1200	89.5	1183	89.5	1103	89.5	1047	89.5	1002
89.52	1325	89.52	1307	89.52	1253	89.52	1142	89.52	1146	89.52	1111	89.52	1055
89.54	1265	89.54	1284	89.54	1214	89.54	1218	89.54	1086	89.54	1130	89.54	993
89.56	1265	89.56	1299	89.56	1188	89.56	1119	89.56	1169	89.56	1112	89.56	958
89.58	1275	89.58	1235	89.58	1218	89.58	1123	89.58	1077	89.58	1095	89.58	1049
89.6	1250	89.6	1253	89.6	1193	89.6	1197	89.6	1147	89.6	1083	89.6	995
89.62	1299	89.62	1365	89.62	1230	89.62	1192	89.62	1098	89.62	1040	89.62	1022
89.64	1285	89.64	1231	89.64	1131	89.64	1162	89.64	1120	89.64	1072	89.64	1045
89.66	1288	89.66	1255	89.66	1290	89.66	1197	89.66	1075	89.66	1126	89.66	1068
89.68	1263	89.68	1249	89.68	1245	89.68	1142	89.68	1095	89.68	1115	89.68	1044
89.7	1278	89.7	1221	89.7	1134	89.7	1162	89.7	1018	89.7	997	89.7	1005
89.72	1341	89.72	1270	89.72	1189	89.72	1177	89.72	1067	89.72	1068	89.72	1051
89.74	1305	89.74	1303	89.74	1218	89.74	1114	89.74	1102	89.74	1076	89.74	1022
89.76	1281	89.76	1146	89.76	1213	89.76	1120	89.76	1103	89.76	1044	89.76	924
89.78	1243	89.78	1176	89.78	1193	89.78	1204	89.78	1053	89.78	1092	89.78	1046
89.8	1264	89.8	1295	89.8	1224	89.8	1072	89.8	1090	89.8	1096	89.8	1032
89.82	1190	89.82	1247	89.82	1212	89.82	1141	89.82	1097	89.82	1085	89.82	1026
89.84	1222	89.84	1255	89.84	1239	89.84	1189	89.84	1087	89.84	1071	89.84	986
89.86	1276	89.86	1132	89.86	1229	89.86	1102	89.86	1142	89.86	1035	89.86	1005
89.88	1206	89.88	1272	89.88	1194	89.88	1147	89.88	1131	89.88	1024	89.88	999
89.9	1240	89.9	1240	89.9	1183	89.9	1163	89.9	1141	89.9	1099	89.9	1032
89.92	1257	89.92	1290	89.92	1158	89.92	1158	89.92	1077	89.92	1086	89.92	1023
89.94	1265	89.94	1300	89.94	1148	89.94	1157	89.94	1089	89.94	1048	89.94	1017
89.96	1230	89.96	1309	89.96	1169	89.96	1144	89.96	1090	89.96	1045	89.96	1022
89.98	1266	89.98	1219	89.98	1113	89.98	1154	89.98	1104	89.98	1081	89.98	1015
90	1249	90	1278	90	1201	90	1122	90	1092	90	1073	90	1022
