# Supplementary material for: Tribological Properties of Nitrate Graphite Foils
Source: Nanomaterials (Basel). 2024 Sep 15;14(18):1499. doi: 10.3390/nano14181499 (PMC11434555; doi:10.3390/nano14181499)
Supplement: Supplementary file 1 [file nanomaterials-14-01499-s001.zip › X-ray data/macrostress/01Hz/over500/dens_16/TD/223.TXT]

Sample	01_500_16_RD
Comments	Psi = 0.000
Filename	C:\Windmax\Data\2024_05_17\223.raw
Goniometer	Ultima IV
Attachment	MPA-ML4 (with gamma) for stress
ScanningMode	2Theta/Theta
ScanningType	FT
X-Ray	40kV/30mA	X-Ray	40kV/30mA	X-Ray	40kV/30mA	X-Ray	40kV/30mA	X-Ray	40kV/30mA	X-Ray	40kV/30mA	X-Ray	40kV/30mA
DivSlit	2/3?�|2/3deg.	DivSlit	2/3?�|2/3deg.	DivSlit	2/3?�|2/3deg.	DivSlit	2/3?�|2/3deg.	DivSlit	2/3?�|2/3deg.	DivSlit	2/3?�|2/3deg.	DivSlit	2/3?�|2/3deg.
DivH.L.Slit	10.00mm	DivH.L.Slit	10.00mm	DivH.L.Slit	10.00mm	DivH.L.Slit	10.00mm	DivH.L.Slit	10.00mm	DivH.L.Slit	10.00mm	DivH.L.Slit	10.00mm
SctSlit	Open	SctSlit	Open	SctSlit	Open	SctSlit	Open	SctSlit	Open	SctSlit	Open	SctSlit	Open
RecSlit	0.30mm	RecSlit	0.30mm	RecSlit	0.30mm	RecSlit	0.30mm	RecSlit	0.30mm	RecSlit	0.30mm	RecSlit	0.30mm
Start	84	Start	84	Start	84	Start	84	Start	84	Start	84	Start	84
Stop	90	Stop	90	Stop	90	Stop	90	Stop	90	Stop	90	Stop	90
Step	0.02	Step	0.02	Step	0.02	Step	0.02	Step	0.02	Step	0.02	Step	0.02
84	1003	84	966	84	971	84	904	84	947	84	911	84	870
84.02	914	84.02	948	84.02	991	84.02	905	84.02	887	84.02	887	84.02	896
84.04	973	84.04	984	84.04	976	84.04	908	84.04	961	84.04	913	84.04	887
84.06	951	84.06	949	84.06	953	84.06	910	84.06	915	84.06	882	84.06	860
84.08	1018	84.08	996	84.08	963	84.08	968	84.08	899	84.08	907	84.08	890
84.1	1072	84.1	1024	84.1	896	84.1	907	84.1	878	84.1	927	84.1	946
84.12	957	84.12	950	84.12	1011	84.12	930	84.12	917	84.12	965	84.12	859
84.14	1020	84.14	1050	84.14	922	84.14	896	84.14	928	84.14	961	84.14	891
84.16	989	84.16	937	84.16	1017	84.16	976	84.16	934	84.16	913	84.16	912
84.18	983	84.18	997	84.18	943	84.18	941	84.18	927	84.18	894	84.18	872
84.2	992	84.2	933	84.2	942	84.2	918	84.2	952	84.2	923	84.2	878
84.22	990	84.22	993	84.22	934	84.22	984	84.22	941	84.22	935	84.22	890
84.24	943	84.24	914	84.24	898	84.24	912	84.24	926	84.24	933	84.24	973
84.26	944	84.26	995	84.26	935	84.26	927	84.26	971	84.26	906	84.26	936
84.28	974	84.28	936	84.28	929	84.28	935	84.28	933	84.28	920	84.28	889
84.3	970	84.3	992	84.3	937	84.3	923	84.3	891	84.3	933	84.3	914
84.32	964	84.32	969	84.32	907	84.32	930	84.32	929	84.32	824	84.32	879
84.34	1044	84.34	1014	84.34	981	84.34	949	84.34	906	84.34	919	84.34	850
84.36	970	84.36	1015	84.36	1007	84.36	907	84.36	958	84.36	956	84.36	849
84.38	1035	84.38	963	84.38	930	84.38	915	84.38	958	84.38	940	84.38	888
84.4	992	84.4	981	84.4	1051	84.4	968	84.4	936	84.4	915	84.4	850
84.42	949	84.42	969	84.42	963	84.42	890	84.42	882	84.42	955	84.42	891
84.44	991	84.44	965	84.44	1009	84.44	933	84.44	897	84.44	871	84.44	882
84.46	1003	84.46	967	84.46	999	84.46	913	84.46	977	84.46	876	84.46	856
84.48	1008	84.48	997	84.48	971	84.48	856	84.48	904	84.48	843	84.48	888
84.5	1008	84.5	977	84.5	1010	84.5	912	84.5	912	84.5	913	84.5	907
84.52	1088	84.52	1010	84.52	958	84.52	929	84.52	930	84.52	870	84.52	879
84.54	979	84.54	993	84.54	967	84.54	968	84.54	938	84.54	902	84.54	845
84.56	978	84.56	989	84.56	944	84.56	883	84.56	868	84.56	881	84.56	909
84.58	996	84.58	986	84.58	1032	84.58	924	84.58	936	84.58	889	84.58	905
84.6	1017	84.6	990	84.6	960	84.6	979	84.6	914	84.6	854	84.6	901
84.62	972	84.62	997	84.62	974	84.62	933	84.62	968	84.62	875	84.62	896
84.64	1022	84.64	950	84.64	974	84.64	910	84.64	920	84.64	889	84.64	943
84.66	940	84.66	1001	84.66	1006	84.66	937	84.66	895	84.66	905	84.66	873
84.68	976	84.68	1015	84.68	1008	84.68	946	84.68	915	84.68	938	84.68	944
84.7	1047	84.7	1077	84.7	983	84.7	923	84.7	935	84.7	920	84.7	898
84.72	1009	84.72	998	84.72	1019	84.72	926	84.72	889	84.72	954	84.72	913
84.74	988	84.74	1010	84.74	986	84.74	932	84.74	885	84.74	925	84.74	876
84.76	998	84.76	949	84.76	950	84.76	897	84.76	926	84.76	835	84.76	917
84.78	1049	84.78	1025	84.78	1001	84.78	911	84.78	886	84.78	903	84.78	868
84.8	1016	84.8	1032	84.8	1050	84.8	995	84.8	922	84.8	909	84.8	871
84.82	979	84.82	1007	84.82	950	84.82	971	84.82	860	84.82	925	84.82	950
84.84	1057	84.84	1036	84.84	999	84.84	933	84.84	872	84.84	908	84.84	881
84.86	1066	84.86	1009	84.86	988	84.86	940	84.86	927	84.86	919	84.86	844
84.88	979	84.88	1050	84.88	981	84.88	944	84.88	880	84.88	871	84.88	874
84.9	1072	84.9	1025	84.9	985	84.9	974	84.9	890	84.9	910	84.9	852
84.92	1026	84.92	959	84.92	973	84.92	934	84.92	906	84.92	878	84.92	896
84.94	1055	84.94	976	84.94	964	84.94	954	84.94	944	84.94	856	84.94	825
84.96	1013	84.96	1011	84.96	955	84.96	919	84.96	905	84.96	906	84.96	920
84.98	1053	84.98	1035	84.98	965	84.98	930	84.98	895	84.98	936	84.98	845
85	1087	85	1023	85	1032	85	883	85	922	85	862	85	930
85.02	1055	85.02	1067	85.02	1042	85.02	953	85.02	888	85.02	876	85.02	882
85.04	1049	85.04	999	85.04	1009	85.04	1034	85.04	889	85.04	905	85.04	918
85.06	1019	85.06	956	85.06	1036	85.06	935	85.06	965	85.06	850	85.06	860
85.08	1025	85.08	1083	85.08	1017	85.08	963	85.08	881	85.08	891	85.08	836
85.1	1100	85.1	1067	85.1	1060	85.1	932	85.1	944	85.1	902	85.1	952
85.12	1105	85.12	1016	85.12	983	85.12	956	85.12	962	85.12	901	85.12	858
85.14	1107	85.14	1039	85.14	1037	85.14	957	85.14	936	85.14	889	85.14	954
85.16	1046	85.16	1087	85.16	961	85.16	955	85.16	878	85.16	876	85.16	931
85.18	1078	85.18	1029	85.18	978	85.18	970	85.18	883	85.18	928	85.18	926
85.2	1050	85.2	1062	85.2	977	85.2	950	85.2	932	85.2	888	85.2	841
85.22	1052	85.22	1042	85.22	1036	85.22	980	85.22	934	85.22	893	85.22	885
85.24	1078	85.24	1065	85.24	1019	85.24	983	85.24	952	85.24	869	85.24	875
85.26	1087	85.26	1078	85.26	1069	85.26	1014	85.26	909	85.26	838	85.26	877
85.28	1035	85.28	1067	85.28	1047	85.28	963	85.28	1006	85.28	928	85.28	901
85.3	1076	85.3	1065	85.3	1067	85.3	979	85.3	941	85.3	880	85.3	860
85.32	1090	85.32	1086	85.32	1023	85.32	951	85.32	916	85.32	924	85.32	890
85.34	1110	85.34	1066	85.34	1026	85.34	1001	85.34	878	85.34	919	85.34	924
85.36	1111	85.36	1097	85.36	1027	85.36	929	85.36	925	85.36	876	85.36	938
85.38	1093	85.38	1121	85.38	1030	85.38	1033	85.38	951	85.38	946	85.38	845
85.4	1134	85.4	1140	85.4	1035	85.4	942	85.4	907	85.4	906	85.4	874
85.42	1084	85.42	1129	85.42	1067	85.42	964	85.42	973	85.42	938	85.42	898
85.44	1031	85.44	1101	85.44	1092	85.44	968	85.44	922	85.44	929	85.44	849
85.46	1086	85.46	1140	85.46	1057	85.46	977	85.46	977	85.46	902	85.46	873
85.48	1099	85.48	1102	85.48	1046	85.48	1019	85.48	911	85.48	875	85.48	890
85.5	1110	85.5	1091	85.5	1008	85.5	980	85.5	943	85.5	923	85.5	840
85.52	1165	85.52	1084	85.52	1063	85.52	1000	85.52	946	85.52	924	85.52	902
85.54	1189	85.54	1093	85.54	1076	85.54	961	85.54	962	85.54	966	85.54	836
85.56	1169	85.56	1095	85.56	1101	85.56	963	85.56	953	85.56	918	85.56	818
85.58	1161	85.58	1156	85.58	1035	85.58	1012	85.58	904	85.58	882	85.58	847
85.6	1161	85.6	1162	85.6	1126	85.6	1032	85.6	938	85.6	906	85.6	865
85.62	1207	85.62	1129	85.62	1054	85.62	969	85.62	948	85.62	827	85.62	851
85.64	1168	85.64	1185	85.64	1055	85.64	1021	85.64	992	85.64	912	85.64	850
85.66	1317	85.66	1187	85.66	1088	85.66	979	85.66	965	85.66	927	85.66	914
85.68	1219	85.68	1188	85.68	1057	85.68	987	85.68	931	85.68	868	85.68	872
85.7	1185	85.7	1176	85.7	1120	85.7	1006	85.7	951	85.7	953	85.7	837
85.72	1260	85.72	1167	85.72	1136	85.72	1020	85.72	944	85.72	908	85.72	854
85.74	1217	85.74	1271	85.74	1148	85.74	1027	85.74	935	85.74	926	85.74	875
85.76	1249	85.76	1262	85.76	1146	85.76	1003	85.76	952	85.76	904	85.76	913
85.78	1330	85.78	1227	85.78	1154	85.78	1009	85.78	969	85.78	963	85.78	918
85.8	1291	85.8	1240	85.8	1172	85.8	1072	85.8	885	85.8	968	85.8	858
85.82	1297	85.82	1238	85.82	1155	85.82	1018	85.82	969	85.82	834	85.82	916
85.84	1277	85.84	1259	85.84	1165	85.84	1041	85.84	973	85.84	960	85.84	885
85.86	1280	85.86	1316	85.86	1190	85.86	1078	85.86	1032	85.86	903	85.86	835
85.88	1292	85.88	1271	85.88	1188	85.88	1120	85.88	964	85.88	934	85.88	895
85.9	1336	85.9	1270	85.9	1208	85.9	1054	85.9	971	85.9	895	85.9	876
85.92	1332	85.92	1320	85.92	1225	85.92	1081	85.92	901	85.92	982	85.92	829
85.94	1373	85.94	1356	85.94	1187	85.94	1139	85.94	1016	85.94	939	85.94	870
85.96	1397	85.96	1381	85.96	1222	85.96	1129	85.96	982	85.96	928	85.96	880
85.98	1411	85.98	1379	85.98	1225	85.98	1159	85.98	964	85.98	958	85.98	975
86	1492	86	1335	86	1243	86	1163	86	1006	86	933	86	887
86.02	1467	86.02	1412	86.02	1280	86.02	1121	86.02	979	86.02	931	86.02	928
86.04	1501	86.04	1385	86.04	1328	86.04	1109	86.04	1024	86.04	964	86.04	866
86.06	1529	86.06	1389	86.06	1370	86.06	1134	86.06	1013	86.06	961	86.06	920
86.08	1504	86.08	1497	86.08	1384	86.08	1162	86.08	1036	86.08	936	86.08	907
86.1	1493	86.1	1451	86.1	1449	86.1	1201	86.1	1005	86.1	998	86.1	936
86.12	1525	86.12	1576	86.12	1379	86.12	1182	86.12	1091	86.12	984	86.12	937
86.14	1586	86.14	1517	86.14	1430	86.14	1207	86.14	1042	86.14	937	86.14	924
86.16	1658	86.16	1524	86.16	1438	86.16	1232	86.16	1111	86.16	982	86.16	937
86.18	1606	86.18	1547	86.18	1417	86.18	1233	86.18	1078	86.18	922	86.18	891
86.2	1564	86.2	1511	86.2	1503	86.2	1208	86.2	1080	86.2	999	86.2	882
86.22	1733	86.22	1735	86.22	1583	86.22	1234	86.22	1114	86.22	926	86.22	941
86.24	1737	86.24	1720	86.24	1490	86.24	1276	86.24	1092	86.24	1002	86.24	915
86.26	1770	86.26	1719	86.26	1451	86.26	1292	86.26	1106	86.26	983	86.26	876
86.28	1844	86.28	1804	86.28	1543	86.28	1361	86.28	1156	86.28	1039	86.28	1000
86.3	1797	86.3	1786	86.3	1642	86.3	1332	86.3	1128	86.3	1008	86.3	996
86.32	1952	86.32	1852	86.32	1570	86.32	1378	86.32	1132	86.32	997	86.32	937
86.34	2092	86.34	1850	86.34	1735	86.34	1382	86.34	1172	86.34	1005	86.34	915
86.36	2001	86.36	1908	86.36	1634	86.36	1371	86.36	1212	86.36	996	86.36	937
86.38	2121	86.38	1960	86.38	1766	86.38	1454	86.38	1193	86.38	1027	86.38	933
86.4	2104	86.4	1985	86.4	1869	86.4	1461	86.4	1174	86.4	1000	86.4	909
86.42	2126	86.42	2215	86.42	1868	86.42	1535	86.42	1138	86.42	1073	86.42	960
86.44	2289	86.44	2168	86.44	1811	86.44	1608	86.44	1270	86.44	1074	86.44	877
86.46	2420	86.46	2160	86.46	1919	86.46	1560	86.46	1361	86.46	1083	86.46	925
86.48	2461	86.48	2369	86.48	2049	86.48	1673	86.48	1289	86.48	1027	86.48	933
86.5	2498	86.5	2433	86.5	2138	86.5	1672	86.5	1342	86.5	1104	86.5	932
86.52	2473	86.52	2412	86.52	2118	86.52	1723	86.52	1294	86.52	1100	86.52	955
86.54	2587	86.54	2658	86.54	2127	86.54	1740	86.54	1330	86.54	1137	86.54	999
86.56	2765	86.56	2570	86.56	2251	86.56	1745	86.56	1350	86.56	1036	86.56	909
86.58	2801	86.58	2833	86.58	2258	86.58	1737	86.58	1380	86.58	1199	86.58	925
86.6	2895	86.6	2820	86.6	2360	86.6	1825	86.6	1412	86.6	1134	86.6	999
86.62	3239	86.62	2915	86.62	2507	86.62	2051	86.62	1484	86.62	1141	86.62	942
86.64	3174	86.64	2950	86.64	2599	86.64	1892	86.64	1495	86.64	1100	86.64	958
86.66	3294	86.66	3143	86.66	2632	86.66	2047	86.66	1427	86.66	1154	86.66	982
86.68	3428	86.68	3363	86.68	2681	86.68	2059	86.68	1550	86.68	1126	86.68	1008
86.7	3663	86.7	3303	86.7	2929	86.7	2080	86.7	1512	86.7	1149	86.7	961
86.72	3748	86.72	3588	86.72	2902	86.72	2134	86.72	1528	86.72	1214	86.72	957
86.74	3828	86.74	3675	86.74	3062	86.74	2207	86.74	1511	86.74	1167	86.74	997
86.76	4024	86.76	3819	86.76	3020	86.76	2221	86.76	1513	86.76	1180	86.76	1040
86.78	4178	86.78	3988	86.78	3133	86.78	2226	86.78	1557	86.78	1145	86.78	1000
86.8	4272	86.8	4153	86.8	3322	86.8	2214	86.8	1602	86.8	1136	86.8	917
86.82	4543	86.82	4151	86.82	3147	86.82	2303	86.82	1566	86.82	1144	86.82	1006
86.84	4671	86.84	4313	86.84	3329	86.84	2286	86.84	1618	86.84	1177	86.84	1020
86.86	4758	86.86	4546	86.86	3419	86.86	2374	86.86	1636	86.86	1129	86.86	1018
86.88	4831	86.88	4450	86.88	3452	86.88	2366	86.88	1636	86.88	1219	86.88	954
86.9	5061	86.9	4526	86.9	3444	86.9	2421	86.9	1721	86.9	1196	86.9	939
86.92	4961	86.92	4804	86.92	3483	86.92	2419	86.92	1604	86.92	1177	86.92	981
86.94	5146	86.94	4635	86.94	3475	86.94	2480	86.94	1605	86.94	1189	86.94	988
86.96	5104	86.96	4734	86.96	3516	86.96	2338	86.96	1642	86.96	1204	86.96	1012
86.98	5064	86.98	4713	86.98	3639	86.98	2442	86.98	1692	86.98	1216	86.98	990
87	5287	87	4726	87	3592	87	2410	87	1640	87	1149	87	992
87.02	4974	87.02	4587	87.02	3524	87.02	2427	87.02	1552	87.02	1219	87.02	974
87.04	5074	87.04	4445	87.04	3597	87.04	2325	87.04	1697	87.04	1256	87.04	1020
87.06	4930	87.06	4509	87.06	3408	87.06	2349	87.06	1599	87.06	1159	87.06	1000
87.08	4897	87.08	4488	87.08	3326	87.08	2369	87.08	1608	87.08	1206	87.08	968
87.1	4745	87.1	4224	87.1	3315	87.1	2297	87.1	1605	87.1	1172	87.1	996
87.12	4562	87.12	4168	87.12	3336	87.12	2413	87.12	1596	87.12	1238	87.12	959
87.14	4393	87.14	4162	87.14	3195	87.14	2324	87.14	1550	87.14	1233	87.14	969
87.16	4263	87.16	4053	87.16	3172	87.16	2278	87.16	1617	87.16	1187	87.16	1004
87.18	4232	87.18	3899	87.18	3104	87.18	2158	87.18	1625	87.18	1186	87.18	971
87.2	4148	87.2	3822	87.2	2948	87.2	2151	87.2	1584	87.2	1183	87.2	944
87.22	3889	87.22	3715	87.22	2851	87.22	2154	87.22	1551	87.22	1191	87.22	966
87.24	3916	87.24	3635	87.24	2849	87.24	2081	87.24	1581	87.24	1136	87.24	957
87.26	3776	87.26	3517	87.26	2727	87.26	2002	87.26	1584	87.26	1155	87.26	926
87.28	3704	87.28	3198	87.28	2748	87.28	2039	87.28	1453	87.28	1136	87.28	988
87.3	3461	87.3	3191	87.3	2443	87.3	1859	87.3	1483	87.3	1183	87.3	936
87.32	3231	87.32	3054	87.32	2546	87.32	1885	87.32	1406	87.32	1131	87.32	949
87.34	3180	87.34	2943	87.34	2404	87.34	1800	87.34	1376	87.34	1077	87.34	910
87.36	2975	87.36	2829	87.36	2262	87.36	1793	87.36	1322	87.36	1062	87.36	952
87.38	2961	87.38	2706	87.38	2245	87.38	1740	87.38	1391	87.38	1111	87.38	964
87.4	2733	87.4	2558	87.4	2104	87.4	1648	87.4	1321	87.4	1019	87.4	941
87.42	2663	87.42	2436	87.42	2115	87.42	1640	87.42	1318	87.42	1138	87.42	901
87.44	2513	87.44	2343	87.44	2020	87.44	1687	87.44	1275	87.44	1037	87.44	947
87.46	2372	87.46	2295	87.46	1976	87.46	1594	87.46	1254	87.46	1073	87.46	930
87.48	2342	87.48	2173	87.48	1923	87.48	1546	87.48	1241	87.48	1050	87.48	853
87.5	2196	87.5	2197	87.5	1887	87.5	1492	87.5	1194	87.5	1044	87.5	882
87.52	2127	87.52	2099	87.52	1871	87.52	1475	87.52	1257	87.52	1038	87.52	883
87.54	2166	87.54	1978	87.54	1746	87.54	1414	87.54	1230	87.54	937	87.54	880
87.56	2011	87.56	2007	87.56	1782	87.56	1437	87.56	1194	87.56	1046	87.56	929
87.58	1946	87.58	1867	87.58	1629	87.58	1382	87.58	1123	87.58	940	87.58	854
87.6	1819	87.6	1828	87.6	1595	87.6	1355	87.6	1197	87.6	985	87.6	956
87.62	1865	87.62	1715	87.62	1610	87.62	1288	87.62	1128	87.62	953	87.62	926
87.64	1730	87.64	1799	87.64	1501	87.64	1285	87.64	1086	87.64	958	87.64	883
87.66	1716	87.66	1703	87.66	1468	87.66	1289	87.66	1104	87.66	996	87.66	880
87.68	1687	87.68	1641	87.68	1445	87.68	1269	87.68	1046	87.68	948	87.68	859
87.7	1638	87.7	1576	87.7	1362	87.7	1217	87.7	1065	87.7	942	87.7	885
87.72	1561	87.72	1581	87.72	1389	87.72	1235	87.72	1012	87.72	932	87.72	894
87.74	1617	87.74	1505	87.74	1404	87.74	1112	87.74	1054	87.74	908	87.74	805
87.76	1645	87.76	1586	87.76	1367	87.76	1207	87.76	1046	87.76	964	87.76	816
87.78	1523	87.78	1467	87.78	1295	87.78	1187	87.78	1014	87.78	864	87.78	854
87.8	1465	87.8	1351	87.8	1303	87.8	1145	87.8	1026	87.8	925	87.8	876
87.82	1440	87.82	1393	87.82	1309	87.82	1130	87.82	1002	87.82	920	87.82	866
87.84	1471	87.84	1382	87.84	1282	87.84	1132	87.84	1006	87.84	955	87.84	841
87.86	1448	87.86	1347	87.86	1280	87.86	1144	87.86	1060	87.86	953	87.86	887
87.88	1410	87.88	1350	87.88	1212	87.88	1050	87.88	1018	87.88	863	87.88	835
87.9	1361	87.9	1386	87.9	1206	87.9	1059	87.9	937	87.9	899	87.9	800
87.92	1347	87.92	1389	87.92	1221	87.92	1092	87.92	985	87.92	895	87.92	824
87.94	1403	87.94	1355	87.94	1190	87.94	1065	87.94	1021	87.94	899	87.94	834
87.96	1306	87.96	1268	87.96	1104	87.96	1168	87.96	950	87.96	869	87.96	770
87.98	1313	87.98	1331	87.98	1165	87.98	1049	87.98	981	87.98	928	87.98	814
88	1367	88	1266	88	1069	88	1027	88	964	88	872	88	797
88.02	1296	88.02	1243	88.02	1161	88.02	1084	88.02	949	88.02	887	88.02	868
88.04	1287	88.04	1219	88.04	1133	88.04	1029	88.04	912	88.04	835	88.04	897
88.06	1252	88.06	1177	88.06	1086	88.06	1046	88.06	950	88.06	885	88.06	795
88.08	1230	88.08	1206	88.08	1151	88.08	986	88.08	899	88.08	854	88.08	817
88.1	1205	88.1	1222	88.1	1127	88.1	993	88.1	935	88.1	825	88.1	840
88.12	1210	88.12	1193	88.12	1087	88.12	994	88.12	935	88.12	872	88.12	855
88.14	1236	88.14	1192	88.14	1109	88.14	1052	88.14	966	88.14	852	88.14	873
88.16	1195	88.16	1098	88.16	1129	88.16	1033	88.16	871	88.16	838	88.16	841
88.18	1153	88.18	1178	88.18	1052	88.18	995	88.18	878	88.18	846	88.18	827
88.2	1233	88.2	1201	88.2	1053	88.2	941	88.2	887	88.2	839	88.2	826
88.22	1179	88.22	1129	88.22	1063	88.22	992	88.22	981	88.22	840	88.22	863
88.24	1142	88.24	1127	88.24	1110	88.24	944	88.24	910	88.24	848	88.24	838
88.26	1124	88.26	1099	88.26	1023	88.26	967	88.26	926	88.26	893	88.26	804
88.28	1104	88.28	1160	88.28	1017	88.28	960	88.28	865	88.28	826	88.28	792
88.3	1084	88.3	1061	88.3	1018	88.3	972	88.3	834	88.3	853	88.3	809
88.32	1156	88.32	1074	88.32	1036	88.32	944	88.32	868	88.32	919	88.32	839
88.34	1112	88.34	1206	88.34	1080	88.34	938	88.34	874	88.34	837	88.34	784
88.36	1111	88.36	1111	88.36	997	88.36	1015	88.36	876	88.36	838	88.36	814
88.38	1141	88.38	1063	88.38	1019	88.38	970	88.38	847	88.38	820	88.38	839
88.4	1124	88.4	1075	88.4	1037	88.4	1033	88.4	917	88.4	869	88.4	797
88.42	1082	88.42	1085	88.42	1050	88.42	904	88.42	852	88.42	859	88.42	816
88.44	1119	88.44	1057	88.44	1012	88.44	912	88.44	933	88.44	808	88.44	823
88.46	1078	88.46	1091	88.46	995	88.46	919	88.46	885	88.46	838	88.46	856
88.48	1079	88.48	1028	88.48	1003	88.48	955	88.48	851	88.48	856	88.48	784
88.5	1083	88.5	1055	88.5	1018	88.5	948	88.5	928	88.5	837	88.5	798
88.52	1054	88.52	1040	88.52	985	88.52	954	88.52	866	88.52	881	88.52	860
88.54	1075	88.54	1068	88.54	1022	88.54	900	88.54	840	88.54	820	88.54	804
88.56	1093	88.56	1022	88.56	984	88.56	917	88.56	869	88.56	823	88.56	803
88.58	1031	88.58	1047	88.58	1006	88.58	900	88.58	918	88.58	863	88.58	793
88.6	1002	88.6	1089	88.6	1060	88.6	962	88.6	879	88.6	865	88.6	788
88.62	1081	88.62	1047	88.62	982	88.62	942	88.62	839	88.62	820	88.62	821
88.64	1042	88.64	1042	88.64	1006	88.64	891	88.64	892	88.64	827	88.64	731
88.66	1017	88.66	1002	88.66	954	88.66	906	88.66	913	88.66	794	88.66	879
88.68	1060	88.68	996	88.68	996	88.68	916	88.68	860	88.68	849	88.68	773
88.7	1088	88.7	1011	88.7	980	88.7	941	88.7	834	88.7	818	88.7	783
88.72	1012	88.72	1017	88.72	989	88.72	947	88.72	904	88.72	843	88.72	839
88.74	1022	88.74	1021	88.74	947	88.74	922	88.74	864	88.74	837	88.74	816
88.76	1049	88.76	992	88.76	924	88.76	933	88.76	868	88.76	900	88.76	820
88.78	1054	88.78	994	88.78	966	88.78	933	88.78	833	88.78	806	88.78	768
88.8	1021	88.8	993	88.8	932	88.8	869	88.8	817	88.8	840	88.8	782
88.82	983	88.82	1016	88.82	979	88.82	891	88.82	865	88.82	787	88.82	805
88.84	1048	88.84	992	88.84	980	88.84	926	88.84	845	88.84	832	88.84	836
88.86	1049	88.86	1003	88.86	951	88.86	868	88.86	838	88.86	815	88.86	814
88.88	1025	88.88	988	88.88	960	88.88	900	88.88	878	88.88	802	88.88	751
88.9	1013	88.9	998	88.9	993	88.9	919	88.9	819	88.9	841	88.9	764
88.92	980	88.92	945	88.92	867	88.92	907	88.92	867	88.92	797	88.92	783
88.94	969	88.94	969	88.94	945	88.94	909	88.94	887	88.94	811	88.94	814
88.96	967	88.96	992	88.96	935	88.96	829	88.96	839	88.96	776	88.96	840
88.98	966	88.98	991	88.98	901	88.98	940	88.98	821	88.98	836	88.98	812
89	963	89	976	89	907	89	920	89	853	89	801	89	761
89.02	984	89.02	1018	89.02	957	89.02	854	89.02	824	89.02	793	89.02	816
89.04	956	89.04	965	89.04	886	89.04	938	89.04	835	89.04	846	89.04	762
89.06	973	89.06	974	89.06	965	89.06	886	89.06	852	89.06	790	89.06	750
89.08	1007	89.08	912	89.08	941	89.08	902	89.08	856	89.08	790	89.08	816
89.1	963	89.1	945	89.1	931	89.1	887	89.1	806	89.1	822	89.1	724
89.12	985	89.12	947	89.12	967	89.12	833	89.12	806	89.12	803	89.12	806
89.14	957	89.14	973	89.14	920	89.14	885	89.14	846	89.14	792	89.14	811
89.16	952	89.16	979	89.16	926	89.16	871	89.16	862	89.16	844	89.16	818
89.18	943	89.18	991	89.18	950	89.18	840	89.18	818	89.18	826	89.18	831
89.2	956	89.2	1022	89.2	900	89.2	825	89.2	885	89.2	835	89.2	737
89.22	976	89.22	944	89.22	897	89.22	860	89.22	825	89.22	852	89.22	762
89.24	919	89.24	965	89.24	895	89.24	951	89.24	850	89.24	855	89.24	777
89.26	899	89.26	954	89.26	941	89.26	882	89.26	787	89.26	860	89.26	816
89.28	997	89.28	925	89.28	948	89.28	898	89.28	865	89.28	877	89.28	774
89.3	902	89.3	966	89.3	928	89.3	826	89.3	830	89.3	840	89.3	780
89.32	973	89.32	936	89.32	918	89.32	890	89.32	831	89.32	801	89.32	810
89.34	932	89.34	934	89.34	893	89.34	866	89.34	832	89.34	811	89.34	809
89.36	990	89.36	874	89.36	865	89.36	844	89.36	860	89.36	819	89.36	787
89.38	990	89.38	940	89.38	891	89.38	873	89.38	875	89.38	802	89.38	814
89.4	967	89.4	892	89.4	913	89.4	877	89.4	804	89.4	838	89.4	759
89.42	948	89.42	920	89.42	976	89.42	866	89.42	838	89.42	797	89.42	807
89.44	903	89.44	969	89.44	932	89.44	872	89.44	794	89.44	797	89.44	808
89.46	915	89.46	947	89.46	863	89.46	857	89.46	935	89.46	820	89.46	773
89.48	1027	89.48	896	89.48	893	89.48	851	89.48	801	89.48	800	89.48	829
89.5	906	89.5	973	89.5	906	89.5	872	89.5	892	89.5	851	89.5	727
89.52	923	89.52	939	89.52	893	89.52	839	89.52	822	89.52	827	89.52	792
89.54	968	89.54	897	89.54	914	89.54	835	89.54	869	89.54	843	89.54	765
89.56	929	89.56	924	89.56	907	89.56	820	89.56	806	89.56	774	89.56	796
89.58	986	89.58	951	89.58	869	89.58	851	89.58	860	89.58	818	89.58	763
89.6	1002	89.6	931	89.6	849	89.6	835	89.6	859	89.6	796	89.6	815
89.62	908	89.62	937	89.62	852	89.62	857	89.62	807	89.62	840	89.62	778
89.64	991	89.64	965	89.64	915	89.64	836	89.64	835	89.64	814	89.64	829
89.66	962	89.66	859	89.66	880	89.66	876	89.66	831	89.66	813	89.66	746
89.68	960	89.68	921	89.68	881	89.68	867	89.68	814	89.68	802	89.68	777
89.7	883	89.7	922	89.7	933	89.7	852	89.7	812	89.7	850	89.7	814
89.72	885	89.72	942	89.72	911	89.72	837	89.72	893	89.72	784	89.72	770
89.74	960	89.74	964	89.74	861	89.74	858	89.74	837	89.74	843	89.74	815
89.76	879	89.76	935	89.76	863	89.76	811	89.76	822	89.76	810	89.76	727
89.78	916	89.78	900	89.78	840	89.78	836	89.78	872	89.78	820	89.78	838
89.8	923	89.8	898	89.8	897	89.8	862	89.8	853	89.8	775	89.8	768
89.82	932	89.82	920	89.82	855	89.82	867	89.82	850	89.82	724	89.82	867
89.84	960	89.84	859	89.84	891	89.84	883	89.84	782	89.84	808	89.84	756
89.86	913	89.86	905	89.86	859	89.86	842	89.86	846	89.86	826	89.86	828
89.88	906	89.88	878	89.88	873	89.88	814	89.88	763	89.88	750	89.88	789
89.9	874	89.9	896	89.9	862	89.9	877	89.9	849	89.9	792	89.9	750
89.92	937	89.92	948	89.92	885	89.92	874	89.92	850	89.92	797	89.92	794
89.94	900	89.94	860	89.94	852	89.94	838	89.94	827	89.94	869	89.94	772
89.96	922	89.96	912	89.96	838	89.96	876	89.96	826	89.96	793	89.96	775
89.98	878	89.98	926	89.98	870	89.98	890	89.98	808	89.98	823	89.98	794
90	894	90	904	90	888	90	876	90	780	90	798	90	714
