# Supplementary material for: Tribological Properties of Nitrate Graphite Foils
Source: Nanomaterials (Basel). 2024 Sep 15;14(18):1499. doi: 10.3390/nano14181499 (PMC11434555; doi:10.3390/nano14181499)
Supplement: Supplementary file 1 [file nanomaterials-14-01499-s001.zip › X-ray data/macrostress/1Hz/160-200/dens_10/RD/126.TXT]

Sample	1_160_10_TD
Comments	Psi = 0.000
Filename	C:\Windmax\Data\2024_05_03\126.raw
Goniometer	Ultima IV
Attachment	MPA-ML4 (with gamma) for stress
ScanningMode	2Theta/Theta
ScanningType	FT
X-Ray	40kV/30mA	X-Ray	40kV/30mA	X-Ray	40kV/30mA	X-Ray	40kV/30mA	X-Ray	40kV/30mA	X-Ray	40kV/30mA	X-Ray	40kV/30mA
DivSlit	2/3?�|2/3deg.	DivSlit	2/3?�|2/3deg.	DivSlit	2/3?�|2/3deg.	DivSlit	2/3?�|2/3deg.	DivSlit	2/3?�|2/3deg.	DivSlit	2/3?�|2/3deg.	DivSlit	2/3?�|2/3deg.
DivH.L.Slit	10.00mm	DivH.L.Slit	10.00mm	DivH.L.Slit	10.00mm	DivH.L.Slit	10.00mm	DivH.L.Slit	10.00mm	DivH.L.Slit	10.00mm	DivH.L.Slit	10.00mm
SctSlit	Open	SctSlit	Open	SctSlit	Open	SctSlit	Open	SctSlit	Open	SctSlit	Open	SctSlit	Open
RecSlit	0.30mm	RecSlit	0.30mm	RecSlit	0.30mm	RecSlit	0.30mm	RecSlit	0.30mm	RecSlit	0.30mm	RecSlit	0.30mm
Start	84	Start	84	Start	84	Start	84	Start	84	Start	84	Start	84
Stop	90	Stop	90	Stop	90	Stop	90	Stop	90	Stop	90	Stop	90
Step	0.02	Step	0.02	Step	0.02	Step	0.02	Step	0.02	Step	0.02	Step	0.02
84	1187	84	1128	84	1087	84	1049	84	1009	84	969	84	993
84.02	1146	84.02	1118	84.02	1061	84.02	1047	84.02	1031	84.02	1054	84.02	982
84.04	1146	84.04	1106	84.04	1139	84.04	1103	84.04	1041	84.04	1059	84.04	943
84.06	1125	84.06	1169	84.06	1082	84.06	1044	84.06	1035	84.06	990	84.06	995
84.08	1127	84.08	1148	84.08	1083	84.08	1030	84.08	994	84.08	979	84.08	1018
84.1	1106	84.1	1117	84.1	1112	84.1	1103	84.1	1032	84.1	994	84.1	992
84.12	1098	84.12	1104	84.12	1072	84.12	1119	84.12	1019	84.12	996	84.12	994
84.14	1151	84.14	1145	84.14	1104	84.14	1075	84.14	1009	84.14	1027	84.14	1001
84.16	1129	84.16	1165	84.16	1136	84.16	1046	84.16	1089	84.16	1020	84.16	981
84.18	1146	84.18	1093	84.18	1164	84.18	1056	84.18	1051	84.18	1034	84.18	986
84.2	1071	84.2	1138	84.2	1092	84.2	1064	84.2	1111	84.2	997	84.2	978
84.22	1082	84.22	1190	84.22	1074	84.22	1085	84.22	1067	84.22	1040	84.22	942
84.24	1130	84.24	1165	84.24	1069	84.24	1109	84.24	1031	84.24	973	84.24	961
84.26	1147	84.26	1147	84.26	1089	84.26	1096	84.26	1005	84.26	1029	84.26	1026
84.28	1136	84.28	1104	84.28	1074	84.28	1008	84.28	1045	84.28	1050	84.28	920
84.3	1109	84.3	1111	84.3	1093	84.3	1022	84.3	1067	84.3	1036	84.3	1036
84.32	1160	84.32	1169	84.32	1129	84.32	1080	84.32	1011	84.32	981	84.32	993
84.34	1121	84.34	1066	84.34	1113	84.34	1027	84.34	1020	84.34	1026	84.34	1031
84.36	1100	84.36	1162	84.36	1089	84.36	1036	84.36	987	84.36	1025	84.36	966
84.38	1073	84.38	1142	84.38	1168	84.38	1049	84.38	1099	84.38	1003	84.38	994
84.4	1133	84.4	1119	84.4	1137	84.4	1095	84.4	1029	84.4	1042	84.4	950
84.42	1167	84.42	1127	84.42	1124	84.42	1056	84.42	1044	84.42	982	84.42	972
84.44	1180	84.44	1122	84.44	1168	84.44	1092	84.44	1089	84.44	998	84.44	968
84.46	1135	84.46	1170	84.46	1118	84.46	1063	84.46	1000	84.46	1006	84.46	939
84.48	1107	84.48	1118	84.48	1144	84.48	1066	84.48	1015	84.48	997	84.48	975
84.5	1149	84.5	1123	84.5	1114	84.5	1078	84.5	1051	84.5	969	84.5	965
84.52	1156	84.52	1168	84.52	1086	84.52	1029	84.52	1045	84.52	1060	84.52	921
84.54	1111	84.54	1163	84.54	1149	84.54	1098	84.54	1060	84.54	999	84.54	1010
84.56	1102	84.56	1177	84.56	1041	84.56	1074	84.56	981	84.56	1033	84.56	954
84.58	1160	84.58	1154	84.58	1090	84.58	1080	84.58	1038	84.58	993	84.58	991
84.6	1149	84.6	1096	84.6	1135	84.6	1030	84.6	1004	84.6	1038	84.6	921
84.62	1104	84.62	1152	84.62	1085	84.62	1133	84.62	1075	84.62	983	84.62	1021
84.64	1207	84.64	1140	84.64	1165	84.64	1013	84.64	1030	84.64	995	84.64	944
84.66	1142	84.66	1119	84.66	1147	84.66	1092	84.66	1090	84.66	983	84.66	994
84.68	1150	84.68	1142	84.68	1095	84.68	1024	84.68	1035	84.68	1025	84.68	947
84.7	1185	84.7	1163	84.7	1130	84.7	1060	84.7	1081	84.7	1016	84.7	1010
84.72	1146	84.72	1140	84.72	1119	84.72	1053	84.72	1028	84.72	1005	84.72	935
84.74	1117	84.74	1182	84.74	1132	84.74	1122	84.74	1053	84.74	977	84.74	999
84.76	1164	84.76	1199	84.76	1105	84.76	1055	84.76	1039	84.76	1013	84.76	942
84.78	1193	84.78	1125	84.78	1085	84.78	1051	84.78	1115	84.78	1006	84.78	954
84.8	1117	84.8	1164	84.8	1079	84.8	1052	84.8	1048	84.8	1019	84.8	989
84.82	1072	84.82	1143	84.82	1135	84.82	1097	84.82	1107	84.82	991	84.82	967
84.84	1179	84.84	1139	84.84	1125	84.84	1116	84.84	1102	84.84	966	84.84	1010
84.86	1162	84.86	1084	84.86	1141	84.86	1056	84.86	1028	84.86	987	84.86	968
84.88	1210	84.88	1199	84.88	1133	84.88	1060	84.88	1024	84.88	957	84.88	936
84.9	1217	84.9	1217	84.9	1137	84.9	1032	84.9	1086	84.9	1002	84.9	978
84.92	1172	84.92	1162	84.92	1167	84.92	1089	84.92	1032	84.92	1082	84.92	974
84.94	1178	84.94	1125	84.94	1124	84.94	1061	84.94	1052	84.94	1065	84.94	959
84.96	1156	84.96	1156	84.96	1123	84.96	1060	84.96	1092	84.96	970	84.96	918
84.98	1236	84.98	1210	84.98	1115	84.98	1118	84.98	1057	84.98	989	84.98	956
85	1157	85	1205	85	1186	85	1165	85	1069	85	1022	85	993
85.02	1182	85.02	1213	85.02	1118	85.02	1205	85.02	1132	85.02	1006	85.02	996
85.04	1188	85.04	1226	85.04	1115	85.04	1079	85.04	1057	85.04	1034	85.04	1009
85.06	1182	85.06	1209	85.06	1110	85.06	1091	85.06	1050	85.06	1048	85.06	944
85.08	1199	85.08	1123	85.08	1158	85.08	1157	85.08	1091	85.08	985	85.08	963
85.1	1253	85.1	1243	85.1	1192	85.1	1122	85.1	1077	85.1	1029	85.1	1016
85.12	1181	85.12	1168	85.12	1155	85.12	1160	85.12	1097	85.12	1080	85.12	942
85.14	1232	85.14	1123	85.14	1135	85.14	1098	85.14	1061	85.14	1021	85.14	1027
85.16	1299	85.16	1272	85.16	1194	85.16	1086	85.16	1029	85.16	1073	85.16	965
85.18	1194	85.18	1217	85.18	1191	85.18	1090	85.18	1100	85.18	986	85.18	963
85.2	1207	85.2	1233	85.2	1198	85.2	1123	85.2	1029	85.2	1021	85.2	942
85.22	1180	85.22	1174	85.22	1105	85.22	1077	85.22	1054	85.22	1038	85.22	948
85.24	1221	85.24	1197	85.24	1210	85.24	1145	85.24	1088	85.24	1009	85.24	1035
85.26	1217	85.26	1170	85.26	1173	85.26	1068	85.26	1045	85.26	1034	85.26	997
85.28	1225	85.28	1212	85.28	1081	85.28	1039	85.28	1049	85.28	1013	85.28	959
85.3	1218	85.3	1125	85.3	1167	85.3	1066	85.3	1027	85.3	1024	85.3	959
85.32	1191	85.32	1211	85.32	1267	85.32	1155	85.32	1107	85.32	1070	85.32	1000
85.34	1207	85.34	1261	85.34	1142	85.34	1117	85.34	1047	85.34	1039	85.34	967
85.36	1274	85.36	1245	85.36	1226	85.36	1142	85.36	1125	85.36	1027	85.36	968
85.38	1258	85.38	1295	85.38	1118	85.38	1098	85.38	1122	85.38	1047	85.38	907
85.4	1252	85.4	1213	85.4	1229	85.4	1186	85.4	1095	85.4	979	85.4	976
85.42	1214	85.42	1244	85.42	1179	85.42	1150	85.42	1065	85.42	963	85.42	970
85.44	1286	85.44	1230	85.44	1214	85.44	1153	85.44	1097	85.44	1079	85.44	969
85.46	1242	85.46	1291	85.46	1184	85.46	1110	85.46	1043	85.46	1049	85.46	995
85.48	1305	85.48	1259	85.48	1219	85.48	1169	85.48	1021	85.48	1040	85.48	991
85.5	1259	85.5	1246	85.5	1181	85.5	1106	85.5	1091	85.5	1024	85.5	972
85.52	1353	85.52	1322	85.52	1202	85.52	1149	85.52	1084	85.52	1001	85.52	975
85.54	1316	85.54	1289	85.54	1207	85.54	1144	85.54	1069	85.54	1082	85.54	1054
85.56	1325	85.56	1373	85.56	1241	85.56	1161	85.56	1045	85.56	960	85.56	996
85.58	1368	85.58	1276	85.58	1196	85.58	1151	85.58	1079	85.58	1024	85.58	974
85.6	1266	85.6	1266	85.6	1255	85.6	1152	85.6	1095	85.6	1068	85.6	928
85.62	1286	85.62	1258	85.62	1281	85.62	1176	85.62	1068	85.62	1037	85.62	1018
85.64	1381	85.64	1337	85.64	1206	85.64	1166	85.64	1070	85.64	1043	85.64	973
85.66	1325	85.66	1275	85.66	1293	85.66	1107	85.66	1075	85.66	1033	85.66	1006
85.68	1362	85.68	1318	85.68	1261	85.68	1132	85.68	1167	85.68	1046	85.68	970
85.7	1352	85.7	1412	85.7	1238	85.7	1116	85.7	1066	85.7	1072	85.7	988
85.72	1310	85.72	1308	85.72	1229	85.72	1227	85.72	1082	85.72	1062	85.72	985
85.74	1384	85.74	1331	85.74	1241	85.74	1277	85.74	1029	85.74	1088	85.74	958
85.76	1365	85.76	1453	85.76	1287	85.76	1220	85.76	1118	85.76	1049	85.76	1037
85.78	1336	85.78	1334	85.78	1357	85.78	1201	85.78	1118	85.78	1030	85.78	1065
85.8	1436	85.8	1454	85.8	1356	85.8	1234	85.8	1093	85.8	1092	85.8	959
85.82	1336	85.82	1416	85.82	1316	85.82	1220	85.82	1139	85.82	1044	85.82	978
85.84	1352	85.84	1321	85.84	1248	85.84	1194	85.84	1155	85.84	1046	85.84	1029
85.86	1462	85.86	1471	85.86	1307	85.86	1240	85.86	1150	85.86	1071	85.86	971
85.88	1456	85.88	1390	85.88	1351	85.88	1223	85.88	1138	85.88	1016	85.88	998
85.9	1464	85.9	1390	85.9	1411	85.9	1234	85.9	1117	85.9	1040	85.9	984
85.92	1453	85.92	1498	85.92	1326	85.92	1224	85.92	1111	85.92	1090	85.92	977
85.94	1573	85.94	1449	85.94	1378	85.94	1260	85.94	1185	85.94	1052	85.94	978
85.96	1509	85.96	1492	85.96	1332	85.96	1260	85.96	1171	85.96	1005	85.96	982
85.98	1535	85.98	1480	85.98	1492	85.98	1270	85.98	1208	85.98	1045	85.98	1010
86	1547	86	1455	86	1427	86	1236	86	1157	86	1074	86	1056
86.02	1507	86.02	1531	86.02	1400	86.02	1266	86.02	1138	86.02	1059	86.02	1010
86.04	1529	86.04	1548	86.04	1517	86.04	1359	86.04	1161	86.04	1032	86.04	991
86.06	1580	86.06	1582	86.06	1384	86.06	1298	86.06	1180	86.06	1119	86.06	1011
86.08	1666	86.08	1550	86.08	1372	86.08	1369	86.08	1233	86.08	1107	86.08	1007
86.1	1697	86.1	1544	86.1	1477	86.1	1344	86.1	1211	86.1	1129	86.1	1073
86.12	1675	86.12	1644	86.12	1534	86.12	1319	86.12	1188	86.12	1090	86.12	974
86.14	1688	86.14	1637	86.14	1504	86.14	1345	86.14	1129	86.14	1138	86.14	946
86.16	1636	86.16	1614	86.16	1581	86.16	1336	86.16	1239	86.16	1125	86.16	992
86.18	1710	86.18	1682	86.18	1577	86.18	1356	86.18	1244	86.18	1160	86.18	1005
86.2	1686	86.2	1697	86.2	1597	86.2	1476	86.2	1230	86.2	1077	86.2	977
86.22	1725	86.22	1739	86.22	1647	86.22	1440	86.22	1263	86.22	1165	86.22	991
86.24	1833	86.24	1780	86.24	1578	86.24	1438	86.24	1254	86.24	1114	86.24	967
86.26	1787	86.26	1821	86.26	1628	86.26	1443	86.26	1257	86.26	1128	86.26	992
86.28	1863	86.28	1907	86.28	1731	86.28	1402	86.28	1223	86.28	1135	86.28	1057
86.3	1948	86.3	1808	86.3	1683	86.3	1494	86.3	1262	86.3	1201	86.3	1018
86.32	1967	86.32	1857	86.32	1753	86.32	1518	86.32	1262	86.32	1169	86.32	1043
86.34	1933	86.34	1803	86.34	1763	86.34	1489	86.34	1284	86.34	1134	86.34	1029
86.36	1970	86.36	2001	86.36	1676	86.36	1550	86.36	1284	86.36	1153	86.36	1012
86.38	2031	86.38	2006	86.38	1840	86.38	1641	86.38	1263	86.38	1159	86.38	1065
86.4	2071	86.4	2105	86.4	1848	86.4	1587	86.4	1366	86.4	1206	86.4	972
86.42	2179	86.42	2060	86.42	1916	86.42	1679	86.42	1407	86.42	1168	86.42	1038
86.44	2249	86.44	2192	86.44	1978	86.44	1698	86.44	1395	86.44	1118	86.44	1059
86.46	2320	86.46	2215	86.46	2019	86.46	1663	86.46	1405	86.46	1172	86.46	1009
86.48	2386	86.48	2314	86.48	2060	86.48	1745	86.48	1309	86.48	1217	86.48	1062
86.5	2414	86.5	2302	86.5	2110	86.5	1749	86.5	1420	86.5	1162	86.5	995
86.52	2443	86.52	2355	86.52	2049	86.52	1751	86.52	1422	86.52	1174	86.52	1059
86.54	2524	86.54	2508	86.54	2114	86.54	1825	86.54	1448	86.54	1197	86.54	1029
86.56	2640	86.56	2523	86.56	2255	86.56	1741	86.56	1452	86.56	1139	86.56	1050
86.58	2699	86.58	2659	86.58	2311	86.58	1961	86.58	1444	86.58	1193	86.58	1046
86.6	2947	86.6	2677	86.6	2290	86.6	1846	86.6	1417	86.6	1248	86.6	976
86.62	2775	86.62	2819	86.62	2523	86.62	1866	86.62	1484	86.62	1188	86.62	1002
86.64	2929	86.64	2855	86.64	2430	86.64	1953	86.64	1527	86.64	1245	86.64	1064
86.66	3152	86.66	2982	86.66	2557	86.66	2014	86.66	1450	86.66	1213	86.66	1075
86.68	3175	86.68	3035	86.68	2539	86.68	1912	86.68	1494	86.68	1181	86.68	1097
86.7	3255	86.7	3124	86.7	2692	86.7	2042	86.7	1432	86.7	1202	86.7	1036
86.72	3359	86.72	3355	86.72	2694	86.72	2141	86.72	1585	86.72	1221	86.72	1028
86.74	3424	86.74	3447	86.74	2841	86.74	2116	86.74	1592	86.74	1228	86.74	1044
86.76	3688	86.76	3465	86.76	2762	86.76	2125	86.76	1592	86.76	1218	86.76	1070
86.78	3859	86.78	3601	86.78	2915	86.78	2222	86.78	1594	86.78	1244	86.78	1080
86.8	3868	86.8	3683	86.8	2944	86.8	2187	86.8	1630	86.8	1182	86.8	1097
86.82	4106	86.82	3799	86.82	3070	86.82	2076	86.82	1601	86.82	1223	86.82	1026
86.84	4138	86.84	3838	86.84	3151	86.84	2164	86.84	1600	86.84	1222	86.84	1009
86.86	4190	86.86	3858	86.86	3156	86.86	2175	86.86	1578	86.86	1232	86.86	987
86.88	4398	86.88	4104	86.88	3126	86.88	2160	86.88	1618	86.88	1206	86.88	1021
86.9	4617	86.9	4173	86.9	3181	86.9	2221	86.9	1544	86.9	1199	86.9	1067
86.92	4618	86.92	4248	86.92	3179	86.92	2243	86.92	1596	86.92	1302	86.92	1028
86.94	4681	86.94	4215	86.94	3236	86.94	2312	86.94	1638	86.94	1256	86.94	986
86.96	4765	86.96	4296	86.96	3325	86.96	2303	86.96	1650	86.96	1251	86.96	1016
86.98	4795	86.98	4273	86.98	3293	86.98	2294	86.98	1600	86.98	1224	86.98	1032
87	4916	87	4269	87	3374	87	2328	87	1612	87	1306	87	1023
87.02	4893	87.02	4305	87.02	3356	87.02	2382	87.02	1560	87.02	1244	87.02	1090
87.04	4924	87.04	4411	87.04	3423	87.04	2351	87.04	1667	87.04	1265	87.04	1072
87.06	4724	87.06	4298	87.06	3300	87.06	2303	87.06	1688	87.06	1239	87.06	1006
87.08	4779	87.08	4303	87.08	3260	87.08	2243	87.08	1681	87.08	1248	87.08	1027
87.1	4627	87.1	4202	87.1	3236	87.1	2173	87.1	1644	87.1	1229	87.1	969
87.12	4504	87.12	4226	87.12	3230	87.12	2305	87.12	1675	87.12	1256	87.12	1044
87.14	4379	87.14	4281	87.14	3245	87.14	2244	87.14	1582	87.14	1221	87.14	1043
87.16	4260	87.16	4026	87.16	3288	87.16	2238	87.16	1655	87.16	1223	87.16	1039
87.18	4156	87.18	3957	87.18	3190	87.18	2223	87.18	1594	87.18	1274	87.18	1020
87.2	4067	87.2	3923	87.2	3047	87.2	2333	87.2	1531	87.2	1237	87.2	1071
87.22	3921	87.22	3802	87.22	3089	87.22	2207	87.22	1625	87.22	1251	87.22	1016
87.24	3810	87.24	3697	87.24	3009	87.24	2215	87.24	1580	87.24	1248	87.24	1011
87.26	3756	87.26	3606	87.26	2910	87.26	2161	87.26	1537	87.26	1227	87.26	998
87.28	3697	87.28	3423	87.28	2865	87.28	2195	87.28	1527	87.28	1237	87.28	1045
87.3	3473	87.3	3354	87.3	2758	87.3	2126	87.3	1596	87.3	1197	87.3	1045
87.32	3457	87.32	3264	87.32	2898	87.32	2087	87.32	1611	87.32	1217	87.32	1016
87.34	3237	87.34	3095	87.34	2691	87.34	2104	87.34	1545	87.34	1248	87.34	986
87.36	3178	87.36	3017	87.36	2579	87.36	2046	87.36	1492	87.36	1153	87.36	1042
87.38	3103	87.38	2902	87.38	2572	87.38	1976	87.38	1524	87.38	1266	87.38	1022
87.4	2954	87.4	2806	87.4	2492	87.4	2053	87.4	1530	87.4	1166	87.4	1019
87.42	2778	87.42	2735	87.42	2275	87.42	1983	87.42	1436	87.42	1162	87.42	978
87.44	2686	87.44	2687	87.44	2382	87.44	1955	87.44	1561	87.44	1285	87.44	1079
87.46	2527	87.46	2555	87.46	2270	87.46	1895	87.46	1467	87.46	1177	87.46	1077
87.48	2574	87.48	2593	87.48	2202	87.48	1857	87.48	1425	87.48	1178	87.48	1075
87.5	2401	87.5	2320	87.5	2121	87.5	1794	87.5	1476	87.5	1195	87.5	1048
87.52	2222	87.52	2233	87.52	2143	87.52	1743	87.52	1401	87.52	1261	87.52	968
87.54	2232	87.54	2236	87.54	2095	87.54	1776	87.54	1395	87.54	1180	87.54	1052
87.56	2127	87.56	2206	87.56	1999	87.56	1773	87.56	1394	87.56	1113	87.56	991
87.58	2047	87.58	2058	87.58	1911	87.58	1719	87.58	1504	87.58	1217	87.58	993
87.6	1992	87.6	2066	87.6	1871	87.6	1670	87.6	1384	87.6	1180	87.6	1001
87.62	1939	87.62	1903	87.62	1824	87.62	1611	87.62	1349	87.62	1162	87.62	1017
87.64	1947	87.64	1936	87.64	1893	87.64	1645	87.64	1363	87.64	1145	87.64	999
87.66	1932	87.66	1803	87.66	1829	87.66	1506	87.66	1361	87.66	1077	87.66	985
87.68	1762	87.68	1820	87.68	1716	87.68	1536	87.68	1324	87.68	1140	87.68	1013
87.7	1741	87.7	1786	87.7	1689	87.7	1499	87.7	1283	87.7	1130	87.7	993
87.72	1732	87.72	1802	87.72	1691	87.72	1436	87.72	1204	87.72	1169	87.72	1011
87.74	1742	87.74	1728	87.74	1562	87.74	1432	87.74	1355	87.74	1100	87.74	989
87.76	1737	87.76	1684	87.76	1680	87.76	1416	87.76	1273	87.76	1123	87.76	997
87.78	1491	87.78	1679	87.78	1580	87.78	1492	87.78	1150	87.78	1071	87.78	1019
87.8	1605	87.8	1585	87.8	1626	87.8	1457	87.8	1270	87.8	1137	87.8	1010
87.82	1608	87.82	1582	87.82	1480	87.82	1371	87.82	1181	87.82	1097	87.82	982
87.84	1575	87.84	1593	87.84	1486	87.84	1441	87.84	1232	87.84	1084	87.84	1001
87.86	1490	87.86	1535	87.86	1447	87.86	1370	87.86	1209	87.86	1092	87.86	1011
87.88	1591	87.88	1572	87.88	1437	87.88	1351	87.88	1222	87.88	1012	87.88	1042
87.9	1546	87.9	1498	87.9	1419	87.9	1325	87.9	1237	87.9	1122	87.9	1001
87.92	1493	87.92	1491	87.92	1451	87.92	1331	87.92	1081	87.92	982	87.92	948
87.94	1516	87.94	1469	87.94	1430	87.94	1217	87.94	1170	87.94	1080	87.94	979
87.96	1464	87.96	1465	87.96	1383	87.96	1274	87.96	1159	87.96	1021	87.96	975
87.98	1417	87.98	1443	87.98	1366	87.98	1273	87.98	1155	87.98	1040	87.98	966
88	1404	88	1401	88	1334	88	1262	88	1144	88	1139	88	968
88.02	1388	88.02	1392	88.02	1329	88.02	1174	88.02	1146	88.02	1039	88.02	985
88.04	1475	88.04	1389	88.04	1306	88.04	1203	88.04	1116	88.04	1001	88.04	983
88.06	1394	88.06	1353	88.06	1292	88.06	1185	88.06	1147	88.06	1012	88.06	960
88.08	1410	88.08	1328	88.08	1288	88.08	1180	88.08	1044	88.08	1060	88.08	989
88.1	1363	88.1	1365	88.1	1242	88.1	1242	88.1	1109	88.1	1035	88.1	914
88.12	1458	88.12	1340	88.12	1253	88.12	1166	88.12	1098	88.12	1033	88.12	935
88.14	1309	88.14	1274	88.14	1213	88.14	1223	88.14	1117	88.14	1074	88.14	955
88.16	1287	88.16	1359	88.16	1319	88.16	1203	88.16	1076	88.16	978	88.16	973
88.18	1321	88.18	1289	88.18	1237	88.18	1226	88.18	1109	88.18	1010	88.18	936
88.2	1341	88.2	1302	88.2	1241	88.2	1126	88.2	1049	88.2	994	88.2	917
88.22	1306	88.22	1247	88.22	1201	88.22	1203	88.22	1076	88.22	937	88.22	897
88.24	1349	88.24	1310	88.24	1190	88.24	1107	88.24	1114	88.24	1019	88.24	976
88.26	1250	88.26	1268	88.26	1225	88.26	1127	88.26	1116	88.26	956	88.26	927
88.28	1303	88.28	1258	88.28	1188	88.28	1140	88.28	1020	88.28	1026	88.28	988
88.3	1254	88.3	1175	88.3	1200	88.3	1128	88.3	1020	88.3	960	88.3	1004
88.32	1271	88.32	1203	88.32	1252	88.32	1122	88.32	1021	88.32	988	88.32	937
88.34	1166	88.34	1189	88.34	1195	88.34	1138	88.34	1082	88.34	965	88.34	914
88.36	1299	88.36	1250	88.36	1163	88.36	1088	88.36	1062	88.36	1037	88.36	978
88.38	1260	88.38	1173	88.38	1196	88.38	1035	88.38	1039	88.38	948	88.38	916
88.4	1256	88.4	1237	88.4	1183	88.4	1107	88.4	1105	88.4	1049	88.4	885
88.42	1257	88.42	1223	88.42	1194	88.42	1114	88.42	1050	88.42	1067	88.42	898
88.44	1242	88.44	1242	88.44	1191	88.44	1033	88.44	1029	88.44	955	88.44	906
88.46	1284	88.46	1224	88.46	1132	88.46	1075	88.46	1019	88.46	933	88.46	949
88.48	1247	88.48	1214	88.48	1184	88.48	1140	88.48	1068	88.48	996	88.48	877
88.5	1226	88.5	1222	88.5	1152	88.5	1126	88.5	1057	88.5	1019	88.5	874
88.52	1185	88.52	1231	88.52	1159	88.52	1084	88.52	977	88.52	964	88.52	923
88.54	1215	88.54	1237	88.54	1116	88.54	1120	88.54	1020	88.54	957	88.54	943
88.56	1140	88.56	1177	88.56	1140	88.56	1172	88.56	1001	88.56	1007	88.56	935
88.58	1237	88.58	1138	88.58	1122	88.58	1028	88.58	989	88.58	974	88.58	961
88.6	1163	88.6	1158	88.6	1169	88.6	1112	88.6	1047	88.6	997	88.6	912
88.62	1187	88.62	1128	88.62	1078	88.62	1023	88.62	974	88.62	963	88.62	924
88.64	1119	88.64	1160	88.64	1151	88.64	1100	88.64	1044	88.64	990	88.64	958
88.66	1121	88.66	1171	88.66	1125	88.66	1022	88.66	996	88.66	1004	88.66	915
88.68	1151	88.68	1232	88.68	1132	88.68	1052	88.68	945	88.68	1004	88.68	906
88.7	1145	88.7	1211	88.7	1156	88.7	1056	88.7	1019	88.7	902	88.7	861
88.72	1147	88.72	1203	88.72	1055	88.72	991	88.72	1033	88.72	954	88.72	942
88.74	1140	88.74	1139	88.74	1142	88.74	1020	88.74	999	88.74	999	88.74	917
88.76	1158	88.76	1173	88.76	1078	88.76	1086	88.76	1020	88.76	996	88.76	897
88.78	1180	88.78	1144	88.78	1074	88.78	1084	88.78	1009	88.78	974	88.78	888
88.8	1172	88.8	1135	88.8	1197	88.8	1101	88.8	1019	88.8	920	88.8	867
88.82	1103	88.82	1168	88.82	1098	88.82	1065	88.82	968	88.82	966	88.82	859
88.84	1093	88.84	1169	88.84	1083	88.84	1045	88.84	1017	88.84	1004	88.84	936
88.86	1176	88.86	1185	88.86	1149	88.86	1048	88.86	989	88.86	983	88.86	881
88.88	1161	88.88	1113	88.88	1089	88.88	1081	88.88	992	88.88	964	88.88	952
88.9	1106	88.9	1130	88.9	1097	88.9	976	88.9	1056	88.9	888	88.9	902
88.92	1111	88.92	1139	88.92	1084	88.92	1081	88.92	1002	88.92	975	88.92	874
88.94	1100	88.94	1106	88.94	1077	88.94	1035	88.94	983	88.94	1002	88.94	917
88.96	1132	88.96	1111	88.96	1089	88.96	991	88.96	1061	88.96	963	88.96	869
88.98	1155	88.98	1102	88.98	1088	88.98	1099	88.98	1023	88.98	881	88.98	929
89	1087	89	1144	89	1082	89	1004	89	992	89	964	89	958
89.02	1111	89.02	1153	89.02	1123	89.02	1036	89.02	944	89.02	940	89.02	936
89.04	1128	89.04	1108	89.04	1093	89.04	1022	89.04	988	89.04	1009	89.04	928
89.06	1108	89.06	1161	89.06	1094	89.06	1090	89.06	974	89.06	1000	89.06	934
89.08	1163	89.08	1144	89.08	1099	89.08	1030	89.08	1098	89.08	964	89.08	862
89.1	1081	89.1	1005	89.1	1110	89.1	1004	89.1	1012	89.1	992	89.1	887
89.12	1151	89.12	1119	89.12	1076	89.12	1068	89.12	983	89.12	965	89.12	913
89.14	1091	89.14	1125	89.14	1109	89.14	1072	89.14	1000	89.14	943	89.14	988
89.16	1142	89.16	1103	89.16	1023	89.16	1020	89.16	959	89.16	907	89.16	881
89.18	1142	89.18	1138	89.18	1058	89.18	972	89.18	995	89.18	904	89.18	873
89.2	1088	89.2	1145	89.2	1101	89.2	1084	89.2	992	89.2	930	89.2	935
89.22	1068	89.22	1125	89.22	1094	89.22	997	89.22	998	89.22	931	89.22	931
89.24	1095	89.24	1142	89.24	1051	89.24	1039	89.24	939	89.24	960	89.24	930
89.26	1132	89.26	1101	89.26	1046	89.26	1115	89.26	944	89.26	929	89.26	932
89.28	1079	89.28	1060	89.28	1021	89.28	1045	89.28	979	89.28	901	89.28	845
89.3	1123	89.3	1093	89.3	1075	89.3	1030	89.3	929	89.3	981	89.3	889
89.32	1156	89.32	1061	89.32	1087	89.32	1065	89.32	1026	89.32	986	89.32	902
89.34	1141	89.34	1102	89.34	1069	89.34	1029	89.34	987	89.34	879	89.34	900
89.36	1098	89.36	1115	89.36	1030	89.36	948	89.36	976	89.36	941	89.36	934
89.38	1123	89.38	1142	89.38	1034	89.38	1036	89.38	1019	89.38	942	89.38	950
89.4	1195	89.4	1078	89.4	1050	89.4	1029	89.4	985	89.4	969	89.4	865
89.42	1128	89.42	1076	89.42	1066	89.42	1017	89.42	960	89.42	951	89.42	847
89.44	1091	89.44	1057	89.44	1007	89.44	1020	89.44	1021	89.44	966	89.44	893
89.46	1006	89.46	1081	89.46	1052	89.46	1093	89.46	996	89.46	962	89.46	881
89.48	1126	89.48	1073	89.48	1048	89.48	1044	89.48	1011	89.48	915	89.48	900
89.5	1061	89.5	1037	89.5	1044	89.5	986	89.5	939	89.5	881	89.5	902
89.52	1053	89.52	1136	89.52	1048	89.52	1059	89.52	971	89.52	934	89.52	879
89.54	1137	89.54	1001	89.54	1075	89.54	992	89.54	905	89.54	953	89.54	947
89.56	1087	89.56	1099	89.56	1037	89.56	1037	89.56	938	89.56	905	89.56	927
89.58	1067	89.58	1033	89.58	1016	89.58	1071	89.58	967	89.58	962	89.58	918
89.6	1114	89.6	1104	89.6	1069	89.6	1039	89.6	994	89.6	964	89.6	864
89.62	1093	89.62	1079	89.62	1057	89.62	1016	89.62	960	89.62	942	89.62	863
89.64	1046	89.64	966	89.64	1042	89.64	1065	89.64	931	89.64	932	89.64	937
89.66	1100	89.66	1071	89.66	1066	89.66	1030	89.66	954	89.66	902	89.66	844
89.68	1099	89.68	1081	89.68	977	89.68	996	89.68	914	89.68	944	89.68	928
89.7	1084	89.7	1005	89.7	1028	89.7	980	89.7	957	89.7	989	89.7	891
89.72	1019	89.72	1065	89.72	1085	89.72	978	89.72	956	89.72	962	89.72	899
89.74	1068	89.74	1065	89.74	1040	89.74	1043	89.74	975	89.74	948	89.74	891
89.76	1043	89.76	1103	89.76	1028	89.76	907	89.76	994	89.76	939	89.76	883
89.78	1047	89.78	1065	89.78	1052	89.78	1011	89.78	986	89.78	919	89.78	886
89.8	1039	89.8	1089	89.8	1050	89.8	1000	89.8	994	89.8	874	89.8	897
89.82	1028	89.82	1000	89.82	1010	89.82	1021	89.82	1014	89.82	916	89.82	945
89.84	1026	89.84	1080	89.84	950	89.84	989	89.84	954	89.84	933	89.84	876
89.86	1096	89.86	1092	89.86	1037	89.86	992	89.86	968	89.86	949	89.86	872
89.88	1067	89.88	1093	89.88	1011	89.88	994	89.88	997	89.88	887	89.88	896
89.9	1060	89.9	1007	89.9	1010	89.9	1039	89.9	959	89.9	862	89.9	911
89.92	1111	89.92	1084	89.92	996	89.92	1018	89.92	1018	89.92	944	89.92	773
89.94	1030	89.94	1051	89.94	1041	89.94	1034	89.94	972	89.94	944	89.94	889
89.96	1049	89.96	1048	89.96	1044	89.96	984	89.96	968	89.96	920	89.96	911
89.98	1072	89.98	1081	89.98	1018	89.98	986	89.98	956	89.98	913	89.98	865
90	1042	90	1100	90	1076	90	1012	90	999	90	928	90	845
