# Supplementary material for: Tribological Properties of Nitrate Graphite Foils
Source: Nanomaterials (Basel). 2024 Sep 15;14(18):1499. doi: 10.3390/nano14181499 (PMC11434555; doi:10.3390/nano14181499)
Supplement: Supplementary file 1 [file nanomaterials-14-01499-s001.zip › X-ray data/macrostress/1Hz/160-200/dens_10/TD/128.TXT]

Sample	1_160_10_RD
Comments	Psi = 0.000
Filename	C:\Windmax\Data\2024_05_03\128.raw
Goniometer	Ultima IV
Attachment	MPA-ML4 (with gamma) for stress
ScanningMode	2Theta/Theta
ScanningType	FT
X-Ray	40kV/30mA	X-Ray	40kV/30mA	X-Ray	40kV/30mA	X-Ray	40kV/30mA	X-Ray	40kV/30mA	X-Ray	40kV/30mA	X-Ray	40kV/30mA
DivSlit	2/3?�|2/3deg.	DivSlit	2/3?�|2/3deg.	DivSlit	2/3?�|2/3deg.	DivSlit	2/3?�|2/3deg.	DivSlit	2/3?�|2/3deg.	DivSlit	2/3?�|2/3deg.	DivSlit	2/3?�|2/3deg.
DivH.L.Slit	10.00mm	DivH.L.Slit	10.00mm	DivH.L.Slit	10.00mm	DivH.L.Slit	10.00mm	DivH.L.Slit	10.00mm	DivH.L.Slit	10.00mm	DivH.L.Slit	10.00mm
SctSlit	Open	SctSlit	Open	SctSlit	Open	SctSlit	Open	SctSlit	Open	SctSlit	Open	SctSlit	Open
RecSlit	0.30mm	RecSlit	0.30mm	RecSlit	0.30mm	RecSlit	0.30mm	RecSlit	0.30mm	RecSlit	0.30mm	RecSlit	0.30mm
Start	84	Start	84	Start	84	Start	84	Start	84	Start	84	Start	84
Stop	90	Stop	90	Stop	90	Stop	90	Stop	90	Stop	90	Stop	90
Step	0.02	Step	0.02	Step	0.02	Step	0.02	Step	0.02	Step	0.02	Step	0.02
84	858	84	847	84	881	84	845	84	734	84	805	84	826
84.02	879	84.02	807	84.02	823	84.02	814	84.02	775	84.02	756	84.02	767
84.04	877	84.04	837	84.04	780	84.04	845	84.04	799	84.04	793	84.04	785
84.06	822	84.06	890	84.06	808	84.06	829	84.06	840	84.06	795	84.06	814
84.08	861	84.08	838	84.08	823	84.08	850	84.08	796	84.08	760	84.08	795
84.1	823	84.1	830	84.1	807	84.1	769	84.1	793	84.1	755	84.1	830
84.12	839	84.12	847	84.12	861	84.12	803	84.12	819	84.12	772	84.12	778
84.14	843	84.14	894	84.14	804	84.14	842	84.14	786	84.14	798	84.14	832
84.16	853	84.16	912	84.16	853	84.16	848	84.16	759	84.16	778	84.16	751
84.18	874	84.18	808	84.18	866	84.18	820	84.18	839	84.18	804	84.18	790
84.2	838	84.2	808	84.2	867	84.2	821	84.2	820	84.2	789	84.2	791
84.22	881	84.22	844	84.22	806	84.22	879	84.22	860	84.22	816	84.22	836
84.24	840	84.24	844	84.24	831	84.24	858	84.24	808	84.24	761	84.24	815
84.26	892	84.26	905	84.26	853	84.26	790	84.26	781	84.26	783	84.26	783
84.28	849	84.28	845	84.28	833	84.28	793	84.28	861	84.28	814	84.28	773
84.3	832	84.3	855	84.3	845	84.3	803	84.3	810	84.3	807	84.3	781
84.32	876	84.32	907	84.32	868	84.32	816	84.32	791	84.32	812	84.32	810
84.34	873	84.34	818	84.34	825	84.34	818	84.34	827	84.34	833	84.34	763
84.36	906	84.36	890	84.36	846	84.36	772	84.36	865	84.36	786	84.36	780
84.38	838	84.38	824	84.38	855	84.38	790	84.38	803	84.38	833	84.38	807
84.4	872	84.4	893	84.4	845	84.4	801	84.4	842	84.4	773	84.4	806
84.42	823	84.42	877	84.42	835	84.42	807	84.42	840	84.42	825	84.42	756
84.44	820	84.44	851	84.44	802	84.44	749	84.44	805	84.44	875	84.44	820
84.46	878	84.46	834	84.46	797	84.46	801	84.46	764	84.46	798	84.46	814
84.48	799	84.48	911	84.48	787	84.48	790	84.48	789	84.48	781	84.48	776
84.5	898	84.5	812	84.5	797	84.5	829	84.5	785	84.5	815	84.5	757
84.52	864	84.52	857	84.52	843	84.52	786	84.52	838	84.52	766	84.52	827
84.54	868	84.54	810	84.54	834	84.54	761	84.54	769	84.54	814	84.54	767
84.56	882	84.56	825	84.56	819	84.56	825	84.56	794	84.56	781	84.56	764
84.58	838	84.58	824	84.58	881	84.58	822	84.58	827	84.58	790	84.58	807
84.6	837	84.6	846	84.6	833	84.6	815	84.6	789	84.6	814	84.6	812
84.62	807	84.62	823	84.62	829	84.62	839	84.62	810	84.62	752	84.62	836
84.64	821	84.64	896	84.64	842	84.64	877	84.64	806	84.64	746	84.64	727
84.66	843	84.66	790	84.66	811	84.66	863	84.66	790	84.66	864	84.66	731
84.68	875	84.68	873	84.68	843	84.68	844	84.68	755	84.68	800	84.68	775
84.7	929	84.7	869	84.7	763	84.7	807	84.7	799	84.7	795	84.7	773
84.72	871	84.72	851	84.72	875	84.72	855	84.72	807	84.72	775	84.72	793
84.74	840	84.74	860	84.74	853	84.74	809	84.74	745	84.74	799	84.74	784
84.76	854	84.76	898	84.76	846	84.76	829	84.76	861	84.76	767	84.76	788
84.78	883	84.78	918	84.78	795	84.78	817	84.78	810	84.78	725	84.78	815
84.8	899	84.8	851	84.8	820	84.8	826	84.8	807	84.8	770	84.8	768
84.82	863	84.82	850	84.82	864	84.82	794	84.82	831	84.82	752	84.82	773
84.84	861	84.84	810	84.84	802	84.84	841	84.84	802	84.84	779	84.84	772
84.86	880	84.86	829	84.86	868	84.86	831	84.86	799	84.86	775	84.86	780
84.88	919	84.88	838	84.88	877	84.88	787	84.88	801	84.88	842	84.88	775
84.9	826	84.9	860	84.9	834	84.9	800	84.9	789	84.9	797	84.9	770
84.92	871	84.92	882	84.92	797	84.92	891	84.92	841	84.92	765	84.92	756
84.94	883	84.94	826	84.94	865	84.94	780	84.94	822	84.94	754	84.94	824
84.96	858	84.96	889	84.96	867	84.96	839	84.96	777	84.96	802	84.96	770
84.98	892	84.98	845	84.98	869	84.98	810	84.98	751	84.98	804	84.98	717
85	892	85	882	85	810	85	791	85	818	85	786	85	776
85.02	855	85.02	840	85.02	909	85.02	797	85.02	845	85.02	818	85.02	834
85.04	870	85.04	866	85.04	831	85.04	832	85.04	866	85.04	848	85.04	763
85.06	915	85.06	906	85.06	833	85.06	838	85.06	758	85.06	808	85.06	795
85.08	946	85.08	844	85.08	808	85.08	874	85.08	744	85.08	786	85.08	836
85.1	831	85.1	865	85.1	908	85.1	862	85.1	801	85.1	781	85.1	763
85.12	894	85.12	900	85.12	820	85.12	820	85.12	795	85.12	792	85.12	690
85.14	894	85.14	874	85.14	904	85.14	821	85.14	798	85.14	747	85.14	787
85.16	956	85.16	859	85.16	785	85.16	837	85.16	809	85.16	776	85.16	835
85.18	842	85.18	864	85.18	866	85.18	813	85.18	806	85.18	768	85.18	788
85.2	919	85.2	848	85.2	828	85.2	819	85.2	826	85.2	839	85.2	740
85.22	917	85.22	902	85.22	899	85.22	841	85.22	823	85.22	794	85.22	792
85.24	863	85.24	911	85.24	921	85.24	859	85.24	844	85.24	719	85.24	822
85.26	883	85.26	923	85.26	908	85.26	845	85.26	815	85.26	731	85.26	738
85.28	889	85.28	903	85.28	903	85.28	789	85.28	838	85.28	821	85.28	779
85.3	910	85.3	950	85.3	871	85.3	842	85.3	798	85.3	811	85.3	802
85.32	961	85.32	959	85.32	830	85.32	844	85.32	843	85.32	843	85.32	771
85.34	939	85.34	906	85.34	881	85.34	799	85.34	830	85.34	801	85.34	810
85.36	942	85.36	910	85.36	885	85.36	862	85.36	842	85.36	769	85.36	817
85.38	890	85.38	923	85.38	948	85.38	807	85.38	869	85.38	825	85.38	765
85.4	935	85.4	905	85.4	823	85.4	821	85.4	784	85.4	789	85.4	782
85.42	943	85.42	932	85.42	865	85.42	907	85.42	808	85.42	778	85.42	759
85.44	856	85.44	969	85.44	906	85.44	835	85.44	804	85.44	803	85.44	782
85.46	928	85.46	976	85.46	867	85.46	909	85.46	797	85.46	778	85.46	766
85.48	930	85.48	931	85.48	905	85.48	889	85.48	819	85.48	743	85.48	775
85.5	1011	85.5	954	85.5	956	85.5	813	85.5	831	85.5	805	85.5	781
85.52	948	85.52	1054	85.52	863	85.52	897	85.52	809	85.52	782	85.52	784
85.54	961	85.54	957	85.54	887	85.54	893	85.54	880	85.54	847	85.54	778
85.56	994	85.56	1002	85.56	932	85.56	877	85.56	863	85.56	835	85.56	804
85.58	939	85.58	956	85.58	950	85.58	841	85.58	855	85.58	820	85.58	804
85.6	948	85.6	951	85.6	873	85.6	904	85.6	821	85.6	847	85.6	723
85.62	968	85.62	970	85.62	897	85.62	850	85.62	851	85.62	834	85.62	793
85.64	972	85.64	1005	85.64	940	85.64	918	85.64	878	85.64	793	85.64	809
85.66	997	85.66	998	85.66	925	85.66	835	85.66	783	85.66	763	85.66	758
85.68	996	85.68	1013	85.68	909	85.68	873	85.68	811	85.68	794	85.68	777
85.7	1003	85.7	1003	85.7	937	85.7	868	85.7	816	85.7	820	85.7	783
85.72	998	85.72	996	85.72	924	85.72	856	85.72	848	85.72	822	85.72	846
85.74	968	85.74	971	85.74	904	85.74	864	85.74	859	85.74	820	85.74	787
85.76	1075	85.76	965	85.76	932	85.76	876	85.76	841	85.76	728	85.76	757
85.78	980	85.78	953	85.78	956	85.78	929	85.78	858	85.78	788	85.78	781
85.8	1066	85.8	984	85.8	913	85.8	849	85.8	774	85.8	770	85.8	805
85.82	1024	85.82	1020	85.82	929	85.82	962	85.82	798	85.82	798	85.82	794
85.84	1064	85.84	1023	85.84	934	85.84	878	85.84	895	85.84	814	85.84	743
85.86	1046	85.86	1049	85.86	958	85.86	926	85.86	820	85.86	776	85.86	788
85.88	1059	85.88	1018	85.88	1026	85.88	913	85.88	899	85.88	773	85.88	751
85.9	1066	85.9	1065	85.9	1003	85.9	835	85.9	852	85.9	771	85.9	776
85.92	1098	85.92	1009	85.92	942	85.92	956	85.92	819	85.92	825	85.92	742
85.94	1111	85.94	1075	85.94	1099	85.94	912	85.94	890	85.94	801	85.94	765
85.96	1092	85.96	1104	85.96	959	85.96	962	85.96	876	85.96	799	85.96	788
85.98	1155	85.98	1020	85.98	1012	85.98	1008	85.98	844	85.98	827	85.98	795
86	1136	86	1116	86	1075	86	893	86	842	86	832	86	774
86.02	1157	86.02	1117	86.02	1018	86.02	931	86.02	819	86.02	866	86.02	802
86.04	1149	86.04	1153	86.04	1071	86.04	901	86.04	848	86.04	771	86.04	792
86.06	1193	86.06	1131	86.06	1022	86.06	919	86.06	829	86.06	852	86.06	721
86.08	1228	86.08	1168	86.08	1035	86.08	977	86.08	863	86.08	811	86.08	771
86.1	1157	86.1	1151	86.1	1012	86.1	1043	86.1	844	86.1	845	86.1	768
86.12	1158	86.12	1155	86.12	1034	86.12	987	86.12	832	86.12	801	86.12	770
86.14	1165	86.14	1205	86.14	1073	86.14	920	86.14	920	86.14	812	86.14	794
86.16	1244	86.16	1169	86.16	1078	86.16	990	86.16	848	86.16	795	86.16	794
86.18	1284	86.18	1217	86.18	1131	86.18	977	86.18	894	86.18	853	86.18	767
86.2	1268	86.2	1274	86.2	1179	86.2	989	86.2	875	86.2	866	86.2	771
86.22	1287	86.22	1251	86.22	1098	86.22	980	86.22	901	86.22	835	86.22	768
86.24	1324	86.24	1344	86.24	1085	86.24	1010	86.24	894	86.24	854	86.24	792
86.26	1307	86.26	1277	86.26	1168	86.26	964	86.26	908	86.26	822	86.26	805
86.28	1406	86.28	1381	86.28	1177	86.28	1016	86.28	876	86.28	875	86.28	799
86.3	1382	86.3	1328	86.3	1265	86.3	1057	86.3	948	86.3	846	86.3	821
86.32	1442	86.32	1252	86.32	1257	86.32	1027	86.32	889	86.32	807	86.32	778
86.34	1472	86.34	1389	86.34	1205	86.34	1030	86.34	876	86.34	832	86.34	789
86.36	1492	86.36	1434	86.36	1279	86.36	1112	86.36	890	86.36	873	86.36	790
86.38	1548	86.38	1403	86.38	1312	86.38	1098	86.38	975	86.38	840	86.38	826
86.4	1489	86.4	1482	86.4	1351	86.4	1072	86.4	971	86.4	839	86.4	736
86.42	1665	86.42	1506	86.42	1300	86.42	1104	86.42	940	86.42	879	86.42	830
86.44	1569	86.44	1593	86.44	1325	86.44	1138	86.44	988	86.44	836	86.44	815
86.46	1687	86.46	1562	86.46	1358	86.46	1187	86.46	1001	86.46	870	86.46	795
86.48	1712	86.48	1640	86.48	1438	86.48	1189	86.48	954	86.48	910	86.48	825
86.5	1741	86.5	1660	86.5	1414	86.5	1121	86.5	1023	86.5	890	86.5	778
86.52	1770	86.52	1683	86.52	1481	86.52	1124	86.52	1008	86.52	882	86.52	863
86.54	1920	86.54	1749	86.54	1415	86.54	1242	86.54	991	86.54	905	86.54	822
86.56	1846	86.56	1765	86.56	1549	86.56	1224	86.56	1118	86.56	905	86.56	842
86.58	1888	86.58	1880	86.58	1628	86.58	1309	86.58	1136	86.58	972	86.58	763
86.6	2006	86.6	1817	86.6	1594	86.6	1261	86.6	1061	86.6	936	86.6	836
86.62	2134	86.62	1963	86.62	1640	86.62	1382	86.62	1107	86.62	902	86.62	825
86.64	2175	86.64	1963	86.64	1778	86.64	1447	86.64	1078	86.64	946	86.64	852
86.66	2235	86.66	2091	86.66	1728	86.66	1336	86.66	1147	86.66	902	86.66	793
86.68	2297	86.68	2126	86.68	1730	86.68	1351	86.68	1141	86.68	966	86.68	839
86.7	2395	86.7	2238	86.7	1843	86.7	1478	86.7	1116	86.7	984	86.7	839
86.72	2454	86.72	2255	86.72	1933	86.72	1524	86.72	1169	86.72	959	86.72	830
86.74	2557	86.74	2376	86.74	1991	86.74	1460	86.74	1107	86.74	991	86.74	826
86.76	2481	86.76	2323	86.76	1948	86.76	1495	86.76	1140	86.76	967	86.76	768
86.78	2787	86.78	2512	86.78	2065	86.78	1588	86.78	1231	86.78	950	86.78	828
86.8	2793	86.8	2564	86.8	2079	86.8	1554	86.8	1213	86.8	956	86.8	864
86.82	2935	86.82	2688	86.82	2139	86.82	1617	86.82	1237	86.82	992	86.82	815
86.84	3133	86.84	2687	86.84	2121	86.84	1557	86.84	1232	86.84	989	86.84	778
86.86	3044	86.86	2773	86.86	2284	86.86	1640	86.86	1150	86.86	933	86.86	811
86.88	3109	86.88	2870	86.88	2278	86.88	1660	86.88	1210	86.88	957	86.88	860
86.9	3402	86.9	2975	86.9	2268	86.9	1644	86.9	1208	86.9	961	86.9	799
86.92	3371	86.92	2882	86.92	2308	86.92	1662	86.92	1222	86.92	938	86.92	785
86.94	3422	86.94	3129	86.94	2447	86.94	1683	86.94	1180	86.94	965	86.94	838
86.96	3525	86.96	3125	86.96	2400	86.96	1711	86.96	1300	86.96	930	86.96	838
86.98	3449	86.98	3144	86.98	2411	86.98	1733	86.98	1248	86.98	915	86.98	820
87	3632	87	3139	87	2354	87	1619	87	1181	87	1017	87	824
87.02	3580	87.02	3136	87.02	2397	87.02	1664	87.02	1311	87.02	930	87.02	812
87.04	3528	87.04	3172	87.04	2387	87.04	1693	87.04	1174	87.04	988	87.04	840
87.06	3451	87.06	3086	87.06	2307	87.06	1723	87.06	1246	87.06	969	87.06	844
87.08	3458	87.08	3056	87.08	2304	87.08	1692	87.08	1259	87.08	985	87.08	864
87.1	3294	87.1	3046	87.1	2370	87.1	1698	87.1	1200	87.1	962	87.1	865
87.12	3209	87.12	3004	87.12	2310	87.12	1648	87.12	1270	87.12	929	87.12	827
87.14	3195	87.14	2971	87.14	2322	87.14	1688	87.14	1218	87.14	933	87.14	812
87.16	3101	87.16	2937	87.16	2253	87.16	1633	87.16	1190	87.16	985	87.16	811
87.18	3001	87.18	2787	87.18	2230	87.18	1649	87.18	1203	87.18	959	87.18	883
87.2	3086	87.2	2769	87.2	2213	87.2	1636	87.2	1174	87.2	971	87.2	830
87.22	2891	87.22	2703	87.22	2118	87.22	1593	87.22	1184	87.22	894	87.22	848
87.24	2819	87.24	2549	87.24	2095	87.24	1572	87.24	1188	87.24	942	87.24	802
87.26	2667	87.26	2542	87.26	2048	87.26	1543	87.26	1143	87.26	959	87.26	799
87.28	2654	87.28	2482	87.28	2031	87.28	1465	87.28	1202	87.28	878	87.28	824
87.3	2602	87.3	2404	87.3	1995	87.3	1464	87.3	1168	87.3	893	87.3	826
87.32	2456	87.32	2372	87.32	1950	87.32	1493	87.32	1093	87.32	989	87.32	869
87.34	2447	87.34	2240	87.34	1839	87.34	1453	87.34	1107	87.34	965	87.34	797
87.36	2348	87.36	2127	87.36	1828	87.36	1451	87.36	1118	87.36	903	87.36	805
87.38	2187	87.38	2098	87.38	1785	87.38	1390	87.38	1148	87.38	994	87.38	814
87.4	2048	87.4	2017	87.4	1750	87.4	1382	87.4	1075	87.4	851	87.4	835
87.42	2129	87.42	2008	87.42	1638	87.42	1339	87.42	1083	87.42	937	87.42	793
87.44	2065	87.44	1848	87.44	1610	87.44	1318	87.44	1075	87.44	856	87.44	778
87.46	1845	87.46	1896	87.46	1531	87.46	1242	87.46	1100	87.46	906	87.46	857
87.48	1870	87.48	1712	87.48	1511	87.48	1254	87.48	1046	87.48	904	87.48	804
87.5	1756	87.5	1614	87.5	1463	87.5	1236	87.5	968	87.5	922	87.5	800
87.52	1674	87.52	1704	87.52	1446	87.52	1259	87.52	1003	87.52	888	87.52	773
87.54	1662	87.54	1549	87.54	1350	87.54	1180	87.54	1017	87.54	834	87.54	783
87.56	1622	87.56	1516	87.56	1328	87.56	1205	87.56	1016	87.56	865	87.56	808
87.58	1558	87.58	1391	87.58	1374	87.58	1162	87.58	947	87.58	836	87.58	806
87.6	1471	87.6	1490	87.6	1240	87.6	1064	87.6	959	87.6	902	87.6	798
87.62	1459	87.62	1425	87.62	1250	87.62	1169	87.62	958	87.62	863	87.62	799
87.64	1463	87.64	1387	87.64	1209	87.64	1060	87.64	958	87.64	830	87.64	792
87.66	1354	87.66	1396	87.66	1198	87.66	1059	87.66	910	87.66	818	87.66	802
87.68	1359	87.68	1272	87.68	1205	87.68	1010	87.68	887	87.68	856	87.68	740
87.7	1367	87.7	1336	87.7	1182	87.7	1021	87.7	849	87.7	829	87.7	775
87.72	1254	87.72	1309	87.72	1151	87.72	1051	87.72	854	87.72	797	87.72	718
87.74	1224	87.74	1180	87.74	1144	87.74	1005	87.74	886	87.74	873	87.74	792
87.76	1253	87.76	1232	87.76	1081	87.76	929	87.76	906	87.76	852	87.76	773
87.78	1212	87.78	1199	87.78	1125	87.78	950	87.78	943	87.78	840	87.78	779
87.8	1233	87.8	1197	87.8	1148	87.8	1032	87.8	894	87.8	803	87.8	821
87.82	1197	87.82	1141	87.82	1097	87.82	1005	87.82	861	87.82	816	87.82	761
87.84	1141	87.84	1102	87.84	1055	87.84	935	87.84	839	87.84	799	87.84	727
87.86	1169	87.86	1107	87.86	1059	87.86	917	87.86	864	87.86	814	87.86	750
87.88	1117	87.88	1095	87.88	1007	87.88	894	87.88	897	87.88	823	87.88	810
87.9	1133	87.9	1133	87.9	1001	87.9	936	87.9	910	87.9	753	87.9	756
87.92	1154	87.92	1052	87.92	985	87.92	907	87.92	803	87.92	799	87.92	725
87.94	1162	87.94	1096	87.94	1014	87.94	926	87.94	855	87.94	797	87.94	728
87.96	1069	87.96	1075	87.96	1013	87.96	883	87.96	752	87.96	710	87.96	768
87.98	1019	87.98	1083	87.98	1046	87.98	868	87.98	831	87.98	804	87.98	745
88	994	88	990	88	1023	88	875	88	815	88	785	88	685
88.02	1026	88.02	990	88.02	908	88.02	931	88.02	838	88.02	761	88.02	746
88.04	1088	88.04	1015	88.04	927	88.04	894	88.04	853	88.04	734	88.04	722
88.06	1043	88.06	1016	88.06	920	88.06	889	88.06	796	88.06	732	88.06	760
88.08	1032	88.08	956	88.08	900	88.08	807	88.08	839	88.08	805	88.08	720
88.1	1008	88.1	975	88.1	905	88.1	850	88.1	833	88.1	811	88.1	731
88.12	1034	88.12	960	88.12	926	88.12	854	88.12	744	88.12	795	88.12	756
88.14	1005	88.14	1041	88.14	913	88.14	880	88.14	768	88.14	743	88.14	735
88.16	980	88.16	980	88.16	932	88.16	816	88.16	848	88.16	747	88.16	736
88.18	970	88.18	970	88.18	937	88.18	845	88.18	802	88.18	748	88.18	766
88.2	990	88.2	970	88.2	862	88.2	845	88.2	764	88.2	762	88.2	709
88.22	990	88.22	993	88.22	876	88.22	835	88.22	820	88.22	708	88.22	721
88.24	944	88.24	962	88.24	875	88.24	786	88.24	742	88.24	786	88.24	753
88.26	915	88.26	907	88.26	906	88.26	877	88.26	782	88.26	763	88.26	764
88.28	1014	88.28	946	88.28	910	88.28	785	88.28	760	88.28	780	88.28	728
88.3	909	88.3	945	88.3	924	88.3	866	88.3	808	88.3	754	88.3	683
88.32	947	88.32	941	88.32	824	88.32	775	88.32	829	88.32	766	88.32	758
88.34	938	88.34	925	88.34	872	88.34	838	88.34	754	88.34	750	88.34	752
88.36	958	88.36	918	88.36	955	88.36	880	88.36	749	88.36	740	88.36	690
88.38	936	88.38	926	88.38	889	88.38	835	88.38	753	88.38	753	88.38	704
88.4	921	88.4	877	88.4	892	88.4	823	88.4	744	88.4	752	88.4	686
88.42	941	88.42	932	88.42	899	88.42	812	88.42	759	88.42	708	88.42	681
88.44	924	88.44	909	88.44	877	88.44	821	88.44	765	88.44	733	88.44	699
88.46	856	88.46	907	88.46	872	88.46	843	88.46	772	88.46	700	88.46	699
88.48	926	88.48	886	88.48	822	88.48	793	88.48	781	88.48	781	88.48	684
88.5	854	88.5	876	88.5	871	88.5	809	88.5	792	88.5	713	88.5	697
88.52	877	88.52	883	88.52	846	88.52	763	88.52	760	88.52	763	88.52	689
88.54	845	88.54	860	88.54	854	88.54	835	88.54	731	88.54	708	88.54	703
88.56	858	88.56	903	88.56	813	88.56	817	88.56	755	88.56	737	88.56	686
88.58	851	88.58	934	88.58	831	88.58	840	88.58	786	88.58	733	88.58	718
88.6	912	88.6	870	88.6	793	88.6	754	88.6	800	88.6	738	88.6	718
88.62	862	88.62	889	88.62	833	88.62	819	88.62	782	88.62	733	88.62	750
88.64	919	88.64	877	88.64	849	88.64	762	88.64	732	88.64	688	88.64	722
88.66	899	88.66	854	88.66	840	88.66	788	88.66	750	88.66	778	88.66	704
88.68	854	88.68	851	88.68	850	88.68	799	88.68	739	88.68	762	88.68	691
88.7	865	88.7	844	88.7	820	88.7	781	88.7	738	88.7	687	88.7	687
88.72	862	88.72	858	88.72	776	88.72	801	88.72	748	88.72	732	88.72	729
88.74	909	88.74	893	88.74	841	88.74	822	88.74	743	88.74	761	88.74	741
88.76	817	88.76	911	88.76	815	88.76	796	88.76	746	88.76	743	88.76	697
88.78	803	88.78	872	88.78	792	88.78	808	88.78	756	88.78	722	88.78	726
88.8	910	88.8	805	88.8	783	88.8	780	88.8	722	88.8	755	88.8	698
88.82	863	88.82	837	88.82	853	88.82	800	88.82	732	88.82	724	88.82	704
88.84	861	88.84	857	88.84	819	88.84	800	88.84	733	88.84	705	88.84	661
88.86	823	88.86	869	88.86	800	88.86	751	88.86	764	88.86	729	88.86	677
88.88	839	88.88	786	88.88	785	88.88	807	88.88	776	88.88	764	88.88	671
88.9	838	88.9	844	88.9	820	88.9	821	88.9	738	88.9	702	88.9	683
88.92	824	88.92	800	88.92	820	88.92	812	88.92	772	88.92	736	88.92	632
88.94	886	88.94	869	88.94	826	88.94	793	88.94	729	88.94	832	88.94	731
88.96	832	88.96	875	88.96	876	88.96	821	88.96	765	88.96	690	88.96	690
88.98	852	88.98	789	88.98	837	88.98	719	88.98	740	88.98	763	88.98	749
89	850	89	846	89	831	89	800	89	788	89	769	89	699
89.02	861	89.02	898	89.02	800	89.02	755	89.02	761	89.02	717	89.02	720
89.04	840	89.04	838	89.04	770	89.04	719	89.04	760	89.04	726	89.04	691
89.06	814	89.06	900	89.06	811	89.06	791	89.06	759	89.06	755	89.06	717
89.08	823	89.08	797	89.08	793	89.08	740	89.08	769	89.08	750	89.08	681
89.1	854	89.1	827	89.1	801	89.1	747	89.1	778	89.1	704	89.1	742
89.12	870	89.12	758	89.12	807	89.12	749	89.12	739	89.12	737	89.12	724
89.14	829	89.14	806	89.14	830	89.14	817	89.14	713	89.14	769	89.14	721
89.16	843	89.16	833	89.16	821	89.16	705	89.16	744	89.16	742	89.16	708
89.18	850	89.18	813	89.18	769	89.18	755	89.18	766	89.18	756	89.18	685
89.2	831	89.2	870	89.2	811	89.2	820	89.2	709	89.2	692	89.2	728
89.22	849	89.22	841	89.22	775	89.22	807	89.22	802	89.22	738	89.22	697
89.24	832	89.24	800	89.24	733	89.24	781	89.24	730	89.24	678	89.24	692
89.26	854	89.26	824	89.26	790	89.26	802	89.26	741	89.26	751	89.26	711
89.28	821	89.28	794	89.28	851	89.28	737	89.28	725	89.28	754	89.28	671
89.3	767	89.3	828	89.3	799	89.3	798	89.3	755	89.3	711	89.3	727
89.32	858	89.32	855	89.32	769	89.32	816	89.32	715	89.32	738	89.32	711
89.34	830	89.34	781	89.34	804	89.34	781	89.34	783	89.34	720	89.34	708
89.36	814	89.36	791	89.36	777	89.36	736	89.36	740	89.36	700	89.36	685
89.38	832	89.38	792	89.38	811	89.38	770	89.38	730	89.38	758	89.38	720
89.4	802	89.4	863	89.4	866	89.4	790	89.4	719	89.4	733	89.4	654
89.42	838	89.42	829	89.42	788	89.42	742	89.42	741	89.42	705	89.42	749
89.44	833	89.44	813	89.44	761	89.44	715	89.44	742	89.44	723	89.44	726
89.46	859	89.46	774	89.46	809	89.46	767	89.46	751	89.46	715	89.46	660
89.48	839	89.48	805	89.48	806	89.48	749	89.48	781	89.48	686	89.48	703
89.5	883	89.5	829	89.5	766	89.5	792	89.5	744	89.5	690	89.5	706
89.52	769	89.52	823	89.52	837	89.52	736	89.52	733	89.52	722	89.52	661
89.54	774	89.54	807	89.54	741	89.54	785	89.54	732	89.54	739	89.54	710
89.56	790	89.56	819	89.56	815	89.56	733	89.56	731	89.56	680	89.56	693
89.58	815	89.58	808	89.58	822	89.58	736	89.58	772	89.58	703	89.58	694
89.6	787	89.6	847	89.6	781	89.6	728	89.6	758	89.6	679	89.6	681
89.62	776	89.62	792	89.62	794	89.62	772	89.62	717	89.62	748	89.62	661
89.64	732	89.64	903	89.64	808	89.64	757	89.64	708	89.64	771	89.64	708
89.66	838	89.66	759	89.66	789	89.66	747	89.66	667	89.66	711	89.66	683
89.68	815	89.68	839	89.68	788	89.68	739	89.68	792	89.68	736	89.68	688
89.7	863	89.7	824	89.7	765	89.7	746	89.7	768	89.7	650	89.7	672
89.72	808	89.72	812	89.72	747	89.72	754	89.72	768	89.72	749	89.72	671
89.74	831	89.74	749	89.74	757	89.74	806	89.74	701	89.74	693	89.74	715
89.76	826	89.76	736	89.76	798	89.76	732	89.76	708	89.76	738	89.76	708
89.78	832	89.78	803	89.78	789	89.78	783	89.78	729	89.78	696	89.78	707
89.8	793	89.8	760	89.8	817	89.8	798	89.8	777	89.8	737	89.8	724
89.82	828	89.82	856	89.82	829	89.82	804	89.82	749	89.82	691	89.82	713
89.84	828	89.84	797	89.84	774	89.84	715	89.84	710	89.84	738	89.84	704
89.86	858	89.86	814	89.86	734	89.86	783	89.86	727	89.86	671	89.86	728
89.88	798	89.88	817	89.88	774	89.88	705	89.88	733	89.88	731	89.88	765
89.9	813	89.9	806	89.9	784	89.9	743	89.9	726	89.9	675	89.9	742
89.92	841	89.92	779	89.92	769	89.92	750	89.92	730	89.92	734	89.92	743
89.94	747	89.94	836	89.94	815	89.94	753	89.94	770	89.94	719	89.94	691
89.96	761	89.96	799	89.96	765	89.96	741	89.96	689	89.96	704	89.96	725
89.98	752	89.98	772	89.98	770	89.98	738	89.98	749	89.98	701	89.98	779
90	705	90	774	90	765	90	758	90	730	90	723	90	670
