# Supplementary material for: Tribological Properties of Nitrate Graphite Foils
Source: Nanomaterials (Basel). 2024 Sep 15;14(18):1499. doi: 10.3390/nano14181499 (PMC11434555; doi:10.3390/nano14181499)
Supplement: Supplementary file 1 [file nanomaterials-14-01499-s001.zip › X-ray data/macrostress/1Hz/160-200/dens_13/RD/196.TXT]

Sample	1_160_13_TD
Comments	Psi = 0.000
Filename	C:\Windmax\Data\2024_05_15\196.raw
Goniometer	Ultima IV
Attachment	MPA-ML4 (with gamma) for stress
ScanningMode	2Theta/Theta
ScanningType	FT
X-Ray	40kV/30mA	X-Ray	40kV/30mA	X-Ray	40kV/30mA	X-Ray	40kV/30mA	X-Ray	40kV/30mA	X-Ray	40kV/30mA	X-Ray	40kV/30mA
DivSlit	2/3?�|2/3deg.	DivSlit	2/3?�|2/3deg.	DivSlit	2/3?�|2/3deg.	DivSlit	2/3?�|2/3deg.	DivSlit	2/3?�|2/3deg.	DivSlit	2/3?�|2/3deg.	DivSlit	2/3?�|2/3deg.
DivH.L.Slit	10.00mm	DivH.L.Slit	10.00mm	DivH.L.Slit	10.00mm	DivH.L.Slit	10.00mm	DivH.L.Slit	10.00mm	DivH.L.Slit	10.00mm	DivH.L.Slit	10.00mm
SctSlit	Open	SctSlit	Open	SctSlit	Open	SctSlit	Open	SctSlit	Open	SctSlit	Open	SctSlit	Open
RecSlit	0.30mm	RecSlit	0.30mm	RecSlit	0.30mm	RecSlit	0.30mm	RecSlit	0.30mm	RecSlit	0.30mm	RecSlit	0.30mm
Start	84	Start	84	Start	84	Start	84	Start	84	Start	84	Start	84
Stop	90	Stop	90	Stop	90	Stop	90	Stop	90	Stop	90	Stop	90
Step	0.02	Step	0.02	Step	0.02	Step	0.02	Step	0.02	Step	0.02	Step	0.02
84	1220	84	1284	84	1212	84	1182	84	1132	84	1031	84	1024
84.02	1208	84.02	1248	84.02	1166	84.02	1135	84.02	1163	84.02	1097	84.02	982
84.04	1230	84.04	1212	84.04	1166	84.04	1176	84.04	1156	84.04	1033	84.04	1023
84.06	1221	84.06	1155	84.06	1176	84.06	1110	84.06	1115	84.06	1093	84.06	1015
84.08	1205	84.08	1216	84.08	1214	84.08	1157	84.08	1096	84.08	1100	84.08	1007
84.1	1216	84.1	1156	84.1	1150	84.1	1126	84.1	1089	84.1	1140	84.1	1005
84.12	1268	84.12	1219	84.12	1219	84.12	1131	84.12	1065	84.12	1070	84.12	1019
84.14	1271	84.14	1261	84.14	1200	84.14	1178	84.14	1115	84.14	1066	84.14	1097
84.16	1134	84.16	1192	84.16	1167	84.16	1108	84.16	1109	84.16	1102	84.16	1002
84.18	1284	84.18	1291	84.18	1195	84.18	1195	84.18	1125	84.18	1099	84.18	1078
84.2	1192	84.2	1118	84.2	1156	84.2	1140	84.2	1097	84.2	1071	84.2	1007
84.22	1235	84.22	1205	84.22	1192	84.22	1165	84.22	1148	84.22	1080	84.22	1019
84.24	1246	84.24	1185	84.24	1218	84.24	1147	84.24	1137	84.24	1083	84.24	1065
84.26	1226	84.26	1321	84.26	1182	84.26	1113	84.26	1109	84.26	1131	84.26	1079
84.28	1258	84.28	1193	84.28	1155	84.28	1141	84.28	1083	84.28	1087	84.28	985
84.3	1217	84.3	1165	84.3	1230	84.3	1118	84.3	1113	84.3	1018	84.3	1001
84.32	1223	84.32	1164	84.32	1128	84.32	1197	84.32	1081	84.32	1110	84.32	1009
84.34	1243	84.34	1265	84.34	1195	84.34	1196	84.34	1097	84.34	1068	84.34	1091
84.36	1217	84.36	1240	84.36	1213	84.36	1194	84.36	1112	84.36	1112	84.36	987
84.38	1250	84.38	1230	84.38	1261	84.38	1132	84.38	1139	84.38	1053	84.38	996
84.4	1196	84.4	1247	84.4	1233	84.4	1154	84.4	1103	84.4	1027	84.4	979
84.42	1225	84.42	1233	84.42	1207	84.42	1128	84.42	1126	84.42	1118	84.42	1011
84.44	1213	84.44	1240	84.44	1204	84.44	1199	84.44	1066	84.44	1146	84.44	1062
84.46	1272	84.46	1221	84.46	1189	84.46	1202	84.46	1110	84.46	1078	84.46	976
84.48	1183	84.48	1185	84.48	1212	84.48	1178	84.48	1152	84.48	1022	84.48	1019
84.5	1203	84.5	1292	84.5	1248	84.5	1197	84.5	1087	84.5	1119	84.5	1046
84.52	1186	84.52	1199	84.52	1187	84.52	1215	84.52	1123	84.52	1117	84.52	1031
84.54	1226	84.54	1175	84.54	1205	84.54	1172	84.54	1080	84.54	995	84.54	1058
84.56	1221	84.56	1227	84.56	1201	84.56	1196	84.56	1092	84.56	1011	84.56	1011
84.58	1224	84.58	1243	84.58	1174	84.58	1142	84.58	1083	84.58	1034	84.58	1046
84.6	1245	84.6	1275	84.6	1177	84.6	1196	84.6	1095	84.6	1114	84.6	1019
84.62	1347	84.62	1315	84.62	1208	84.62	1213	84.62	1105	84.62	1090	84.62	983
84.64	1237	84.64	1225	84.64	1184	84.64	1140	84.64	1084	84.64	1058	84.64	1027
84.66	1235	84.66	1150	84.66	1250	84.66	1158	84.66	1113	84.66	1025	84.66	1016
84.68	1269	84.68	1233	84.68	1224	84.68	1127	84.68	1078	84.68	1049	84.68	973
84.7	1286	84.7	1258	84.7	1224	84.7	1150	84.7	1122	84.7	1102	84.7	1020
84.72	1313	84.72	1307	84.72	1228	84.72	1151	84.72	1061	84.72	1044	84.72	1031
84.74	1277	84.74	1224	84.74	1165	84.74	1132	84.74	1114	84.74	1097	84.74	1028
84.76	1254	84.76	1268	84.76	1231	84.76	1189	84.76	1067	84.76	1085	84.76	1003
84.78	1185	84.78	1316	84.78	1315	84.78	1203	84.78	1121	84.78	1113	84.78	976
84.8	1237	84.8	1171	84.8	1179	84.8	1198	84.8	1122	84.8	1030	84.8	931
84.82	1237	84.82	1258	84.82	1146	84.82	1151	84.82	1110	84.82	1072	84.82	1027
84.84	1319	84.84	1219	84.84	1214	84.84	1157	84.84	1084	84.84	1022	84.84	1002
84.86	1270	84.86	1267	84.86	1238	84.86	1121	84.86	1100	84.86	1094	84.86	979
84.88	1297	84.88	1247	84.88	1203	84.88	1146	84.88	1140	84.88	1062	84.88	1001
84.9	1281	84.9	1255	84.9	1220	84.9	1154	84.9	1124	84.9	1048	84.9	1041
84.92	1238	84.92	1248	84.92	1205	84.92	1085	84.92	1133	84.92	1100	84.92	1026
84.94	1282	84.94	1212	84.94	1199	84.94	1168	84.94	1147	84.94	1076	84.94	1029
84.96	1179	84.96	1276	84.96	1253	84.96	1167	84.96	1134	84.96	1103	84.96	1027
84.98	1197	84.98	1326	84.98	1206	84.98	1184	84.98	1104	84.98	1058	84.98	1017
85	1288	85	1284	85	1242	85	1126	85	1080	85	1050	85	992
85.02	1307	85.02	1304	85.02	1213	85.02	1179	85.02	1176	85.02	1085	85.02	976
85.04	1316	85.04	1283	85.04	1238	85.04	1133	85.04	1109	85.04	1067	85.04	1002
85.06	1309	85.06	1268	85.06	1254	85.06	1132	85.06	1082	85.06	1051	85.06	1040
85.08	1268	85.08	1286	85.08	1236	85.08	1227	85.08	1111	85.08	1121	85.08	1023
85.1	1269	85.1	1275	85.1	1178	85.1	1187	85.1	1092	85.1	1083	85.1	994
85.12	1283	85.12	1293	85.12	1260	85.12	1211	85.12	1170	85.12	1025	85.12	1053
85.14	1302	85.14	1284	85.14	1280	85.14	1159	85.14	1159	85.14	1015	85.14	1055
85.16	1256	85.16	1322	85.16	1229	85.16	1175	85.16	1124	85.16	1065	85.16	966
85.18	1277	85.18	1377	85.18	1292	85.18	1212	85.18	1126	85.18	1035	85.18	1016
85.2	1295	85.2	1266	85.2	1176	85.2	1187	85.2	1106	85.2	1070	85.2	1093
85.22	1294	85.22	1290	85.22	1241	85.22	1209	85.22	1117	85.22	1055	85.22	1071
85.24	1315	85.24	1353	85.24	1267	85.24	1149	85.24	1125	85.24	1045	85.24	1010
85.26	1334	85.26	1311	85.26	1246	85.26	1192	85.26	1115	85.26	1127	85.26	1014
85.28	1367	85.28	1345	85.28	1238	85.28	1220	85.28	1141	85.28	1067	85.28	908
85.3	1282	85.3	1287	85.3	1263	85.3	1213	85.3	1165	85.3	1083	85.3	1023
85.32	1372	85.32	1307	85.32	1247	85.32	1176	85.32	1165	85.32	1047	85.32	1028
85.34	1297	85.34	1280	85.34	1277	85.34	1204	85.34	1105	85.34	1077	85.34	1032
85.36	1350	85.36	1369	85.36	1318	85.36	1166	85.36	1160	85.36	1109	85.36	935
85.38	1295	85.38	1328	85.38	1264	85.38	1194	85.38	1148	85.38	1057	85.38	1041
85.4	1349	85.4	1387	85.4	1305	85.4	1240	85.4	1111	85.4	1127	85.4	1046
85.42	1363	85.42	1289	85.42	1262	85.42	1251	85.42	1182	85.42	996	85.42	1035
85.44	1393	85.44	1288	85.44	1219	85.44	1171	85.44	1071	85.44	1062	85.44	1058
85.46	1354	85.46	1316	85.46	1287	85.46	1234	85.46	1163	85.46	1007	85.46	1005
85.48	1397	85.48	1360	85.48	1275	85.48	1169	85.48	1171	85.48	1123	85.48	1025
85.5	1402	85.5	1385	85.5	1297	85.5	1281	85.5	1110	85.5	1098	85.5	1035
85.52	1360	85.52	1303	85.52	1259	85.52	1210	85.52	1173	85.52	1084	85.52	1006
85.54	1385	85.54	1372	85.54	1295	85.54	1236	85.54	1145	85.54	1118	85.54	985
85.56	1335	85.56	1366	85.56	1320	85.56	1224	85.56	1144	85.56	1149	85.56	1003
85.58	1446	85.58	1325	85.58	1311	85.58	1232	85.58	1103	85.58	1085	85.58	1040
85.6	1473	85.6	1443	85.6	1308	85.6	1195	85.6	1142	85.6	1027	85.6	1045
85.62	1463	85.62	1391	85.62	1331	85.62	1255	85.62	1131	85.62	1092	85.62	1034
85.64	1385	85.64	1367	85.64	1349	85.64	1207	85.64	1152	85.64	1117	85.64	982
85.66	1403	85.66	1407	85.66	1293	85.66	1235	85.66	1163	85.66	1043	85.66	1050
85.68	1458	85.68	1399	85.68	1358	85.68	1187	85.68	1159	85.68	1152	85.68	967
85.7	1442	85.7	1424	85.7	1371	85.7	1263	85.7	1182	85.7	1094	85.7	1073
85.72	1490	85.72	1410	85.72	1344	85.72	1250	85.72	1115	85.72	1116	85.72	1031
85.74	1521	85.74	1505	85.74	1402	85.74	1232	85.74	1299	85.74	1109	85.74	1075
85.76	1507	85.76	1492	85.76	1302	85.76	1305	85.76	1186	85.76	1101	85.76	1028
85.78	1521	85.78	1480	85.78	1378	85.78	1278	85.78	1213	85.78	1080	85.78	1008
85.8	1456	85.8	1485	85.8	1389	85.8	1327	85.8	1104	85.8	1071	85.8	988
85.82	1475	85.82	1476	85.82	1427	85.82	1241	85.82	1206	85.82	1118	85.82	1006
85.84	1534	85.84	1510	85.84	1393	85.84	1247	85.84	1148	85.84	1079	85.84	1045
85.86	1548	85.86	1599	85.86	1449	85.86	1259	85.86	1195	85.86	1097	85.86	1016
85.88	1597	85.88	1578	85.88	1419	85.88	1309	85.88	1205	85.88	1116	85.88	1087
85.9	1554	85.9	1545	85.9	1436	85.9	1335	85.9	1214	85.9	1119	85.9	1064
85.92	1666	85.92	1499	85.92	1498	85.92	1313	85.92	1205	85.92	1149	85.92	1086
85.94	1648	85.94	1617	85.94	1423	85.94	1325	85.94	1176	85.94	1119	85.94	1013
85.96	1675	85.96	1622	85.96	1494	85.96	1304	85.96	1202	85.96	1066	85.96	1036
85.98	1669	85.98	1631	85.98	1529	85.98	1363	85.98	1232	85.98	1141	85.98	1019
86	1674	86	1635	86	1471	86	1342	86	1252	86	1089	86	1029
86.02	1687	86.02	1623	86.02	1524	86.02	1323	86.02	1223	86.02	1161	86.02	1085
86.04	1687	86.04	1687	86.04	1567	86.04	1407	86.04	1240	86.04	1170	86.04	1034
86.06	1654	86.06	1693	86.06	1489	86.06	1432	86.06	1269	86.06	1108	86.06	1053
86.08	1750	86.08	1726	86.08	1564	86.08	1392	86.08	1274	86.08	1127	86.08	974
86.1	1708	86.1	1656	86.1	1589	86.1	1460	86.1	1280	86.1	1156	86.1	1061
86.12	1840	86.12	1744	86.12	1627	86.12	1394	86.12	1294	86.12	1146	86.12	1028
86.14	1783	86.14	1920	86.14	1595	86.14	1436	86.14	1308	86.14	1171	86.14	1052
86.16	1889	86.16	1732	86.16	1706	86.16	1558	86.16	1287	86.16	1164	86.16	1103
86.18	1856	86.18	1873	86.18	1709	86.18	1492	86.18	1279	86.18	1123	86.18	1114
86.2	1837	86.2	1772	86.2	1683	86.2	1521	86.2	1322	86.2	1142	86.2	1084
86.22	1899	86.22	1923	86.22	1769	86.22	1445	86.22	1337	86.22	1197	86.22	1043
86.24	1995	86.24	1809	86.24	1782	86.24	1526	86.24	1318	86.24	1213	86.24	1029
86.26	2050	86.26	1996	86.26	1757	86.26	1587	86.26	1294	86.26	1181	86.26	1076
86.28	2117	86.28	1950	86.28	1814	86.28	1602	86.28	1344	86.28	1198	86.28	1058
86.3	2100	86.3	2085	86.3	1806	86.3	1647	86.3	1422	86.3	1119	86.3	1024
86.32	2098	86.32	2085	86.32	1913	86.32	1602	86.32	1409	86.32	1223	86.32	1061
86.34	2197	86.34	2136	86.34	1952	86.34	1599	86.34	1384	86.34	1194	86.34	1036
86.36	2214	86.36	2085	86.36	1971	86.36	1617	86.36	1387	86.36	1214	86.36	1031
86.38	2304	86.38	2229	86.38	2019	86.38	1743	86.38	1420	86.38	1135	86.38	1024
86.4	2389	86.4	2337	86.4	1995	86.4	1697	86.4	1438	86.4	1211	86.4	1062
86.42	2388	86.42	2304	86.42	2011	86.42	1771	86.42	1403	86.42	1212	86.42	1035
86.44	2458	86.44	2267	86.44	2109	86.44	1713	86.44	1464	86.44	1198	86.44	1062
86.46	2501	86.46	2463	86.46	2082	86.46	1806	86.46	1548	86.46	1198	86.46	1068
86.48	2578	86.48	2451	86.48	2192	86.48	1749	86.48	1444	86.48	1214	86.48	1063
86.5	2736	86.5	2497	86.5	2247	86.5	1908	86.5	1437	86.5	1258	86.5	1051
86.52	2786	86.52	2587	86.52	2273	86.52	1846	86.52	1439	86.52	1247	86.52	1102
86.54	2857	86.54	2683	86.54	2325	86.54	1932	86.54	1430	86.54	1194	86.54	1041
86.56	2847	86.56	2806	86.56	2455	86.56	1967	86.56	1477	86.56	1210	86.56	1132
86.58	3114	86.58	2925	86.58	2554	86.58	1930	86.58	1555	86.58	1256	86.58	1101
86.6	3081	86.6	2994	86.6	2523	86.6	2043	86.6	1469	86.6	1297	86.6	1058
86.62	3311	86.62	3134	86.62	2627	86.62	2047	86.62	1519	86.62	1197	86.62	1079
86.64	3362	86.64	3265	86.64	2715	86.64	1988	86.64	1607	86.64	1244	86.64	1034
86.66	3514	86.66	3182	86.66	2744	86.66	2022	86.66	1493	86.66	1246	86.66	1101
86.68	3630	86.68	3404	86.68	2856	86.68	2114	86.68	1533	86.68	1280	86.68	1099
86.7	3604	86.7	3578	86.7	2739	86.7	2174	86.7	1603	86.7	1196	86.7	1055
86.72	3873	86.72	3552	86.72	3040	86.72	2172	86.72	1561	86.72	1267	86.72	1123
86.74	3878	86.74	3750	86.74	2997	86.74	2090	86.74	1572	86.74	1311	86.74	1122
86.76	4189	86.76	3742	86.76	2999	86.76	2089	86.76	1642	86.76	1308	86.76	992
86.78	4227	86.78	3983	86.78	3049	86.78	2183	86.78	1593	86.78	1216	86.78	1062
86.8	4528	86.8	4138	86.8	3164	86.8	2194	86.8	1669	86.8	1253	86.8	1087
86.82	4518	86.82	4256	86.82	3165	86.82	2243	86.82	1570	86.82	1227	86.82	1053
86.84	4753	86.84	4150	86.84	3172	86.84	2322	86.84	1596	86.84	1269	86.84	1124
86.86	4863	86.86	4222	86.86	3242	86.86	2205	86.86	1580	86.86	1264	86.86	1051
86.88	5087	86.88	4449	86.88	3355	86.88	2339	86.88	1618	86.88	1291	86.88	1115
86.9	5166	86.9	4348	86.9	3320	86.9	2283	86.9	1580	86.9	1200	86.9	1080
86.92	5139	86.92	4602	86.92	3397	86.92	2301	86.92	1601	86.92	1326	86.92	1104
86.94	5141	86.94	4592	86.94	3441	86.94	2263	86.94	1678	86.94	1262	86.94	1141
86.96	5186	86.96	4734	86.96	3456	86.96	2255	86.96	1645	86.96	1277	86.96	1063
86.98	5256	86.98	4759	86.98	3394	86.98	2274	86.98	1630	86.98	1230	86.98	1006
87	5300	87	4447	87	3391	87	2266	87	1678	87	1316	87	1061
87.02	5233	87.02	4605	87.02	3318	87.02	2252	87.02	1581	87.02	1338	87.02	1071
87.04	5265	87.04	4450	87.04	3371	87.04	2211	87.04	1558	87.04	1268	87.04	1013
87.06	5096	87.06	4606	87.06	3359	87.06	2263	87.06	1608	87.06	1227	87.06	1093
87.08	5139	87.08	4528	87.08	3291	87.08	2319	87.08	1659	87.08	1301	87.08	1070
87.1	4995	87.1	4489	87.1	3279	87.1	2196	87.1	1635	87.1	1328	87.1	1125
87.12	4854	87.12	4326	87.12	3199	87.12	2282	87.12	1603	87.12	1291	87.12	1074
87.14	4582	87.14	4223	87.14	3193	87.14	2208	87.14	1670	87.14	1250	87.14	1054
87.16	4594	87.16	4211	87.16	3191	87.16	2244	87.16	1702	87.16	1293	87.16	1089
87.18	4413	87.18	4108	87.18	3081	87.18	2208	87.18	1624	87.18	1279	87.18	1027
87.2	4358	87.2	3874	87.2	3009	87.2	2189	87.2	1604	87.2	1279	87.2	1022
87.22	4133	87.22	3859	87.22	3129	87.22	2145	87.22	1564	87.22	1288	87.22	1080
87.24	4121	87.24	3761	87.24	2939	87.24	2169	87.24	1612	87.24	1267	87.24	1015
87.26	3988	87.26	3732	87.26	2885	87.26	2164	87.26	1653	87.26	1242	87.26	1050
87.28	3838	87.28	3507	87.28	2939	87.28	2155	87.28	1556	87.28	1257	87.28	1008
87.3	3700	87.3	3400	87.3	2793	87.3	1971	87.3	1607	87.3	1261	87.3	1081
87.32	3633	87.32	3232	87.32	2721	87.32	2048	87.32	1550	87.32	1209	87.32	1077
87.34	3396	87.34	3237	87.34	2631	87.34	2075	87.34	1554	87.34	1268	87.34	1053
87.36	3445	87.36	3088	87.36	2558	87.36	2000	87.36	1568	87.36	1192	87.36	1078
87.38	3162	87.38	3006	87.38	2497	87.38	2036	87.38	1553	87.38	1221	87.38	1055
87.4	3092	87.4	2852	87.4	2368	87.4	2045	87.4	1440	87.4	1191	87.4	1088
87.42	2956	87.42	2762	87.42	2356	87.42	1924	87.42	1491	87.42	1226	87.42	1058
87.44	2821	87.44	2660	87.44	2322	87.44	1851	87.44	1439	87.44	1192	87.44	1051
87.46	2749	87.46	2598	87.46	2253	87.46	1837	87.46	1460	87.46	1235	87.46	1023
87.48	2664	87.48	2497	87.48	2239	87.48	1856	87.48	1426	87.48	1189	87.48	1025
87.5	2454	87.5	2424	87.5	2091	87.5	1774	87.5	1464	87.5	1135	87.5	1104
87.52	2393	87.52	2380	87.52	2007	87.52	1760	87.52	1551	87.52	1192	87.52	1085
87.54	2398	87.54	2260	87.54	2051	87.54	1683	87.54	1423	87.54	1185	87.54	1084
87.56	2259	87.56	2150	87.56	2084	87.56	1734	87.56	1448	87.56	1174	87.56	1018
87.58	2244	87.58	2152	87.58	1874	87.58	1704	87.58	1366	87.58	1228	87.58	1013
87.6	2139	87.6	2099	87.6	1937	87.6	1639	87.6	1431	87.6	1201	87.6	1017
87.62	2128	87.62	2052	87.62	1896	87.62	1521	87.62	1358	87.62	1157	87.62	1089
87.64	1983	87.64	1944	87.64	1820	87.64	1595	87.64	1309	87.64	1212	87.64	1071
87.66	2044	87.66	1936	87.66	1683	87.66	1561	87.66	1288	87.66	1152	87.66	1112
87.68	1893	87.68	1828	87.68	1666	87.68	1528	87.68	1346	87.68	1132	87.68	1009
87.7	1933	87.7	1829	87.7	1648	87.7	1542	87.7	1310	87.7	1146	87.7	999
87.72	1831	87.72	1809	87.72	1646	87.72	1467	87.72	1313	87.72	1102	87.72	996
87.74	1919	87.74	1765	87.74	1635	87.74	1428	87.74	1290	87.74	1076	87.74	1048
87.76	1782	87.76	1761	87.76	1604	87.76	1482	87.76	1324	87.76	1180	87.76	1070
87.78	1751	87.78	1725	87.78	1631	87.78	1374	87.78	1269	87.78	1161	87.78	1050
87.8	1727	87.8	1709	87.8	1622	87.8	1401	87.8	1272	87.8	1064	87.8	976
87.82	1677	87.82	1684	87.82	1467	87.82	1431	87.82	1268	87.82	1138	87.82	1041
87.84	1744	87.84	1660	87.84	1479	87.84	1318	87.84	1241	87.84	1123	87.84	997
87.86	1596	87.86	1552	87.86	1506	87.86	1391	87.86	1227	87.86	1097	87.86	1046
87.88	1645	87.88	1658	87.88	1523	87.88	1380	87.88	1238	87.88	1114	87.88	942
87.9	1627	87.9	1584	87.9	1447	87.9	1312	87.9	1145	87.9	1181	87.9	991
87.92	1540	87.92	1569	87.92	1392	87.92	1373	87.92	1255	87.92	1104	87.92	1021
87.94	1570	87.94	1529	87.94	1459	87.94	1308	87.94	1200	87.94	1129	87.94	988
87.96	1577	87.96	1491	87.96	1422	87.96	1268	87.96	1191	87.96	1085	87.96	1013
87.98	1604	87.98	1456	87.98	1395	87.98	1244	87.98	1197	87.98	1075	87.98	944
88	1500	88	1452	88	1332	88	1219	88	1212	88	1068	88	956
88.02	1504	88.02	1506	88.02	1402	88.02	1298	88.02	1209	88.02	1100	88.02	984
88.04	1503	88.04	1477	88.04	1369	88.04	1195	88.04	1153	88.04	1084	88.04	991
88.06	1457	88.06	1457	88.06	1320	88.06	1238	88.06	1187	88.06	1108	88.06	988
88.08	1556	88.08	1403	88.08	1344	88.08	1272	88.08	1125	88.08	1170	88.08	1038
88.1	1381	88.1	1434	88.1	1336	88.1	1213	88.1	1193	88.1	1084	88.1	1019
88.12	1428	88.12	1366	88.12	1374	88.12	1165	88.12	1159	88.12	1045	88.12	1026
88.14	1368	88.14	1413	88.14	1303	88.14	1261	88.14	1134	88.14	1117	88.14	948
88.16	1512	88.16	1379	88.16	1338	88.16	1251	88.16	1124	88.16	1031	88.16	1030
88.18	1443	88.18	1320	88.18	1351	88.18	1217	88.18	1082	88.18	1126	88.18	983
88.2	1416	88.2	1471	88.2	1366	88.2	1166	88.2	1114	88.2	1096	88.2	985
88.22	1383	88.22	1397	88.22	1290	88.22	1223	88.22	1104	88.22	1066	88.22	960
88.24	1449	88.24	1364	88.24	1309	88.24	1189	88.24	1088	88.24	1047	88.24	955
88.26	1404	88.26	1374	88.26	1260	88.26	1166	88.26	1093	88.26	988	88.26	984
88.28	1354	88.28	1301	88.28	1275	88.28	1155	88.28	1097	88.28	1045	88.28	954
88.3	1402	88.3	1298	88.3	1233	88.3	1164	88.3	1085	88.3	1129	88.3	963
88.32	1354	88.32	1319	88.32	1294	88.32	1193	88.32	1064	88.32	1030	88.32	955
88.34	1342	88.34	1341	88.34	1233	88.34	1182	88.34	1058	88.34	1054	88.34	975
88.36	1373	88.36	1345	88.36	1255	88.36	1119	88.36	1028	88.36	1079	88.36	961
88.38	1345	88.38	1288	88.38	1215	88.38	1150	88.38	1115	88.38	1036	88.38	887
88.4	1304	88.4	1363	88.4	1215	88.4	1133	88.4	1126	88.4	1014	88.4	1007
88.42	1357	88.42	1338	88.42	1205	88.42	1098	88.42	1114	88.42	984	88.42	946
88.44	1325	88.44	1374	88.44	1227	88.44	1139	88.44	1067	88.44	1026	88.44	971
88.46	1315	88.46	1264	88.46	1262	88.46	1141	88.46	1136	88.46	1057	88.46	968
88.48	1324	88.48	1280	88.48	1331	88.48	1103	88.48	1031	88.48	1010	88.48	996
88.5	1293	88.5	1280	88.5	1244	88.5	1171	88.5	1055	88.5	1002	88.5	995
88.52	1274	88.52	1331	88.52	1258	88.52	1116	88.52	1096	88.52	1010	88.52	956
88.54	1334	88.54	1281	88.54	1303	88.54	1187	88.54	1129	88.54	1088	88.54	976
88.56	1315	88.56	1261	88.56	1231	88.56	1157	88.56	1047	88.56	999	88.56	1009
88.58	1328	88.58	1227	88.58	1191	88.58	1132	88.58	1120	88.58	1022	88.58	942
88.6	1261	88.6	1249	88.6	1292	88.6	1170	88.6	1073	88.6	1000	88.6	990
88.62	1259	88.62	1230	88.62	1215	88.62	1088	88.62	1017	88.62	1065	88.62	1004
88.64	1216	88.64	1235	88.64	1180	88.64	1100	88.64	1056	88.64	1069	88.64	915
88.66	1280	88.66	1255	88.66	1196	88.66	1090	88.66	1057	88.66	977	88.66	946
88.68	1271	88.68	1209	88.68	1223	88.68	1119	88.68	1109	88.68	990	88.68	960
88.7	1290	88.7	1284	88.7	1189	88.7	1101	88.7	1051	88.7	1016	88.7	944
88.72	1259	88.72	1252	88.72	1140	88.72	1067	88.72	1045	88.72	1036	88.72	958
88.74	1277	88.74	1265	88.74	1244	88.74	1123	88.74	1094	88.74	982	88.74	926
88.76	1245	88.76	1248	88.76	1233	88.76	1164	88.76	1057	88.76	1039	88.76	919
88.78	1235	88.78	1257	88.78	1167	88.78	1113	88.78	1041	88.78	1006	88.78	960
88.8	1213	88.8	1189	88.8	1133	88.8	1084	88.8	1001	88.8	984	88.8	935
88.82	1242	88.82	1256	88.82	1171	88.82	1099	88.82	1075	88.82	985	88.82	942
88.84	1261	88.84	1193	88.84	1182	88.84	1081	88.84	1119	88.84	1028	88.84	964
88.86	1270	88.86	1238	88.86	1178	88.86	1162	88.86	1035	88.86	1057	88.86	922
88.88	1216	88.88	1233	88.88	1121	88.88	1129	88.88	1004	88.88	1051	88.88	976
88.9	1234	88.9	1230	88.9	1186	88.9	1102	88.9	1012	88.9	995	88.9	958
88.92	1250	88.92	1227	88.92	1182	88.92	1123	88.92	1056	88.92	942	88.92	1000
88.94	1218	88.94	1205	88.94	1191	88.94	1152	88.94	1036	88.94	1084	88.94	942
88.96	1164	88.96	1180	88.96	1196	88.96	1105	88.96	1063	88.96	1024	88.96	1014
88.98	1176	88.98	1195	88.98	1115	88.98	1114	88.98	1025	88.98	988	88.98	957
89	1195	89	1243	89	1193	89	1127	89	998	89	995	89	919
89.02	1207	89.02	1229	89.02	1206	89.02	1081	89.02	1054	89.02	1017	89.02	994
89.04	1220	89.04	1235	89.04	1195	89.04	1122	89.04	1000	89.04	971	89.04	916
89.06	1164	89.06	1241	89.06	1146	89.06	1047	89.06	1028	89.06	981	89.06	937
89.08	1183	89.08	1223	89.08	1188	89.08	1095	89.08	1038	89.08	919	89.08	895
89.1	1193	89.1	1180	89.1	1185	89.1	1113	89.1	1089	89.1	961	89.1	984
89.12	1250	89.12	1211	89.12	1153	89.12	1094	89.12	1029	89.12	1047	89.12	913
89.14	1186	89.14	1194	89.14	1131	89.14	1097	89.14	1012	89.14	1038	89.14	909
89.16	1240	89.16	1181	89.16	1183	89.16	1064	89.16	1056	89.16	978	89.16	964
89.18	1152	89.18	1172	89.18	1136	89.18	1088	89.18	1070	89.18	1001	89.18	956
89.2	1260	89.2	1199	89.2	1073	89.2	1077	89.2	1054	89.2	993	89.2	919
89.22	1229	89.22	1192	89.22	1158	89.22	1109	89.22	1082	89.22	1007	89.22	887
89.24	1131	89.24	1212	89.24	1138	89.24	1060	89.24	1069	89.24	1072	89.24	1000
89.26	1170	89.26	1098	89.26	1154	89.26	1081	89.26	998	89.26	998	89.26	920
89.28	1180	89.28	1232	89.28	1089	89.28	1080	89.28	1050	89.28	964	89.28	907
89.3	1165	89.3	1196	89.3	1193	89.3	1081	89.3	1072	89.3	1038	89.3	931
89.32	1168	89.32	1139	89.32	1144	89.32	1137	89.32	1065	89.32	975	89.32	926
89.34	1161	89.34	1224	89.34	1180	89.34	1022	89.34	1062	89.34	1022	89.34	935
89.36	1210	89.36	1150	89.36	1108	89.36	1074	89.36	1005	89.36	998	89.36	931
89.38	1164	89.38	1138	89.38	1171	89.38	1134	89.38	1040	89.38	979	89.38	971
89.4	1155	89.4	1162	89.4	1164	89.4	1054	89.4	1059	89.4	993	89.4	941
89.42	1129	89.42	1129	89.42	1152	89.42	1042	89.42	1023	89.42	983	89.42	900
89.44	1149	89.44	1202	89.44	1118	89.44	1067	89.44	1111	89.44	1045	89.44	963
89.46	1113	89.46	1143	89.46	1146	89.46	1102	89.46	1054	89.46	966	89.46	943
89.48	1175	89.48	1210	89.48	1195	89.48	1063	89.48	1032	89.48	993	89.48	923
89.5	1216	89.5	1142	89.5	1110	89.5	1116	89.5	1093	89.5	984	89.5	1001
89.52	1197	89.52	1122	89.52	1093	89.52	1082	89.52	1034	89.52	924	89.52	984
89.54	1151	89.54	1158	89.54	1117	89.54	1086	89.54	1046	89.54	905	89.54	945
89.56	1158	89.56	1216	89.56	1142	89.56	1055	89.56	1047	89.56	956	89.56	968
89.58	1171	89.58	1130	89.58	1076	89.58	1087	89.58	1065	89.58	990	89.58	932
89.6	1120	89.6	1193	89.6	1152	89.6	1116	89.6	987	89.6	952	89.6	899
89.62	1194	89.62	1144	89.62	1098	89.62	1073	89.62	1013	89.62	1031	89.62	983
89.64	1108	89.64	1139	89.64	1125	89.64	1126	89.64	1022	89.64	1006	89.64	925
89.66	1184	89.66	1176	89.66	1098	89.66	1039	89.66	998	89.66	979	89.66	972
89.68	1154	89.68	1115	89.68	1196	89.68	1093	89.68	1026	89.68	998	89.68	931
89.7	1166	89.7	1161	89.7	1072	89.7	1003	89.7	1016	89.7	944	89.7	948
89.72	1194	89.72	1157	89.72	1128	89.72	1027	89.72	1036	89.72	966	89.72	986
89.74	1172	89.74	1123	89.74	1134	89.74	1080	89.74	1048	89.74	1022	89.74	909
89.76	1133	89.76	1130	89.76	1069	89.76	1080	89.76	1019	89.76	972	89.76	955
89.78	1194	89.78	1195	89.78	1161	89.78	1025	89.78	1066	89.78	935	89.78	964
89.8	1131	89.8	1198	89.8	1090	89.8	1056	89.8	974	89.8	939	89.8	958
89.82	1142	89.82	1157	89.82	1110	89.82	1081	89.82	995	89.82	989	89.82	883
89.84	1143	89.84	1151	89.84	1163	89.84	1053	89.84	978	89.84	930	89.84	926
89.86	1154	89.86	1155	89.86	1086	89.86	1073	89.86	1082	89.86	995	89.86	929
89.88	1109	89.88	1117	89.88	1094	89.88	1054	89.88	1001	89.88	1024	89.88	879
89.9	1079	89.9	1176	89.9	1130	89.9	1056	89.9	1023	89.9	913	89.9	943
89.92	1146	89.92	1065	89.92	1094	89.92	1068	89.92	980	89.92	990	89.92	894
89.94	1133	89.94	1090	89.94	1072	89.94	1045	89.94	947	89.94	970	89.94	886
89.96	1144	89.96	1116	89.96	1107	89.96	1016	89.96	1018	89.96	995	89.96	992
89.98	1187	89.98	1160	89.98	1109	89.98	1076	89.98	1033	89.98	999	89.98	921
90	1121	90	1145	90	1063	90	1068	90	1027	90	920	90	917
