# Supplementary material for: Tribological Properties of Nitrate Graphite Foils
Source: Nanomaterials (Basel). 2024 Sep 15;14(18):1499. doi: 10.3390/nano14181499 (PMC11434555; doi:10.3390/nano14181499)
Supplement: Supplementary file 1 [file nanomaterials-14-01499-s001.zip › X-ray data/macrostress/1Hz/160-200/dens_13/TD/198.TXT]

Sample	1_160_13_RD
Comments	Psi = 0.000
Filename	C:\Windmax\Data\2024_05_15\198.raw
Goniometer	Ultima IV
Attachment	MPA-ML4 (with gamma) for stress
ScanningMode	2Theta/Theta
ScanningType	FT
X-Ray	40kV/30mA	X-Ray	40kV/30mA	X-Ray	40kV/30mA	X-Ray	40kV/30mA	X-Ray	40kV/30mA	X-Ray	40kV/30mA	X-Ray	40kV/30mA
DivSlit	2/3?�|2/3deg.	DivSlit	2/3?�|2/3deg.	DivSlit	2/3?�|2/3deg.	DivSlit	2/3?�|2/3deg.	DivSlit	2/3?�|2/3deg.	DivSlit	2/3?�|2/3deg.	DivSlit	2/3?�|2/3deg.
DivH.L.Slit	10.00mm	DivH.L.Slit	10.00mm	DivH.L.Slit	10.00mm	DivH.L.Slit	10.00mm	DivH.L.Slit	10.00mm	DivH.L.Slit	10.00mm	DivH.L.Slit	10.00mm
SctSlit	Open	SctSlit	Open	SctSlit	Open	SctSlit	Open	SctSlit	Open	SctSlit	Open	SctSlit	Open
RecSlit	0.30mm	RecSlit	0.30mm	RecSlit	0.30mm	RecSlit	0.30mm	RecSlit	0.30mm	RecSlit	0.30mm	RecSlit	0.30mm
Start	84	Start	84	Start	84	Start	84	Start	84	Start	84	Start	84
Stop	90	Stop	90	Stop	90	Stop	90	Stop	90	Stop	90	Stop	90
Step	0.02	Step	0.02	Step	0.02	Step	0.02	Step	0.02	Step	0.02	Step	0.02
84	906	84	919	84	874	84	799	84	858	84	831	84	883
84.02	883	84.02	854	84.02	888	84.02	826	84.02	813	84.02	798	84.02	750
84.04	970	84.04	845	84.04	840	84.04	842	84.04	833	84.04	840	84.04	791
84.06	887	84.06	864	84.06	894	84.06	822	84.06	859	84.06	865	84.06	796
84.08	927	84.08	958	84.08	851	84.08	840	84.08	837	84.08	835	84.08	798
84.1	888	84.1	898	84.1	858	84.1	910	84.1	867	84.1	889	84.1	779
84.12	897	84.12	915	84.12	914	84.12	916	84.12	850	84.12	796	84.12	850
84.14	839	84.14	903	84.14	868	84.14	862	84.14	842	84.14	826	84.14	844
84.16	867	84.16	889	84.16	935	84.16	879	84.16	912	84.16	846	84.16	761
84.18	911	84.18	965	84.18	890	84.18	844	84.18	824	84.18	876	84.18	824
84.2	899	84.2	957	84.2	901	84.2	831	84.2	853	84.2	819	84.2	797
84.22	871	84.22	887	84.22	859	84.22	873	84.22	793	84.22	898	84.22	855
84.24	886	84.24	878	84.24	815	84.24	855	84.24	869	84.24	844	84.24	819
84.26	887	84.26	849	84.26	894	84.26	869	84.26	808	84.26	919	84.26	881
84.28	890	84.28	902	84.28	911	84.28	858	84.28	815	84.28	839	84.28	835
84.3	912	84.3	925	84.3	872	84.3	837	84.3	803	84.3	846	84.3	789
84.32	892	84.32	846	84.32	882	84.32	852	84.32	847	84.32	845	84.32	827
84.34	866	84.34	924	84.34	898	84.34	853	84.34	891	84.34	795	84.34	806
84.36	954	84.36	916	84.36	899	84.36	779	84.36	852	84.36	822	84.36	857
84.38	859	84.38	921	84.38	901	84.38	801	84.38	870	84.38	844	84.38	812
84.4	915	84.4	921	84.4	855	84.4	882	84.4	869	84.4	867	84.4	819
84.42	917	84.42	958	84.42	948	84.42	874	84.42	797	84.42	819	84.42	829
84.44	917	84.44	933	84.44	865	84.44	837	84.44	864	84.44	816	84.44	855
84.46	919	84.46	890	84.46	890	84.46	832	84.46	849	84.46	797	84.46	809
84.48	906	84.48	935	84.48	883	84.48	902	84.48	840	84.48	911	84.48	788
84.5	911	84.5	931	84.5	903	84.5	861	84.5	881	84.5	870	84.5	810
84.52	928	84.52	889	84.52	873	84.52	835	84.52	792	84.52	839	84.52	807
84.54	907	84.54	885	84.54	824	84.54	868	84.54	848	84.54	803	84.54	855
84.56	930	84.56	886	84.56	902	84.56	846	84.56	871	84.56	785	84.56	801
84.58	882	84.58	897	84.58	901	84.58	818	84.58	866	84.58	867	84.58	855
84.6	906	84.6	914	84.6	933	84.6	821	84.6	851	84.6	864	84.6	806
84.62	938	84.62	940	84.62	889	84.62	888	84.62	932	84.62	857	84.62	798
84.64	935	84.64	902	84.64	856	84.64	816	84.64	819	84.64	789	84.64	791
84.66	892	84.66	906	84.66	930	84.66	900	84.66	830	84.66	804	84.66	793
84.68	913	84.68	931	84.68	896	84.68	818	84.68	828	84.68	827	84.68	803
84.7	919	84.7	912	84.7	860	84.7	846	84.7	841	84.7	858	84.7	803
84.72	911	84.72	929	84.72	836	84.72	835	84.72	864	84.72	866	84.72	831
84.74	918	84.74	959	84.74	853	84.74	913	84.74	897	84.74	813	84.74	872
84.76	960	84.76	922	84.76	877	84.76	864	84.76	834	84.76	795	84.76	835
84.78	894	84.78	940	84.78	877	84.78	837	84.78	852	84.78	840	84.78	764
84.8	898	84.8	895	84.8	916	84.8	894	84.8	819	84.8	815	84.8	791
84.82	908	84.82	867	84.82	834	84.82	825	84.82	878	84.82	801	84.82	778
84.84	899	84.84	955	84.84	879	84.84	834	84.84	871	84.84	802	84.84	846
84.86	891	84.86	832	84.86	923	84.86	855	84.86	839	84.86	791	84.86	842
84.88	928	84.88	900	84.88	918	84.88	883	84.88	867	84.88	883	84.88	762
84.9	931	84.9	980	84.9	862	84.9	861	84.9	854	84.9	859	84.9	795
84.92	939	84.92	963	84.92	900	84.92	862	84.92	871	84.92	837	84.92	831
84.94	928	84.94	914	84.94	880	84.94	824	84.94	847	84.94	852	84.94	803
84.96	929	84.96	975	84.96	936	84.96	904	84.96	879	84.96	804	84.96	820
84.98	955	84.98	898	84.98	874	84.98	894	84.98	840	84.98	829	84.98	792
85	899	85	959	85	897	85	873	85	889	85	827	85	788
85.02	948	85.02	929	85.02	906	85.02	894	85.02	848	85.02	826	85.02	820
85.04	922	85.04	925	85.04	960	85.04	894	85.04	812	85.04	781	85.04	835
85.06	940	85.06	877	85.06	928	85.06	871	85.06	833	85.06	856	85.06	857
85.08	995	85.08	921	85.08	928	85.08	864	85.08	856	85.08	807	85.08	831
85.1	980	85.1	933	85.1	937	85.1	849	85.1	806	85.1	787	85.1	840
85.12	954	85.12	921	85.12	931	85.12	879	85.12	845	85.12	808	85.12	819
85.14	953	85.14	960	85.14	928	85.14	826	85.14	849	85.14	849	85.14	848
85.16	900	85.16	923	85.16	881	85.16	858	85.16	807	85.16	856	85.16	800
85.18	900	85.18	986	85.18	866	85.18	896	85.18	833	85.18	837	85.18	863
85.2	908	85.2	971	85.2	930	85.2	900	85.2	866	85.2	802	85.2	817
85.22	1011	85.22	924	85.22	906	85.22	882	85.22	804	85.22	852	85.22	803
85.24	950	85.24	1035	85.24	895	85.24	860	85.24	825	85.24	817	85.24	783
85.26	929	85.26	973	85.26	962	85.26	863	85.26	899	85.26	821	85.26	853
85.28	979	85.28	1023	85.28	928	85.28	921	85.28	848	85.28	829	85.28	777
85.3	963	85.3	1007	85.3	938	85.3	860	85.3	838	85.3	866	85.3	822
85.32	997	85.32	969	85.32	913	85.32	913	85.32	816	85.32	791	85.32	772
85.34	993	85.34	949	85.34	950	85.34	915	85.34	849	85.34	857	85.34	797
85.36	1001	85.36	990	85.36	923	85.36	882	85.36	838	85.36	846	85.36	808
85.38	968	85.38	999	85.38	1006	85.38	894	85.38	830	85.38	832	85.38	807
85.4	994	85.4	996	85.4	947	85.4	899	85.4	869	85.4	828	85.4	802
85.42	1008	85.42	969	85.42	928	85.42	924	85.42	899	85.42	832	85.42	724
85.44	999	85.44	990	85.44	978	85.44	893	85.44	893	85.44	838	85.44	799
85.46	996	85.46	1009	85.46	956	85.46	891	85.46	822	85.46	886	85.46	824
85.48	1063	85.48	1023	85.48	917	85.48	917	85.48	845	85.48	815	85.48	811
85.5	1051	85.5	986	85.5	951	85.5	871	85.5	830	85.5	853	85.5	773
85.52	1025	85.52	958	85.52	997	85.52	923	85.52	869	85.52	822	85.52	832
85.54	996	85.54	1016	85.54	906	85.54	939	85.54	878	85.54	824	85.54	829
85.56	1019	85.56	936	85.56	934	85.56	862	85.56	864	85.56	823	85.56	822
85.58	1079	85.58	1056	85.58	995	85.58	923	85.58	888	85.58	871	85.58	853
85.6	989	85.6	1045	85.6	991	85.6	879	85.6	935	85.6	860	85.6	852
85.62	1086	85.62	1039	85.62	964	85.62	898	85.62	905	85.62	865	85.62	785
85.64	1086	85.64	997	85.64	972	85.64	907	85.64	907	85.64	806	85.64	829
85.66	1070	85.66	1107	85.66	1004	85.66	891	85.66	891	85.66	825	85.66	807
85.68	1099	85.68	1025	85.68	980	85.68	972	85.68	872	85.68	804	85.68	831
85.7	1090	85.7	1065	85.7	1082	85.7	909	85.7	915	85.7	873	85.7	830
85.72	1101	85.72	1082	85.72	1002	85.72	925	85.72	889	85.72	911	85.72	766
85.74	1045	85.74	1088	85.74	995	85.74	861	85.74	866	85.74	879	85.74	852
85.76	1086	85.76	1106	85.76	1037	85.76	946	85.76	877	85.76	896	85.76	808
85.78	1095	85.78	1178	85.78	1018	85.78	973	85.78	849	85.78	887	85.78	830
85.8	1083	85.8	1144	85.8	1011	85.8	958	85.8	879	85.8	832	85.8	770
85.82	1186	85.82	1111	85.82	1035	85.82	925	85.82	929	85.82	871	85.82	795
85.84	1098	85.84	1125	85.84	1056	85.84	1017	85.84	907	85.84	936	85.84	813
85.86	1189	85.86	1113	85.86	1038	85.86	947	85.86	912	85.86	841	85.86	798
85.88	1200	85.88	1161	85.88	1026	85.88	982	85.88	905	85.88	866	85.88	801
85.9	1147	85.9	1145	85.9	1006	85.9	909	85.9	911	85.9	818	85.9	841
85.92	1148	85.92	1167	85.92	1087	85.92	980	85.92	909	85.92	877	85.92	825
85.94	1237	85.94	1148	85.94	1085	85.94	1005	85.94	922	85.94	849	85.94	828
85.96	1234	85.96	1142	85.96	1121	85.96	1011	85.96	924	85.96	939	85.96	768
85.98	1217	85.98	1155	85.98	1071	85.98	1010	85.98	887	85.98	824	85.98	785
86	1236	86	1176	86	1063	86	1017	86	957	86	880	86	827
86.02	1264	86.02	1258	86.02	1110	86.02	941	86.02	891	86.02	843	86.02	830
86.04	1215	86.04	1246	86.04	1125	86.04	1033	86.04	920	86.04	869	86.04	774
86.06	1326	86.06	1230	86.06	1123	86.06	1038	86.06	934	86.06	874	86.06	827
86.08	1313	86.08	1174	86.08	1178	86.08	1044	86.08	905	86.08	816	86.08	885
86.1	1288	86.1	1270	86.1	1131	86.1	1048	86.1	968	86.1	840	86.1	806
86.12	1349	86.12	1332	86.12	1131	86.12	975	86.12	933	86.12	901	86.12	855
86.14	1312	86.14	1326	86.14	1160	86.14	1042	86.14	829	86.14	868	86.14	835
86.16	1380	86.16	1282	86.16	1198	86.16	1070	86.16	964	86.16	920	86.16	857
86.18	1428	86.18	1348	86.18	1244	86.18	1032	86.18	928	86.18	867	86.18	845
86.2	1449	86.2	1389	86.2	1247	86.2	1074	86.2	1019	86.2	867	86.2	781
86.22	1389	86.22	1392	86.22	1243	86.22	1099	86.22	975	86.22	845	86.22	869
86.24	1421	86.24	1456	86.24	1242	86.24	1080	86.24	992	86.24	921	86.24	854
86.26	1489	86.26	1355	86.26	1280	86.26	1066	86.26	1040	86.26	953	86.26	806
86.28	1591	86.28	1477	86.28	1287	86.28	1155	86.28	976	86.28	822	86.28	793
86.3	1605	86.3	1501	86.3	1270	86.3	1132	86.3	980	86.3	898	86.3	839
86.32	1567	86.32	1528	86.32	1287	86.32	1145	86.32	1013	86.32	950	86.32	838
86.34	1632	86.34	1541	86.34	1275	86.34	1106	86.34	1045	86.34	913	86.34	853
86.36	1567	86.36	1549	86.36	1404	86.36	1123	86.36	1052	86.36	880	86.36	866
86.38	1670	86.38	1673	86.38	1393	86.38	1166	86.38	1030	86.38	886	86.38	834
86.4	1840	86.4	1669	86.4	1430	86.4	1234	86.4	1055	86.4	933	86.4	804
86.42	1756	86.42	1734	86.42	1479	86.42	1219	86.42	1009	86.42	912	86.42	829
86.44	1817	86.44	1689	86.44	1487	86.44	1245	86.44	1087	86.44	924	86.44	830
86.46	1816	86.46	1743	86.46	1488	86.46	1251	86.46	1091	86.46	940	86.46	820
86.48	1904	86.48	1770	86.48	1584	86.48	1310	86.48	1068	86.48	887	86.48	821
86.5	1992	86.5	1858	86.5	1583	86.5	1291	86.5	1097	86.5	976	86.5	830
86.52	1979	86.52	1847	86.52	1685	86.52	1300	86.52	1152	86.52	949	86.52	833
86.54	2101	86.54	1899	86.54	1693	86.54	1361	86.54	1085	86.54	1009	86.54	787
86.56	2079	86.56	1957	86.56	1817	86.56	1350	86.56	1143	86.56	1029	86.56	852
86.58	2202	86.58	2054	86.58	1811	86.58	1505	86.58	1156	86.58	971	86.58	857
86.6	2344	86.6	2132	86.6	1796	86.6	1477	86.6	1142	86.6	1050	86.6	865
86.62	2414	86.62	2231	86.62	1824	86.62	1498	86.62	1189	86.62	986	86.62	859
86.64	2357	86.64	2226	86.64	1955	86.64	1516	86.64	1154	86.64	976	86.64	879
86.66	2543	86.66	2371	86.66	2019	86.66	1499	86.66	1242	86.66	1003	86.66	854
86.68	2549	86.68	2486	86.68	2072	86.68	1565	86.68	1192	86.68	1015	86.68	815
86.7	2648	86.7	2577	86.7	2161	86.7	1634	86.7	1208	86.7	980	86.7	880
86.72	2714	86.72	2649	86.72	2180	86.72	1738	86.72	1274	86.72	980	86.72	841
86.74	2967	86.74	2733	86.74	2221	86.74	1697	86.74	1265	86.74	1002	86.74	924
86.76	2979	86.76	2777	86.76	2265	86.76	1650	86.76	1269	86.76	990	86.76	889
86.78	3031	86.78	2981	86.78	2326	86.78	1758	86.78	1287	86.78	982	86.78	868
86.8	3159	86.8	2915	86.8	2381	86.8	1771	86.8	1291	86.8	1051	86.8	909
86.82	3280	86.82	3066	86.82	2381	86.82	1629	86.82	1270	86.82	1068	86.82	856
86.84	3422	86.84	3078	86.84	2508	86.84	1788	86.84	1292	86.84	1021	86.84	887
86.86	3479	86.86	3121	86.86	2445	86.86	1870	86.86	1276	86.86	996	86.86	846
86.88	3560	86.88	3296	86.88	2472	86.88	1879	86.88	1306	86.88	978	86.88	866
86.9	3657	86.9	3314	86.9	2524	86.9	1864	86.9	1324	86.9	974	86.9	874
86.92	3662	86.92	3374	86.92	2575	86.92	1744	86.92	1303	86.92	1032	86.92	854
86.94	3716	86.94	3381	86.94	2610	86.94	1759	86.94	1295	86.94	982	86.94	940
86.96	3823	86.96	3359	86.96	2589	86.96	1836	86.96	1325	86.96	1019	86.96	836
86.98	3764	86.98	3457	86.98	2558	86.98	1823	86.98	1358	86.98	1033	86.98	888
87	3801	87	3516	87	2604	87	1876	87	1393	87	1027	87	826
87.02	3851	87.02	3412	87.02	2613	87.02	1796	87.02	1255	87.02	985	87.02	844
87.04	3739	87.04	3458	87.04	2696	87.04	1816	87.04	1240	87.04	1030	87.04	896
87.06	3669	87.06	3434	87.06	2667	87.06	1839	87.06	1333	87.06	985	87.06	908
87.08	3675	87.08	3362	87.08	2559	87.08	1817	87.08	1295	87.08	1074	87.08	873
87.1	3631	87.1	3277	87.1	2579	87.1	1779	87.1	1334	87.1	984	87.1	776
87.12	3514	87.12	3194	87.12	2431	87.12	1714	87.12	1274	87.12	1031	87.12	896
87.14	3367	87.14	3105	87.14	2420	87.14	1757	87.14	1271	87.14	1025	87.14	862
87.16	3223	87.16	3030	87.16	2428	87.16	1779	87.16	1288	87.16	1028	87.16	905
87.18	3217	87.18	3031	87.18	2350	87.18	1789	87.18	1293	87.18	1031	87.18	888
87.2	3091	87.2	2978	87.2	2349	87.2	1793	87.2	1295	87.2	946	87.2	870
87.22	3053	87.22	2841	87.22	2286	87.22	1742	87.22	1236	87.22	1045	87.22	893
87.24	2966	87.24	2639	87.24	2202	87.24	1674	87.24	1233	87.24	1024	87.24	843
87.26	2861	87.26	2554	87.26	2145	87.26	1655	87.26	1203	87.26	998	87.26	846
87.28	2706	87.28	2521	87.28	2093	87.28	1610	87.28	1288	87.28	972	87.28	831
87.3	2672	87.3	2495	87.3	2074	87.3	1568	87.3	1239	87.3	1009	87.3	851
87.32	2690	87.32	2377	87.32	2021	87.32	1486	87.32	1170	87.32	996	87.32	858
87.34	2475	87.34	2320	87.34	1926	87.34	1459	87.34	1149	87.34	994	87.34	843
87.36	2360	87.36	2327	87.36	1808	87.36	1502	87.36	1160	87.36	976	87.36	893
87.38	2392	87.38	2101	87.38	1888	87.38	1549	87.38	1131	87.38	955	87.38	809
87.4	2204	87.4	2128	87.4	1789	87.4	1377	87.4	1179	87.4	935	87.4	879
87.42	2166	87.42	2012	87.42	1710	87.42	1395	87.42	1151	87.42	966	87.42	875
87.44	2100	87.44	1923	87.44	1687	87.44	1395	87.44	1060	87.44	934	87.44	782
87.46	1948	87.46	1888	87.46	1586	87.46	1332	87.46	1052	87.46	939	87.46	783
87.48	1823	87.48	1719	87.48	1643	87.48	1261	87.48	1065	87.48	885	87.48	852
87.5	1785	87.5	1713	87.5	1565	87.5	1366	87.5	1102	87.5	953	87.5	855
87.52	1840	87.52	1773	87.52	1448	87.52	1206	87.52	1029	87.52	874	87.52	834
87.54	1720	87.54	1616	87.54	1396	87.54	1191	87.54	1028	87.54	964	87.54	782
87.56	1571	87.56	1622	87.56	1481	87.56	1233	87.56	1039	87.56	954	87.56	774
87.58	1611	87.58	1524	87.58	1396	87.58	1223	87.58	1011	87.58	943	87.58	880
87.6	1545	87.6	1555	87.6	1357	87.6	1161	87.6	1058	87.6	853	87.6	824
87.62	1506	87.62	1534	87.62	1263	87.62	1153	87.62	920	87.62	867	87.62	750
87.64	1494	87.64	1486	87.64	1230	87.64	1134	87.64	981	87.64	885	87.64	766
87.66	1428	87.66	1437	87.66	1264	87.66	1096	87.66	942	87.66	803	87.66	813
87.68	1403	87.68	1357	87.68	1242	87.68	1064	87.68	1002	87.68	876	87.68	778
87.7	1447	87.7	1331	87.7	1241	87.7	1065	87.7	1027	87.7	859	87.7	817
87.72	1408	87.72	1283	87.72	1183	87.72	1074	87.72	907	87.72	873	87.72	797
87.74	1330	87.74	1295	87.74	1228	87.74	1052	87.74	924	87.74	827	87.74	809
87.76	1297	87.76	1270	87.76	1155	87.76	1020	87.76	855	87.76	855	87.76	790
87.78	1373	87.78	1205	87.78	1171	87.78	1004	87.78	943	87.78	878	87.78	811
87.8	1246	87.8	1200	87.8	1150	87.8	998	87.8	920	87.8	835	87.8	830
87.82	1251	87.82	1155	87.82	1088	87.82	972	87.82	904	87.82	778	87.82	857
87.84	1165	87.84	1274	87.84	1114	87.84	1012	87.84	910	87.84	858	87.84	768
87.86	1164	87.86	1265	87.86	1041	87.86	965	87.86	891	87.86	800	87.86	775
87.88	1281	87.88	1093	87.88	1031	87.88	957	87.88	869	87.88	795	87.88	752
87.9	1162	87.9	1183	87.9	1080	87.9	973	87.9	885	87.9	830	87.9	793
87.92	1125	87.92	1155	87.92	991	87.92	948	87.92	832	87.92	855	87.92	787
87.94	1241	87.94	1126	87.94	1073	87.94	929	87.94	831	87.94	770	87.94	799
87.96	1173	87.96	1083	87.96	1082	87.96	1001	87.96	807	87.96	788	87.96	761
87.98	1103	87.98	1070	87.98	1026	87.98	1008	87.98	845	87.98	880	87.98	749
88	1145	88	1009	88	1022	88	935	88	899	88	784	88	714
88.02	1100	88.02	1108	88.02	1061	88.02	923	88.02	878	88.02	782	88.02	771
88.04	1123	88.04	1023	88.04	989	88.04	912	88.04	836	88.04	786	88.04	706
88.06	1112	88.06	1071	88.06	957	88.06	914	88.06	829	88.06	798	88.06	744
88.08	1084	88.08	1019	88.08	978	88.08	898	88.08	842	88.08	781	88.08	797
88.1	1071	88.1	1035	88.1	991	88.1	858	88.1	855	88.1	795	88.1	795
88.12	1000	88.12	982	88.12	989	88.12	904	88.12	840	88.12	785	88.12	789
88.14	1031	88.14	963	88.14	985	88.14	886	88.14	820	88.14	840	88.14	748
88.16	1008	88.16	987	88.16	997	88.16	967	88.16	804	88.16	812	88.16	761
88.18	1095	88.18	1061	88.18	971	88.18	922	88.18	844	88.18	782	88.18	712
88.2	1002	88.2	1039	88.2	972	88.2	902	88.2	787	88.2	743	88.2	709
88.22	994	88.22	1062	88.22	923	88.22	900	88.22	787	88.22	807	88.22	795
88.24	1029	88.24	1050	88.24	957	88.24	935	88.24	803	88.24	761	88.24	808
88.26	1039	88.26	991	88.26	993	88.26	864	88.26	858	88.26	814	88.26	761
88.28	1027	88.28	972	88.28	942	88.28	903	88.28	794	88.28	773	88.28	755
88.3	979	88.3	1004	88.3	974	88.3	855	88.3	849	88.3	775	88.3	767
88.32	988	88.32	989	88.32	978	88.32	837	88.32	810	88.32	701	88.32	786
88.34	994	88.34	989	88.34	908	88.34	829	88.34	810	88.34	752	88.34	767
88.36	955	88.36	999	88.36	922	88.36	894	88.36	808	88.36	788	88.36	717
88.38	993	88.38	941	88.38	879	88.38	873	88.38	779	88.38	836	88.38	773
88.4	994	88.4	938	88.4	965	88.4	863	88.4	813	88.4	803	88.4	772
88.42	993	88.42	932	88.42	934	88.42	848	88.42	805	88.42	771	88.42	782
88.44	1004	88.44	973	88.44	962	88.44	850	88.44	809	88.44	761	88.44	768
88.46	969	88.46	1013	88.46	891	88.46	832	88.46	800	88.46	822	88.46	719
88.48	952	88.48	965	88.48	907	88.48	841	88.48	787	88.48	760	88.48	762
88.5	948	88.5	918	88.5	911	88.5	888	88.5	823	88.5	732	88.5	812
88.52	926	88.52	1004	88.52	862	88.52	905	88.52	797	88.52	778	88.52	758
88.54	994	88.54	937	88.54	878	88.54	826	88.54	835	88.54	775	88.54	737
88.56	972	88.56	976	88.56	887	88.56	870	88.56	815	88.56	807	88.56	812
88.58	1033	88.58	887	88.58	898	88.58	920	88.58	821	88.58	727	88.58	735
88.6	938	88.6	917	88.6	926	88.6	834	88.6	832	88.6	803	88.6	724
88.62	945	88.62	956	88.62	881	88.62	860	88.62	830	88.62	771	88.62	732
88.64	939	88.64	933	88.64	875	88.64	907	88.64	852	88.64	766	88.64	756
88.66	1012	88.66	850	88.66	893	88.66	894	88.66	820	88.66	812	88.66	786
88.68	943	88.68	941	88.68	911	88.68	780	88.68	828	88.68	826	88.68	714
88.7	882	88.7	923	88.7	939	88.7	825	88.7	846	88.7	725	88.7	785
88.72	919	88.72	927	88.72	864	88.72	773	88.72	817	88.72	807	88.72	719
88.74	925	88.74	922	88.74	872	88.74	856	88.74	818	88.74	729	88.74	745
88.76	944	88.76	929	88.76	855	88.76	910	88.76	747	88.76	777	88.76	714
88.78	883	88.78	915	88.78	880	88.78	853	88.78	824	88.78	741	88.78	727
88.8	938	88.8	923	88.8	828	88.8	785	88.8	817	88.8	744	88.8	784
88.82	916	88.82	938	88.82	906	88.82	893	88.82	837	88.82	789	88.82	725
88.84	892	88.84	907	88.84	836	88.84	828	88.84	835	88.84	732	88.84	677
88.86	914	88.86	886	88.86	867	88.86	796	88.86	763	88.86	778	88.86	750
88.88	902	88.88	872	88.88	897	88.88	835	88.88	792	88.88	762	88.88	748
88.9	937	88.9	934	88.9	919	88.9	861	88.9	799	88.9	831	88.9	724
88.92	903	88.92	906	88.92	840	88.92	832	88.92	770	88.92	774	88.92	793
88.94	940	88.94	920	88.94	879	88.94	813	88.94	772	88.94	777	88.94	736
88.96	934	88.96	911	88.96	837	88.96	843	88.96	785	88.96	796	88.96	748
88.98	856	88.98	875	88.98	848	88.98	804	88.98	790	88.98	784	88.98	730
89	942	89	878	89	917	89	787	89	819	89	731	89	766
89.02	880	89.02	943	89.02	892	89.02	875	89.02	789	89.02	789	89.02	768
89.04	944	89.04	880	89.04	877	89.04	803	89.04	784	89.04	758	89.04	767
89.06	908	89.06	871	89.06	823	89.06	810	89.06	819	89.06	758	89.06	763
89.08	869	89.08	939	89.08	781	89.08	819	89.08	754	89.08	731	89.08	711
89.1	864	89.1	903	89.1	849	89.1	843	89.1	718	89.1	742	89.1	745
89.12	845	89.12	905	89.12	841	89.12	849	89.12	739	89.12	781	89.12	690
89.14	847	89.14	876	89.14	797	89.14	798	89.14	815	89.14	760	89.14	730
89.16	835	89.16	826	89.16	838	89.16	845	89.16	764	89.16	735	89.16	716
89.18	911	89.18	857	89.18	824	89.18	845	89.18	781	89.18	769	89.18	755
89.2	906	89.2	863	89.2	894	89.2	801	89.2	845	89.2	771	89.2	742
89.22	874	89.22	870	89.22	810	89.22	801	89.22	761	89.22	735	89.22	704
89.24	897	89.24	928	89.24	841	89.24	875	89.24	771	89.24	789	89.24	728
89.26	869	89.26	876	89.26	807	89.26	845	89.26	829	89.26	810	89.26	740
89.28	899	89.28	889	89.28	822	89.28	779	89.28	760	89.28	736	89.28	725
89.3	855	89.3	868	89.3	854	89.3	781	89.3	821	89.3	749	89.3	731
89.32	891	89.32	818	89.32	809	89.32	826	89.32	728	89.32	838	89.32	772
89.34	864	89.34	888	89.34	842	89.34	823	89.34	787	89.34	760	89.34	672
89.36	891	89.36	877	89.36	790	89.36	787	89.36	816	89.36	757	89.36	721
89.38	853	89.38	899	89.38	866	89.38	851	89.38	826	89.38	773	89.38	801
89.4	843	89.4	816	89.4	824	89.4	791	89.4	782	89.4	766	89.4	732
89.42	874	89.42	918	89.42	828	89.42	765	89.42	774	89.42	762	89.42	720
89.44	886	89.44	845	89.44	786	89.44	855	89.44	743	89.44	784	89.44	706
89.46	873	89.46	894	89.46	822	89.46	810	89.46	765	89.46	762	89.46	699
89.48	913	89.48	870	89.48	837	89.48	793	89.48	737	89.48	806	89.48	721
89.5	851	89.5	947	89.5	769	89.5	831	89.5	797	89.5	757	89.5	769
89.52	845	89.52	896	89.52	863	89.52	811	89.52	774	89.52	687	89.52	750
89.54	798	89.54	848	89.54	846	89.54	768	89.54	807	89.54	777	89.54	738
89.56	848	89.56	855	89.56	837	89.56	831	89.56	745	89.56	715	89.56	747
89.58	896	89.58	842	89.58	868	89.58	762	89.58	735	89.58	710	89.58	752
89.6	912	89.6	840	89.6	812	89.6	738	89.6	799	89.6	749	89.6	715
89.62	876	89.62	849	89.62	868	89.62	781	89.62	732	89.62	710	89.62	753
89.64	854	89.64	898	89.64	794	89.64	788	89.64	730	89.64	734	89.64	756
89.66	885	89.66	842	89.66	824	89.66	815	89.66	768	89.66	752	89.66	683
89.68	851	89.68	810	89.68	852	89.68	818	89.68	742	89.68	805	89.68	719
89.7	778	89.7	803	89.7	790	89.7	789	89.7	789	89.7	708	89.7	764
89.72	831	89.72	844	89.72	775	89.72	821	89.72	751	89.72	759	89.72	674
89.74	838	89.74	937	89.74	872	89.74	771	89.74	785	89.74	757	89.74	674
89.76	871	89.76	902	89.76	807	89.76	806	89.76	771	89.76	740	89.76	674
89.78	878	89.78	853	89.78	823	89.78	799	89.78	767	89.78	734	89.78	744
89.8	855	89.8	857	89.8	773	89.8	779	89.8	811	89.8	707	89.8	692
89.82	851	89.82	848	89.82	842	89.82	795	89.82	748	89.82	745	89.82	695
89.84	902	89.84	890	89.84	836	89.84	818	89.84	771	89.84	722	89.84	686
89.86	877	89.86	817	89.86	837	89.86	772	89.86	799	89.86	753	89.86	724
89.88	859	89.88	805	89.88	862	89.88	840	89.88	752	89.88	720	89.88	753
89.9	899	89.9	843	89.9	821	89.9	791	89.9	796	89.9	687	89.9	686
89.92	888	89.92	832	89.92	811	89.92	813	89.92	795	89.92	756	89.92	701
89.94	808	89.94	862	89.94	803	89.94	809	89.94	803	89.94	741	89.94	711
89.96	828	89.96	855	89.96	806	89.96	707	89.96	729	89.96	816	89.96	710
89.98	830	89.98	804	89.98	819	89.98	787	89.98	742	89.98	777	89.98	706
90	827	90	841	90	827	90	805	90	800	90	737	90	699
