# Supplementary material for: Tribological Properties of Nitrate Graphite Foils
Source: Nanomaterials (Basel). 2024 Sep 15;14(18):1499. doi: 10.3390/nano14181499 (PMC11434555; doi:10.3390/nano14181499)
Supplement: Supplementary file 1 [file nanomaterials-14-01499-s001.zip › X-ray data/macrostress/1Hz/160-200/dens_16/RD/201.TXT]

Sample	1_160_16_RD
Comments	Psi = 0.000
Filename	C:\Windmax\Data\2024_05_15\201.raw
Goniometer	Ultima IV
Attachment	MPA-ML4 (with gamma) for stress
ScanningMode	2Theta/Theta
ScanningType	FT
X-Ray	40kV/30mA	X-Ray	40kV/30mA	X-Ray	40kV/30mA	X-Ray	40kV/30mA	X-Ray	40kV/30mA	X-Ray	40kV/30mA	X-Ray	40kV/30mA
DivSlit	2/3?�|2/3deg.	DivSlit	2/3?�|2/3deg.	DivSlit	2/3?�|2/3deg.	DivSlit	2/3?�|2/3deg.	DivSlit	2/3?�|2/3deg.	DivSlit	2/3?�|2/3deg.	DivSlit	2/3?�|2/3deg.
DivH.L.Slit	10.00mm	DivH.L.Slit	10.00mm	DivH.L.Slit	10.00mm	DivH.L.Slit	10.00mm	DivH.L.Slit	10.00mm	DivH.L.Slit	10.00mm	DivH.L.Slit	10.00mm
SctSlit	Open	SctSlit	Open	SctSlit	Open	SctSlit	Open	SctSlit	Open	SctSlit	Open	SctSlit	Open
RecSlit	0.30mm	RecSlit	0.30mm	RecSlit	0.30mm	RecSlit	0.30mm	RecSlit	0.30mm	RecSlit	0.30mm	RecSlit	0.30mm
Start	84	Start	84	Start	84	Start	84	Start	84	Start	84	Start	84
Stop	90	Stop	90	Stop	90	Stop	90	Stop	90	Stop	90	Stop	90
Step	0.02	Step	0.02	Step	0.02	Step	0.02	Step	0.02	Step	0.02	Step	0.02
84	1255	84	1147	84	1164	84	1151	84	1133	84	1059	84	1065
84.02	1191	84.02	1219	84.02	1185	84.02	1129	84.02	1127	84.02	1018	84.02	1095
84.04	1225	84.04	1211	84.04	1121	84.04	1091	84.04	1068	84.04	1076	84.04	1025
84.06	1139	84.06	1251	84.06	1170	84.06	1172	84.06	1097	84.06	1104	84.06	1053
84.08	1188	84.08	1156	84.08	1082	84.08	1145	84.08	1060	84.08	1061	84.08	1074
84.1	1135	84.1	1154	84.1	1193	84.1	1099	84.1	1078	84.1	1042	84.1	1074
84.12	1158	84.12	1145	84.12	1216	84.12	1144	84.12	1118	84.12	1135	84.12	1053
84.14	1194	84.14	1206	84.14	1185	84.14	1075	84.14	1134	84.14	1041	84.14	1077
84.16	1127	84.16	1187	84.16	1120	84.16	1109	84.16	1053	84.16	1070	84.16	997
84.18	1190	84.18	1178	84.18	1157	84.18	1153	84.18	1122	84.18	1047	84.18	1099
84.2	1178	84.2	1214	84.2	1196	84.2	1135	84.2	1084	84.2	1105	84.2	1053
84.22	1155	84.22	1175	84.22	1187	84.22	1068	84.22	1105	84.22	1036	84.22	1078
84.24	1165	84.24	1197	84.24	1121	84.24	1090	84.24	1098	84.24	1057	84.24	1057
84.26	1178	84.26	1139	84.26	1138	84.26	1098	84.26	1044	84.26	1035	84.26	1022
84.28	1206	84.28	1173	84.28	1133	84.28	1132	84.28	1082	84.28	1131	84.28	1028
84.3	1209	84.3	1199	84.3	1185	84.3	1115	84.3	1160	84.3	1061	84.3	1019
84.32	1116	84.32	1209	84.32	1169	84.32	1132	84.32	1113	84.32	1069	84.32	1099
84.34	1151	84.34	1176	84.34	1154	84.34	1136	84.34	1068	84.34	1129	84.34	1065
84.36	1166	84.36	1180	84.36	1172	84.36	1101	84.36	1125	84.36	1090	84.36	1071
84.38	1177	84.38	1235	84.38	1175	84.38	1151	84.38	1127	84.38	1064	84.38	1039
84.4	1166	84.4	1157	84.4	1139	84.4	1128	84.4	1139	84.4	1086	84.4	1078
84.42	1157	84.42	1234	84.42	1185	84.42	1165	84.42	1073	84.42	1069	84.42	1048
84.44	1211	84.44	1210	84.44	1152	84.44	1134	84.44	1045	84.44	1007	84.44	1127
84.46	1227	84.46	1237	84.46	1162	84.46	1097	84.46	1101	84.46	1049	84.46	1072
84.48	1244	84.48	1205	84.48	1164	84.48	1073	84.48	1085	84.48	1143	84.48	1025
84.5	1223	84.5	1254	84.5	1134	84.5	1165	84.5	1123	84.5	1024	84.5	1004
84.52	1206	84.52	1183	84.52	1159	84.52	1105	84.52	1128	84.52	1069	84.52	1088
84.54	1224	84.54	1197	84.54	1159	84.54	1110	84.54	1100	84.54	1137	84.54	1010
84.56	1234	84.56	1191	84.56	1121	84.56	1120	84.56	1074	84.56	1085	84.56	985
84.58	1178	84.58	1241	84.58	1158	84.58	1129	84.58	1123	84.58	1083	84.58	1056
84.6	1176	84.6	1180	84.6	1188	84.6	1149	84.6	1117	84.6	980	84.6	1019
84.62	1266	84.62	1125	84.62	1191	84.62	1125	84.62	1101	84.62	1054	84.62	1021
84.64	1193	84.64	1232	84.64	1136	84.64	1133	84.64	1043	84.64	1039	84.64	1093
84.66	1214	84.66	1194	84.66	1186	84.66	1122	84.66	1079	84.66	1005	84.66	978
84.68	1218	84.68	1212	84.68	1120	84.68	1136	84.68	1086	84.68	1026	84.68	1066
84.7	1207	84.7	1287	84.7	1151	84.7	1114	84.7	1077	84.7	1075	84.7	1023
84.72	1170	84.72	1234	84.72	1219	84.72	1137	84.72	1103	84.72	1099	84.72	1076
84.74	1206	84.74	1191	84.74	1187	84.74	1080	84.74	1124	84.74	1103	84.74	993
84.76	1263	84.76	1211	84.76	1206	84.76	1165	84.76	1082	84.76	1113	84.76	1051
84.78	1244	84.78	1177	84.78	1192	84.78	1160	84.78	1095	84.78	1098	84.78	1009
84.8	1164	84.8	1243	84.8	1153	84.8	1113	84.8	1091	84.8	1074	84.8	946
84.82	1260	84.82	1158	84.82	1175	84.82	1113	84.82	1145	84.82	1119	84.82	1015
84.84	1213	84.84	1216	84.84	1199	84.84	1173	84.84	1077	84.84	1092	84.84	1026
84.86	1201	84.86	1195	84.86	1248	84.86	1149	84.86	1039	84.86	1081	84.86	1057
84.88	1180	84.88	1195	84.88	1238	84.88	1134	84.88	1131	84.88	1092	84.88	973
84.9	1216	84.9	1197	84.9	1139	84.9	1127	84.9	1012	84.9	1133	84.9	1017
84.92	1191	84.92	1218	84.92	1186	84.92	1051	84.92	1120	84.92	1095	84.92	992
84.94	1225	84.94	1218	84.94	1181	84.94	1098	84.94	1125	84.94	1056	84.94	1007
84.96	1234	84.96	1253	84.96	1119	84.96	1112	84.96	1145	84.96	1112	84.96	980
84.98	1194	84.98	1206	84.98	1182	84.98	1156	84.98	1106	84.98	1023	84.98	1045
85	1227	85	1231	85	1247	85	1151	85	1095	85	1050	85	1047
85.02	1277	85.02	1249	85.02	1151	85.02	1125	85.02	1175	85.02	1075	85.02	1028
85.04	1228	85.04	1196	85.04	1159	85.04	1182	85.04	1057	85.04	1043	85.04	1041
85.06	1256	85.06	1214	85.06	1193	85.06	1099	85.06	1111	85.06	1074	85.06	1001
85.08	1228	85.08	1267	85.08	1152	85.08	1098	85.08	1108	85.08	1063	85.08	971
85.1	1216	85.1	1204	85.1	1251	85.1	1156	85.1	1099	85.1	1095	85.1	1051
85.12	1319	85.12	1227	85.12	1199	85.12	1192	85.12	1148	85.12	1068	85.12	986
85.14	1284	85.14	1228	85.14	1153	85.14	1210	85.14	1183	85.14	1070	85.14	989
85.16	1234	85.16	1195	85.16	1221	85.16	1231	85.16	1119	85.16	1040	85.16	1073
85.18	1281	85.18	1204	85.18	1208	85.18	1200	85.18	1111	85.18	1086	85.18	1011
85.2	1253	85.2	1252	85.2	1165	85.2	1148	85.2	1089	85.2	1093	85.2	977
85.22	1298	85.22	1231	85.22	1278	85.22	1196	85.22	1125	85.22	1020	85.22	1031
85.24	1238	85.24	1204	85.24	1240	85.24	1135	85.24	1096	85.24	1067	85.24	999
85.26	1312	85.26	1277	85.26	1232	85.26	1121	85.26	1078	85.26	1059	85.26	1032
85.28	1274	85.28	1289	85.28	1120	85.28	1187	85.28	1149	85.28	1129	85.28	1007
85.3	1286	85.3	1328	85.3	1175	85.3	1181	85.3	1150	85.3	1041	85.3	1008
85.32	1320	85.32	1301	85.32	1194	85.32	1216	85.32	1110	85.32	1130	85.32	1024
85.34	1279	85.34	1259	85.34	1182	85.34	1162	85.34	1155	85.34	1063	85.34	982
85.36	1283	85.36	1296	85.36	1193	85.36	1120	85.36	1152	85.36	1098	85.36	1016
85.38	1379	85.38	1186	85.38	1160	85.38	1170	85.38	1076	85.38	1079	85.38	1040
85.4	1337	85.4	1329	85.4	1247	85.4	1178	85.4	1093	85.4	1088	85.4	1030
85.42	1369	85.42	1303	85.42	1260	85.42	1152	85.42	1111	85.42	1117	85.42	1005
85.44	1323	85.44	1306	85.44	1245	85.44	1171	85.44	1151	85.44	1025	85.44	1073
85.46	1325	85.46	1281	85.46	1293	85.46	1158	85.46	1166	85.46	1089	85.46	1092
85.48	1296	85.48	1307	85.48	1202	85.48	1140	85.48	1115	85.48	1108	85.48	1017
85.5	1354	85.5	1305	85.5	1273	85.5	1168	85.5	1137	85.5	1090	85.5	1062
85.52	1281	85.52	1324	85.52	1252	85.52	1271	85.52	1226	85.52	1075	85.52	982
85.54	1306	85.54	1350	85.54	1315	85.54	1188	85.54	1124	85.54	1092	85.54	1014
85.56	1373	85.56	1353	85.56	1277	85.56	1231	85.56	1154	85.56	1121	85.56	1009
85.58	1313	85.58	1394	85.58	1344	85.58	1263	85.58	1129	85.58	1059	85.58	1012
85.6	1416	85.6	1304	85.6	1240	85.6	1234	85.6	1107	85.6	1036	85.6	1042
85.62	1322	85.62	1399	85.62	1283	85.62	1229	85.62	1121	85.62	1153	85.62	1050
85.64	1386	85.64	1319	85.64	1358	85.64	1214	85.64	1221	85.64	1146	85.64	1078
85.66	1315	85.66	1293	85.66	1310	85.66	1187	85.66	1120	85.66	1080	85.66	1001
85.68	1387	85.68	1352	85.68	1285	85.68	1230	85.68	1203	85.68	1051	85.68	1042
85.7	1415	85.7	1420	85.7	1310	85.7	1201	85.7	1175	85.7	1044	85.7	998
85.72	1401	85.72	1380	85.72	1284	85.72	1234	85.72	1148	85.72	1130	85.72	1020
85.74	1430	85.74	1404	85.74	1378	85.74	1221	85.74	1167	85.74	1018	85.74	1000
85.76	1328	85.76	1418	85.76	1263	85.76	1139	85.76	1172	85.76	1093	85.76	977
85.78	1429	85.78	1434	85.78	1328	85.78	1191	85.78	1227	85.78	1093	85.78	1056
85.8	1406	85.8	1410	85.8	1358	85.8	1274	85.8	1170	85.8	1131	85.8	1007
85.82	1499	85.82	1483	85.82	1315	85.82	1232	85.82	1163	85.82	1129	85.82	1044
85.84	1393	85.84	1409	85.84	1316	85.84	1268	85.84	1204	85.84	1097	85.84	1035
85.86	1461	85.86	1393	85.86	1319	85.86	1259	85.86	1194	85.86	1086	85.86	1065
85.88	1434	85.88	1481	85.88	1347	85.88	1231	85.88	1163	85.88	1085	85.88	1112
85.9	1477	85.9	1547	85.9	1307	85.9	1304	85.9	1161	85.9	1063	85.9	1033
85.92	1570	85.92	1485	85.92	1345	85.92	1278	85.92	1205	85.92	1076	85.92	1062
85.94	1571	85.94	1483	85.94	1369	85.94	1279	85.94	1206	85.94	1092	85.94	1000
85.96	1580	85.96	1429	85.96	1425	85.96	1316	85.96	1167	85.96	1111	85.96	1020
85.98	1547	85.98	1451	85.98	1350	85.98	1312	85.98	1184	85.98	1085	85.98	1060
86	1594	86	1593	86	1386	86	1295	86	1201	86	1139	86	1019
86.02	1566	86.02	1596	86.02	1458	86.02	1298	86.02	1222	86.02	1105	86.02	1077
86.04	1601	86.04	1652	86.04	1443	86.04	1326	86.04	1159	86.04	1050	86.04	1036
86.06	1642	86.06	1574	86.06	1456	86.06	1367	86.06	1214	86.06	1161	86.06	1070
86.08	1508	86.08	1625	86.08	1528	86.08	1320	86.08	1191	86.08	1096	86.08	1045
86.1	1649	86.1	1586	86.1	1534	86.1	1394	86.1	1232	86.1	1167	86.1	1054
86.12	1720	86.12	1648	86.12	1510	86.12	1379	86.12	1246	86.12	1168	86.12	977
86.14	1716	86.14	1642	86.14	1555	86.14	1347	86.14	1258	86.14	1138	86.14	1045
86.16	1728	86.16	1716	86.16	1550	86.16	1468	86.16	1231	86.16	1143	86.16	1089
86.18	1732	86.18	1744	86.18	1523	86.18	1442	86.18	1241	86.18	1121	86.18	1020
86.2	1859	86.2	1797	86.2	1641	86.2	1379	86.2	1252	86.2	1082	86.2	1033
86.22	1886	86.22	1768	86.22	1573	86.22	1489	86.22	1322	86.22	1151	86.22	1038
86.24	1848	86.24	1774	86.24	1588	86.24	1460	86.24	1260	86.24	1120	86.24	1062
86.26	1865	86.26	1866	86.26	1636	86.26	1451	86.26	1341	86.26	1139	86.26	997
86.28	1894	86.28	1959	86.28	1720	86.28	1528	86.28	1248	86.28	1140	86.28	994
86.3	1972	86.3	1864	86.3	1610	86.3	1395	86.3	1323	86.3	1159	86.3	1097
86.32	1930	86.32	1907	86.32	1658	86.32	1525	86.32	1288	86.32	1179	86.32	1050
86.34	1996	86.34	1896	86.34	1705	86.34	1591	86.34	1330	86.34	1180	86.34	1048
86.36	2042	86.36	1960	86.36	1771	86.36	1544	86.36	1243	86.36	1204	86.36	1045
86.38	2103	86.38	2007	86.38	1881	86.38	1490	86.38	1320	86.38	1146	86.38	1124
86.4	2115	86.4	2049	86.4	1831	86.4	1586	86.4	1347	86.4	1201	86.4	1032
86.42	2211	86.42	2118	86.42	1937	86.42	1663	86.42	1305	86.42	1138	86.42	1091
86.44	2230	86.44	2178	86.44	1866	86.44	1637	86.44	1405	86.44	1174	86.44	1070
86.46	2296	86.46	2202	86.46	1990	86.46	1677	86.46	1392	86.46	1192	86.46	1078
86.48	2361	86.48	2333	86.48	2107	86.48	1649	86.48	1350	86.48	1215	86.48	1040
86.5	2371	86.5	2322	86.5	2068	86.5	1712	86.5	1433	86.5	1139	86.5	1092
86.52	2436	86.52	2378	86.52	2105	86.52	1678	86.52	1504	86.52	1186	86.52	1051
86.54	2524	86.54	2453	86.54	2116	86.54	1842	86.54	1432	86.54	1233	86.54	1007
86.56	2647	86.56	2462	86.56	2153	86.56	1805	86.56	1395	86.56	1259	86.56	1006
86.58	2658	86.58	2615	86.58	2198	86.58	1819	86.58	1463	86.58	1269	86.58	1008
86.6	2793	86.6	2617	86.6	2247	86.6	1782	86.6	1474	86.6	1275	86.6	996
86.62	2930	86.62	2676	86.62	2360	86.62	1887	86.62	1428	86.62	1199	86.62	1041
86.64	2990	86.64	2938	86.64	2453	86.64	1908	86.64	1503	86.64	1245	86.64	1092
86.66	2964	86.66	2877	86.66	2461	86.66	1924	86.66	1540	86.66	1205	86.66	1062
86.68	3157	86.68	3003	86.68	2534	86.68	1922	86.68	1498	86.68	1156	86.68	1103
86.7	3333	86.7	3011	86.7	2469	86.7	1912	86.7	1506	86.7	1175	86.7	1058
86.72	3295	86.72	3133	86.72	2663	86.72	1992	86.72	1576	86.72	1274	86.72	1099
86.74	3558	86.74	3427	86.74	2625	86.74	2037	86.74	1551	86.74	1314	86.74	1075
86.76	3620	86.76	3406	86.76	2755	86.76	2050	86.76	1548	86.76	1228	86.76	1028
86.78	3741	86.78	3438	86.78	2804	86.78	2102	86.78	1511	86.78	1249	86.78	1115
86.8	3859	86.8	3546	86.8	2866	86.8	1994	86.8	1476	86.8	1301	86.8	1114
86.82	3956	86.82	3802	86.82	2887	86.82	2017	86.82	1454	86.82	1237	86.82	1047
86.84	4151	86.84	3754	86.84	2875	86.84	2077	86.84	1536	86.84	1215	86.84	1134
86.86	4240	86.86	3807	86.86	2960	86.86	2032	86.86	1481	86.86	1240	86.86	1031
86.88	4416	86.88	3886	86.88	3169	86.88	2171	86.88	1502	86.88	1229	86.88	1081
86.9	4432	86.9	3913	86.9	3055	86.9	2142	86.9	1562	86.9	1184	86.9	1016
86.92	4505	86.92	4048	86.92	2969	86.92	2137	86.92	1599	86.92	1237	86.92	1033
86.94	4643	86.94	4129	86.94	3049	86.94	2151	86.94	1519	86.94	1234	86.94	1101
86.96	4649	86.96	4062	86.96	3073	86.96	2161	86.96	1543	86.96	1268	86.96	1072
86.98	4750	86.98	4177	86.98	3078	86.98	2143	86.98	1485	86.98	1242	86.98	1129
87	4701	87	4198	87	3040	87	2183	87	1657	87	1200	87	1071
87.02	4823	87.02	4105	87.02	3002	87.02	2245	87.02	1585	87.02	1198	87.02	1055
87.04	4826	87.04	4255	87.04	3140	87.04	2080	87.04	1531	87.04	1196	87.04	1054
87.06	4730	87.06	4141	87.06	3007	87.06	2065	87.06	1590	87.06	1203	87.06	1061
87.08	4728	87.08	4068	87.08	3067	87.08	2115	87.08	1585	87.08	1229	87.08	1142
87.1	4586	87.1	4072	87.1	2975	87.1	2187	87.1	1531	87.1	1239	87.1	1125
87.12	4459	87.12	4052	87.12	2959	87.12	2164	87.12	1577	87.12	1191	87.12	1093
87.14	4347	87.14	4082	87.14	2997	87.14	2051	87.14	1582	87.14	1152	87.14	1075
87.16	4277	87.16	3854	87.16	3030	87.16	2105	87.16	1563	87.16	1244	87.16	1064
87.18	4139	87.18	3790	87.18	2942	87.18	2037	87.18	1500	87.18	1271	87.18	1023
87.2	4188	87.2	3685	87.2	2783	87.2	2067	87.2	1477	87.2	1253	87.2	1096
87.22	4012	87.22	3575	87.22	2807	87.22	2004	87.22	1453	87.22	1186	87.22	1115
87.24	3892	87.24	3453	87.24	2773	87.24	2016	87.24	1518	87.24	1277	87.24	1051
87.26	3828	87.26	3514	87.26	2815	87.26	1972	87.26	1492	87.26	1273	87.26	1025
87.28	3682	87.28	3305	87.28	2642	87.28	2025	87.28	1498	87.28	1244	87.28	1011
87.3	3513	87.3	3129	87.3	2564	87.3	2017	87.3	1513	87.3	1218	87.3	1053
87.32	3478	87.32	3168	87.32	2567	87.32	1874	87.32	1542	87.32	1226	87.32	1080
87.34	3321	87.34	3106	87.34	2477	87.34	2035	87.34	1474	87.34	1170	87.34	1064
87.36	3156	87.36	2879	87.36	2403	87.36	1915	87.36	1525	87.36	1259	87.36	994
87.38	3102	87.38	2852	87.38	2274	87.38	1854	87.38	1474	87.38	1218	87.38	1013
87.4	2930	87.4	2754	87.4	2336	87.4	1802	87.4	1459	87.4	1131	87.4	1064
87.42	2851	87.42	2646	87.42	2251	87.42	1863	87.42	1409	87.42	1167	87.42	1021
87.44	2647	87.44	2594	87.44	2174	87.44	1797	87.44	1497	87.44	1159	87.44	1014
87.46	2577	87.46	2520	87.46	2118	87.46	1775	87.46	1394	87.46	1183	87.46	1019
87.48	2469	87.48	2363	87.48	2097	87.48	1738	87.48	1422	87.48	1171	87.48	1076
87.5	2286	87.5	2261	87.5	2120	87.5	1684	87.5	1344	87.5	1148	87.5	1049
87.52	2302	87.52	2213	87.52	1972	87.52	1696	87.52	1426	87.52	1180	87.52	1071
87.54	2307	87.54	2189	87.54	1932	87.54	1730	87.54	1392	87.54	1211	87.54	1023
87.56	2213	87.56	2036	87.56	1873	87.56	1599	87.56	1373	87.56	1132	87.56	1010
87.58	2085	87.58	2104	87.58	1881	87.58	1694	87.58	1339	87.58	1141	87.58	1089
87.6	2018	87.6	1948	87.6	1906	87.6	1622	87.6	1341	87.6	1117	87.6	1018
87.62	1948	87.62	1871	87.62	1771	87.62	1652	87.62	1296	87.62	1173	87.62	1072
87.64	1914	87.64	1954	87.64	1704	87.64	1504	87.64	1295	87.64	1156	87.64	1011
87.66	1884	87.66	1904	87.66	1716	87.66	1529	87.66	1321	87.66	1199	87.66	1000
87.68	1855	87.68	1769	87.68	1626	87.68	1523	87.68	1283	87.68	1117	87.68	1042
87.7	1817	87.7	1741	87.7	1673	87.7	1428	87.7	1291	87.7	1121	87.7	994
87.72	1729	87.72	1736	87.72	1687	87.72	1473	87.72	1258	87.72	1143	87.72	1016
87.74	1819	87.74	1692	87.74	1618	87.74	1376	87.74	1217	87.74	1171	87.74	1037
87.76	1795	87.76	1588	87.76	1549	87.76	1374	87.76	1216	87.76	1150	87.76	1005
87.78	1576	87.78	1589	87.78	1492	87.78	1366	87.78	1292	87.78	1115	87.78	1062
87.8	1703	87.8	1612	87.8	1515	87.8	1385	87.8	1277	87.8	1065	87.8	1022
87.82	1679	87.82	1637	87.82	1505	87.82	1365	87.82	1248	87.82	1117	87.82	967
87.84	1651	87.84	1495	87.84	1504	87.84	1388	87.84	1191	87.84	1070	87.84	984
87.86	1634	87.86	1534	87.86	1497	87.86	1338	87.86	1164	87.86	1115	87.86	997
87.88	1492	87.88	1492	87.88	1365	87.88	1330	87.88	1161	87.88	1145	87.88	1004
87.9	1570	87.9	1510	87.9	1464	87.9	1327	87.9	1154	87.9	1041	87.9	996
87.92	1503	87.92	1545	87.92	1314	87.92	1273	87.92	1150	87.92	1062	87.92	928
87.94	1481	87.94	1482	87.94	1383	87.94	1296	87.94	1185	87.94	1086	87.94	925
87.96	1515	87.96	1433	87.96	1402	87.96	1261	87.96	1230	87.96	1091	87.96	985
87.98	1517	87.98	1401	87.98	1354	87.98	1236	87.98	1128	87.98	1124	87.98	983
88	1522	88	1440	88	1323	88	1221	88	1210	88	1100	88	1057
88.02	1428	88.02	1418	88.02	1306	88.02	1239	88.02	1196	88.02	1040	88.02	973
88.04	1453	88.04	1416	88.04	1316	88.04	1220	88.04	1106	88.04	1083	88.04	1024
88.06	1433	88.06	1453	88.06	1339	88.06	1203	88.06	1161	88.06	1080	88.06	999
88.08	1403	88.08	1310	88.08	1308	88.08	1188	88.08	1182	88.08	998	88.08	1061
88.1	1364	88.1	1311	88.1	1373	88.1	1216	88.1	1149	88.1	1048	88.1	1007
88.12	1442	88.12	1370	88.12	1299	88.12	1181	88.12	1139	88.12	993	88.12	985
88.14	1316	88.14	1374	88.14	1243	88.14	1204	88.14	1134	88.14	1041	88.14	1053
88.16	1353	88.16	1343	88.16	1317	88.16	1210	88.16	1154	88.16	1039	88.16	988
88.18	1388	88.18	1327	88.18	1284	88.18	1180	88.18	1076	88.18	1054	88.18	963
88.2	1395	88.2	1346	88.2	1252	88.2	1138	88.2	1116	88.2	1059	88.2	941
88.22	1367	88.22	1310	88.22	1224	88.22	1184	88.22	1121	88.22	1052	88.22	944
88.24	1358	88.24	1287	88.24	1216	88.24	1185	88.24	1153	88.24	1052	88.24	1007
88.26	1311	88.26	1225	88.26	1303	88.26	1188	88.26	1124	88.26	1062	88.26	984
88.28	1290	88.28	1313	88.28	1265	88.28	1136	88.28	1123	88.28	996	88.28	977
88.3	1269	88.3	1325	88.3	1287	88.3	1209	88.3	1011	88.3	1041	88.3	973
88.32	1279	88.32	1324	88.32	1270	88.32	1152	88.32	1095	88.32	1003	88.32	991
88.34	1324	88.34	1325	88.34	1141	88.34	1199	88.34	1147	88.34	1053	88.34	988
88.36	1365	88.36	1321	88.36	1256	88.36	1148	88.36	1050	88.36	1095	88.36	961
88.38	1299	88.38	1319	88.38	1197	88.38	1115	88.38	1080	88.38	1027	88.38	915
88.4	1277	88.4	1293	88.4	1225	88.4	1134	88.4	1053	88.4	1060	88.4	1005
88.42	1346	88.42	1283	88.42	1206	88.42	1088	88.42	1120	88.42	1031	88.42	986
88.44	1256	88.44	1284	88.44	1148	88.44	1205	88.44	1108	88.44	1002	88.44	991
88.46	1311	88.46	1298	88.46	1194	88.46	1142	88.46	1157	88.46	984	88.46	1006
88.48	1313	88.48	1306	88.48	1205	88.48	1165	88.48	1096	88.48	941	88.48	998
88.5	1262	88.5	1238	88.5	1167	88.5	1120	88.5	1100	88.5	971	88.5	986
88.52	1319	88.52	1245	88.52	1208	88.52	1092	88.52	1101	88.52	1043	88.52	981
88.54	1233	88.54	1287	88.54	1205	88.54	1039	88.54	1108	88.54	1022	88.54	979
88.56	1255	88.56	1296	88.56	1122	88.56	1180	88.56	1101	88.56	1051	88.56	938
88.58	1265	88.58	1190	88.58	1211	88.58	1117	88.58	1005	88.58	962	88.58	932
88.6	1214	88.6	1219	88.6	1233	88.6	1151	88.6	1050	88.6	990	88.6	873
88.62	1133	88.62	1204	88.62	1096	88.62	1067	88.62	1065	88.62	1087	88.62	991
88.64	1235	88.64	1137	88.64	1162	88.64	1123	88.64	1043	88.64	1026	88.64	945
88.66	1233	88.66	1221	88.66	1171	88.66	1103	88.66	1074	88.66	1032	88.66	1002
88.68	1203	88.68	1167	88.68	1150	88.68	1128	88.68	1070	88.68	986	88.68	932
88.7	1191	88.7	1165	88.7	1117	88.7	1083	88.7	1020	88.7	994	88.7	964
88.72	1192	88.72	1140	88.72	1143	88.72	1156	88.72	1101	88.72	1080	88.72	988
88.74	1217	88.74	1124	88.74	1163	88.74	1105	88.74	1045	88.74	955	88.74	977
88.76	1174	88.76	1195	88.76	1248	88.76	1022	88.76	1029	88.76	1018	88.76	902
88.78	1172	88.78	1245	88.78	1154	88.78	1052	88.78	1104	88.78	976	88.78	960
88.8	1210	88.8	1216	88.8	1128	88.8	1060	88.8	1064	88.8	1017	88.8	1041
88.82	1164	88.82	1166	88.82	1163	88.82	1086	88.82	1071	88.82	1033	88.82	1007
88.84	1229	88.84	1203	88.84	1147	88.84	1156	88.84	1056	88.84	986	88.84	1003
88.86	1167	88.86	1201	88.86	1123	88.86	1169	88.86	1086	88.86	998	88.86	949
88.88	1159	88.88	1211	88.88	1083	88.88	1064	88.88	1095	88.88	960	88.88	915
88.9	1256	88.9	1233	88.9	1109	88.9	1130	88.9	1081	88.9	928	88.9	976
88.92	1206	88.92	1215	88.92	1103	88.92	1112	88.92	1063	88.92	1024	88.92	991
88.94	1189	88.94	1225	88.94	1060	88.94	1074	88.94	1064	88.94	1063	88.94	919
88.96	1114	88.96	1187	88.96	1151	88.96	1060	88.96	1107	88.96	1025	88.96	923
88.98	1173	88.98	1179	88.98	1175	88.98	1093	88.98	1032	88.98	1015	88.98	959
89	1155	89	1146	89	1163	89	1096	89	1061	89	993	89	940
89.02	1210	89.02	1082	89.02	1117	89.02	1051	89.02	1015	89.02	1008	89.02	925
89.04	1156	89.04	1137	89.04	1137	89.04	1073	89.04	1076	89.04	983	89.04	961
89.06	1137	89.06	1121	89.06	1132	89.06	1055	89.06	1043	89.06	1001	89.06	952
89.08	1207	89.08	1178	89.08	1187	89.08	1111	89.08	1064	89.08	944	89.08	965
89.1	1178	89.1	1160	89.1	1140	89.1	1069	89.1	995	89.1	979	89.1	876
89.12	1190	89.12	1163	89.12	1081	89.12	1074	89.12	1079	89.12	976	89.12	925
89.14	1159	89.14	1151	89.14	1159	89.14	1056	89.14	1020	89.14	975	89.14	962
89.16	1176	89.16	1115	89.16	1142	89.16	1092	89.16	1022	89.16	989	89.16	939
89.18	1184	89.18	1154	89.18	1150	89.18	1149	89.18	1007	89.18	950	89.18	971
89.2	1177	89.2	1167	89.2	1097	89.2	1106	89.2	1070	89.2	971	89.2	934
89.22	1148	89.22	1142	89.22	1082	89.22	1065	89.22	1068	89.22	1027	89.22	903
89.24	1201	89.24	1122	89.24	1158	89.24	1026	89.24	1084	89.24	965	89.24	952
89.26	1162	89.26	1113	89.26	1058	89.26	1026	89.26	1063	89.26	967	89.26	891
89.28	1126	89.28	1220	89.28	1132	89.28	1069	89.28	988	89.28	983	89.28	956
89.3	1172	89.3	1148	89.3	1068	89.3	1043	89.3	1017	89.3	1007	89.3	913
89.32	1098	89.32	1124	89.32	1134	89.32	1083	89.32	953	89.32	992	89.32	921
89.34	1119	89.34	1196	89.34	1107	89.34	961	89.34	979	89.34	979	89.34	910
89.36	1152	89.36	1147	89.36	1072	89.36	1091	89.36	1004	89.36	1016	89.36	965
89.38	1154	89.38	1169	89.38	1117	89.38	1046	89.38	1039	89.38	969	89.38	973
89.4	1159	89.4	1133	89.4	1135	89.4	1054	89.4	1063	89.4	1063	89.4	917
89.42	1165	89.42	1153	89.42	1066	89.42	1054	89.42	1035	89.42	1045	89.42	927
89.44	1134	89.44	1125	89.44	1146	89.44	1081	89.44	999	89.44	1002	89.44	916
89.46	1178	89.46	1184	89.46	1070	89.46	1071	89.46	1009	89.46	1011	89.46	977
89.48	1171	89.48	1137	89.48	1080	89.48	1051	89.48	1042	89.48	986	89.48	1001
89.5	1169	89.5	1112	89.5	1049	89.5	1110	89.5	1043	89.5	984	89.5	978
89.52	1120	89.52	1083	89.52	1118	89.52	1099	89.52	1004	89.52	997	89.52	971
89.54	1176	89.54	1099	89.54	1142	89.54	1059	89.54	1042	89.54	928	89.54	996
89.56	1044	89.56	1127	89.56	1112	89.56	1044	89.56	1004	89.56	990	89.56	961
89.58	1119	89.58	1106	89.58	1144	89.58	1091	89.58	1011	89.58	963	89.58	931
89.6	1086	89.6	1149	89.6	1095	89.6	1119	89.6	1045	89.6	995	89.6	941
89.62	1160	89.62	1125	89.62	1079	89.62	1078	89.62	1036	89.62	1037	89.62	921
89.64	1104	89.64	1132	89.64	1088	89.64	1070	89.64	1040	89.64	935	89.64	923
89.66	1085	89.66	1089	89.66	1097	89.66	1000	89.66	973	89.66	986	89.66	955
89.68	1129	89.68	1129	89.68	1104	89.68	1056	89.68	1018	89.68	979	89.68	968
89.7	1231	89.7	1116	89.7	1121	89.7	1043	89.7	1003	89.7	1061	89.7	984
89.72	1164	89.72	1144	89.72	1059	89.72	1056	89.72	1015	89.72	1029	89.72	943
89.74	1104	89.74	1090	89.74	1072	89.74	1116	89.74	1022	89.74	987	89.74	975
89.76	1159	89.76	1133	89.76	1078	89.76	1081	89.76	1028	89.76	979	89.76	943
89.78	1179	89.78	1112	89.78	1149	89.78	940	89.78	1038	89.78	974	89.78	952
89.8	1104	89.8	1066	89.8	1081	89.8	1051	89.8	1026	89.8	981	89.8	976
89.82	1120	89.82	1092	89.82	1120	89.82	1097	89.82	1018	89.82	1000	89.82	916
89.84	1114	89.84	1117	89.84	1076	89.84	1044	89.84	991	89.84	927	89.84	978
89.86	1089	89.86	1096	89.86	1046	89.86	1105	89.86	1012	89.86	1006	89.86	934
89.88	1150	89.88	1081	89.88	1050	89.88	1053	89.88	1067	89.88	939	89.88	917
89.9	1083	89.9	1086	89.9	1035	89.9	1028	89.9	1013	89.9	1033	89.9	934
89.92	1160	89.92	1128	89.92	1047	89.92	1014	89.92	1055	89.92	988	89.92	927
89.94	1083	89.94	1133	89.94	1001	89.94	996	89.94	1013	89.94	1006	89.94	989
89.96	1075	89.96	1130	89.96	998	89.96	1062	89.96	1012	89.96	976	89.96	987
89.98	1032	89.98	1145	89.98	1083	89.98	1058	89.98	996	89.98	1011	89.98	983
90	1084	90	1110	90	1038	90	1061	90	1043	90	1018	90	965
