# Supplementary material for: Tribological Properties of Nitrate Graphite Foils
Source: Nanomaterials (Basel). 2024 Sep 15;14(18):1499. doi: 10.3390/nano14181499 (PMC11434555; doi:10.3390/nano14181499)
Supplement: Supplementary file 1 [file nanomaterials-14-01499-s001.zip › X-ray data/macrostress/1Hz/160-200/dens_16/TD/203.TXT]

Sample	1_160_16_TD
Comments	Psi = 0.000
Filename	C:\Windmax\Data\2024_05_15\203.raw
Goniometer	Ultima IV
Attachment	MPA-ML4 (with gamma) for stress
ScanningMode	2Theta/Theta
ScanningType	FT
X-Ray	40kV/30mA	X-Ray	40kV/30mA	X-Ray	40kV/30mA	X-Ray	40kV/30mA	X-Ray	40kV/30mA	X-Ray	40kV/30mA	X-Ray	40kV/30mA
DivSlit	2/3?�|2/3deg.	DivSlit	2/3?�|2/3deg.	DivSlit	2/3?�|2/3deg.	DivSlit	2/3?�|2/3deg.	DivSlit	2/3?�|2/3deg.	DivSlit	2/3?�|2/3deg.	DivSlit	2/3?�|2/3deg.
DivH.L.Slit	10.00mm	DivH.L.Slit	10.00mm	DivH.L.Slit	10.00mm	DivH.L.Slit	10.00mm	DivH.L.Slit	10.00mm	DivH.L.Slit	10.00mm	DivH.L.Slit	10.00mm
SctSlit	Open	SctSlit	Open	SctSlit	Open	SctSlit	Open	SctSlit	Open	SctSlit	Open	SctSlit	Open
RecSlit	0.30mm	RecSlit	0.30mm	RecSlit	0.30mm	RecSlit	0.30mm	RecSlit	0.30mm	RecSlit	0.30mm	RecSlit	0.30mm
Start	84	Start	84	Start	84	Start	84	Start	84	Start	84	Start	84
Stop	90	Stop	90	Stop	90	Stop	90	Stop	90	Stop	90	Stop	90
Step	0.02	Step	0.02	Step	0.02	Step	0.02	Step	0.02	Step	0.02	Step	0.02
84	908	84	924	84	882	84	868	84	873	84	877	84	766
84.02	897	84.02	904	84.02	901	84.02	859	84.02	805	84.02	820	84.02	822
84.04	927	84.04	864	84.04	890	84.04	917	84.04	836	84.04	842	84.04	829
84.06	856	84.06	965	84.06	865	84.06	855	84.06	858	84.06	844	84.06	873
84.08	926	84.08	868	84.08	900	84.08	861	84.08	854	84.08	890	84.08	833
84.1	902	84.1	940	84.1	910	84.1	878	84.1	834	84.1	790	84.1	829
84.12	839	84.12	877	84.12	921	84.12	886	84.12	893	84.12	846	84.12	798
84.14	881	84.14	908	84.14	883	84.14	847	84.14	798	84.14	914	84.14	860
84.16	894	84.16	855	84.16	961	84.16	890	84.16	817	84.16	840	84.16	834
84.18	938	84.18	875	84.18	878	84.18	869	84.18	841	84.18	856	84.18	815
84.2	908	84.2	912	84.2	904	84.2	852	84.2	848	84.2	838	84.2	776
84.22	891	84.22	908	84.22	927	84.22	919	84.22	847	84.22	858	84.22	855
84.24	878	84.24	891	84.24	866	84.24	813	84.24	833	84.24	879	84.24	764
84.26	803	84.26	904	84.26	886	84.26	848	84.26	842	84.26	819	84.26	823
84.28	900	84.28	885	84.28	935	84.28	885	84.28	837	84.28	827	84.28	867
84.3	873	84.3	921	84.3	860	84.3	826	84.3	877	84.3	844	84.3	835
84.32	837	84.32	900	84.32	866	84.32	831	84.32	855	84.32	835	84.32	791
84.34	860	84.34	841	84.34	877	84.34	838	84.34	843	84.34	811	84.34	811
84.36	902	84.36	864	84.36	905	84.36	863	84.36	816	84.36	868	84.36	826
84.38	917	84.38	935	84.38	898	84.38	851	84.38	858	84.38	799	84.38	837
84.4	858	84.4	876	84.4	877	84.4	872	84.4	837	84.4	821	84.4	791
84.42	955	84.42	870	84.42	890	84.42	842	84.42	825	84.42	797	84.42	845
84.44	895	84.44	854	84.44	842	84.44	821	84.44	864	84.44	808	84.44	846
84.46	867	84.46	906	84.46	846	84.46	856	84.46	823	84.46	877	84.46	826
84.48	910	84.48	900	84.48	858	84.48	865	84.48	859	84.48	810	84.48	804
84.5	890	84.5	898	84.5	926	84.5	869	84.5	803	84.5	869	84.5	832
84.52	883	84.52	951	84.52	940	84.52	826	84.52	802	84.52	746	84.52	792
84.54	871	84.54	928	84.54	898	84.54	857	84.54	852	84.54	800	84.54	827
84.56	946	84.56	920	84.56	895	84.56	843	84.56	832	84.56	828	84.56	799
84.58	876	84.58	906	84.58	918	84.58	818	84.58	853	84.58	804	84.58	776
84.6	898	84.6	906	84.6	943	84.6	836	84.6	833	84.6	833	84.6	814
84.62	938	84.62	905	84.62	893	84.62	825	84.62	902	84.62	852	84.62	779
84.64	962	84.64	962	84.64	886	84.64	897	84.64	881	84.64	796	84.64	851
84.66	881	84.66	911	84.66	866	84.66	901	84.66	840	84.66	841	84.66	805
84.68	931	84.68	870	84.68	867	84.68	868	84.68	861	84.68	853	84.68	775
84.7	907	84.7	939	84.7	899	84.7	844	84.7	819	84.7	829	84.7	823
84.72	876	84.72	911	84.72	900	84.72	841	84.72	962	84.72	888	84.72	844
84.74	869	84.74	989	84.74	896	84.74	865	84.74	861	84.74	855	84.74	826
84.76	956	84.76	933	84.76	875	84.76	928	84.76	827	84.76	811	84.76	763
84.78	859	84.78	992	84.78	962	84.78	851	84.78	815	84.78	805	84.78	869
84.8	915	84.8	863	84.8	896	84.8	861	84.8	907	84.8	820	84.8	817
84.82	918	84.82	915	84.82	891	84.82	844	84.82	823	84.82	840	84.82	779
84.84	935	84.84	943	84.84	878	84.84	847	84.84	855	84.84	843	84.84	823
84.86	952	84.86	880	84.86	881	84.86	839	84.86	823	84.86	814	84.86	824
84.88	889	84.88	867	84.88	841	84.88	873	84.88	835	84.88	856	84.88	821
84.9	920	84.9	949	84.9	863	84.9	810	84.9	851	84.9	829	84.9	820
84.92	911	84.92	914	84.92	908	84.92	898	84.92	863	84.92	817	84.92	811
84.94	942	84.94	948	84.94	893	84.94	886	84.94	836	84.94	852	84.94	805
84.96	920	84.96	948	84.96	929	84.96	891	84.96	903	84.96	828	84.96	771
84.98	934	84.98	905	84.98	867	84.98	901	84.98	920	84.98	845	84.98	844
85	929	85	989	85	897	85	919	85	878	85	825	85	826
85.02	921	85.02	930	85.02	877	85.02	898	85.02	833	85.02	821	85.02	745
85.04	953	85.04	972	85.04	859	85.04	861	85.04	862	85.04	784	85.04	804
85.06	935	85.06	940	85.06	931	85.06	892	85.06	873	85.06	871	85.06	826
85.08	978	85.08	963	85.08	905	85.08	877	85.08	824	85.08	767	85.08	789
85.1	954	85.1	975	85.1	914	85.1	850	85.1	876	85.1	825	85.1	826
85.12	896	85.12	939	85.12	958	85.12	852	85.12	850	85.12	870	85.12	832
85.14	928	85.14	918	85.14	946	85.14	900	85.14	840	85.14	820	85.14	833
85.16	921	85.16	987	85.16	913	85.16	832	85.16	857	85.16	836	85.16	805
85.18	961	85.18	916	85.18	956	85.18	875	85.18	878	85.18	816	85.18	764
85.2	966	85.2	937	85.2	959	85.2	910	85.2	842	85.2	816	85.2	896
85.22	988	85.22	935	85.22	907	85.22	919	85.22	901	85.22	855	85.22	746
85.24	949	85.24	921	85.24	888	85.24	865	85.24	859	85.24	830	85.24	819
85.26	941	85.26	924	85.26	920	85.26	895	85.26	871	85.26	839	85.26	816
85.28	898	85.28	1026	85.28	966	85.28	935	85.28	807	85.28	807	85.28	832
85.3	996	85.3	935	85.3	928	85.3	841	85.3	826	85.3	841	85.3	810
85.32	955	85.32	1004	85.32	923	85.32	949	85.32	854	85.32	861	85.32	813
85.34	988	85.34	957	85.34	987	85.34	984	85.34	895	85.34	844	85.34	785
85.36	981	85.36	964	85.36	974	85.36	898	85.36	839	85.36	841	85.36	781
85.38	961	85.38	984	85.38	987	85.38	895	85.38	876	85.38	820	85.38	806
85.4	953	85.4	1033	85.4	904	85.4	900	85.4	857	85.4	862	85.4	817
85.42	1034	85.42	1024	85.42	911	85.42	856	85.42	936	85.42	813	85.42	816
85.44	1017	85.44	951	85.44	963	85.44	925	85.44	878	85.44	893	85.44	835
85.46	949	85.46	986	85.46	986	85.46	923	85.46	819	85.46	815	85.46	764
85.48	1013	85.48	1013	85.48	1000	85.48	912	85.48	849	85.48	828	85.48	802
85.5	1042	85.5	961	85.5	1000	85.5	898	85.5	837	85.5	877	85.5	796
85.52	954	85.52	990	85.52	981	85.52	919	85.52	865	85.52	813	85.52	796
85.54	1020	85.54	988	85.54	942	85.54	911	85.54	867	85.54	846	85.54	789
85.56	1012	85.56	1018	85.56	1000	85.56	881	85.56	804	85.56	823	85.56	792
85.58	1031	85.58	977	85.58	991	85.58	996	85.58	887	85.58	883	85.58	784
85.6	1063	85.6	991	85.6	921	85.6	969	85.6	807	85.6	820	85.6	827
85.62	941	85.62	1018	85.62	934	85.62	928	85.62	888	85.62	785	85.62	802
85.64	1024	85.64	1042	85.64	1032	85.64	921	85.64	830	85.64	835	85.64	836
85.66	1029	85.66	1026	85.66	1040	85.66	898	85.66	861	85.66	890	85.66	783
85.68	1079	85.68	1068	85.68	996	85.68	986	85.68	906	85.68	833	85.68	786
85.7	993	85.7	1036	85.7	1038	85.7	903	85.7	858	85.7	779	85.7	804
85.72	1071	85.72	1012	85.72	959	85.72	944	85.72	847	85.72	847	85.72	779
85.74	1079	85.74	1108	85.74	1013	85.74	987	85.74	896	85.74	836	85.74	768
85.76	1098	85.76	972	85.76	1002	85.76	1008	85.76	882	85.76	888	85.76	781
85.78	1131	85.78	1072	85.78	930	85.78	984	85.78	889	85.78	827	85.78	831
85.8	1076	85.8	1092	85.8	1032	85.8	970	85.8	931	85.8	850	85.8	815
85.82	1112	85.82	1108	85.82	1045	85.82	981	85.82	905	85.82	859	85.82	806
85.84	1137	85.84	1100	85.84	1039	85.84	945	85.84	894	85.84	841	85.84	778
85.86	1118	85.86	1095	85.86	1061	85.86	990	85.86	855	85.86	818	85.86	781
85.88	1130	85.88	1127	85.88	1012	85.88	926	85.88	931	85.88	861	85.88	849
85.9	1146	85.9	1067	85.9	1057	85.9	992	85.9	901	85.9	885	85.9	815
85.92	1124	85.92	1140	85.92	1077	85.92	1016	85.92	871	85.92	824	85.92	787
85.94	1188	85.94	1135	85.94	1077	85.94	937	85.94	891	85.94	818	85.94	805
85.96	1152	85.96	1137	85.96	1111	85.96	1003	85.96	986	85.96	914	85.96	817
85.98	1148	85.98	1173	85.98	1060	85.98	1014	85.98	883	85.98	863	85.98	816
86	1208	86	1228	86	1127	86	984	86	911	86	876	86	799
86.02	1182	86.02	1169	86.02	1110	86.02	1009	86.02	981	86.02	902	86.02	790
86.04	1183	86.04	1117	86.04	1098	86.04	1003	86.04	935	86.04	871	86.04	820
86.06	1255	86.06	1184	86.06	1075	86.06	976	86.06	944	86.06	889	86.06	786
86.08	1223	86.08	1170	86.08	1116	86.08	1030	86.08	954	86.08	878	86.08	820
86.1	1283	86.1	1244	86.1	1191	86.1	1086	86.1	915	86.1	897	86.1	876
86.12	1303	86.12	1335	86.12	1139	86.12	1057	86.12	947	86.12	846	86.12	813
86.14	1296	86.14	1274	86.14	1186	86.14	1054	86.14	951	86.14	882	86.14	828
86.16	1292	86.16	1233	86.16	1184	86.16	1073	86.16	926	86.16	911	86.16	828
86.18	1351	86.18	1302	86.18	1185	86.18	1092	86.18	930	86.18	837	86.18	857
86.2	1334	86.2	1335	86.2	1185	86.2	1157	86.2	988	86.2	877	86.2	796
86.22	1317	86.22	1313	86.22	1224	86.22	1037	86.22	1013	86.22	934	86.22	776
86.24	1389	86.24	1359	86.24	1226	86.24	1130	86.24	1006	86.24	915	86.24	842
86.26	1472	86.26	1386	86.26	1239	86.26	1076	86.26	953	86.26	875	86.26	821
86.28	1344	86.28	1396	86.28	1321	86.28	1190	86.28	1004	86.28	853	86.28	863
86.3	1467	86.3	1391	86.3	1281	86.3	1143	86.3	1055	86.3	916	86.3	846
86.32	1478	86.32	1400	86.32	1329	86.32	1167	86.32	960	86.32	892	86.32	781
86.34	1565	86.34	1384	86.34	1312	86.34	1191	86.34	1093	86.34	908	86.34	890
86.36	1521	86.36	1547	86.36	1353	86.36	1264	86.36	992	86.36	878	86.36	874
86.38	1546	86.38	1518	86.38	1333	86.38	1186	86.38	1039	86.38	929	86.38	880
86.4	1654	86.4	1582	86.4	1387	86.4	1154	86.4	1086	86.4	916	86.4	911
86.42	1636	86.42	1593	86.42	1434	86.42	1262	86.42	1120	86.42	930	86.42	795
86.44	1654	86.44	1655	86.44	1537	86.44	1247	86.44	1066	86.44	939	86.44	833
86.46	1712	86.46	1669	86.46	1599	86.46	1246	86.46	1078	86.46	909	86.46	856
86.48	1767	86.48	1676	86.48	1515	86.48	1287	86.48	1137	86.48	986	86.48	864
86.5	1707	86.5	1782	86.5	1535	86.5	1373	86.5	1121	86.5	994	86.5	857
86.52	1801	86.52	1857	86.52	1551	86.52	1388	86.52	1145	86.52	986	86.52	875
86.54	1929	86.54	1878	86.54	1636	86.54	1348	86.54	1193	86.54	1014	86.54	854
86.56	1948	86.56	1904	86.56	1695	86.56	1386	86.56	1149	86.56	1048	86.56	849
86.58	2077	86.58	2047	86.58	1651	86.58	1405	86.58	1226	86.58	966	86.58	882
86.6	2097	86.6	1965	86.6	1744	86.6	1445	86.6	1228	86.6	970	86.6	844
86.62	2185	86.62	2013	86.62	1740	86.62	1428	86.62	1213	86.62	973	86.62	876
86.64	2183	86.64	2058	86.64	1868	86.64	1538	86.64	1242	86.64	978	86.64	852
86.66	2302	86.66	2205	86.66	1952	86.66	1615	86.66	1270	86.66	1070	86.66	851
86.68	2311	86.68	2222	86.68	1984	86.68	1658	86.68	1224	86.68	1071	86.68	870
86.7	2416	86.7	2308	86.7	2030	86.7	1624	86.7	1289	86.7	1040	86.7	891
86.72	2586	86.72	2459	86.72	2088	86.72	1693	86.72	1239	86.72	1048	86.72	862
86.74	2560	86.74	2554	86.74	2203	86.74	1679	86.74	1282	86.74	1029	86.74	924
86.76	2588	86.76	2537	86.76	2184	86.76	1677	86.76	1337	86.76	951	86.76	883
86.78	2753	86.78	2721	86.78	2179	86.78	1828	86.78	1355	86.78	1009	86.78	867
86.8	2834	86.8	2798	86.8	2321	86.8	1793	86.8	1297	86.8	1061	86.8	893
86.82	2932	86.82	2740	86.82	2315	86.82	1872	86.82	1326	86.82	1043	86.82	907
86.84	3041	86.84	2946	86.84	2321	86.84	1825	86.84	1390	86.84	1087	86.84	898
86.86	3138	86.86	2914	86.86	2371	86.86	1782	86.86	1297	86.86	1090	86.86	875
86.88	3193	86.88	3041	86.88	2498	86.88	1837	86.88	1390	86.88	1065	86.88	870
86.9	3269	86.9	3103	86.9	2532	86.9	1849	86.9	1373	86.9	1076	86.9	905
86.92	3345	86.92	3173	86.92	2607	86.92	1992	86.92	1344	86.92	1070	86.92	885
86.94	3463	86.94	3218	86.94	2576	86.94	1919	86.94	1427	86.94	1021	86.94	945
86.96	3432	86.96	3320	86.96	2593	86.96	2026	86.96	1376	86.96	1011	86.96	887
86.98	3526	86.98	3226	86.98	2503	86.98	1886	86.98	1366	86.98	1129	86.98	883
87	3440	87	3355	87	2601	87	1955	87	1413	87	1057	87	905
87.02	3494	87.02	3149	87.02	2680	87.02	1881	87.02	1366	87.02	1124	87.02	912
87.04	3633	87.04	3294	87.04	2652	87.04	1952	87.04	1396	87.04	1023	87.04	898
87.06	3469	87.06	3265	87.06	2580	87.06	1918	87.06	1382	87.06	1078	87.06	921
87.08	3465	87.08	3276	87.08	2635	87.08	1981	87.08	1370	87.08	1042	87.08	873
87.1	3545	87.1	3215	87.1	2581	87.1	1991	87.1	1429	87.1	1093	87.1	890
87.12	3329	87.12	3048	87.12	2633	87.12	1911	87.12	1458	87.12	1067	87.12	892
87.14	3219	87.14	2989	87.14	2541	87.14	1889	87.14	1423	87.14	1019	87.14	923
87.16	3148	87.16	2992	87.16	2495	87.16	1915	87.16	1346	87.16	1059	87.16	911
87.18	3082	87.18	2814	87.18	2439	87.18	1824	87.18	1410	87.18	1141	87.18	852
87.2	3029	87.2	2789	87.2	2360	87.2	1790	87.2	1388	87.2	1059	87.2	936
87.22	2932	87.22	2816	87.22	2250	87.22	1800	87.22	1435	87.22	1061	87.22	931
87.24	2808	87.24	2696	87.24	2302	87.24	1871	87.24	1325	87.24	998	87.24	865
87.26	2828	87.26	2583	87.26	2306	87.26	1776	87.26	1297	87.26	1013	87.26	841
87.28	2758	87.28	2613	87.28	2219	87.28	1659	87.28	1284	87.28	1060	87.28	905
87.3	2600	87.3	2524	87.3	2157	87.3	1666	87.3	1262	87.3	1029	87.3	876
87.32	2582	87.32	2501	87.32	2039	87.32	1559	87.32	1306	87.32	962	87.32	845
87.34	2506	87.34	2363	87.34	1956	87.34	1582	87.34	1208	87.34	1062	87.34	888
87.36	2272	87.36	2256	87.36	1952	87.36	1567	87.36	1141	87.36	987	87.36	858
87.38	2307	87.38	2164	87.38	1892	87.38	1561	87.38	1289	87.38	918	87.38	892
87.4	2205	87.4	2007	87.4	1824	87.4	1483	87.4	1203	87.4	1013	87.4	870
87.42	2108	87.42	2022	87.42	1774	87.42	1445	87.42	1134	87.42	956	87.42	830
87.44	2020	87.44	1956	87.44	1683	87.44	1394	87.44	1173	87.44	945	87.44	897
87.46	1934	87.46	1855	87.46	1663	87.46	1401	87.46	1133	87.46	888	87.46	827
87.48	1881	87.48	1830	87.48	1606	87.48	1425	87.48	1166	87.48	904	87.48	814
87.5	1832	87.5	1769	87.5	1554	87.5	1358	87.5	1083	87.5	920	87.5	923
87.52	1771	87.52	1687	87.52	1484	87.52	1364	87.52	1040	87.52	889	87.52	855
87.54	1689	87.54	1576	87.54	1535	87.54	1216	87.54	1133	87.54	912	87.54	816
87.56	1611	87.56	1605	87.56	1412	87.56	1258	87.56	1095	87.56	933	87.56	774
87.58	1550	87.58	1533	87.58	1427	87.58	1281	87.58	1050	87.58	928	87.58	858
87.6	1548	87.6	1511	87.6	1378	87.6	1175	87.6	1028	87.6	968	87.6	817
87.62	1504	87.62	1460	87.62	1323	87.62	1165	87.62	1053	87.62	895	87.62	845
87.64	1469	87.64	1439	87.64	1328	87.64	1136	87.64	1010	87.64	941	87.64	835
87.66	1435	87.66	1390	87.66	1285	87.66	1181	87.66	1038	87.66	963	87.66	843
87.68	1366	87.68	1344	87.68	1255	87.68	1134	87.68	981	87.68	944	87.68	848
87.7	1362	87.7	1361	87.7	1228	87.7	1155	87.7	911	87.7	928	87.7	835
87.72	1324	87.72	1291	87.72	1229	87.72	1054	87.72	1016	87.72	900	87.72	768
87.74	1361	87.74	1293	87.74	1211	87.74	1077	87.74	979	87.74	848	87.74	799
87.76	1312	87.76	1278	87.76	1141	87.76	1129	87.76	959	87.76	847	87.76	808
87.78	1291	87.78	1183	87.78	1223	87.78	1035	87.78	957	87.78	838	87.78	820
87.8	1248	87.8	1160	87.8	1184	87.8	1055	87.8	929	87.8	898	87.8	796
87.82	1230	87.82	1168	87.82	1151	87.82	970	87.82	887	87.82	881	87.82	806
87.84	1255	87.84	1160	87.84	1162	87.84	1058	87.84	918	87.84	899	87.84	808
87.86	1194	87.86	1242	87.86	1042	87.86	1004	87.86	913	87.86	890	87.86	753
87.88	1154	87.88	1117	87.88	1051	87.88	961	87.88	938	87.88	879	87.88	745
87.9	1222	87.9	1125	87.9	1121	87.9	995	87.9	907	87.9	850	87.9	788
87.92	1133	87.92	1110	87.92	1062	87.92	956	87.92	906	87.92	790	87.92	750
87.94	1115	87.94	1111	87.94	1039	87.94	975	87.94	901	87.94	815	87.94	820
87.96	1064	87.96	1119	87.96	1027	87.96	992	87.96	857	87.96	852	87.96	790
87.98	1192	87.98	1076	87.98	981	87.98	957	87.98	860	87.98	812	87.98	735
88	1155	88	1161	88	1043	88	994	88	872	88	831	88	783
88.02	1108	88.02	1092	88.02	1061	88.02	954	88.02	887	88.02	833	88.02	760
88.04	1106	88.04	1037	88.04	1002	88.04	945	88.04	845	88.04	829	88.04	779
88.06	1097	88.06	1108	88.06	1070	88.06	910	88.06	879	88.06	846	88.06	800
88.08	1059	88.08	1054	88.08	934	88.08	881	88.08	877	88.08	832	88.08	743
88.1	1074	88.1	1101	88.1	1026	88.1	907	88.1	872	88.1	789	88.1	786
88.12	1085	88.12	1018	88.12	993	88.12	928	88.12	850	88.12	796	88.12	764
88.14	1013	88.14	1011	88.14	1030	88.14	929	88.14	821	88.14	780	88.14	746
88.16	1019	88.16	1039	88.16	961	88.16	930	88.16	870	88.16	795	88.16	770
88.18	1023	88.18	1096	88.18	933	88.18	870	88.18	853	88.18	760	88.18	761
88.2	1062	88.2	1046	88.2	1037	88.2	912	88.2	865	88.2	780	88.2	752
88.22	1053	88.22	1038	88.22	899	88.22	889	88.22	835	88.22	744	88.22	804
88.24	1027	88.24	975	88.24	958	88.24	900	88.24	853	88.24	804	88.24	761
88.26	1016	88.26	1018	88.26	951	88.26	887	88.26	857	88.26	728	88.26	744
88.28	1036	88.28	1004	88.28	944	88.28	871	88.28	811	88.28	786	88.28	771
88.3	943	88.3	1004	88.3	913	88.3	935	88.3	790	88.3	773	88.3	796
88.32	978	88.32	1021	88.32	1015	88.32	919	88.32	811	88.32	810	88.32	772
88.34	985	88.34	972	88.34	930	88.34	846	88.34	866	88.34	835	88.34	724
88.36	972	88.36	951	88.36	925	88.36	916	88.36	869	88.36	841	88.36	786
88.38	1022	88.38	944	88.38	890	88.38	913	88.38	828	88.38	811	88.38	666
88.4	973	88.4	963	88.4	926	88.4	904	88.4	827	88.4	775	88.4	738
88.42	982	88.42	928	88.42	923	88.42	903	88.42	824	88.42	782	88.42	777
88.44	1011	88.44	932	88.44	945	88.44	921	88.44	820	88.44	822	88.44	739
88.46	990	88.46	934	88.46	888	88.46	813	88.46	736	88.46	797	88.46	759
88.48	898	88.48	985	88.48	880	88.48	894	88.48	840	88.48	806	88.48	723
88.5	977	88.5	965	88.5	943	88.5	869	88.5	790	88.5	756	88.5	789
88.52	885	88.52	930	88.52	938	88.52	843	88.52	821	88.52	790	88.52	734
88.54	949	88.54	921	88.54	851	88.54	839	88.54	818	88.54	804	88.54	734
88.56	932	88.56	938	88.56	870	88.56	828	88.56	809	88.56	743	88.56	712
88.58	925	88.58	948	88.58	872	88.58	836	88.58	912	88.58	783	88.58	806
88.6	939	88.6	891	88.6	857	88.6	919	88.6	788	88.6	787	88.6	689
88.62	938	88.62	924	88.62	921	88.62	896	88.62	795	88.62	765	88.62	690
88.64	947	88.64	907	88.64	868	88.64	867	88.64	828	88.64	780	88.64	737
88.66	942	88.66	960	88.66	906	88.66	863	88.66	797	88.66	815	88.66	754
88.68	926	88.68	965	88.68	930	88.68	873	88.68	798	88.68	813	88.68	693
88.7	911	88.7	928	88.7	942	88.7	889	88.7	783	88.7	754	88.7	749
88.72	935	88.72	1013	88.72	954	88.72	837	88.72	841	88.72	794	88.72	755
88.74	897	88.74	933	88.74	868	88.74	846	88.74	810	88.74	777	88.74	754
88.76	918	88.76	940	88.76	848	88.76	804	88.76	770	88.76	756	88.76	717
88.78	900	88.78	864	88.78	912	88.78	832	88.78	845	88.78	807	88.78	750
88.8	872	88.8	886	88.8	911	88.8	817	88.8	818	88.8	806	88.8	766
88.82	880	88.82	911	88.82	914	88.82	882	88.82	802	88.82	712	88.82	740
88.84	954	88.84	900	88.84	842	88.84	811	88.84	810	88.84	717	88.84	750
88.86	963	88.86	877	88.86	845	88.86	853	88.86	760	88.86	815	88.86	749
88.88	922	88.88	895	88.88	891	88.88	846	88.88	801	88.88	798	88.88	699
88.9	904	88.9	956	88.9	852	88.9	818	88.9	794	88.9	786	88.9	719
88.92	927	88.92	870	88.92	874	88.92	882	88.92	812	88.92	763	88.92	725
88.94	943	88.94	912	88.94	899	88.94	816	88.94	818	88.94	705	88.94	751
88.96	931	88.96	878	88.96	862	88.96	857	88.96	800	88.96	706	88.96	697
88.98	866	88.98	872	88.98	864	88.98	754	88.98	776	88.98	753	88.98	749
89	875	89	869	89	862	89	798	89	781	89	781	89	714
89.02	901	89.02	878	89.02	903	89.02	773	89.02	811	89.02	743	89.02	755
89.04	924	89.04	915	89.04	859	89.04	857	89.04	805	89.04	756	89.04	736
89.06	890	89.06	861	89.06	870	89.06	814	89.06	782	89.06	789	89.06	765
89.08	903	89.08	837	89.08	906	89.08	822	89.08	808	89.08	775	89.08	760
89.1	907	89.1	865	89.1	888	89.1	838	89.1	788	89.1	747	89.1	728
89.12	866	89.12	852	89.12	873	89.12	846	89.12	795	89.12	767	89.12	745
89.14	915	89.14	863	89.14	851	89.14	857	89.14	779	89.14	761	89.14	725
89.16	863	89.16	887	89.16	880	89.16	828	89.16	803	89.16	770	89.16	782
89.18	905	89.18	870	89.18	827	89.18	840	89.18	774	89.18	756	89.18	780
89.2	870	89.2	923	89.2	886	89.2	811	89.2	775	89.2	792	89.2	689
89.22	893	89.22	892	89.22	874	89.22	845	89.22	798	89.22	744	89.22	741
89.24	899	89.24	841	89.24	813	89.24	853	89.24	758	89.24	821	89.24	711
89.26	899	89.26	941	89.26	847	89.26	859	89.26	761	89.26	747	89.26	746
89.28	866	89.28	846	89.28	836	89.28	821	89.28	797	89.28	761	89.28	741
89.3	871	89.3	851	89.3	890	89.3	817	89.3	798	89.3	797	89.3	697
89.32	874	89.32	911	89.32	861	89.32	781	89.32	815	89.32	728	89.32	665
89.34	904	89.34	870	89.34	843	89.34	795	89.34	835	89.34	753	89.34	710
89.36	830	89.36	870	89.36	870	89.36	804	89.36	808	89.36	771	89.36	750
89.38	895	89.38	847	89.38	868	89.38	834	89.38	824	89.38	760	89.38	762
89.4	844	89.4	847	89.4	806	89.4	749	89.4	766	89.4	774	89.4	693
89.42	828	89.42	788	89.42	832	89.42	837	89.42	822	89.42	739	89.42	782
89.44	891	89.44	880	89.44	811	89.44	855	89.44	787	89.44	734	89.44	712
89.46	881	89.46	854	89.46	882	89.46	826	89.46	811	89.46	739	89.46	756
89.48	840	89.48	911	89.48	850	89.48	830	89.48	759	89.48	741	89.48	786
89.5	879	89.5	886	89.5	843	89.5	880	89.5	771	89.5	754	89.5	680
89.52	856	89.52	852	89.52	823	89.52	805	89.52	834	89.52	726	89.52	702
89.54	858	89.54	856	89.54	819	89.54	822	89.54	799	89.54	784	89.54	778
89.56	881	89.56	864	89.56	825	89.56	788	89.56	722	89.56	738	89.56	783
89.58	830	89.58	865	89.58	817	89.58	859	89.58	799	89.58	721	89.58	711
89.6	843	89.6	839	89.6	797	89.6	773	89.6	787	89.6	743	89.6	791
89.62	907	89.62	837	89.62	854	89.62	818	89.62	852	89.62	739	89.62	691
89.64	858	89.64	866	89.64	818	89.64	818	89.64	761	89.64	766	89.64	739
89.66	863	89.66	857	89.66	814	89.66	826	89.66	756	89.66	799	89.66	730
89.68	844	89.68	833	89.68	804	89.68	798	89.68	775	89.68	736	89.68	720
89.7	905	89.7	821	89.7	817	89.7	766	89.7	772	89.7	725	89.7	706
89.72	885	89.72	778	89.72	846	89.72	836	89.72	805	89.72	763	89.72	778
89.74	848	89.74	863	89.74	848	89.74	811	89.74	793	89.74	750	89.74	689
89.76	865	89.76	846	89.76	822	89.76	806	89.76	791	89.76	738	89.76	691
89.78	896	89.78	934	89.78	789	89.78	835	89.78	712	89.78	769	89.78	730
89.8	852	89.8	873	89.8	826	89.8	776	89.8	795	89.8	742	89.8	712
89.82	820	89.82	865	89.82	842	89.82	815	89.82	780	89.82	745	89.82	711
89.84	890	89.84	827	89.84	764	89.84	838	89.84	772	89.84	718	89.84	734
89.86	829	89.86	849	89.86	787	89.86	826	89.86	785	89.86	738	89.86	705
89.88	785	89.88	863	89.88	786	89.88	817	89.88	763	89.88	757	89.88	792
89.9	829	89.9	848	89.9	819	89.9	823	89.9	769	89.9	767	89.9	766
89.92	855	89.92	860	89.92	840	89.92	797	89.92	726	89.92	741	89.92	753
89.94	813	89.94	869	89.94	864	89.94	802	89.94	774	89.94	714	89.94	717
89.96	812	89.96	889	89.96	865	89.96	810	89.96	782	89.96	755	89.96	742
89.98	839	89.98	845	89.98	802	89.98	775	89.98	808	89.98	788	89.98	711
90	854	90	851	90	866	90	845	90	737	90	751	90	684
