# Supplementary material for: Tribological Properties of Nitrate Graphite Foils
Source: Nanomaterials (Basel). 2024 Sep 15;14(18):1499. doi: 10.3390/nano14181499 (PMC11434555; doi:10.3390/nano14181499)
Supplement: Supplementary file 1 [file nanomaterials-14-01499-s001.zip › X-ray data/macrostress/1Hz/40-80/dens_13/RD/166.TXT]

Sample	1_40_13_TD
Comments	Psi = 0.000
Filename	C:\Windmax\Data\2024_05_08\166.raw
Goniometer	Ultima IV
Attachment	MPA-ML4 (with gamma) for stress
ScanningMode	2Theta/Theta
ScanningType	FT
X-Ray	40kV/30mA	X-Ray	40kV/30mA	X-Ray	40kV/30mA	X-Ray	40kV/30mA	X-Ray	40kV/30mA	X-Ray	40kV/30mA	X-Ray	40kV/30mA
DivSlit	2/3?�|2/3deg.	DivSlit	2/3?�|2/3deg.	DivSlit	2/3?�|2/3deg.	DivSlit	2/3?�|2/3deg.	DivSlit	2/3?�|2/3deg.	DivSlit	2/3?�|2/3deg.	DivSlit	2/3?�|2/3deg.
DivH.L.Slit	10.00mm	DivH.L.Slit	10.00mm	DivH.L.Slit	10.00mm	DivH.L.Slit	10.00mm	DivH.L.Slit	10.00mm	DivH.L.Slit	10.00mm	DivH.L.Slit	10.00mm
SctSlit	Open	SctSlit	Open	SctSlit	Open	SctSlit	Open	SctSlit	Open	SctSlit	Open	SctSlit	Open
RecSlit	0.30mm	RecSlit	0.30mm	RecSlit	0.30mm	RecSlit	0.30mm	RecSlit	0.30mm	RecSlit	0.30mm	RecSlit	0.30mm
Start	84	Start	84	Start	84	Start	84	Start	84	Start	84	Start	84
Stop	90	Stop	90	Stop	90	Stop	90	Stop	90	Stop	90	Stop	90
Step	0.02	Step	0.02	Step	0.02	Step	0.02	Step	0.02	Step	0.02	Step	0.02
84	1060	84	1129	84	1074	84	990	84	1029	84	986	84	995
84.02	1091	84.02	1151	84.02	1129	84.02	1024	84.02	1004	84.02	937	84.02	974
84.04	1167	84.04	1128	84.04	1072	84.04	1016	84.04	1013	84.04	1036	84.04	1025
84.06	1134	84.06	1100	84.06	1142	84.06	1031	84.06	975	84.06	977	84.06	1021
84.08	1076	84.08	1088	84.08	1049	84.08	1025	84.08	997	84.08	956	84.08	895
84.1	1075	84.1	1046	84.1	1001	84.1	1060	84.1	1010	84.1	933	84.1	1014
84.12	1083	84.12	1078	84.12	1098	84.12	1045	84.12	983	84.12	994	84.12	950
84.14	1153	84.14	1125	84.14	1069	84.14	1119	84.14	1043	84.14	1092	84.14	934
84.16	1136	84.16	1124	84.16	1031	84.16	1105	84.16	1041	84.16	1052	84.16	944
84.18	1108	84.18	1060	84.18	1030	84.18	1009	84.18	1060	84.18	1033	84.18	976
84.2	1084	84.2	1109	84.2	1101	84.2	1080	84.2	985	84.2	977	84.2	995
84.22	1068	84.22	1073	84.22	1022	84.22	1074	84.22	989	84.22	952	84.22	912
84.24	1036	84.24	1012	84.24	1028	84.24	1009	84.24	1008	84.24	977	84.24	961
84.26	1122	84.26	1061	84.26	1042	84.26	1017	84.26	986	84.26	1013	84.26	983
84.28	1118	84.28	1076	84.28	1024	84.28	1014	84.28	1062	84.28	1011	84.28	956
84.3	1123	84.3	1098	84.3	1049	84.3	1012	84.3	1056	84.3	992	84.3	921
84.32	1143	84.32	1108	84.32	1104	84.32	1055	84.32	1069	84.32	1005	84.32	978
84.34	1130	84.34	1107	84.34	1094	84.34	1056	84.34	1026	84.34	1006	84.34	954
84.36	1133	84.36	1092	84.36	1068	84.36	1093	84.36	1014	84.36	1047	84.36	982
84.38	1053	84.38	1043	84.38	1087	84.38	1035	84.38	1057	84.38	1059	84.38	975
84.4	1092	84.4	1079	84.4	1107	84.4	1037	84.4	1017	84.4	1012	84.4	1004
84.42	1095	84.42	1059	84.42	1021	84.42	1040	84.42	1019	84.42	972	84.42	958
84.44	1056	84.44	1097	84.44	1022	84.44	1056	84.44	998	84.44	941	84.44	961
84.46	1107	84.46	1047	84.46	1021	84.46	1108	84.46	1021	84.46	980	84.46	1008
84.48	1143	84.48	1118	84.48	1075	84.48	1037	84.48	1034	84.48	1031	84.48	998
84.5	1098	84.5	1088	84.5	1098	84.5	1153	84.5	1071	84.5	990	84.5	947
84.52	1129	84.52	1080	84.52	1029	84.52	1010	84.52	1058	84.52	947	84.52	953
84.54	1089	84.54	1097	84.54	1057	84.54	1076	84.54	1056	84.54	999	84.54	936
84.56	1057	84.56	1036	84.56	1063	84.56	1024	84.56	897	84.56	964	84.56	966
84.58	1131	84.58	1159	84.58	1042	84.58	999	84.58	1071	84.58	1051	84.58	962
84.6	1090	84.6	1055	84.6	1089	84.6	1057	84.6	1027	84.6	959	84.6	976
84.62	1087	84.62	1076	84.62	1052	84.62	1067	84.62	1053	84.62	982	84.62	980
84.64	1077	84.64	1128	84.64	1073	84.64	1041	84.64	980	84.64	964	84.64	946
84.66	1107	84.66	1103	84.66	1070	84.66	1113	84.66	983	84.66	968	84.66	944
84.68	1114	84.68	1088	84.68	1034	84.68	1085	84.68	1065	84.68	995	84.68	951
84.7	1048	84.7	1140	84.7	1069	84.7	1036	84.7	1004	84.7	1055	84.7	930
84.72	1091	84.72	1082	84.72	1124	84.72	1019	84.72	1021	84.72	1033	84.72	981
84.74	1082	84.74	1101	84.74	1082	84.74	991	84.74	1070	84.74	984	84.74	928
84.76	1092	84.76	1081	84.76	1075	84.76	1080	84.76	998	84.76	997	84.76	928
84.78	1118	84.78	1065	84.78	1076	84.78	1027	84.78	1043	84.78	1054	84.78	927
84.8	1073	84.8	1105	84.8	1025	84.8	1059	84.8	1029	84.8	956	84.8	954
84.82	1089	84.82	1148	84.82	1151	84.82	1005	84.82	1065	84.82	1000	84.82	950
84.84	1114	84.84	1050	84.84	1033	84.84	1011	84.84	1005	84.84	1046	84.84	934
84.86	1118	84.86	1129	84.86	1007	84.86	1079	84.86	1063	84.86	953	84.86	1001
84.88	1056	84.88	1080	84.88	1115	84.88	1056	84.88	1020	84.88	980	84.88	947
84.9	1034	84.9	1069	84.9	1091	84.9	1061	84.9	1037	84.9	966	84.9	956
84.92	1093	84.92	1162	84.92	1075	84.92	1016	84.92	1041	84.92	956	84.92	950
84.94	1093	84.94	1122	84.94	1047	84.94	1039	84.94	1028	84.94	986	84.94	991
84.96	1108	84.96	1089	84.96	1093	84.96	1020	84.96	1092	84.96	1019	84.96	973
84.98	1098	84.98	1123	84.98	1111	84.98	1084	84.98	1030	84.98	1005	84.98	1007
85	1140	85	1092	85	1032	85	1076	85	1003	85	1017	85	971
85.02	1076	85.02	1125	85.02	1031	85.02	1120	85.02	967	85.02	996	85.02	954
85.04	1178	85.04	1101	85.04	1080	85.04	1052	85.04	1082	85.04	988	85.04	954
85.06	1039	85.06	1083	85.06	999	85.06	1032	85.06	1007	85.06	1009	85.06	923
85.08	1137	85.08	1093	85.08	1101	85.08	1118	85.08	1028	85.08	1036	85.08	960
85.1	1152	85.1	1197	85.1	1074	85.1	1104	85.1	1065	85.1	996	85.1	892
85.12	1099	85.12	1108	85.12	1141	85.12	1057	85.12	996	85.12	1029	85.12	1014
85.14	1110	85.14	1098	85.14	1060	85.14	1099	85.14	1090	85.14	1023	85.14	914
85.16	1110	85.16	1112	85.16	1129	85.16	993	85.16	1061	85.16	1016	85.16	895
85.18	1102	85.18	1093	85.18	1043	85.18	1060	85.18	969	85.18	1044	85.18	966
85.2	1091	85.2	1127	85.2	1115	85.2	1036	85.2	1086	85.2	993	85.2	852
85.22	1155	85.22	1112	85.22	1105	85.22	1072	85.22	1063	85.22	1004	85.22	941
85.24	1186	85.24	1092	85.24	1150	85.24	1062	85.24	1117	85.24	997	85.24	964
85.26	1137	85.26	1093	85.26	1128	85.26	1117	85.26	1008	85.26	976	85.26	941
85.28	1129	85.28	1093	85.28	1116	85.28	1164	85.28	1009	85.28	1028	85.28	925
85.3	1177	85.3	1135	85.3	1133	85.3	1074	85.3	1073	85.3	984	85.3	997
85.32	1136	85.32	1113	85.32	1124	85.32	1032	85.32	983	85.32	1005	85.32	951
85.34	1122	85.34	1112	85.34	1129	85.34	1069	85.34	991	85.34	992	85.34	966
85.36	1160	85.36	1191	85.36	1094	85.36	1069	85.36	1030	85.36	1020	85.36	904
85.38	1079	85.38	1154	85.38	1084	85.38	1051	85.38	984	85.38	1057	85.38	969
85.4	1142	85.4	1125	85.4	1136	85.4	1075	85.4	1014	85.4	1013	85.4	990
85.42	1121	85.42	1129	85.42	1112	85.42	1098	85.42	1089	85.42	1007	85.42	960
85.44	1138	85.44	1199	85.44	1121	85.44	993	85.44	1116	85.44	1021	85.44	975
85.46	1170	85.46	1119	85.46	1133	85.46	1041	85.46	1069	85.46	1016	85.46	950
85.48	1183	85.48	1167	85.48	1084	85.48	1081	85.48	1072	85.48	979	85.48	894
85.5	1252	85.5	1204	85.5	1139	85.5	1096	85.5	1039	85.5	1056	85.5	962
85.52	1214	85.52	1158	85.52	1169	85.52	1066	85.52	1047	85.52	1060	85.52	1000
85.54	1255	85.54	1114	85.54	1140	85.54	1059	85.54	1079	85.54	1001	85.54	917
85.56	1158	85.56	1190	85.56	1120	85.56	1086	85.56	1050	85.56	946	85.56	975
85.58	1217	85.58	1091	85.58	1197	85.58	1058	85.58	1043	85.58	1080	85.58	919
85.6	1235	85.6	1220	85.6	1169	85.6	1050	85.6	1107	85.6	1034	85.6	961
85.62	1166	85.62	1169	85.62	1166	85.62	1131	85.62	1052	85.62	975	85.62	998
85.64	1238	85.64	1214	85.64	1201	85.64	1048	85.64	1145	85.64	1030	85.64	896
85.66	1214	85.66	1216	85.66	1151	85.66	1097	85.66	1087	85.66	1003	85.66	983
85.68	1242	85.68	1153	85.68	1172	85.68	1114	85.68	1080	85.68	1062	85.68	987
85.7	1233	85.7	1200	85.7	1176	85.7	1081	85.7	1034	85.7	1021	85.7	952
85.72	1186	85.72	1225	85.72	1135	85.72	1165	85.72	1086	85.72	984	85.72	962
85.74	1241	85.74	1303	85.74	1130	85.74	1110	85.74	1058	85.74	1022	85.74	969
85.76	1218	85.76	1186	85.76	1148	85.76	1127	85.76	1092	85.76	983	85.76	939
85.78	1259	85.78	1209	85.78	1218	85.78	1141	85.78	1056	85.78	990	85.78	926
85.8	1256	85.8	1188	85.8	1223	85.8	1066	85.8	1109	85.8	983	85.8	963
85.82	1235	85.82	1243	85.82	1201	85.82	1108	85.82	1151	85.82	1110	85.82	988
85.84	1277	85.84	1239	85.84	1173	85.84	1131	85.84	1065	85.84	1056	85.84	1052
85.86	1320	85.86	1223	85.86	1191	85.86	1108	85.86	1069	85.86	1027	85.86	992
85.88	1224	85.88	1259	85.88	1212	85.88	1149	85.88	1107	85.88	950	85.88	920
85.9	1319	85.9	1239	85.9	1208	85.9	1191	85.9	1073	85.9	1061	85.9	924
85.92	1236	85.92	1293	85.92	1225	85.92	1155	85.92	1057	85.92	1067	85.92	1016
85.94	1304	85.94	1306	85.94	1328	85.94	1121	85.94	1133	85.94	978	85.94	988
85.96	1300	85.96	1301	85.96	1234	85.96	1179	85.96	1077	85.96	1042	85.96	923
85.98	1261	85.98	1319	85.98	1204	85.98	1160	85.98	1028	85.98	1070	85.98	940
86	1377	86	1277	86	1241	86	1200	86	1080	86	1081	86	930
86.02	1400	86.02	1344	86.02	1285	86.02	1207	86.02	1150	86.02	1074	86.02	941
86.04	1334	86.04	1317	86.04	1299	86.04	1138	86.04	1147	86.04	1060	86.04	962
86.06	1380	86.06	1327	86.06	1312	86.06	1224	86.06	1182	86.06	1043	86.06	977
86.08	1348	86.08	1393	86.08	1317	86.08	1203	86.08	1112	86.08	1030	86.08	952
86.1	1423	86.1	1374	86.1	1312	86.1	1173	86.1	1106	86.1	1113	86.1	1014
86.12	1416	86.12	1409	86.12	1281	86.12	1219	86.12	1092	86.12	1064	86.12	935
86.14	1394	86.14	1436	86.14	1333	86.14	1230	86.14	1132	86.14	978	86.14	1068
86.16	1463	86.16	1424	86.16	1346	86.16	1217	86.16	1124	86.16	1116	86.16	1006
86.18	1396	86.18	1417	86.18	1345	86.18	1267	86.18	1142	86.18	1039	86.18	1008
86.2	1366	86.2	1411	86.2	1389	86.2	1260	86.2	1176	86.2	1106	86.2	940
86.22	1509	86.22	1514	86.22	1380	86.22	1261	86.22	1147	86.22	1084	86.22	971
86.24	1486	86.24	1498	86.24	1408	86.24	1319	86.24	1150	86.24	1065	86.24	985
86.26	1547	86.26	1561	86.26	1393	86.26	1295	86.26	1194	86.26	1106	86.26	1008
86.28	1524	86.28	1562	86.28	1496	86.28	1258	86.28	1260	86.28	1094	86.28	1020
86.3	1582	86.3	1574	86.3	1496	86.3	1341	86.3	1238	86.3	1090	86.3	974
86.32	1571	86.32	1592	86.32	1498	86.32	1302	86.32	1183	86.32	1118	86.32	1081
86.34	1634	86.34	1604	86.34	1482	86.34	1395	86.34	1174	86.34	1045	86.34	1039
86.36	1620	86.36	1647	86.36	1502	86.36	1410	86.36	1182	86.36	1068	86.36	957
86.38	1707	86.38	1625	86.38	1480	86.38	1306	86.38	1237	86.38	1095	86.38	978
86.4	1726	86.4	1689	86.4	1549	86.4	1452	86.4	1305	86.4	1113	86.4	1050
86.42	1708	86.42	1779	86.42	1589	86.42	1442	86.42	1206	86.42	1102	86.42	1024
86.44	1838	86.44	1725	86.44	1558	86.44	1416	86.44	1296	86.44	1033	86.44	1044
86.46	1828	86.46	1850	86.46	1605	86.46	1454	86.46	1334	86.46	1129	86.46	1006
86.48	1862	86.48	1797	86.48	1612	86.48	1516	86.48	1312	86.48	1065	86.48	1005
86.5	1822	86.5	1895	86.5	1699	86.5	1596	86.5	1304	86.5	1165	86.5	969
86.52	1932	86.52	1905	86.52	1788	86.52	1507	86.52	1260	86.52	1055	86.52	1004
86.54	1868	86.54	1909	86.54	1815	86.54	1548	86.54	1359	86.54	1110	86.54	991
86.56	2062	86.56	2001	86.56	1827	86.56	1557	86.56	1369	86.56	1205	86.56	1044
86.58	2088	86.58	2063	86.58	1855	86.58	1648	86.58	1385	86.58	1131	86.58	1016
86.6	2128	86.6	2075	86.6	2010	86.6	1608	86.6	1377	86.6	1140	86.6	1034
86.62	2239	86.62	2179	86.62	1945	86.62	1687	86.62	1346	86.62	1141	86.62	1031
86.64	2241	86.64	2192	86.64	1954	86.64	1672	86.64	1423	86.64	1138	86.64	1066
86.66	2367	86.66	2207	86.66	2117	86.66	1750	86.66	1369	86.66	1173	86.66	1044
86.68	2368	86.68	2250	86.68	2173	86.68	1792	86.68	1327	86.68	1143	86.68	1009
86.7	2531	86.7	2533	86.7	2098	86.7	1789	86.7	1387	86.7	1152	86.7	971
86.72	2524	86.72	2496	86.72	2300	86.72	1789	86.72	1432	86.72	1157	86.72	993
86.74	2692	86.74	2639	86.74	2277	86.74	1875	86.74	1409	86.74	1142	86.74	1028
86.76	2758	86.76	2617	86.76	2345	86.76	1842	86.76	1427	86.76	1126	86.76	989
86.78	2887	86.78	2717	86.78	2425	86.78	1824	86.78	1391	86.78	1209	86.78	1003
86.8	2993	86.8	2922	86.8	2479	86.8	1872	86.8	1517	86.8	1177	86.8	1009
86.82	3074	86.82	2978	86.82	2567	86.82	1927	86.82	1432	86.82	1153	86.82	1013
86.84	3240	86.84	3067	86.84	2509	86.84	1954	86.84	1420	86.84	1199	86.84	1083
86.86	3378	86.86	3257	86.86	2715	86.86	1957	86.86	1516	86.86	1142	86.86	1066
86.88	3567	86.88	3301	86.88	2612	86.88	2011	86.88	1459	86.88	1140	86.88	1061
86.9	3604	86.9	3478	86.9	2711	86.9	2035	86.9	1455	86.9	1171	86.9	965
86.92	3842	86.92	3435	86.92	2714	86.92	1964	86.92	1433	86.92	1172	86.92	968
86.94	4065	86.94	3681	86.94	2706	86.94	2024	86.94	1516	86.94	1195	86.94	1066
86.96	4259	86.96	3753	86.96	2823	86.96	1936	86.96	1517	86.96	1177	86.96	993
86.98	4296	86.98	3683	86.98	2813	86.98	2086	86.98	1512	86.98	1201	86.98	992
87	4474	87	4046	87	2919	87	2079	87	1477	87	1215	87	1020
87.02	4604	87.02	3998	87.02	2960	87.02	2047	87.02	1431	87.02	1179	87.02	1069
87.04	4509	87.04	4017	87.04	2994	87.04	2005	87.04	1469	87.04	1207	87.04	983
87.06	4730	87.06	4061	87.06	2907	87.06	2040	87.06	1479	87.06	1176	87.06	980
87.08	4687	87.08	3981	87.08	2998	87.08	2030	87.08	1504	87.08	1147	87.08	960
87.1	4520	87.1	4097	87.1	2903	87.1	2162	87.1	1451	87.1	1221	87.1	1040
87.12	4559	87.12	3952	87.12	2880	87.12	2047	87.12	1457	87.12	1180	87.12	1025
87.14	4461	87.14	3852	87.14	2924	87.14	2008	87.14	1493	87.14	1156	87.14	1050
87.16	4370	87.16	3805	87.16	2939	87.16	2088	87.16	1460	87.16	1189	87.16	1026
87.18	4245	87.18	3800	87.18	2836	87.18	2014	87.18	1489	87.18	1137	87.18	1026
87.2	4149	87.2	3757	87.2	2997	87.2	1978	87.2	1521	87.2	1156	87.2	1057
87.22	3972	87.22	3768	87.22	2821	87.22	2012	87.22	1480	87.22	1162	87.22	988
87.24	3991	87.24	3559	87.24	2776	87.24	1952	87.24	1510	87.24	1203	87.24	967
87.26	3817	87.26	3555	87.26	2677	87.26	1962	87.26	1383	87.26	1203	87.26	977
87.28	3769	87.28	3433	87.28	2807	87.28	1972	87.28	1464	87.28	1188	87.28	998
87.3	3650	87.3	3406	87.3	2652	87.3	2041	87.3	1419	87.3	1142	87.3	970
87.32	3444	87.32	3203	87.32	2605	87.32	1991	87.32	1426	87.32	1111	87.32	997
87.34	3389	87.34	3170	87.34	2611	87.34	1914	87.34	1469	87.34	1193	87.34	1017
87.36	3316	87.36	3061	87.36	2434	87.36	1960	87.36	1352	87.36	1123	87.36	978
87.38	3047	87.38	2928	87.38	2370	87.38	1776	87.38	1440	87.38	1206	87.38	1002
87.4	3048	87.4	2856	87.4	2347	87.4	1880	87.4	1388	87.4	1171	87.4	977
87.42	3010	87.42	2767	87.42	2379	87.42	1847	87.42	1448	87.42	1174	87.42	964
87.44	2746	87.44	2605	87.44	2256	87.44	1797	87.44	1418	87.44	1158	87.44	1018
87.46	2625	87.46	2487	87.46	2117	87.46	1739	87.46	1466	87.46	1119	87.46	938
87.48	2559	87.48	2415	87.48	2173	87.48	1698	87.48	1326	87.48	1116	87.48	907
87.5	2504	87.5	2229	87.5	1947	87.5	1678	87.5	1395	87.5	1147	87.5	976
87.52	2357	87.52	2201	87.52	2033	87.52	1697	87.52	1388	87.52	1088	87.52	951
87.54	2198	87.54	2136	87.54	1941	87.54	1696	87.54	1315	87.54	1077	87.54	960
87.56	2053	87.56	2011	87.56	1863	87.56	1544	87.56	1363	87.56	1067	87.56	954
87.58	2019	87.58	2003	87.58	1867	87.58	1541	87.58	1320	87.58	1127	87.58	955
87.6	1906	87.6	1997	87.6	1752	87.6	1539	87.6	1293	87.6	1102	87.6	972
87.62	1901	87.62	1886	87.62	1811	87.62	1533	87.62	1372	87.62	1138	87.62	1005
87.64	1943	87.64	1827	87.64	1793	87.64	1570	87.64	1227	87.64	1088	87.64	938
87.66	1813	87.66	1720	87.66	1644	87.66	1545	87.66	1225	87.66	1004	87.66	944
87.68	1794	87.68	1724	87.68	1599	87.68	1452	87.68	1216	87.68	1070	87.68	969
87.7	1686	87.7	1634	87.7	1636	87.7	1377	87.7	1285	87.7	1099	87.7	943
87.72	1638	87.72	1668	87.72	1556	87.72	1385	87.72	1191	87.72	1050	87.72	1010
87.74	1614	87.74	1596	87.74	1521	87.74	1353	87.74	1164	87.74	1047	87.74	927
87.76	1659	87.76	1628	87.76	1459	87.76	1343	87.76	1226	87.76	1095	87.76	976
87.78	1649	87.78	1576	87.78	1427	87.78	1400	87.78	1179	87.78	1043	87.78	886
87.8	1593	87.8	1552	87.8	1362	87.8	1251	87.8	1160	87.8	1074	87.8	933
87.82	1459	87.82	1460	87.82	1389	87.82	1293	87.82	1182	87.82	1050	87.82	933
87.84	1473	87.84	1444	87.84	1355	87.84	1339	87.84	1148	87.84	1053	87.84	883
87.86	1557	87.86	1544	87.86	1377	87.86	1245	87.86	1094	87.86	1063	87.86	960
87.88	1446	87.88	1484	87.88	1316	87.88	1279	87.88	1121	87.88	1065	87.88	942
87.9	1408	87.9	1355	87.9	1319	87.9	1238	87.9	1094	87.9	1024	87.9	931
87.92	1395	87.92	1362	87.92	1280	87.92	1227	87.92	1157	87.92	1072	87.92	931
87.94	1410	87.94	1394	87.94	1293	87.94	1214	87.94	1131	87.94	968	87.94	950
87.96	1314	87.96	1317	87.96	1253	87.96	1154	87.96	1106	87.96	1009	87.96	947
87.98	1389	87.98	1268	87.98	1295	87.98	1139	87.98	1077	87.98	1019	87.98	974
88	1376	88	1293	88	1264	88	1188	88	1155	88	1012	88	929
88.02	1325	88.02	1330	88.02	1203	88.02	1187	88.02	1095	88.02	984	88.02	927
88.04	1394	88.04	1198	88.04	1212	88.04	1094	88.04	992	88.04	902	88.04	872
88.06	1306	88.06	1297	88.06	1206	88.06	1119	88.06	1025	88.06	1053	88.06	937
88.08	1321	88.08	1247	88.08	1209	88.08	1136	88.08	1062	88.08	985	88.08	902
88.1	1271	88.1	1235	88.1	1191	88.1	1133	88.1	1052	88.1	1029	88.1	886
88.12	1270	88.12	1220	88.12	1155	88.12	1124	88.12	1072	88.12	1005	88.12	867
88.14	1280	88.14	1292	88.14	1211	88.14	1135	88.14	990	88.14	995	88.14	920
88.16	1270	88.16	1218	88.16	1174	88.16	1106	88.16	1062	88.16	948	88.16	875
88.18	1217	88.18	1231	88.18	1173	88.18	1147	88.18	979	88.18	922	88.18	848
88.2	1226	88.2	1212	88.2	1155	88.2	1055	88.2	1015	88.2	915	88.2	888
88.22	1235	88.22	1167	88.22	1126	88.22	1066	88.22	1011	88.22	958	88.22	921
88.24	1248	88.24	1257	88.24	1122	88.24	1120	88.24	982	88.24	982	88.24	857
88.26	1239	88.26	1191	88.26	1195	88.26	1097	88.26	960	88.26	954	88.26	962
88.28	1197	88.28	1195	88.28	1101	88.28	1122	88.28	1024	88.28	939	88.28	911
88.3	1241	88.3	1209	88.3	1051	88.3	1075	88.3	970	88.3	998	88.3	857
88.32	1188	88.32	1170	88.32	1093	88.32	1043	88.32	939	88.32	956	88.32	861
88.34	1151	88.34	1118	88.34	1173	88.34	1002	88.34	990	88.34	930	88.34	926
88.36	1186	88.36	1193	88.36	1105	88.36	1050	88.36	1027	88.36	909	88.36	835
88.38	1172	88.38	1166	88.38	1111	88.38	1023	88.38	971	88.38	953	88.38	871
88.4	1199	88.4	1116	88.4	1164	88.4	1126	88.4	1008	88.4	940	88.4	930
88.42	1246	88.42	1076	88.42	1121	88.42	1037	88.42	950	88.42	929	88.42	936
88.44	1143	88.44	1172	88.44	1097	88.44	1067	88.44	1034	88.44	895	88.44	953
88.46	1152	88.46	1129	88.46	1085	88.46	1053	88.46	1011	88.46	958	88.46	935
88.48	1137	88.48	1101	88.48	1093	88.48	1094	88.48	965	88.48	944	88.48	889
88.5	1197	88.5	1147	88.5	1093	88.5	1039	88.5	1019	88.5	966	88.5	915
88.52	1085	88.52	1114	88.52	1192	88.52	1085	88.52	1003	88.52	1033	88.52	911
88.54	1163	88.54	1068	88.54	1058	88.54	1081	88.54	1015	88.54	949	88.54	866
88.56	1135	88.56	1144	88.56	1105	88.56	1080	88.56	974	88.56	982	88.56	937
88.58	1111	88.58	1104	88.58	1090	88.58	1042	88.58	961	88.58	904	88.58	853
88.6	1132	88.6	1041	88.6	1070	88.6	1032	88.6	982	88.6	888	88.6	892
88.62	1167	88.62	1128	88.62	1062	88.62	970	88.62	971	88.62	921	88.62	858
88.64	1124	88.64	1120	88.64	1017	88.64	982	88.64	923	88.64	948	88.64	883
88.66	1158	88.66	1119	88.66	1077	88.66	1107	88.66	994	88.66	911	88.66	830
88.68	1105	88.68	1047	88.68	1037	88.68	1016	88.68	904	88.68	867	88.68	935
88.7	1080	88.7	1180	88.7	1060	88.7	1037	88.7	991	88.7	923	88.7	842
88.72	1197	88.72	1140	88.72	1019	88.72	1029	88.72	991	88.72	931	88.72	921
88.74	1090	88.74	1124	88.74	1012	88.74	1036	88.74	1014	88.74	966	88.74	845
88.76	1100	88.76	1120	88.76	1123	88.76	980	88.76	1018	88.76	939	88.76	879
88.78	1076	88.78	1054	88.78	1037	88.78	1046	88.78	990	88.78	941	88.78	949
88.8	1095	88.8	1112	88.8	1089	88.8	1060	88.8	992	88.8	873	88.8	869
88.82	1089	88.82	1116	88.82	1092	88.82	1003	88.82	944	88.82	978	88.82	895
88.84	1040	88.84	1118	88.84	1074	88.84	1023	88.84	925	88.84	921	88.84	875
88.86	1068	88.86	1093	88.86	1075	88.86	999	88.86	982	88.86	959	88.86	875
88.88	1134	88.88	1069	88.88	1066	88.88	990	88.88	951	88.88	946	88.88	872
88.9	1104	88.9	1097	88.9	1061	88.9	995	88.9	961	88.9	912	88.9	868
88.92	1140	88.92	1109	88.92	1072	88.92	1033	88.92	968	88.92	920	88.92	897
88.94	1052	88.94	1100	88.94	1047	88.94	1020	88.94	930	88.94	919	88.94	921
88.96	1043	88.96	979	88.96	1060	88.96	1028	88.96	944	88.96	901	88.96	848
88.98	1033	88.98	1057	88.98	1017	88.98	978	88.98	960	88.98	990	88.98	899
89	1055	89	1058	89	1028	89	1031	89	950	89	978	89	853
89.02	1163	89.02	1095	89.02	1009	89.02	941	89.02	973	89.02	904	89.02	863
89.04	1102	89.04	1084	89.04	1030	89.04	1017	89.04	994	89.04	924	89.04	906
89.06	1063	89.06	1036	89.06	1069	89.06	981	89.06	907	89.06	944	89.06	832
89.08	1080	89.08	1140	89.08	1007	89.08	967	89.08	925	89.08	909	89.08	903
89.1	1129	89.1	1108	89.1	950	89.1	1019	89.1	909	89.1	923	89.1	822
89.12	1061	89.12	986	89.12	1042	89.12	966	89.12	956	89.12	941	89.12	886
89.14	1089	89.14	1093	89.14	1079	89.14	1014	89.14	961	89.14	893	89.14	908
89.16	1077	89.16	1063	89.16	996	89.16	993	89.16	981	89.16	922	89.16	836
89.18	1023	89.18	1067	89.18	1102	89.18	1038	89.18	960	89.18	942	89.18	861
89.2	1113	89.2	1013	89.2	976	89.2	1025	89.2	925	89.2	908	89.2	890
89.22	1121	89.22	994	89.22	966	89.22	1041	89.22	948	89.22	915	89.22	833
89.24	1128	89.24	1035	89.24	1032	89.24	1012	89.24	958	89.24	922	89.24	889
89.26	1041	89.26	1104	89.26	1027	89.26	981	89.26	943	89.26	989	89.26	858
89.28	1126	89.28	1077	89.28	1038	89.28	973	89.28	892	89.28	905	89.28	934
89.3	1056	89.3	1037	89.3	1016	89.3	1008	89.3	929	89.3	881	89.3	925
89.32	1049	89.32	1043	89.32	1011	89.32	992	89.32	962	89.32	875	89.32	896
89.34	1110	89.34	1127	89.34	989	89.34	1002	89.34	889	89.34	900	89.34	889
89.36	1120	89.36	1023	89.36	1024	89.36	1027	89.36	966	89.36	959	89.36	861
89.38	1076	89.38	975	89.38	969	89.38	949	89.38	922	89.38	903	89.38	885
89.4	1058	89.4	1050	89.4	1042	89.4	930	89.4	948	89.4	912	89.4	858
89.42	1088	89.42	995	89.42	1072	89.42	969	89.42	954	89.42	909	89.42	928
89.44	1010	89.44	1076	89.44	1005	89.44	1022	89.44	982	89.44	914	89.44	844
89.46	1054	89.46	1088	89.46	973	89.46	995	89.46	958	89.46	890	89.46	848
89.48	1086	89.48	1076	89.48	1057	89.48	1000	89.48	945	89.48	885	89.48	877
89.5	1062	89.5	999	89.5	1062	89.5	923	89.5	936	89.5	904	89.5	864
89.52	1047	89.52	1092	89.52	996	89.52	951	89.52	1012	89.52	873	89.52	875
89.54	1004	89.54	1066	89.54	1040	89.54	1018	89.54	970	89.54	934	89.54	881
89.56	1043	89.56	1029	89.56	957	89.56	995	89.56	928	89.56	883	89.56	839
89.58	1096	89.58	1064	89.58	1021	89.58	997	89.58	984	89.58	908	89.58	897
89.6	1018	89.6	1001	89.6	1025	89.6	975	89.6	917	89.6	907	89.6	841
89.62	1131	89.62	1038	89.62	1016	89.62	964	89.62	972	89.62	901	89.62	868
89.64	1066	89.64	1094	89.64	991	89.64	986	89.64	966	89.64	915	89.64	888
89.66	1012	89.66	1036	89.66	1053	89.66	1027	89.66	970	89.66	926	89.66	837
89.68	1055	89.68	1007	89.68	1015	89.68	998	89.68	906	89.68	934	89.68	918
89.7	1048	89.7	1015	89.7	976	89.7	933	89.7	964	89.7	868	89.7	841
89.72	1107	89.72	1006	89.72	977	89.72	1011	89.72	959	89.72	919	89.72	844
89.74	1012	89.74	1034	89.74	947	89.74	928	89.74	957	89.74	904	89.74	873
89.76	1051	89.76	1026	89.76	992	89.76	1005	89.76	998	89.76	919	89.76	857
89.78	1026	89.78	1041	89.78	974	89.78	961	89.78	900	89.78	898	89.78	844
89.8	1051	89.8	1041	89.8	1039	89.8	1007	89.8	913	89.8	940	89.8	815
89.82	1000	89.82	979	89.82	977	89.82	950	89.82	951	89.82	923	89.82	862
89.84	985	89.84	997	89.84	969	89.84	958	89.84	917	89.84	858	89.84	905
89.86	1013	89.86	1003	89.86	922	89.86	1001	89.86	1004	89.86	957	89.86	916
89.88	1078	89.88	1000	89.88	1022	89.88	1022	89.88	979	89.88	872	89.88	825
89.9	1087	89.9	990	89.9	926	89.9	965	89.9	949	89.9	926	89.9	892
89.92	1054	89.92	1005	89.92	1021	89.92	973	89.92	954	89.92	900	89.92	846
89.94	967	89.94	1012	89.94	999	89.94	989	89.94	957	89.94	953	89.94	845
89.96	1028	89.96	988	89.96	991	89.96	940	89.96	937	89.96	900	89.96	900
89.98	1010	89.98	991	89.98	963	89.98	993	89.98	951	89.98	966	89.98	801
90	1005	90	1085	90	971	90	911	90	932	90	906	90	831
