# Supplementary material for: Tribological Properties of Nitrate Graphite Foils
Source: Nanomaterials (Basel). 2024 Sep 15;14(18):1499. doi: 10.3390/nano14181499 (PMC11434555; doi:10.3390/nano14181499)
Supplement: Supplementary file 1 [file nanomaterials-14-01499-s001.zip › X-ray data/macrostress/1Hz/40-80/dens_13/TD/168.TXT]

Sample	1_40_13_RD
Comments	Psi = 0.000
Filename	C:\Windmax\Data\2024_05_08\168.raw
Goniometer	Ultima IV
Attachment	MPA-ML4 (with gamma) for stress
ScanningMode	2Theta/Theta
ScanningType	FT
X-Ray	40kV/30mA	X-Ray	40kV/30mA	X-Ray	40kV/30mA	X-Ray	40kV/30mA	X-Ray	40kV/30mA	X-Ray	40kV/30mA	X-Ray	40kV/30mA
DivSlit	2/3?�|2/3deg.	DivSlit	2/3?�|2/3deg.	DivSlit	2/3?�|2/3deg.	DivSlit	2/3?�|2/3deg.	DivSlit	2/3?�|2/3deg.	DivSlit	2/3?�|2/3deg.	DivSlit	2/3?�|2/3deg.
DivH.L.Slit	10.00mm	DivH.L.Slit	10.00mm	DivH.L.Slit	10.00mm	DivH.L.Slit	10.00mm	DivH.L.Slit	10.00mm	DivH.L.Slit	10.00mm	DivH.L.Slit	10.00mm
SctSlit	Open	SctSlit	Open	SctSlit	Open	SctSlit	Open	SctSlit	Open	SctSlit	Open	SctSlit	Open
RecSlit	0.30mm	RecSlit	0.30mm	RecSlit	0.30mm	RecSlit	0.30mm	RecSlit	0.30mm	RecSlit	0.30mm	RecSlit	0.30mm
Start	84	Start	84	Start	84	Start	84	Start	84	Start	84	Start	84
Stop	90	Stop	90	Stop	90	Stop	90	Stop	90	Stop	90	Stop	90
Step	0.02	Step	0.02	Step	0.02	Step	0.02	Step	0.02	Step	0.02	Step	0.02
84	814	84	843	84	854	84	809	84	778	84	712	84	752
84.02	831	84.02	844	84.02	836	84.02	824	84.02	814	84.02	771	84.02	781
84.04	811	84.04	821	84.04	771	84.04	800	84.04	810	84.04	763	84.04	774
84.06	863	84.06	826	84.06	782	84.06	792	84.06	768	84.06	748	84.06	760
84.08	849	84.08	826	84.08	806	84.08	849	84.08	799	84.08	785	84.08	751
84.1	809	84.1	873	84.1	785	84.1	766	84.1	775	84.1	746	84.1	739
84.12	819	84.12	831	84.12	797	84.12	757	84.12	777	84.12	797	84.12	749
84.14	833	84.14	836	84.14	766	84.14	769	84.14	784	84.14	803	84.14	810
84.16	804	84.16	828	84.16	785	84.16	745	84.16	743	84.16	766	84.16	778
84.18	825	84.18	778	84.18	816	84.18	776	84.18	768	84.18	786	84.18	843
84.2	813	84.2	877	84.2	817	84.2	804	84.2	743	84.2	762	84.2	774
84.22	808	84.22	848	84.22	800	84.22	765	84.22	729	84.22	738	84.22	785
84.24	772	84.24	800	84.24	779	84.24	815	84.24	729	84.24	802	84.24	778
84.26	807	84.26	814	84.26	791	84.26	725	84.26	764	84.26	770	84.26	739
84.28	808	84.28	858	84.28	780	84.28	815	84.28	806	84.28	727	84.28	783
84.3	817	84.3	866	84.3	806	84.3	804	84.3	718	84.3	758	84.3	721
84.32	772	84.32	828	84.32	816	84.32	734	84.32	757	84.32	740	84.32	824
84.34	850	84.34	768	84.34	821	84.34	783	84.34	719	84.34	764	84.34	723
84.36	823	84.36	816	84.36	777	84.36	776	84.36	781	84.36	759	84.36	794
84.38	802	84.38	780	84.38	794	84.38	801	84.38	737	84.38	768	84.38	715
84.4	796	84.4	780	84.4	787	84.4	786	84.4	772	84.4	719	84.4	837
84.42	863	84.42	786	84.42	782	84.42	778	84.42	791	84.42	757	84.42	728
84.44	818	84.44	821	84.44	798	84.44	786	84.44	832	84.44	737	84.44	769
84.46	835	84.46	811	84.46	799	84.46	779	84.46	790	84.46	784	84.46	790
84.48	800	84.48	807	84.48	804	84.48	773	84.48	745	84.48	822	84.48	699
84.5	791	84.5	794	84.5	772	84.5	779	84.5	789	84.5	760	84.5	734
84.52	794	84.52	853	84.52	786	84.52	756	84.52	766	84.52	731	84.52	730
84.54	822	84.54	867	84.54	770	84.54	750	84.54	762	84.54	723	84.54	740
84.56	858	84.56	804	84.56	801	84.56	750	84.56	778	84.56	762	84.56	793
84.58	820	84.58	843	84.58	797	84.58	736	84.58	742	84.58	735	84.58	768
84.6	854	84.6	783	84.6	772	84.6	737	84.6	794	84.6	763	84.6	730
84.62	820	84.62	826	84.62	765	84.62	784	84.62	740	84.62	731	84.62	760
84.64	875	84.64	800	84.64	818	84.64	756	84.64	766	84.64	804	84.64	790
84.66	806	84.66	807	84.66	828	84.66	759	84.66	730	84.66	774	84.66	753
84.68	802	84.68	715	84.68	768	84.68	840	84.68	803	84.68	757	84.68	765
84.7	801	84.7	760	84.7	794	84.7	763	84.7	828	84.7	828	84.7	742
84.72	799	84.72	830	84.72	805	84.72	786	84.72	780	84.72	823	84.72	744
84.74	851	84.74	844	84.74	810	84.74	731	84.74	806	84.74	773	84.74	722
84.76	774	84.76	786	84.76	834	84.76	740	84.76	785	84.76	735	84.76	743
84.78	774	84.78	801	84.78	822	84.78	758	84.78	753	84.78	857	84.78	760
84.8	872	84.8	808	84.8	807	84.8	872	84.8	770	84.8	770	84.8	791
84.82	812	84.82	794	84.82	835	84.82	850	84.82	794	84.82	796	84.82	739
84.84	763	84.84	776	84.84	811	84.84	829	84.84	783	84.84	748	84.84	758
84.86	858	84.86	832	84.86	800	84.86	806	84.86	809	84.86	830	84.86	738
84.88	802	84.88	819	84.88	805	84.88	750	84.88	783	84.88	774	84.88	758
84.9	860	84.9	790	84.9	802	84.9	803	84.9	786	84.9	792	84.9	732
84.92	846	84.92	809	84.92	809	84.92	804	84.92	811	84.92	750	84.92	733
84.94	828	84.94	876	84.94	746	84.94	796	84.94	760	84.94	806	84.94	714
84.96	831	84.96	823	84.96	813	84.96	819	84.96	765	84.96	727	84.96	737
84.98	814	84.98	864	84.98	824	84.98	834	84.98	821	84.98	709	84.98	768
85	854	85	873	85	796	85	803	85	751	85	748	85	765
85.02	855	85.02	842	85.02	810	85.02	735	85.02	775	85.02	786	85.02	699
85.04	828	85.04	789	85.04	775	85.04	805	85.04	839	85.04	749	85.04	723
85.06	886	85.06	861	85.06	797	85.06	783	85.06	786	85.06	773	85.06	751
85.08	816	85.08	869	85.08	822	85.08	817	85.08	803	85.08	817	85.08	772
85.1	845	85.1	854	85.1	831	85.1	793	85.1	746	85.1	775	85.1	704
85.12	822	85.12	818	85.12	826	85.12	760	85.12	808	85.12	723	85.12	746
85.14	875	85.14	831	85.14	830	85.14	742	85.14	722	85.14	771	85.14	777
85.16	898	85.16	853	85.16	850	85.16	802	85.16	784	85.16	803	85.16	724
85.18	841	85.18	772	85.18	806	85.18	772	85.18	758	85.18	774	85.18	751
85.2	803	85.2	850	85.2	789	85.2	798	85.2	749	85.2	793	85.2	715
85.22	899	85.22	846	85.22	818	85.22	847	85.22	788	85.22	734	85.22	793
85.24	850	85.24	836	85.24	852	85.24	832	85.24	799	85.24	755	85.24	724
85.26	837	85.26	812	85.26	840	85.26	820	85.26	739	85.26	747	85.26	742
85.28	889	85.28	877	85.28	810	85.28	862	85.28	754	85.28	743	85.28	762
85.3	840	85.3	749	85.3	821	85.3	763	85.3	814	85.3	766	85.3	748
85.32	852	85.32	839	85.32	840	85.32	795	85.32	715	85.32	676	85.32	758
85.34	849	85.34	916	85.34	826	85.34	769	85.34	750	85.34	775	85.34	765
85.36	850	85.36	872	85.36	856	85.36	806	85.36	766	85.36	785	85.36	746
85.38	869	85.38	930	85.38	811	85.38	825	85.38	766	85.38	807	85.38	772
85.4	904	85.4	866	85.4	830	85.4	810	85.4	779	85.4	791	85.4	727
85.42	869	85.42	894	85.42	848	85.42	856	85.42	767	85.42	746	85.42	773
85.44	857	85.44	912	85.44	880	85.44	792	85.44	731	85.44	800	85.44	731
85.46	911	85.46	857	85.46	842	85.46	801	85.46	806	85.46	720	85.46	715
85.48	880	85.48	868	85.48	840	85.48	777	85.48	786	85.48	737	85.48	799
85.5	826	85.5	891	85.5	800	85.5	812	85.5	756	85.5	787	85.5	807
85.52	915	85.52	905	85.52	795	85.52	834	85.52	781	85.52	770	85.52	743
85.54	864	85.54	924	85.54	861	85.54	834	85.54	844	85.54	745	85.54	831
85.56	885	85.56	885	85.56	869	85.56	809	85.56	785	85.56	779	85.56	801
85.58	853	85.58	915	85.58	876	85.58	804	85.58	832	85.58	724	85.58	710
85.6	868	85.6	867	85.6	814	85.6	862	85.6	709	85.6	735	85.6	750
85.62	955	85.62	871	85.62	840	85.62	814	85.62	800	85.62	776	85.62	737
85.64	936	85.64	935	85.64	904	85.64	803	85.64	764	85.64	841	85.64	741
85.66	905	85.66	862	85.66	860	85.66	825	85.66	725	85.66	817	85.66	728
85.68	806	85.68	906	85.68	891	85.68	861	85.68	837	85.68	810	85.68	715
85.7	912	85.7	932	85.7	867	85.7	759	85.7	812	85.7	774	85.7	750
85.72	921	85.72	898	85.72	852	85.72	873	85.72	794	85.72	812	85.72	753
85.74	944	85.74	871	85.74	922	85.74	864	85.74	827	85.74	749	85.74	775
85.76	926	85.76	921	85.76	880	85.76	866	85.76	821	85.76	799	85.76	723
85.78	979	85.78	903	85.78	863	85.78	816	85.78	830	85.78	761	85.78	763
85.8	903	85.8	937	85.8	885	85.8	861	85.8	756	85.8	762	85.8	783
85.82	965	85.82	915	85.82	910	85.82	828	85.82	806	85.82	770	85.82	735
85.84	951	85.84	869	85.84	901	85.84	832	85.84	781	85.84	760	85.84	763
85.86	937	85.86	907	85.86	886	85.86	873	85.86	770	85.86	782	85.86	773
85.88	967	85.88	962	85.88	920	85.88	841	85.88	833	85.88	782	85.88	742
85.9	987	85.9	990	85.9	927	85.9	882	85.9	773	85.9	773	85.9	705
85.92	1006	85.92	959	85.92	890	85.92	862	85.92	790	85.92	777	85.92	733
85.94	977	85.94	968	85.94	918	85.94	867	85.94	866	85.94	772	85.94	721
85.96	1019	85.96	972	85.96	882	85.96	911	85.96	840	85.96	799	85.96	757
85.98	962	85.98	918	85.98	937	85.98	867	85.98	847	85.98	777	85.98	779
86	998	86	963	86	923	86	819	86	828	86	833	86	725
86.02	967	86.02	950	86.02	969	86.02	896	86.02	837	86.02	828	86.02	740
86.04	1068	86.04	988	86.04	926	86.04	846	86.04	813	86.04	823	86.04	725
86.06	1038	86.06	991	86.06	989	86.06	841	86.06	848	86.06	818	86.06	755
86.08	1050	86.08	1004	86.08	909	86.08	910	86.08	830	86.08	789	86.08	746
86.1	1022	86.1	996	86.1	943	86.1	915	86.1	867	86.1	833	86.1	770
86.12	1005	86.12	989	86.12	959	86.12	879	86.12	867	86.12	773	86.12	755
86.14	1070	86.14	1060	86.14	988	86.14	865	86.14	826	86.14	780	86.14	739
86.16	1081	86.16	1038	86.16	961	86.16	937	86.16	866	86.16	805	86.16	748
86.18	1085	86.18	1033	86.18	965	86.18	858	86.18	888	86.18	745	86.18	752
86.2	1154	86.2	1012	86.2	1024	86.2	946	86.2	860	86.2	833	86.2	740
86.22	1118	86.22	1106	86.22	973	86.22	969	86.22	872	86.22	832	86.22	723
86.24	1147	86.24	1139	86.24	1025	86.24	929	86.24	859	86.24	823	86.24	786
86.26	1185	86.26	1102	86.26	1033	86.26	917	86.26	875	86.26	779	86.26	751
86.28	1119	86.28	1168	86.28	1036	86.28	957	86.28	837	86.28	823	86.28	761
86.3	1161	86.3	1157	86.3	1058	86.3	945	86.3	894	86.3	798	86.3	730
86.32	1232	86.32	1124	86.32	1137	86.32	956	86.32	874	86.32	873	86.32	771
86.34	1247	86.34	1147	86.34	1066	86.34	977	86.34	844	86.34	785	86.34	757
86.36	1249	86.36	1180	86.36	1039	86.36	989	86.36	875	86.36	818	86.36	748
86.38	1291	86.38	1196	86.38	1110	86.38	1025	86.38	865	86.38	824	86.38	751
86.4	1297	86.4	1230	86.4	1046	86.4	967	86.4	908	86.4	851	86.4	728
86.42	1329	86.42	1280	86.42	1147	86.42	1029	86.42	934	86.42	821	86.42	770
86.44	1327	86.44	1206	86.44	1138	86.44	1055	86.44	1002	86.44	852	86.44	760
86.46	1336	86.46	1263	86.46	1241	86.46	997	86.46	936	86.46	909	86.46	788
86.48	1335	86.48	1317	86.48	1198	86.48	1065	86.48	913	86.48	848	86.48	789
86.5	1435	86.5	1307	86.5	1212	86.5	1103	86.5	978	86.5	881	86.5	837
86.52	1474	86.52	1443	86.52	1271	86.52	1126	86.52	945	86.52	808	86.52	798
86.54	1447	86.54	1420	86.54	1264	86.54	1163	86.54	947	86.54	852	86.54	749
86.56	1471	86.56	1371	86.56	1305	86.56	1060	86.56	994	86.56	861	86.56	787
86.58	1588	86.58	1521	86.58	1371	86.58	1112	86.58	1024	86.58	880	86.58	765
86.6	1618	86.6	1550	86.6	1431	86.6	1137	86.6	1028	86.6	835	86.6	821
86.62	1647	86.62	1601	86.62	1371	86.62	1215	86.62	996	86.62	851	86.62	775
86.64	1704	86.64	1642	86.64	1357	86.64	1188	86.64	999	86.64	855	86.64	772
86.66	1799	86.66	1730	86.66	1502	86.66	1204	86.66	995	86.66	861	86.66	787
86.68	1718	86.68	1728	86.68	1489	86.68	1305	86.68	1026	86.68	934	86.68	805
86.7	1820	86.7	1756	86.7	1540	86.7	1222	86.7	1079	86.7	894	86.7	843
86.72	2032	86.72	1875	86.72	1633	86.72	1399	86.72	1126	86.72	918	86.72	793
86.74	1971	86.74	1893	86.74	1581	86.74	1304	86.74	1067	86.74	953	86.74	746
86.76	2071	86.76	1947	86.76	1754	86.76	1310	86.76	1070	86.76	891	86.76	769
86.78	2085	86.78	2078	86.78	1754	86.78	1441	86.78	1125	86.78	852	86.78	808
86.8	2223	86.8	2134	86.8	1782	86.8	1462	86.8	1083	86.8	968	86.8	836
86.82	2323	86.82	2180	86.82	1824	86.82	1423	86.82	1010	86.82	868	86.82	780
86.84	2386	86.84	2269	86.84	2031	86.84	1504	86.84	1210	86.84	916	86.84	741
86.86	2554	86.86	2403	86.86	2001	86.86	1552	86.86	1206	86.86	880	86.86	826
86.88	2643	86.88	2365	86.88	1995	86.88	1605	86.88	1117	86.88	950	86.88	758
86.9	2748	86.9	2605	86.9	2113	86.9	1575	86.9	1122	86.9	934	86.9	822
86.92	2859	86.92	2730	86.92	2153	86.92	1598	86.92	1225	86.92	882	86.92	853
86.94	3029	86.94	2723	86.94	2193	86.94	1612	86.94	1209	86.94	955	86.94	792
86.96	3098	86.96	2848	86.96	2241	86.96	1580	86.96	1162	86.96	978	86.96	832
86.98	3197	86.98	2894	86.98	2274	86.98	1633	86.98	1157	86.98	990	86.98	814
87	3333	87	2943	87	2303	87	1750	87	1155	87	995	87	790
87.02	3513	87.02	3014	87.02	2389	87.02	1643	87.02	1165	87.02	890	87.02	775
87.04	3495	87.04	3028	87.04	2352	87.04	1733	87.04	1196	87.04	882	87.04	765
87.06	3420	87.06	3085	87.06	2295	87.06	1679	87.06	1176	87.06	965	87.06	844
87.08	3619	87.08	3086	87.08	2316	87.08	1658	87.08	1238	87.08	942	87.08	726
87.1	3555	87.1	3142	87.1	2303	87.1	1677	87.1	1221	87.1	1005	87.1	823
87.12	3421	87.12	3012	87.12	2470	87.12	1673	87.12	1181	87.12	931	87.12	785
87.14	3314	87.14	3061	87.14	2324	87.14	1670	87.14	1190	87.14	983	87.14	754
87.16	3200	87.16	2887	87.16	2295	87.16	1646	87.16	1180	87.16	969	87.16	789
87.18	3117	87.18	2894	87.18	2384	87.18	1728	87.18	1159	87.18	983	87.18	804
87.2	3027	87.2	2947	87.2	2328	87.2	1606	87.2	1167	87.2	866	87.2	831
87.22	2996	87.22	2732	87.22	2295	87.22	1636	87.22	1245	87.22	1004	87.22	764
87.24	2829	87.24	2748	87.24	2162	87.24	1628	87.24	1119	87.24	892	87.24	812
87.26	2850	87.26	2649	87.26	2170	87.26	1631	87.26	1193	87.26	1026	87.26	853
87.28	2760	87.28	2522	87.28	2143	87.28	1569	87.28	1172	87.28	890	87.28	838
87.3	2664	87.3	2517	87.3	2078	87.3	1550	87.3	1170	87.3	920	87.3	754
87.32	2683	87.32	2331	87.32	1996	87.32	1503	87.32	1110	87.32	923	87.32	807
87.34	2556	87.34	2343	87.34	1900	87.34	1493	87.34	1131	87.34	925	87.34	791
87.36	2461	87.36	2259	87.36	1895	87.36	1472	87.36	1147	87.36	907	87.36	739
87.38	2294	87.38	2291	87.38	1849	87.38	1474	87.38	1117	87.38	870	87.38	773
87.4	2303	87.4	2121	87.4	1776	87.4	1455	87.4	1101	87.4	923	87.4	778
87.42	2166	87.42	2003	87.42	1721	87.42	1383	87.42	1083	87.42	930	87.42	768
87.44	2109	87.44	1974	87.44	1689	87.44	1325	87.44	1057	87.44	931	87.44	746
87.46	2022	87.46	1861	87.46	1629	87.46	1334	87.46	1070	87.46	916	87.46	821
87.48	1953	87.48	1807	87.48	1553	87.48	1332	87.48	991	87.48	907	87.48	782
87.5	1816	87.5	1774	87.5	1538	87.5	1222	87.5	1094	87.5	876	87.5	798
87.52	1750	87.52	1636	87.52	1479	87.52	1212	87.52	1033	87.52	887	87.52	817
87.54	1641	87.54	1602	87.54	1395	87.54	1168	87.54	1060	87.54	842	87.54	746
87.56	1578	87.56	1546	87.56	1302	87.56	1186	87.56	955	87.56	864	87.56	713
87.58	1506	87.58	1448	87.58	1295	87.58	1115	87.58	989	87.58	849	87.58	688
87.6	1510	87.6	1452	87.6	1217	87.6	1114	87.6	942	87.6	853	87.6	752
87.62	1413	87.62	1331	87.62	1230	87.62	1139	87.62	946	87.62	769	87.62	762
87.64	1421	87.64	1325	87.64	1206	87.64	1120	87.64	944	87.64	832	87.64	742
87.66	1339	87.66	1356	87.66	1181	87.66	1016	87.66	927	87.66	794	87.66	740
87.68	1346	87.68	1258	87.68	1119	87.68	1052	87.68	912	87.68	833	87.68	751
87.7	1250	87.7	1262	87.7	1096	87.7	984	87.7	909	87.7	787	87.7	728
87.72	1219	87.72	1232	87.72	1077	87.72	1005	87.72	902	87.72	813	87.72	711
87.74	1247	87.74	1196	87.74	1093	87.74	1008	87.74	873	87.74	798	87.74	744
87.76	1167	87.76	1174	87.76	1039	87.76	948	87.76	879	87.76	868	87.76	752
87.78	1177	87.78	1143	87.78	1094	87.78	984	87.78	819	87.78	773	87.78	737
87.8	1170	87.8	1062	87.8	1154	87.8	947	87.8	826	87.8	812	87.8	763
87.82	1164	87.82	1072	87.82	1047	87.82	944	87.82	829	87.82	770	87.82	727
87.84	1147	87.84	1122	87.84	1034	87.84	941	87.84	855	87.84	782	87.84	733
87.86	1102	87.86	1080	87.86	998	87.86	899	87.86	820	87.86	790	87.86	721
87.88	1111	87.88	1093	87.88	963	87.88	923	87.88	842	87.88	806	87.88	780
87.9	1059	87.9	1074	87.9	1013	87.9	873	87.9	837	87.9	741	87.9	711
87.92	1065	87.92	1021	87.92	945	87.92	868	87.92	849	87.92	743	87.92	739
87.94	1027	87.94	1012	87.94	974	87.94	849	87.94	730	87.94	779	87.94	695
87.96	1025	87.96	1018	87.96	906	87.96	842	87.96	819	87.96	724	87.96	678
87.98	1061	87.98	956	87.98	907	87.98	823	87.98	780	87.98	713	87.98	736
88	1039	88	950	88	929	88	861	88	738	88	711	88	734
88.02	963	88.02	939	88.02	879	88.02	851	88.02	742	88.02	792	88.02	736
88.04	991	88.04	939	88.04	912	88.04	866	88.04	750	88.04	760	88.04	726
88.06	998	88.06	933	88.06	870	88.06	802	88.06	738	88.06	756	88.06	698
88.08	980	88.08	971	88.08	867	88.08	844	88.08	766	88.08	741	88.08	750
88.1	913	88.1	954	88.1	885	88.1	860	88.1	772	88.1	743	88.1	690
88.12	888	88.12	901	88.12	895	88.12	828	88.12	807	88.12	736	88.12	702
88.14	954	88.14	954	88.14	881	88.14	904	88.14	811	88.14	725	88.14	687
88.16	904	88.16	988	88.16	879	88.16	848	88.16	748	88.16	692	88.16	670
88.18	943	88.18	940	88.18	896	88.18	880	88.18	725	88.18	752	88.18	721
88.2	946	88.2	891	88.2	849	88.2	806	88.2	758	88.2	751	88.2	678
88.22	903	88.22	961	88.22	871	88.22	853	88.22	754	88.22	729	88.22	684
88.24	900	88.24	927	88.24	871	88.24	802	88.24	727	88.24	722	88.24	728
88.26	874	88.26	880	88.26	860	88.26	825	88.26	755	88.26	697	88.26	717
88.28	913	88.28	881	88.28	835	88.28	796	88.28	715	88.28	707	88.28	688
88.3	896	88.3	900	88.3	813	88.3	767	88.3	784	88.3	721	88.3	683
88.32	934	88.32	890	88.32	802	88.32	812	88.32	763	88.32	720	88.32	694
88.34	866	88.34	882	88.34	792	88.34	784	88.34	790	88.34	752	88.34	715
88.36	909	88.36	892	88.36	830	88.36	723	88.36	721	88.36	702	88.36	681
88.38	881	88.38	861	88.38	789	88.38	803	88.38	730	88.38	698	88.38	718
88.4	873	88.4	842	88.4	828	88.4	776	88.4	739	88.4	735	88.4	713
88.42	889	88.42	850	88.42	816	88.42	707	88.42	746	88.42	675	88.42	706
88.44	869	88.44	846	88.44	859	88.44	755	88.44	769	88.44	716	88.44	717
88.46	835	88.46	824	88.46	824	88.46	725	88.46	724	88.46	765	88.46	649
88.48	857	88.48	837	88.48	811	88.48	832	88.48	757	88.48	742	88.48	680
88.5	882	88.5	847	88.5	794	88.5	808	88.5	710	88.5	704	88.5	646
88.52	844	88.52	848	88.52	859	88.52	776	88.52	719	88.52	732	88.52	653
88.54	885	88.54	842	88.54	868	88.54	774	88.54	744	88.54	675	88.54	707
88.56	857	88.56	849	88.56	843	88.56	784	88.56	772	88.56	749	88.56	694
88.58	864	88.58	860	88.58	802	88.58	733	88.58	769	88.58	734	88.58	711
88.6	859	88.6	903	88.6	752	88.6	780	88.6	763	88.6	714	88.6	757
88.62	824	88.62	823	88.62	820	88.62	762	88.62	739	88.62	701	88.62	689
88.64	856	88.64	879	88.64	783	88.64	764	88.64	729	88.64	723	88.64	685
88.66	849	88.66	851	88.66	817	88.66	765	88.66	768	88.66	713	88.66	687
88.68	815	88.68	865	88.68	770	88.68	783	88.68	776	88.68	724	88.68	682
88.7	839	88.7	821	88.7	847	88.7	745	88.7	726	88.7	663	88.7	689
88.72	903	88.72	854	88.72	859	88.72	754	88.72	749	88.72	713	88.72	697
88.74	795	88.74	836	88.74	784	88.74	810	88.74	766	88.74	678	88.74	692
88.76	816	88.76	810	88.76	761	88.76	790	88.76	673	88.76	699	88.76	722
88.78	771	88.78	794	88.78	800	88.78	764	88.78	725	88.78	678	88.78	669
88.8	827	88.8	859	88.8	755	88.8	783	88.8	711	88.8	709	88.8	695
88.82	863	88.82	789	88.82	815	88.82	793	88.82	748	88.82	694	88.82	716
88.84	851	88.84	850	88.84	787	88.84	762	88.84	759	88.84	730	88.84	696
88.86	813	88.86	865	88.86	831	88.86	710	88.86	759	88.86	707	88.86	697
88.88	802	88.88	856	88.88	726	88.88	739	88.88	750	88.88	702	88.88	653
88.9	874	88.9	863	88.9	789	88.9	748	88.9	741	88.9	772	88.9	683
88.92	880	88.92	817	88.92	812	88.92	740	88.92	746	88.92	711	88.92	659
88.94	828	88.94	805	88.94	777	88.94	731	88.94	763	88.94	711	88.94	712
88.96	798	88.96	824	88.96	772	88.96	790	88.96	746	88.96	713	88.96	683
88.98	770	88.98	807	88.98	777	88.98	740	88.98	742	88.98	654	88.98	701
89	824	89	799	89	802	89	691	89	693	89	683	89	691
89.02	826	89.02	829	89.02	765	89.02	760	89.02	700	89.02	758	89.02	735
89.04	742	89.04	813	89.04	802	89.04	742	89.04	732	89.04	698	89.04	670
89.06	800	89.06	787	89.06	789	89.06	763	89.06	714	89.06	660	89.06	711
89.08	748	89.08	856	89.08	806	89.08	714	89.08	764	89.08	703	89.08	678
89.1	800	89.1	769	89.1	810	89.1	735	89.1	695	89.1	671	89.1	696
89.12	790	89.12	875	89.12	774	89.12	754	89.12	702	89.12	683	89.12	636
89.14	820	89.14	770	89.14	785	89.14	760	89.14	718	89.14	683	89.14	684
89.16	813	89.16	810	89.16	763	89.16	736	89.16	664	89.16	648	89.16	679
89.18	822	89.18	794	89.18	779	89.18	740	89.18	689	89.18	666	89.18	719
89.2	809	89.2	805	89.2	767	89.2	726	89.2	673	89.2	679	89.2	682
89.22	849	89.22	769	89.22	751	89.22	767	89.22	737	89.22	685	89.22	684
89.24	827	89.24	852	89.24	734	89.24	769	89.24	690	89.24	679	89.24	666
89.26	794	89.26	818	89.26	777	89.26	734	89.26	707	89.26	686	89.26	676
89.28	839	89.28	789	89.28	731	89.28	725	89.28	729	89.28	724	89.28	660
89.3	786	89.3	795	89.3	742	89.3	737	89.3	755	89.3	694	89.3	725
89.32	785	89.32	859	89.32	816	89.32	767	89.32	734	89.32	689	89.32	704
89.34	805	89.34	783	89.34	738	89.34	751	89.34	695	89.34	683	89.34	614
89.36	812	89.36	768	89.36	757	89.36	726	89.36	673	89.36	664	89.36	729
89.38	826	89.38	780	89.38	744	89.38	768	89.38	673	89.38	697	89.38	658
89.4	768	89.4	775	89.4	754	89.4	721	89.4	722	89.4	718	89.4	694
89.42	791	89.42	810	89.42	800	89.42	736	89.42	735	89.42	696	89.42	644
89.44	733	89.44	744	89.44	695	89.44	750	89.44	666	89.44	670	89.44	679
89.46	792	89.46	794	89.46	779	89.46	734	89.46	707	89.46	682	89.46	728
89.48	807	89.48	762	89.48	736	89.48	720	89.48	737	89.48	730	89.48	693
89.5	797	89.5	748	89.5	742	89.5	748	89.5	714	89.5	663	89.5	613
89.52	750	89.52	758	89.52	738	89.52	717	89.52	709	89.52	669	89.52	675
89.54	825	89.54	727	89.54	740	89.54	728	89.54	752	89.54	695	89.54	672
89.56	847	89.56	758	89.56	769	89.56	784	89.56	720	89.56	740	89.56	719
89.58	883	89.58	790	89.58	756	89.58	756	89.58	690	89.58	693	89.58	658
89.6	777	89.6	792	89.6	723	89.6	778	89.6	738	89.6	676	89.6	672
89.62	809	89.62	786	89.62	718	89.62	779	89.62	733	89.62	676	89.62	654
89.64	786	89.64	819	89.64	720	89.64	760	89.64	694	89.64	696	89.64	695
89.66	800	89.66	810	89.66	749	89.66	712	89.66	662	89.66	726	89.66	624
89.68	786	89.68	745	89.68	814	89.68	699	89.68	756	89.68	661	89.68	634
89.7	821	89.7	738	89.7	706	89.7	747	89.7	722	89.7	713	89.7	631
89.72	812	89.72	782	89.72	735	89.72	754	89.72	699	89.72	682	89.72	665
89.74	790	89.74	733	89.74	736	89.74	755	89.74	713	89.74	677	89.74	684
89.76	759	89.76	782	89.76	773	89.76	775	89.76	747	89.76	732	89.76	664
89.78	768	89.78	814	89.78	775	89.78	713	89.78	684	89.78	719	89.78	729
89.8	777	89.8	818	89.8	771	89.8	729	89.8	719	89.8	677	89.8	687
89.82	775	89.82	767	89.82	807	89.82	723	89.82	704	89.82	622	89.82	668
89.84	828	89.84	772	89.84	779	89.84	720	89.84	706	89.84	676	89.84	722
89.86	726	89.86	778	89.86	747	89.86	770	89.86	720	89.86	703	89.86	671
89.88	800	89.88	797	89.88	768	89.88	737	89.88	711	89.88	695	89.88	650
89.9	724	89.9	837	89.9	694	89.9	731	89.9	687	89.9	716	89.9	670
89.92	771	89.92	741	89.92	807	89.92	746	89.92	656	89.92	660	89.92	685
89.94	777	89.94	774	89.94	738	89.94	757	89.94	752	89.94	649	89.94	666
89.96	826	89.96	794	89.96	724	89.96	744	89.96	689	89.96	689	89.96	610
89.98	750	89.98	744	89.98	769	89.98	737	89.98	707	89.98	686	89.98	668
90	720	90	775	90	759	90	697	90	692	90	677	90	678
