# Supplementary material for: Tribological Properties of Nitrate Graphite Foils
Source: Nanomaterials (Basel). 2024 Sep 15;14(18):1499. doi: 10.3390/nano14181499 (PMC11434555; doi:10.3390/nano14181499)
Supplement: Supplementary file 1 [file nanomaterials-14-01499-s001.zip › X-ray data/macrostress/1Hz/40-80/dens_16/RD/171.TXT]

Sample	1_40_16_TD
Comments	Psi = 0.000
Filename	C:\Windmax\Data\2024_05_13\171.raw
Goniometer	Ultima IV
Attachment	MPA-ML4 (with gamma) for stress
ScanningMode	2Theta/Theta
ScanningType	FT
X-Ray	40kV/30mA	X-Ray	40kV/30mA	X-Ray	40kV/30mA	X-Ray	40kV/30mA	X-Ray	40kV/30mA	X-Ray	40kV/30mA	X-Ray	40kV/30mA
DivSlit	2/3?�|2/3deg.	DivSlit	2/3?�|2/3deg.	DivSlit	2/3?�|2/3deg.	DivSlit	2/3?�|2/3deg.	DivSlit	2/3?�|2/3deg.	DivSlit	2/3?�|2/3deg.	DivSlit	2/3?�|2/3deg.
DivH.L.Slit	10.00mm	DivH.L.Slit	10.00mm	DivH.L.Slit	10.00mm	DivH.L.Slit	10.00mm	DivH.L.Slit	10.00mm	DivH.L.Slit	10.00mm	DivH.L.Slit	10.00mm
SctSlit	Open	SctSlit	Open	SctSlit	Open	SctSlit	Open	SctSlit	Open	SctSlit	Open	SctSlit	Open
RecSlit	0.30mm	RecSlit	0.30mm	RecSlit	0.30mm	RecSlit	0.30mm	RecSlit	0.30mm	RecSlit	0.30mm	RecSlit	0.30mm
Start	84	Start	84	Start	84	Start	84	Start	84	Start	84	Start	84
Stop	90	Stop	90	Stop	90	Stop	90	Stop	90	Stop	90	Stop	90
Step	0.02	Step	0.02	Step	0.02	Step	0.02	Step	0.02	Step	0.02	Step	0.02
84	984	84	992	84	896	84	960	84	901	84	856	84	856
84.02	983	84.02	940	84.02	943	84.02	959	84.02	933	84.02	876	84.02	829
84.04	938	84.04	941	84.04	916	84.04	951	84.04	954	84.04	898	84.04	879
84.06	917	84.06	977	84.06	907	84.06	967	84.06	935	84.06	856	84.06	811
84.08	1000	84.08	944	84.08	921	84.08	947	84.08	950	84.08	918	84.08	805
84.1	1006	84.1	1024	84.1	972	84.1	937	84.1	915	84.1	907	84.1	851
84.12	1024	84.12	1005	84.12	953	84.12	885	84.12	937	84.12	838	84.12	864
84.14	983	84.14	958	84.14	933	84.14	955	84.14	922	84.14	863	84.14	856
84.16	955	84.16	999	84.16	955	84.16	924	84.16	840	84.16	891	84.16	879
84.18	953	84.18	1064	84.18	905	84.18	891	84.18	890	84.18	867	84.18	844
84.2	976	84.2	961	84.2	952	84.2	964	84.2	911	84.2	882	84.2	937
84.22	929	84.22	1037	84.22	889	84.22	956	84.22	943	84.22	866	84.22	826
84.24	992	84.24	983	84.24	917	84.24	965	84.24	920	84.24	900	84.24	844
84.26	977	84.26	955	84.26	956	84.26	913	84.26	912	84.26	862	84.26	841
84.28	910	84.28	961	84.28	960	84.28	959	84.28	846	84.28	863	84.28	888
84.3	1039	84.3	960	84.3	991	84.3	937	84.3	902	84.3	902	84.3	843
84.32	973	84.32	962	84.32	929	84.32	951	84.32	875	84.32	924	84.32	892
84.34	994	84.34	991	84.34	893	84.34	922	84.34	900	84.34	923	84.34	821
84.36	962	84.36	1020	84.36	953	84.36	919	84.36	880	84.36	882	84.36	863
84.38	970	84.38	1036	84.38	910	84.38	895	84.38	873	84.38	833	84.38	779
84.4	947	84.4	1019	84.4	957	84.4	887	84.4	897	84.4	853	84.4	838
84.42	954	84.42	915	84.42	943	84.42	918	84.42	910	84.42	877	84.42	883
84.44	943	84.44	954	84.44	892	84.44	968	84.44	891	84.44	898	84.44	842
84.46	954	84.46	988	84.46	944	84.46	872	84.46	869	84.46	813	84.46	897
84.48	1023	84.48	996	84.48	975	84.48	944	84.48	863	84.48	894	84.48	859
84.5	950	84.5	946	84.5	942	84.5	923	84.5	895	84.5	827	84.5	806
84.52	948	84.52	925	84.52	944	84.52	916	84.52	859	84.52	877	84.52	841
84.54	996	84.54	947	84.54	924	84.54	949	84.54	878	84.54	895	84.54	848
84.56	1022	84.56	991	84.56	998	84.56	912	84.56	853	84.56	851	84.56	899
84.58	967	84.58	949	84.58	930	84.58	964	84.58	883	84.58	899	84.58	871
84.6	961	84.6	958	84.6	999	84.6	898	84.6	924	84.6	839	84.6	843
84.62	951	84.62	989	84.62	956	84.62	918	84.62	950	84.62	869	84.62	852
84.64	976	84.64	981	84.64	963	84.64	939	84.64	845	84.64	878	84.64	840
84.66	909	84.66	969	84.66	956	84.66	954	84.66	838	84.66	864	84.66	909
84.68	972	84.68	969	84.68	910	84.68	916	84.68	894	84.68	887	84.68	784
84.7	977	84.7	999	84.7	959	84.7	908	84.7	862	84.7	854	84.7	821
84.72	985	84.72	974	84.72	935	84.72	979	84.72	903	84.72	839	84.72	890
84.74	1007	84.74	944	84.74	996	84.74	920	84.74	895	84.74	889	84.74	837
84.76	1017	84.76	983	84.76	969	84.76	955	84.76	893	84.76	857	84.76	836
84.78	946	84.78	1002	84.78	921	84.78	892	84.78	878	84.78	888	84.78	836
84.8	955	84.8	1004	84.8	961	84.8	896	84.8	977	84.8	885	84.8	833
84.82	1019	84.82	1002	84.82	1025	84.82	970	84.82	912	84.82	848	84.82	852
84.84	1002	84.84	997	84.84	949	84.84	915	84.84	902	84.84	910	84.84	848
84.86	1013	84.86	992	84.86	1023	84.86	898	84.86	920	84.86	935	84.86	841
84.88	965	84.88	1021	84.88	987	84.88	956	84.88	903	84.88	900	84.88	827
84.9	936	84.9	918	84.9	924	84.9	887	84.9	877	84.9	851	84.9	842
84.92	939	84.92	979	84.92	916	84.92	924	84.92	912	84.92	864	84.92	857
84.94	1011	84.94	1019	84.94	983	84.94	953	84.94	893	84.94	830	84.94	828
84.96	993	84.96	1037	84.96	1002	84.96	898	84.96	839	84.96	839	84.96	829
84.98	991	84.98	966	84.98	925	84.98	957	84.98	848	84.98	889	84.98	830
85	1040	85	946	85	977	85	1008	85	916	85	855	85	825
85.02	958	85.02	1022	85.02	1003	85.02	928	85.02	839	85.02	825	85.02	843
85.04	912	85.04	978	85.04	994	85.04	934	85.04	890	85.04	828	85.04	854
85.06	988	85.06	982	85.06	878	85.06	944	85.06	870	85.06	875	85.06	854
85.08	1008	85.08	1026	85.08	998	85.08	959	85.08	919	85.08	913	85.08	863
85.1	996	85.1	944	85.1	933	85.1	931	85.1	916	85.1	913	85.1	809
85.12	960	85.12	980	85.12	995	85.12	917	85.12	940	85.12	880	85.12	857
85.14	993	85.14	1000	85.14	1037	85.14	942	85.14	908	85.14	866	85.14	840
85.16	999	85.16	955	85.16	912	85.16	898	85.16	941	85.16	933	85.16	883
85.18	954	85.18	947	85.18	977	85.18	888	85.18	932	85.18	880	85.18	870
85.2	945	85.2	954	85.2	964	85.2	859	85.2	970	85.2	886	85.2	802
85.22	1007	85.22	948	85.22	988	85.22	952	85.22	881	85.22	907	85.22	837
85.24	966	85.24	977	85.24	995	85.24	949	85.24	927	85.24	936	85.24	832
85.26	978	85.26	1007	85.26	998	85.26	931	85.26	933	85.26	895	85.26	863
85.28	961	85.28	936	85.28	960	85.28	878	85.28	933	85.28	883	85.28	885
85.3	998	85.3	1054	85.3	946	85.3	917	85.3	941	85.3	927	85.3	859
85.32	1019	85.32	1001	85.32	997	85.32	913	85.32	943	85.32	903	85.32	863
85.34	985	85.34	1023	85.34	940	85.34	992	85.34	899	85.34	877	85.34	787
85.36	936	85.36	1024	85.36	971	85.36	938	85.36	944	85.36	910	85.36	875
85.38	995	85.38	998	85.38	902	85.38	948	85.38	937	85.38	934	85.38	812
85.4	1028	85.4	1012	85.4	964	85.4	994	85.4	898	85.4	895	85.4	831
85.42	1027	85.42	1012	85.42	941	85.42	927	85.42	930	85.42	860	85.42	827
85.44	1065	85.44	1024	85.44	987	85.44	929	85.44	926	85.44	869	85.44	813
85.46	1036	85.46	1066	85.46	1006	85.46	997	85.46	949	85.46	890	85.46	793
85.48	1054	85.48	1060	85.48	948	85.48	1010	85.48	949	85.48	913	85.48	827
85.5	1005	85.5	988	85.5	1016	85.5	982	85.5	927	85.5	896	85.5	860
85.52	1051	85.52	1020	85.52	932	85.52	923	85.52	935	85.52	876	85.52	823
85.54	996	85.54	1033	85.54	962	85.54	940	85.54	956	85.54	846	85.54	845
85.56	1034	85.56	1015	85.56	1018	85.56	1008	85.56	906	85.56	852	85.56	820
85.58	1077	85.58	999	85.58	1066	85.58	916	85.58	930	85.58	949	85.58	864
85.6	1065	85.6	988	85.6	1014	85.6	982	85.6	957	85.6	929	85.6	879
85.62	1067	85.62	1091	85.62	1018	85.62	988	85.62	966	85.62	895	85.62	851
85.64	1108	85.64	1062	85.64	995	85.64	956	85.64	918	85.64	931	85.64	832
85.66	1080	85.66	1006	85.66	1003	85.66	939	85.66	926	85.66	936	85.66	861
85.68	1063	85.68	1032	85.68	1013	85.68	964	85.68	913	85.68	850	85.68	801
85.7	1062	85.7	1012	85.7	1038	85.7	1000	85.7	877	85.7	916	85.7	852
85.72	1058	85.72	1037	85.72	1060	85.72	987	85.72	897	85.72	881	85.72	832
85.74	1120	85.74	1089	85.74	1032	85.74	994	85.74	921	85.74	894	85.74	840
85.76	1089	85.76	1105	85.76	1013	85.76	979	85.76	975	85.76	932	85.76	836
85.78	1080	85.78	1027	85.78	1083	85.78	974	85.78	928	85.78	904	85.78	873
85.8	1069	85.8	1058	85.8	1047	85.8	986	85.8	943	85.8	880	85.8	848
85.82	1026	85.82	1031	85.82	1087	85.82	981	85.82	955	85.82	900	85.82	862
85.84	1112	85.84	1065	85.84	1094	85.84	985	85.84	918	85.84	920	85.84	836
85.86	1085	85.86	1166	85.86	1010	85.86	955	85.86	939	85.86	929	85.86	860
85.88	1082	85.88	1079	85.88	1073	85.88	984	85.88	961	85.88	935	85.88	869
85.9	1171	85.9	1072	85.9	1056	85.9	975	85.9	958	85.9	899	85.9	840
85.92	1136	85.92	1053	85.92	1000	85.92	983	85.92	1006	85.92	912	85.92	788
85.94	1133	85.94	1079	85.94	1119	85.94	999	85.94	938	85.94	948	85.94	811
85.96	1139	85.96	1115	85.96	1095	85.96	1062	85.96	1011	85.96	892	85.96	827
85.98	1210	85.98	1140	85.98	1078	85.98	1047	85.98	994	85.98	857	85.98	824
86	1174	86	1145	86	1111	86	1028	86	953	86	859	86	903
86.02	1163	86.02	1205	86.02	1095	86.02	1039	86.02	1001	86.02	880	86.02	858
86.04	1156	86.04	1122	86.04	1091	86.04	1045	86.04	964	86.04	944	86.04	865
86.06	1168	86.06	1188	86.06	1082	86.06	1040	86.06	994	86.06	853	86.06	827
86.08	1172	86.08	1180	86.08	1140	86.08	1092	86.08	969	86.08	900	86.08	822
86.1	1197	86.1	1213	86.1	1107	86.1	1012	86.1	951	86.1	902	86.1	860
86.12	1301	86.12	1173	86.12	1129	86.12	1084	86.12	970	86.12	864	86.12	849
86.14	1254	86.14	1199	86.14	1049	86.14	1047	86.14	988	86.14	948	86.14	851
86.16	1245	86.16	1212	86.16	1168	86.16	1047	86.16	975	86.16	850	86.16	871
86.18	1229	86.18	1241	86.18	1190	86.18	1039	86.18	945	86.18	895	86.18	821
86.2	1275	86.2	1241	86.2	1093	86.2	1077	86.2	963	86.2	882	86.2	874
86.22	1243	86.22	1211	86.22	1144	86.22	1031	86.22	964	86.22	964	86.22	835
86.24	1307	86.24	1248	86.24	1211	86.24	1082	86.24	1045	86.24	893	86.24	902
86.26	1327	86.26	1275	86.26	1185	86.26	1105	86.26	1061	86.26	875	86.26	903
86.28	1408	86.28	1312	86.28	1175	86.28	1091	86.28	987	86.28	972	86.28	858
86.3	1361	86.3	1322	86.3	1225	86.3	1106	86.3	1072	86.3	947	86.3	900
86.32	1378	86.32	1401	86.32	1318	86.32	1125	86.32	1013	86.32	956	86.32	830
86.34	1394	86.34	1363	86.34	1310	86.34	1185	86.34	1049	86.34	992	86.34	846
86.36	1413	86.36	1437	86.36	1226	86.36	1159	86.36	1112	86.36	952	86.36	815
86.38	1419	86.38	1449	86.38	1235	86.38	1192	86.38	1009	86.38	970	86.38	857
86.4	1443	86.4	1368	86.4	1276	86.4	1199	86.4	1100	86.4	935	86.4	839
86.42	1491	86.42	1437	86.42	1332	86.42	1211	86.42	1034	86.42	934	86.42	803
86.44	1475	86.44	1488	86.44	1258	86.44	1141	86.44	1063	86.44	945	86.44	805
86.46	1477	86.46	1510	86.46	1390	86.46	1202	86.46	1061	86.46	971	86.46	827
86.48	1551	86.48	1530	86.48	1334	86.48	1274	86.48	1084	86.48	943	86.48	907
86.5	1620	86.5	1586	86.5	1419	86.5	1294	86.5	1006	86.5	883	86.5	843
86.52	1565	86.52	1521	86.52	1400	86.52	1258	86.52	1116	86.52	950	86.52	874
86.54	1655	86.54	1664	86.54	1415	86.54	1302	86.54	1073	86.54	961	86.54	818
86.56	1730	86.56	1622	86.56	1509	86.56	1403	86.56	1169	86.56	961	86.56	900
86.58	1774	86.58	1664	86.58	1467	86.58	1292	86.58	1097	86.58	971	86.58	902
86.6	1694	86.6	1703	86.6	1592	86.6	1378	86.6	1110	86.6	901	86.6	882
86.62	1869	86.62	1775	86.62	1604	86.62	1375	86.62	1106	86.62	970	86.62	872
86.64	1892	86.64	1803	86.64	1598	86.64	1343	86.64	1140	86.64	1029	86.64	904
86.66	1998	86.66	1874	86.66	1694	86.66	1399	86.66	1156	86.66	946	86.66	822
86.68	2029	86.68	1879	86.68	1673	86.68	1399	86.68	1152	86.68	963	86.68	836
86.7	2041	86.7	1962	86.7	1781	86.7	1458	86.7	1194	86.7	986	86.7	893
86.72	2026	86.72	2054	86.72	1775	86.72	1421	86.72	1090	86.72	999	86.72	878
86.74	2136	86.74	2039	86.74	1898	86.74	1428	86.74	1230	86.74	966	86.74	874
86.76	2368	86.76	2167	86.76	1892	86.76	1562	86.76	1167	86.76	1012	86.76	855
86.78	2295	86.78	2274	86.78	1956	86.78	1462	86.78	1159	86.78	1034	86.78	869
86.8	2437	86.8	2307	86.8	1892	86.8	1470	86.8	1227	86.8	951	86.8	856
86.82	2538	86.82	2397	86.82	2010	86.82	1569	86.82	1165	86.82	964	86.82	839
86.84	2718	86.84	2497	86.84	2031	86.84	1546	86.84	1183	86.84	1020	86.84	845
86.86	2792	86.86	2621	86.86	2065	86.86	1518	86.86	1242	86.86	1026	86.86	838
86.88	2959	86.88	2618	86.88	2046	86.88	1525	86.88	1196	86.88	980	86.88	827
86.9	3054	86.9	2736	86.9	2186	86.9	1591	86.9	1208	86.9	987	86.9	866
86.92	3070	86.92	2856	86.92	2175	86.92	1550	86.92	1222	86.92	1041	86.92	860
86.94	3250	86.94	2955	86.94	2073	86.94	1705	86.94	1205	86.94	987	86.94	867
86.96	3342	86.96	2974	86.96	2202	86.96	1683	86.96	1202	86.96	984	86.96	821
86.98	3446	86.98	2929	86.98	2182	86.98	1634	86.98	1219	86.98	1014	86.98	927
87	3591	87	2978	87	2338	87	1667	87	1209	87	1006	87	832
87.02	3597	87.02	3086	87.02	2331	87.02	1635	87.02	1197	87.02	1010	87.02	838
87.04	3712	87.04	3091	87.04	2193	87.04	1591	87.04	1190	87.04	1020	87.04	850
87.06	3616	87.06	3178	87.06	2260	87.06	1640	87.06	1173	87.06	912	87.06	858
87.08	3721	87.08	3089	87.08	2302	87.08	1644	87.08	1245	87.08	984	87.08	879
87.1	3495	87.1	3034	87.1	2240	87.1	1612	87.1	1214	87.1	1037	87.1	845
87.12	3432	87.12	2980	87.12	2309	87.12	1605	87.12	1236	87.12	964	87.12	867
87.14	3381	87.14	3067	87.14	2267	87.14	1630	87.14	1229	87.14	1001	87.14	834
87.16	3267	87.16	2980	87.16	2293	87.16	1664	87.16	1220	87.16	1002	87.16	881
87.18	3259	87.18	2855	87.18	2168	87.18	1598	87.18	1235	87.18	1037	87.18	898
87.2	3031	87.2	2823	87.2	2212	87.2	1616	87.2	1195	87.2	984	87.2	835
87.22	3020	87.22	2712	87.22	2223	87.22	1589	87.22	1250	87.22	973	87.22	890
87.24	3025	87.24	2631	87.24	2124	87.24	1563	87.24	1223	87.24	950	87.24	803
87.26	2894	87.26	2573	87.26	2169	87.26	1574	87.26	1270	87.26	930	87.26	842
87.28	2908	87.28	2557	87.28	2058	87.28	1536	87.28	1237	87.28	950	87.28	879
87.3	2790	87.3	2591	87.3	1911	87.3	1510	87.3	1197	87.3	962	87.3	838
87.32	2707	87.32	2431	87.32	1899	87.32	1468	87.32	1165	87.32	943	87.32	834
87.34	2658	87.34	2334	87.34	1960	87.34	1488	87.34	1152	87.34	986	87.34	843
87.36	2626	87.36	2275	87.36	1848	87.36	1445	87.36	1123	87.36	1034	87.36	856
87.38	2408	87.38	2230	87.38	1839	87.38	1441	87.38	1111	87.38	975	87.38	799
87.4	2294	87.4	2168	87.4	1784	87.4	1420	87.4	1144	87.4	918	87.4	799
87.42	2280	87.42	2051	87.42	1762	87.42	1392	87.42	1147	87.42	1008	87.42	850
87.44	2096	87.44	1898	87.44	1651	87.44	1465	87.44	1160	87.44	987	87.44	845
87.46	2040	87.46	1963	87.46	1620	87.46	1378	87.46	1129	87.46	957	87.46	837
87.48	1963	87.48	1832	87.48	1643	87.48	1359	87.48	1137	87.48	986	87.48	875
87.5	1938	87.5	1732	87.5	1528	87.5	1334	87.5	1112	87.5	930	87.5	823
87.52	1828	87.52	1659	87.52	1422	87.52	1306	87.52	1123	87.52	981	87.52	799
87.54	1704	87.54	1677	87.54	1526	87.54	1249	87.54	1149	87.54	956	87.54	853
87.56	1634	87.56	1591	87.56	1498	87.56	1228	87.56	1048	87.56	928	87.56	807
87.58	1624	87.58	1530	87.58	1406	87.58	1246	87.58	1167	87.58	923	87.58	817
87.6	1571	87.6	1569	87.6	1430	87.6	1227	87.6	1059	87.6	964	87.6	829
87.62	1545	87.62	1520	87.62	1318	87.62	1236	87.62	1054	87.62	954	87.62	844
87.64	1429	87.64	1445	87.64	1366	87.64	1172	87.64	1034	87.64	918	87.64	805
87.66	1380	87.66	1376	87.66	1261	87.66	1170	87.66	1020	87.66	924	87.66	792
87.68	1379	87.68	1356	87.68	1288	87.68	1178	87.68	1093	87.68	946	87.68	864
87.7	1382	87.7	1361	87.7	1232	87.7	1127	87.7	1053	87.7	940	87.7	801
87.72	1337	87.72	1301	87.72	1216	87.72	1099	87.72	982	87.72	913	87.72	859
87.74	1296	87.74	1276	87.74	1201	87.74	1158	87.74	1020	87.74	837	87.74	801
87.76	1316	87.76	1310	87.76	1198	87.76	1124	87.76	1059	87.76	924	87.76	821
87.78	1282	87.78	1246	87.78	1153	87.78	1110	87.78	961	87.78	876	87.78	844
87.8	1278	87.8	1142	87.8	1183	87.8	1088	87.8	992	87.8	849	87.8	800
87.82	1257	87.82	1244	87.82	1160	87.82	1077	87.82	961	87.82	839	87.82	819
87.84	1267	87.84	1168	87.84	1144	87.84	1021	87.84	964	87.84	907	87.84	806
87.86	1300	87.86	1157	87.86	1062	87.86	1022	87.86	996	87.86	897	87.86	817
87.88	1234	87.88	1168	87.88	1086	87.88	1072	87.88	995	87.88	895	87.88	766
87.9	1272	87.9	1123	87.9	1112	87.9	1048	87.9	931	87.9	841	87.9	882
87.92	1240	87.92	1127	87.92	1117	87.92	1035	87.92	916	87.92	897	87.92	805
87.94	1098	87.94	1134	87.94	1073	87.94	1038	87.94	938	87.94	866	87.94	865
87.96	1140	87.96	1179	87.96	1059	87.96	962	87.96	970	87.96	843	87.96	804
87.98	1129	87.98	1059	87.98	1079	87.98	983	87.98	961	87.98	895	87.98	830
88	1147	88	1085	88	1028	88	951	88	930	88	851	88	810
88.02	1163	88.02	1080	88.02	987	88.02	974	88.02	975	88.02	898	88.02	789
88.04	1144	88.04	1105	88.04	1035	88.04	968	88.04	916	88.04	857	88.04	823
88.06	1143	88.06	1060	88.06	1055	88.06	904	88.06	949	88.06	878	88.06	840
88.08	1079	88.08	1091	88.08	1047	88.08	938	88.08	892	88.08	868	88.08	815
88.1	1119	88.1	1039	88.1	986	88.1	969	88.1	966	88.1	861	88.1	841
88.12	1097	88.12	1060	88.12	1065	88.12	954	88.12	876	88.12	822	88.12	783
88.14	1110	88.14	1073	88.14	1017	88.14	967	88.14	887	88.14	787	88.14	790
88.16	1056	88.16	1069	88.16	1003	88.16	977	88.16	917	88.16	870	88.16	743
88.18	1135	88.18	1037	88.18	1025	88.18	934	88.18	908	88.18	850	88.18	778
88.2	1050	88.2	1075	88.2	1005	88.2	969	88.2	929	88.2	876	88.2	804
88.22	1083	88.22	1023	88.22	1019	88.22	962	88.22	930	88.22	870	88.22	805
88.24	1019	88.24	1023	88.24	961	88.24	946	88.24	877	88.24	854	88.24	817
88.26	993	88.26	983	88.26	1032	88.26	996	88.26	899	88.26	841	88.26	773
88.28	1085	88.28	1011	88.28	1024	88.28	972	88.28	892	88.28	811	88.28	804
88.3	1060	88.3	1023	88.3	990	88.3	889	88.3	928	88.3	862	88.3	796
88.32	997	88.32	1013	88.32	990	88.32	889	88.32	878	88.32	836	88.32	777
88.34	985	88.34	1043	88.34	951	88.34	943	88.34	871	88.34	791	88.34	755
88.36	1008	88.36	997	88.36	968	88.36	921	88.36	864	88.36	836	88.36	835
88.38	1060	88.38	1010	88.38	904	88.38	971	88.38	900	88.38	812	88.38	814
88.4	1037	88.4	955	88.4	1014	88.4	907	88.4	886	88.4	803	88.4	786
88.42	999	88.42	1044	88.42	1014	88.42	894	88.42	875	88.42	841	88.42	788
88.44	984	88.44	987	88.44	958	88.44	907	88.44	930	88.44	798	88.44	776
88.46	999	88.46	1008	88.46	911	88.46	910	88.46	841	88.46	851	88.46	784
88.48	1009	88.48	1028	88.48	939	88.48	948	88.48	892	88.48	844	88.48	781
88.5	1019	88.5	905	88.5	974	88.5	928	88.5	834	88.5	816	88.5	778
88.52	999	88.52	956	88.52	965	88.52	924	88.52	875	88.52	848	88.52	800
88.54	1022	88.54	988	88.54	968	88.54	844	88.54	911	88.54	836	88.54	796
88.56	947	88.56	1006	88.56	951	88.56	887	88.56	934	88.56	804	88.56	743
88.58	953	88.58	1056	88.58	942	88.58	866	88.58	910	88.58	799	88.58	781
88.6	945	88.6	1000	88.6	936	88.6	932	88.6	863	88.6	914	88.6	716
88.62	992	88.62	957	88.62	911	88.62	926	88.62	858	88.62	762	88.62	776
88.64	976	88.64	989	88.64	855	88.64	933	88.64	796	88.64	887	88.64	811
88.66	948	88.66	994	88.66	927	88.66	915	88.66	868	88.66	861	88.66	791
88.68	954	88.68	988	88.68	925	88.68	896	88.68	912	88.68	813	88.68	851
88.7	995	88.7	933	88.7	999	88.7	854	88.7	849	88.7	834	88.7	767
88.72	941	88.72	991	88.72	897	88.72	889	88.72	838	88.72	838	88.72	804
88.74	943	88.74	953	88.74	925	88.74	935	88.74	848	88.74	883	88.74	766
88.76	1050	88.76	945	88.76	923	88.76	882	88.76	919	88.76	849	88.76	788
88.78	938	88.78	955	88.78	921	88.78	905	88.78	837	88.78	785	88.78	796
88.8	953	88.8	971	88.8	922	88.8	875	88.8	868	88.8	862	88.8	741
88.82	1008	88.82	954	88.82	965	88.82	885	88.82	839	88.82	796	88.82	795
88.84	921	88.84	914	88.84	827	88.84	893	88.84	919	88.84	731	88.84	798
88.86	986	88.86	901	88.86	910	88.86	940	88.86	813	88.86	840	88.86	772
88.88	954	88.88	983	88.88	897	88.88	876	88.88	868	88.88	801	88.88	723
88.9	961	88.9	872	88.9	931	88.9	871	88.9	849	88.9	853	88.9	763
88.92	934	88.92	973	88.92	970	88.92	924	88.92	863	88.92	826	88.92	769
88.94	958	88.94	909	88.94	944	88.94	901	88.94	837	88.94	810	88.94	775
88.96	958	88.96	927	88.96	895	88.96	926	88.96	841	88.96	815	88.96	799
88.98	929	88.98	959	88.98	902	88.98	957	88.98	822	88.98	864	88.98	779
89	995	89	993	89	914	89	883	89	910	89	790	89	748
89.02	952	89.02	966	89.02	922	89.02	900	89.02	869	89.02	833	89.02	774
89.04	951	89.04	936	89.04	919	89.04	889	89.04	797	89.04	885	89.04	743
89.06	932	89.06	988	89.06	868	89.06	860	89.06	872	89.06	881	89.06	769
89.08	959	89.08	972	89.08	908	89.08	927	89.08	828	89.08	848	89.08	750
89.1	900	89.1	985	89.1	956	89.1	851	89.1	853	89.1	811	89.1	828
89.12	918	89.12	953	89.12	923	89.12	891	89.12	855	89.12	809	89.12	744
89.14	904	89.14	912	89.14	959	89.14	861	89.14	874	89.14	787	89.14	788
89.16	942	89.16	963	89.16	885	89.16	901	89.16	808	89.16	791	89.16	755
89.18	954	89.18	930	89.18	922	89.18	870	89.18	831	89.18	845	89.18	779
89.2	930	89.2	954	89.2	897	89.2	907	89.2	853	89.2	832	89.2	778
89.22	960	89.22	941	89.22	848	89.22	881	89.22	869	89.22	803	89.22	718
89.24	958	89.24	953	89.24	916	89.24	805	89.24	829	89.24	763	89.24	771
89.26	950	89.26	954	89.26	879	89.26	804	89.26	849	89.26	796	89.26	755
89.28	898	89.28	897	89.28	875	89.28	900	89.28	870	89.28	816	89.28	768
89.3	927	89.3	919	89.3	960	89.3	883	89.3	853	89.3	839	89.3	760
89.32	987	89.32	939	89.32	893	89.32	862	89.32	873	89.32	808	89.32	824
89.34	920	89.34	880	89.34	924	89.34	847	89.34	843	89.34	813	89.34	728
89.36	971	89.36	910	89.36	907	89.36	851	89.36	803	89.36	803	89.36	818
89.38	919	89.38	928	89.38	953	89.38	886	89.38	816	89.38	786	89.38	756
89.4	904	89.4	911	89.4	923	89.4	924	89.4	914	89.4	782	89.4	759
89.42	889	89.42	992	89.42	871	89.42	864	89.42	877	89.42	836	89.42	759
89.44	921	89.44	913	89.44	908	89.44	814	89.44	871	89.44	797	89.44	795
89.46	956	89.46	938	89.46	886	89.46	889	89.46	828	89.46	847	89.46	730
89.48	967	89.48	950	89.48	858	89.48	917	89.48	827	89.48	830	89.48	701
89.5	862	89.5	866	89.5	873	89.5	920	89.5	832	89.5	830	89.5	773
89.52	895	89.52	948	89.52	902	89.52	889	89.52	841	89.52	795	89.52	734
89.54	880	89.54	954	89.54	920	89.54	853	89.54	814	89.54	860	89.54	746
89.56	912	89.56	924	89.56	932	89.56	859	89.56	859	89.56	757	89.56	765
89.58	865	89.58	900	89.58	914	89.58	913	89.58	826	89.58	823	89.58	787
89.6	877	89.6	927	89.6	892	89.6	865	89.6	886	89.6	809	89.6	763
89.62	938	89.62	897	89.62	872	89.62	826	89.62	849	89.62	855	89.62	792
89.64	880	89.64	891	89.64	868	89.64	797	89.64	801	89.64	815	89.64	795
89.66	954	89.66	936	89.66	895	89.66	916	89.66	804	89.66	820	89.66	822
89.68	913	89.68	899	89.68	866	89.68	908	89.68	788	89.68	813	89.68	744
89.7	910	89.7	827	89.7	877	89.7	833	89.7	882	89.7	820	89.7	806
89.72	937	89.72	919	89.72	908	89.72	868	89.72	856	89.72	776	89.72	779
89.74	930	89.74	910	89.74	905	89.74	854	89.74	823	89.74	819	89.74	712
89.76	916	89.76	866	89.76	939	89.76	896	89.76	821	89.76	814	89.76	755
89.78	937	89.78	869	89.78	876	89.78	841	89.78	903	89.78	785	89.78	780
89.8	893	89.8	966	89.8	905	89.8	868	89.8	864	89.8	829	89.8	786
89.82	938	89.82	905	89.82	935	89.82	881	89.82	862	89.82	807	89.82	700
89.84	859	89.84	903	89.84	838	89.84	853	89.84	823	89.84	823	89.84	787
89.86	925	89.86	819	89.86	851	89.86	910	89.86	837	89.86	799	89.86	726
89.88	927	89.88	904	89.88	942	89.88	869	89.88	851	89.88	811	89.88	828
89.9	844	89.9	869	89.9	895	89.9	897	89.9	837	89.9	833	89.9	820
89.92	894	89.92	874	89.92	902	89.92	883	89.92	806	89.92	830	89.92	770
89.94	928	89.94	967	89.94	889	89.94	773	89.94	834	89.94	792	89.94	775
89.96	864	89.96	887	89.96	874	89.96	886	89.96	860	89.96	827	89.96	750
89.98	827	89.98	872	89.98	871	89.98	876	89.98	847	89.98	816	89.98	758
90	950	90	920	90	898	90	902	90	844	90	781	90	777
