# Supplementary material for: Tribological Properties of Nitrate Graphite Foils
Source: Nanomaterials (Basel). 2024 Sep 15;14(18):1499. doi: 10.3390/nano14181499 (PMC11434555; doi:10.3390/nano14181499)
Supplement: Supplementary file 1 [file nanomaterials-14-01499-s001.zip › X-ray data/macrostress/1Hz/40-80/dens_16/TD/173.TXT]

Sample	1_40_16_RD
Comments	Psi = 0.000
Filename	C:\Windmax\Data\2024_05_13\173.raw
Goniometer	Ultima IV
Attachment	MPA-ML4 (with gamma) for stress
ScanningMode	2Theta/Theta
ScanningType	FT
X-Ray	40kV/30mA	X-Ray	40kV/30mA	X-Ray	40kV/30mA	X-Ray	40kV/30mA	X-Ray	40kV/30mA	X-Ray	40kV/30mA	X-Ray	40kV/30mA
DivSlit	2/3?�|2/3deg.	DivSlit	2/3?�|2/3deg.	DivSlit	2/3?�|2/3deg.	DivSlit	2/3?�|2/3deg.	DivSlit	2/3?�|2/3deg.	DivSlit	2/3?�|2/3deg.	DivSlit	2/3?�|2/3deg.
DivH.L.Slit	10.00mm	DivH.L.Slit	10.00mm	DivH.L.Slit	10.00mm	DivH.L.Slit	10.00mm	DivH.L.Slit	10.00mm	DivH.L.Slit	10.00mm	DivH.L.Slit	10.00mm
SctSlit	Open	SctSlit	Open	SctSlit	Open	SctSlit	Open	SctSlit	Open	SctSlit	Open	SctSlit	Open
RecSlit	0.30mm	RecSlit	0.30mm	RecSlit	0.30mm	RecSlit	0.30mm	RecSlit	0.30mm	RecSlit	0.30mm	RecSlit	0.30mm
Start	84	Start	84	Start	84	Start	84	Start	84	Start	84	Start	84
Stop	90	Stop	90	Stop	90	Stop	90	Stop	90	Stop	90	Stop	90
Step	0.02	Step	0.02	Step	0.02	Step	0.02	Step	0.02	Step	0.02	Step	0.02
84	731	84	738	84	700	84	685	84	766	84	671	84	728
84.02	735	84.02	738	84.02	764	84.02	754	84.02	688	84.02	684	84.02	682
84.04	726	84.04	727	84.04	744	84.04	695	84.04	710	84.04	718	84.04	717
84.06	757	84.06	766	84.06	702	84.06	759	84.06	727	84.06	668	84.06	676
84.08	763	84.08	743	84.08	732	84.08	692	84.08	733	84.08	647	84.08	690
84.1	771	84.1	734	84.1	725	84.1	705	84.1	686	84.1	718	84.1	697
84.12	757	84.12	755	84.12	717	84.12	742	84.12	736	84.12	699	84.12	705
84.14	778	84.14	764	84.14	710	84.14	682	84.14	700	84.14	666	84.14	732
84.16	756	84.16	731	84.16	733	84.16	746	84.16	700	84.16	733	84.16	713
84.18	651	84.18	750	84.18	696	84.18	756	84.18	733	84.18	725	84.18	702
84.2	731	84.2	736	84.2	743	84.2	698	84.2	672	84.2	728	84.2	704
84.22	781	84.22	708	84.22	761	84.22	744	84.22	694	84.22	720	84.22	713
84.24	758	84.24	721	84.24	754	84.24	692	84.24	715	84.24	735	84.24	692
84.26	720	84.26	767	84.26	741	84.26	764	84.26	763	84.26	694	84.26	745
84.28	789	84.28	748	84.28	701	84.28	702	84.28	706	84.28	628	84.28	723
84.3	689	84.3	697	84.3	748	84.3	785	84.3	735	84.3	702	84.3	682
84.32	743	84.32	750	84.32	758	84.32	747	84.32	700	84.32	715	84.32	660
84.34	799	84.34	779	84.34	740	84.34	712	84.34	695	84.34	714	84.34	696
84.36	753	84.36	764	84.36	737	84.36	730	84.36	674	84.36	723	84.36	715
84.38	742	84.38	774	84.38	743	84.38	763	84.38	682	84.38	691	84.38	724
84.4	758	84.4	740	84.4	730	84.4	672	84.4	711	84.4	741	84.4	716
84.42	762	84.42	744	84.42	699	84.42	711	84.42	679	84.42	691	84.42	713
84.44	723	84.44	756	84.44	729	84.44	720	84.44	713	84.44	741	84.44	747
84.46	725	84.46	740	84.46	697	84.46	678	84.46	684	84.46	656	84.46	663
84.48	757	84.48	685	84.48	722	84.48	727	84.48	693	84.48	728	84.48	705
84.5	729	84.5	765	84.5	750	84.5	695	84.5	700	84.5	636	84.5	688
84.52	723	84.52	719	84.52	726	84.52	696	84.52	702	84.52	648	84.52	722
84.54	756	84.54	739	84.54	717	84.54	666	84.54	720	84.54	756	84.54	687
84.56	758	84.56	719	84.56	700	84.56	731	84.56	726	84.56	734	84.56	695
84.58	691	84.58	773	84.58	762	84.58	634	84.58	786	84.58	686	84.58	693
84.6	709	84.6	693	84.6	756	84.6	714	84.6	762	84.6	652	84.6	694
84.62	762	84.62	752	84.62	700	84.62	739	84.62	699	84.62	682	84.62	656
84.64	704	84.64	716	84.64	752	84.64	714	84.64	692	84.64	690	84.64	711
84.66	777	84.66	730	84.66	761	84.66	748	84.66	725	84.66	690	84.66	659
84.68	722	84.68	737	84.68	738	84.68	746	84.68	687	84.68	667	84.68	661
84.7	773	84.7	771	84.7	740	84.7	754	84.7	715	84.7	716	84.7	646
84.72	739	84.72	748	84.72	711	84.72	698	84.72	717	84.72	721	84.72	719
84.74	744	84.74	700	84.74	692	84.74	659	84.74	726	84.74	687	84.74	682
84.76	761	84.76	761	84.76	735	84.76	706	84.76	703	84.76	655	84.76	684
84.78	718	84.78	787	84.78	773	84.78	700	84.78	742	84.78	664	84.78	666
84.8	728	84.8	762	84.8	747	84.8	671	84.8	701	84.8	692	84.8	674
84.82	758	84.82	790	84.82	692	84.82	731	84.82	711	84.82	705	84.82	673
84.84	798	84.84	732	84.84	781	84.84	737	84.84	666	84.84	724	84.84	706
84.86	772	84.86	787	84.86	761	84.86	681	84.86	689	84.86	690	84.86	701
84.88	806	84.88	749	84.88	714	84.88	723	84.88	715	84.88	694	84.88	676
84.9	760	84.9	810	84.9	704	84.9	715	84.9	679	84.9	791	84.9	689
84.92	777	84.92	758	84.92	737	84.92	740	84.92	734	84.92	694	84.92	682
84.94	708	84.94	739	84.94	789	84.94	722	84.94	683	84.94	680	84.94	654
84.96	701	84.96	757	84.96	779	84.96	696	84.96	707	84.96	724	84.96	689
84.98	741	84.98	759	84.98	761	84.98	749	84.98	659	84.98	638	84.98	722
85	749	85	728	85	726	85	721	85	668	85	691	85	704
85.02	749	85.02	730	85.02	717	85.02	741	85.02	719	85.02	650	85.02	688
85.04	735	85.04	689	85.04	756	85.04	685	85.04	699	85.04	694	85.04	686
85.06	783	85.06	708	85.06	754	85.06	767	85.06	747	85.06	622	85.06	675
85.08	804	85.08	766	85.08	702	85.08	691	85.08	673	85.08	686	85.08	711
85.1	807	85.1	811	85.1	747	85.1	699	85.1	697	85.1	702	85.1	728
85.12	738	85.12	782	85.12	767	85.12	692	85.12	709	85.12	662	85.12	765
85.14	810	85.14	738	85.14	724	85.14	734	85.14	703	85.14	683	85.14	693
85.16	765	85.16	764	85.16	712	85.16	708	85.16	705	85.16	689	85.16	683
85.18	763	85.18	816	85.18	737	85.18	732	85.18	656	85.18	731	85.18	667
85.2	769	85.2	751	85.2	763	85.2	726	85.2	733	85.2	682	85.2	649
85.22	772	85.22	771	85.22	694	85.22	735	85.22	699	85.22	629	85.22	671
85.24	754	85.24	728	85.24	800	85.24	742	85.24	758	85.24	693	85.24	686
85.26	740	85.26	775	85.26	764	85.26	731	85.26	735	85.26	671	85.26	723
85.28	793	85.28	748	85.28	706	85.28	748	85.28	730	85.28	675	85.28	678
85.3	765	85.3	767	85.3	747	85.3	708	85.3	712	85.3	736	85.3	679
85.32	759	85.32	769	85.32	736	85.32	735	85.32	700	85.32	689	85.32	678
85.34	775	85.34	820	85.34	771	85.34	684	85.34	728	85.34	710	85.34	697
85.36	812	85.36	800	85.36	759	85.36	747	85.36	744	85.36	685	85.36	671
85.38	809	85.38	770	85.38	731	85.38	751	85.38	712	85.38	659	85.38	678
85.4	791	85.4	795	85.4	767	85.4	693	85.4	736	85.4	697	85.4	679
85.42	803	85.42	795	85.42	746	85.42	792	85.42	718	85.42	707	85.42	669
85.44	761	85.44	840	85.44	777	85.44	746	85.44	722	85.44	707	85.44	688
85.46	819	85.46	782	85.46	754	85.46	759	85.46	709	85.46	757	85.46	696
85.48	813	85.48	847	85.48	809	85.48	768	85.48	684	85.48	687	85.48	660
85.5	802	85.5	787	85.5	773	85.5	694	85.5	712	85.5	679	85.5	670
85.52	766	85.52	777	85.52	737	85.52	663	85.52	705	85.52	745	85.52	679
85.54	763	85.54	769	85.54	751	85.54	772	85.54	714	85.54	709	85.54	739
85.56	783	85.56	766	85.56	741	85.56	734	85.56	738	85.56	663	85.56	695
85.58	853	85.58	732	85.58	750	85.58	732	85.58	691	85.58	689	85.58	657
85.6	801	85.6	833	85.6	768	85.6	721	85.6	730	85.6	705	85.6	690
85.62	840	85.62	802	85.62	740	85.62	741	85.62	700	85.62	646	85.62	702
85.64	782	85.64	890	85.64	757	85.64	798	85.64	729	85.64	737	85.64	648
85.66	812	85.66	784	85.66	748	85.66	748	85.66	735	85.66	717	85.66	638
85.68	848	85.68	870	85.68	775	85.68	747	85.68	665	85.68	743	85.68	713
85.7	811	85.7	752	85.7	804	85.7	747	85.7	686	85.7	681	85.7	679
85.72	819	85.72	797	85.72	769	85.72	737	85.72	679	85.72	726	85.72	679
85.74	760	85.74	857	85.74	817	85.74	797	85.74	744	85.74	698	85.74	695
85.76	824	85.76	866	85.76	800	85.76	797	85.76	726	85.76	674	85.76	684
85.78	857	85.78	814	85.78	806	85.78	763	85.78	753	85.78	739	85.78	696
85.8	849	85.8	836	85.8	799	85.8	783	85.8	726	85.8	720	85.8	687
85.82	793	85.82	788	85.82	827	85.82	787	85.82	732	85.82	696	85.82	674
85.84	835	85.84	791	85.84	821	85.84	770	85.84	811	85.84	693	85.84	656
85.86	851	85.86	779	85.86	820	85.86	740	85.86	728	85.86	702	85.86	668
85.88	790	85.88	858	85.88	849	85.88	766	85.88	730	85.88	701	85.88	711
85.9	933	85.9	886	85.9	791	85.9	763	85.9	734	85.9	730	85.9	636
85.92	861	85.92	894	85.92	899	85.92	784	85.92	723	85.92	688	85.92	654
85.94	863	85.94	831	85.94	778	85.94	782	85.94	711	85.94	717	85.94	695
85.96	865	85.96	904	85.96	850	85.96	768	85.96	754	85.96	736	85.96	696
85.98	838	85.98	889	85.98	873	85.98	761	85.98	780	85.98	701	85.98	731
86	885	86	890	86	834	86	794	86	758	86	723	86	674
86.02	851	86.02	887	86.02	821	86.02	835	86.02	760	86.02	701	86.02	696
86.04	901	86.04	907	86.04	857	86.04	751	86.04	738	86.04	732	86.04	695
86.06	865	86.06	914	86.06	808	86.06	789	86.06	747	86.06	701	86.06	632
86.08	911	86.08	941	86.08	866	86.08	823	86.08	771	86.08	748	86.08	718
86.1	936	86.1	909	86.1	774	86.1	814	86.1	758	86.1	773	86.1	722
86.12	915	86.12	902	86.12	902	86.12	769	86.12	780	86.12	720	86.12	661
86.14	940	86.14	923	86.14	904	86.14	782	86.14	770	86.14	652	86.14	681
86.16	939	86.16	950	86.16	975	86.16	863	86.16	713	86.16	799	86.16	657
86.18	976	86.18	985	86.18	893	86.18	802	86.18	766	86.18	723	86.18	661
86.2	944	86.2	952	86.2	865	86.2	835	86.2	763	86.2	707	86.2	727
86.22	994	86.22	957	86.22	888	86.22	867	86.22	809	86.22	750	86.22	706
86.24	938	86.24	977	86.24	952	86.24	881	86.24	783	86.24	744	86.24	690
86.26	1012	86.26	1013	86.26	943	86.26	862	86.26	792	86.26	758	86.26	678
86.28	1004	86.28	982	86.28	919	86.28	876	86.28	737	86.28	693	86.28	734
86.3	1031	86.3	975	86.3	991	86.3	876	86.3	758	86.3	729	86.3	649
86.32	1050	86.32	1034	86.32	993	86.32	872	86.32	792	86.32	714	86.32	684
86.34	1090	86.34	1049	86.34	998	86.34	830	86.34	764	86.34	763	86.34	656
86.36	1134	86.36	1000	86.36	995	86.36	872	86.36	810	86.36	704	86.36	684
86.38	1108	86.38	1041	86.38	1011	86.38	877	86.38	844	86.38	731	86.38	677
86.4	1130	86.4	1089	86.4	1083	86.4	934	86.4	788	86.4	786	86.4	703
86.42	1140	86.42	1113	86.42	1002	86.42	882	86.42	773	86.42	735	86.42	700
86.44	1116	86.44	1114	86.44	1088	86.44	976	86.44	859	86.44	739	86.44	668
86.46	1171	86.46	1171	86.46	1008	86.46	857	86.46	825	86.46	768	86.46	735
86.48	1159	86.48	1147	86.48	1106	86.48	927	86.48	866	86.48	713	86.48	727
86.5	1266	86.5	1149	86.5	1085	86.5	966	86.5	841	86.5	707	86.5	708
86.52	1230	86.52	1232	86.52	1140	86.52	982	86.52	872	86.52	729	86.52	676
86.54	1277	86.54	1219	86.54	1114	86.54	1015	86.54	821	86.54	782	86.54	673
86.56	1248	86.56	1305	86.56	1190	86.56	1013	86.56	909	86.56	782	86.56	726
86.58	1323	86.58	1228	86.58	1195	86.58	1005	86.58	827	86.58	828	86.58	709
86.6	1380	86.6	1336	86.6	1170	86.6	1029	86.6	854	86.6	810	86.6	734
86.62	1372	86.62	1375	86.62	1239	86.62	1040	86.62	927	86.62	798	86.62	690
86.64	1458	86.64	1458	86.64	1281	86.64	1048	86.64	870	86.64	801	86.64	709
86.66	1511	86.66	1480	86.66	1320	86.66	1098	86.66	951	86.66	789	86.66	714
86.68	1434	86.68	1475	86.68	1299	86.68	1111	86.68	1006	86.68	792	86.68	722
86.7	1516	86.7	1505	86.7	1344	86.7	1111	86.7	992	86.7	832	86.7	741
86.72	1588	86.72	1557	86.72	1499	86.72	1138	86.72	966	86.72	815	86.72	772
86.74	1713	86.74	1595	86.74	1524	86.74	1230	86.74	1016	86.74	795	86.74	745
86.76	1754	86.76	1604	86.76	1454	86.76	1273	86.76	993	86.76	833	86.76	745
86.78	1814	86.78	1723	86.78	1487	86.78	1341	86.78	1032	86.78	797	86.78	769
86.8	1935	86.8	1784	86.8	1633	86.8	1260	86.8	996	86.8	836	86.8	734
86.82	1923	86.82	1901	86.82	1654	86.82	1316	86.82	1026	86.82	890	86.82	737
86.84	2020	86.84	1918	86.84	1690	86.84	1318	86.84	1004	86.84	829	86.84	722
86.86	2062	86.86	2074	86.86	1708	86.86	1228	86.86	1097	86.86	820	86.86	683
86.88	2184	86.88	2078	86.88	1853	86.88	1415	86.88	1073	86.88	841	86.88	695
86.9	2223	86.9	2190	86.9	1782	86.9	1409	86.9	1050	86.9	869	86.9	798
86.92	2461	86.92	2301	86.92	1888	86.92	1406	86.92	1038	86.92	827	86.92	750
86.94	2509	86.94	2304	86.94	1906	86.94	1455	86.94	1121	86.94	864	86.94	759
86.96	2666	86.96	2475	86.96	1885	86.96	1414	86.96	1128	86.96	908	86.96	772
86.98	2725	86.98	2444	86.98	2009	86.98	1479	86.98	1012	86.98	799	86.98	727
87	2711	87	2626	87	1991	87	1447	87	1096	87	854	87	765
87.02	2779	87.02	2537	87.02	2003	87.02	1466	87.02	1075	87.02	861	87.02	780
87.04	2808	87.04	2665	87.04	1973	87.04	1443	87.04	1109	87.04	844	87.04	709
87.06	2811	87.06	2596	87.06	2114	87.06	1372	87.06	1111	87.06	880	87.06	794
87.08	2874	87.08	2547	87.08	1979	87.08	1444	87.08	1110	87.08	870	87.08	791
87.1	2758	87.1	2547	87.1	1958	87.1	1494	87.1	1065	87.1	819	87.1	735
87.12	2757	87.12	2471	87.12	1983	87.12	1472	87.12	1122	87.12	867	87.12	761
87.14	2558	87.14	2422	87.14	2064	87.14	1463	87.14	1081	87.14	861	87.14	720
87.16	2506	87.16	2416	87.16	2035	87.16	1434	87.16	1119	87.16	897	87.16	702
87.18	2397	87.18	2311	87.18	1873	87.18	1480	87.18	1117	87.18	882	87.18	709
87.2	2437	87.2	2287	87.2	1915	87.2	1490	87.2	1096	87.2	812	87.2	755
87.22	2346	87.22	2250	87.22	1766	87.22	1352	87.22	1114	87.22	900	87.22	730
87.24	2348	87.24	2134	87.24	1748	87.24	1441	87.24	1073	87.24	808	87.24	735
87.26	2218	87.26	2125	87.26	1799	87.26	1331	87.26	1075	87.26	817	87.26	774
87.28	2196	87.28	2084	87.28	1748	87.28	1404	87.28	1049	87.28	865	87.28	704
87.3	2162	87.3	1969	87.3	1715	87.3	1290	87.3	1045	87.3	896	87.3	774
87.32	2198	87.32	1988	87.32	1642	87.32	1304	87.32	1102	87.32	843	87.32	736
87.34	2041	87.34	1936	87.34	1644	87.34	1334	87.34	1016	87.34	793	87.34	733
87.36	2056	87.36	1841	87.36	1566	87.36	1253	87.36	1036	87.36	821	87.36	732
87.38	1995	87.38	1796	87.38	1519	87.38	1271	87.38	1003	87.38	853	87.38	706
87.4	1852	87.4	1752	87.4	1527	87.4	1220	87.4	1004	87.4	866	87.4	699
87.42	1795	87.42	1620	87.42	1423	87.42	1180	87.42	1011	87.42	812	87.42	729
87.44	1730	87.44	1544	87.44	1397	87.44	1173	87.44	975	87.44	832	87.44	735
87.46	1538	87.46	1571	87.46	1396	87.46	1137	87.46	989	87.46	851	87.46	691
87.48	1555	87.48	1376	87.48	1322	87.48	1120	87.48	984	87.48	806	87.48	749
87.5	1528	87.5	1475	87.5	1259	87.5	1061	87.5	939	87.5	768	87.5	756
87.52	1369	87.52	1356	87.52	1217	87.52	1021	87.52	948	87.52	843	87.52	724
87.54	1378	87.54	1355	87.54	1145	87.54	1113	87.54	919	87.54	824	87.54	755
87.56	1286	87.56	1207	87.56	1121	87.56	1043	87.56	923	87.56	785	87.56	706
87.58	1269	87.58	1229	87.58	1090	87.58	960	87.58	909	87.58	754	87.58	745
87.6	1276	87.6	1210	87.6	1089	87.6	947	87.6	802	87.6	774	87.6	699
87.62	1218	87.62	1176	87.62	998	87.62	932	87.62	810	87.62	781	87.62	712
87.64	1161	87.64	1188	87.64	1030	87.64	938	87.64	902	87.64	723	87.64	745
87.66	1125	87.66	1120	87.66	1098	87.66	919	87.66	856	87.66	772	87.66	692
87.68	1104	87.68	1125	87.68	1068	87.68	911	87.68	804	87.68	763	87.68	699
87.7	1101	87.7	1094	87.7	997	87.7	892	87.7	822	87.7	758	87.7	728
87.72	1096	87.72	1058	87.72	924	87.72	913	87.72	789	87.72	767	87.72	718
87.74	1043	87.74	1000	87.74	961	87.74	885	87.74	827	87.74	764	87.74	690
87.76	1037	87.76	992	87.76	944	87.76	878	87.76	761	87.76	708	87.76	712
87.78	1003	87.78	992	87.78	947	87.78	851	87.78	767	87.78	728	87.78	705
87.8	989	87.8	972	87.8	908	87.8	864	87.8	753	87.8	715	87.8	678
87.82	998	87.82	973	87.82	895	87.82	837	87.82	779	87.82	753	87.82	684
87.84	945	87.84	893	87.84	885	87.84	785	87.84	811	87.84	719	87.84	719
87.86	926	87.86	943	87.86	882	87.86	788	87.86	800	87.86	764	87.86	661
87.88	905	87.88	892	87.88	872	87.88	807	87.88	731	87.88	712	87.88	703
87.9	906	87.9	877	87.9	886	87.9	781	87.9	776	87.9	731	87.9	704
87.92	955	87.92	944	87.92	821	87.92	815	87.92	724	87.92	694	87.92	668
87.94	907	87.94	914	87.94	862	87.94	847	87.94	725	87.94	699	87.94	701
87.96	885	87.96	924	87.96	885	87.96	809	87.96	741	87.96	654	87.96	627
87.98	888	87.98	930	87.98	806	87.98	744	87.98	715	87.98	692	87.98	647
88	937	88	867	88	788	88	773	88	749	88	704	88	625
88.02	879	88.02	850	88.02	783	88.02	760	88.02	705	88.02	754	88.02	629
88.04	828	88.04	875	88.04	819	88.04	773	88.04	726	88.04	695	88.04	692
88.06	891	88.06	862	88.06	814	88.06	755	88.06	725	88.06	704	88.06	644
88.08	858	88.08	836	88.08	803	88.08	745	88.08	738	88.08	654	88.08	624
88.1	844	88.1	825	88.1	751	88.1	822	88.1	693	88.1	701	88.1	640
88.12	862	88.12	802	88.12	803	88.12	747	88.12	701	88.12	679	88.12	655
88.14	867	88.14	778	88.14	849	88.14	696	88.14	737	88.14	674	88.14	658
88.16	806	88.16	853	88.16	789	88.16	759	88.16	657	88.16	637	88.16	641
88.18	851	88.18	820	88.18	742	88.18	729	88.18	655	88.18	679	88.18	698
88.2	826	88.2	753	88.2	749	88.2	753	88.2	690	88.2	720	88.2	628
88.22	794	88.22	817	88.22	763	88.22	800	88.22	726	88.22	691	88.22	620
88.24	812	88.24	768	88.24	733	88.24	706	88.24	726	88.24	672	88.24	671
88.26	843	88.26	809	88.26	770	88.26	736	88.26	709	88.26	684	88.26	664
88.28	832	88.28	762	88.28	751	88.28	721	88.28	711	88.28	665	88.28	626
88.3	791	88.3	775	88.3	762	88.3	758	88.3	735	88.3	710	88.3	635
88.32	765	88.32	822	88.32	756	88.32	712	88.32	704	88.32	687	88.32	644
88.34	803	88.34	800	88.34	767	88.34	744	88.34	668	88.34	702	88.34	610
88.36	816	88.36	793	88.36	751	88.36	714	88.36	703	88.36	695	88.36	646
88.38	757	88.38	829	88.38	777	88.38	719	88.38	734	88.38	659	88.38	665
88.4	787	88.4	803	88.4	746	88.4	703	88.4	655	88.4	663	88.4	673
88.42	830	88.42	794	88.42	765	88.42	740	88.42	691	88.42	610	88.42	643
88.44	795	88.44	741	88.44	728	88.44	730	88.44	698	88.44	663	88.44	650
88.46	758	88.46	744	88.46	712	88.46	709	88.46	651	88.46	689	88.46	649
88.48	817	88.48	768	88.48	740	88.48	714	88.48	694	88.48	651	88.48	650
88.5	782	88.5	734	88.5	725	88.5	736	88.5	698	88.5	676	88.5	645
88.52	810	88.52	718	88.52	748	88.52	712	88.52	690	88.52	622	88.52	650
88.54	746	88.54	765	88.54	700	88.54	691	88.54	689	88.54	665	88.54	626
88.56	762	88.56	778	88.56	753	88.56	744	88.56	704	88.56	646	88.56	639
88.58	748	88.58	730	88.58	745	88.58	710	88.58	669	88.58	679	88.58	612
88.6	779	88.6	759	88.6	735	88.6	669	88.6	646	88.6	661	88.6	653
88.62	770	88.62	808	88.62	736	88.62	726	88.62	675	88.62	603	88.62	637
88.64	807	88.64	738	88.64	742	88.64	650	88.64	687	88.64	648	88.64	680
88.66	811	88.66	745	88.66	743	88.66	704	88.66	654	88.66	633	88.66	594
88.68	773	88.68	802	88.68	740	88.68	709	88.68	672	88.68	644	88.68	654
88.7	797	88.7	748	88.7	709	88.7	689	88.7	677	88.7	634	88.7	603
88.72	770	88.72	664	88.72	748	88.72	743	88.72	662	88.72	664	88.72	613
88.74	746	88.74	776	88.74	696	88.74	705	88.74	684	88.74	628	88.74	659
88.76	743	88.76	725	88.76	702	88.76	691	88.76	653	88.76	616	88.76	629
88.78	711	88.78	766	88.78	705	88.78	683	88.78	659	88.78	665	88.78	616
88.8	722	88.8	744	88.8	721	88.8	715	88.8	674	88.8	666	88.8	607
88.82	724	88.82	779	88.82	705	88.82	736	88.82	680	88.82	670	88.82	575
88.84	747	88.84	747	88.84	759	88.84	731	88.84	680	88.84	623	88.84	604
88.86	777	88.86	740	88.86	700	88.86	691	88.86	657	88.86	645	88.86	613
88.88	692	88.88	723	88.88	729	88.88	679	88.88	652	88.88	644	88.88	619
88.9	738	88.9	742	88.9	682	88.9	681	88.9	661	88.9	619	88.9	639
88.92	710	88.92	760	88.92	736	88.92	726	88.92	612	88.92	651	88.92	577
88.94	736	88.94	733	88.94	690	88.94	680	88.94	666	88.94	656	88.94	610
88.96	734	88.96	754	88.96	721	88.96	686	88.96	697	88.96	612	88.96	624
88.98	704	88.98	771	88.98	725	88.98	707	88.98	661	88.98	626	88.98	657
89	775	89	686	89	732	89	665	89	608	89	656	89	629
89.02	740	89.02	737	89.02	739	89.02	673	89.02	698	89.02	624	89.02	626
89.04	759	89.04	683	89.04	700	89.04	715	89.04	665	89.04	653	89.04	614
89.06	677	89.06	755	89.06	698	89.06	728	89.06	676	89.06	615	89.06	608
89.08	794	89.08	738	89.08	682	89.08	684	89.08	663	89.08	658	89.08	649
89.1	741	89.1	720	89.1	713	89.1	658	89.1	641	89.1	645	89.1	620
89.12	737	89.12	707	89.12	732	89.12	635	89.12	687	89.12	667	89.12	596
89.14	796	89.14	723	89.14	738	89.14	725	89.14	632	89.14	632	89.14	629
89.16	719	89.16	746	89.16	689	89.16	704	89.16	677	89.16	613	89.16	624
89.18	746	89.18	689	89.18	748	89.18	696	89.18	605	89.18	636	89.18	648
89.2	749	89.2	733	89.2	725	89.2	707	89.2	649	89.2	692	89.2	636
89.22	736	89.22	683	89.22	704	89.22	707	89.22	711	89.22	622	89.22	607
89.24	736	89.24	738	89.24	729	89.24	682	89.24	672	89.24	623	89.24	631
89.26	700	89.26	750	89.26	679	89.26	696	89.26	617	89.26	720	89.26	596
89.28	707	89.28	736	89.28	711	89.28	681	89.28	681	89.28	643	89.28	639
89.3	755	89.3	736	89.3	713	89.3	679	89.3	670	89.3	616	89.3	653
89.32	778	89.32	723	89.32	713	89.32	680	89.32	698	89.32	617	89.32	639
89.34	734	89.34	700	89.34	721	89.34	685	89.34	637	89.34	627	89.34	578
89.36	649	89.36	754	89.36	716	89.36	658	89.36	628	89.36	664	89.36	623
89.38	744	89.38	711	89.38	665	89.38	661	89.38	652	89.38	643	89.38	624
89.4	641	89.4	729	89.4	667	89.4	658	89.4	665	89.4	629	89.4	650
89.42	682	89.42	755	89.42	723	89.42	674	89.42	673	89.42	626	89.42	637
89.44	708	89.44	680	89.44	705	89.44	658	89.44	640	89.44	646	89.44	629
89.46	702	89.46	742	89.46	708	89.46	683	89.46	665	89.46	607	89.46	619
89.48	755	89.48	719	89.48	700	89.48	667	89.48	669	89.48	607	89.48	626
89.5	776	89.5	712	89.5	697	89.5	683	89.5	641	89.5	620	89.5	699
89.52	708	89.52	741	89.52	737	89.52	662	89.52	629	89.52	617	89.52	674
89.54	650	89.54	692	89.54	688	89.54	695	89.54	696	89.54	612	89.54	627
89.56	709	89.56	726	89.56	681	89.56	689	89.56	665	89.56	639	89.56	597
89.58	705	89.58	794	89.58	718	89.58	667	89.58	658	89.58	620	89.58	616
89.6	713	89.6	756	89.6	656	89.6	684	89.6	637	89.6	596	89.6	585
89.62	718	89.62	699	89.62	694	89.62	673	89.62	638	89.62	627	89.62	630
89.64	676	89.64	731	89.64	734	89.64	685	89.64	690	89.64	669	89.64	663
89.66	724	89.66	725	89.66	702	89.66	655	89.66	662	89.66	649	89.66	604
89.68	754	89.68	709	89.68	658	89.68	648	89.68	698	89.68	651	89.68	589
89.7	707	89.7	708	89.7	669	89.7	632	89.7	594	89.7	643	89.7	618
89.72	686	89.72	716	89.72	735	89.72	663	89.72	598	89.72	669	89.72	599
89.74	719	89.74	756	89.74	685	89.74	663	89.74	643	89.74	605	89.74	628
89.76	733	89.76	727	89.76	667	89.76	678	89.76	657	89.76	636	89.76	603
89.78	705	89.78	663	89.78	674	89.78	636	89.78	670	89.78	649	89.78	577
89.8	787	89.8	691	89.8	653	89.8	697	89.8	624	89.8	638	89.8	600
89.82	731	89.82	744	89.82	663	89.82	676	89.82	648	89.82	599	89.82	672
89.84	730	89.84	642	89.84	693	89.84	606	89.84	621	89.84	616	89.84	626
89.86	688	89.86	722	89.86	711	89.86	673	89.86	668	89.86	636	89.86	639
89.88	722	89.88	731	89.88	673	89.88	688	89.88	642	89.88	646	89.88	650
89.9	679	89.9	726	89.9	709	89.9	732	89.9	622	89.9	634	89.9	605
89.92	766	89.92	763	89.92	652	89.92	629	89.92	627	89.92	656	89.92	596
89.94	683	89.94	661	89.94	720	89.94	693	89.94	623	89.94	600	89.94	637
89.96	725	89.96	695	89.96	726	89.96	694	89.96	663	89.96	636	89.96	602
89.98	742	89.98	752	89.98	690	89.98	635	89.98	670	89.98	645	89.98	609
90	714	90	700	90	742	90	700	90	691	90	649	90	590
