# Supplementary material for: Tribological Properties of Nitrate Graphite Foils
Source: Nanomaterials (Basel). 2024 Sep 15;14(18):1499. doi: 10.3390/nano14181499 (PMC11434555; doi:10.3390/nano14181499)
Supplement: Supplementary file 1 [file nanomaterials-14-01499-s001.zip › X-ray data/macrostress/1Hz/over500/dens_10/RD/141.TXT]

Sample	1_500_10_TD
Comments	Psi = 0.000
Filename	C:\Windmax\Data\2024_05_06\141.raw
Goniometer	Ultima IV
Attachment	MPA-ML4 (with gamma) for stress
ScanningMode	2Theta/Theta
ScanningType	FT
X-Ray	40kV/30mA	X-Ray	40kV/30mA	X-Ray	40kV/30mA	X-Ray	40kV/30mA	X-Ray	40kV/30mA	X-Ray	40kV/30mA	X-Ray	40kV/30mA
DivSlit	2/3?�|2/3deg.	DivSlit	2/3?�|2/3deg.	DivSlit	2/3?�|2/3deg.	DivSlit	2/3?�|2/3deg.	DivSlit	2/3?�|2/3deg.	DivSlit	2/3?�|2/3deg.	DivSlit	2/3?�|2/3deg.
DivH.L.Slit	10.00mm	DivH.L.Slit	10.00mm	DivH.L.Slit	10.00mm	DivH.L.Slit	10.00mm	DivH.L.Slit	10.00mm	DivH.L.Slit	10.00mm	DivH.L.Slit	10.00mm
SctSlit	Open	SctSlit	Open	SctSlit	Open	SctSlit	Open	SctSlit	Open	SctSlit	Open	SctSlit	Open
RecSlit	0.30mm	RecSlit	0.30mm	RecSlit	0.30mm	RecSlit	0.30mm	RecSlit	0.30mm	RecSlit	0.30mm	RecSlit	0.30mm
Start	84	Start	84	Start	84	Start	84	Start	84	Start	84	Start	84
Stop	90	Stop	90	Stop	90	Stop	90	Stop	90	Stop	90	Stop	90
Step	0.02	Step	0.02	Step	0.02	Step	0.02	Step	0.02	Step	0.02	Step	0.02
84	1190	84	1140	84	1160	84	1066	84	1081	84	1132	84	1014
84.02	1168	84.02	1192	84.02	1117	84.02	1088	84.02	1054	84.02	1129	84.02	1031
84.04	1161	84.04	1131	84.04	1148	84.04	1116	84.04	1152	84.04	1063	84.04	992
84.06	1160	84.06	1153	84.06	1107	84.06	1097	84.06	1088	84.06	1071	84.06	992
84.08	1170	84.08	1182	84.08	1139	84.08	1175	84.08	1041	84.08	1035	84.08	1016
84.1	1143	84.1	1143	84.1	1122	84.1	1042	84.1	1087	84.1	1087	84.1	1012
84.12	1149	84.12	1199	84.12	1119	84.12	1086	84.12	1104	84.12	1037	84.12	1055
84.14	1176	84.14	1175	84.14	1153	84.14	1054	84.14	1063	84.14	1102	84.14	970
84.16	1171	84.16	1128	84.16	1127	84.16	1139	84.16	1085	84.16	1043	84.16	1060
84.18	1167	84.18	1151	84.18	1146	84.18	1134	84.18	1058	84.18	1053	84.18	999
84.2	1149	84.2	1142	84.2	1091	84.2	1064	84.2	1059	84.2	1062	84.2	999
84.22	1103	84.22	1131	84.22	1117	84.22	1091	84.22	1079	84.22	1040	84.22	1045
84.24	1145	84.24	1219	84.24	1138	84.24	1106	84.24	1015	84.24	994	84.24	998
84.26	1120	84.26	1194	84.26	1125	84.26	1066	84.26	1069	84.26	982	84.26	1023
84.28	1130	84.28	1231	84.28	1122	84.28	1094	84.28	1039	84.28	1023	84.28	1019
84.3	1222	84.3	1187	84.3	1153	84.3	1104	84.3	1062	84.3	1090	84.3	990
84.32	1154	84.32	1194	84.32	1164	84.32	1159	84.32	1079	84.32	1038	84.32	1006
84.34	1262	84.34	1134	84.34	1145	84.34	1094	84.34	1135	84.34	1063	84.34	997
84.36	1121	84.36	1127	84.36	1100	84.36	1114	84.36	1048	84.36	1015	84.36	990
84.38	1143	84.38	1116	84.38	1126	84.38	1027	84.38	1092	84.38	1041	84.38	1031
84.4	1161	84.4	1199	84.4	1112	84.4	1055	84.4	1043	84.4	1009	84.4	988
84.42	1157	84.42	1129	84.42	1143	84.42	1111	84.42	1079	84.42	1065	84.42	1006
84.44	1172	84.44	1202	84.44	1074	84.44	1113	84.44	1082	84.44	1011	84.44	1007
84.46	1166	84.46	1182	84.46	1123	84.46	1102	84.46	1006	84.46	1021	84.46	951
84.48	1251	84.48	1139	84.48	1121	84.48	1112	84.48	1052	84.48	1092	84.48	983
84.5	1252	84.5	1144	84.5	1208	84.5	1077	84.5	1043	84.5	1022	84.5	1012
84.52	1110	84.52	1169	84.52	1171	84.52	1091	84.52	1074	84.52	1105	84.52	946
84.54	1213	84.54	1194	84.54	1150	84.54	1105	84.54	1085	84.54	1034	84.54	1001
84.56	1173	84.56	1180	84.56	1147	84.56	1116	84.56	988	84.56	1040	84.56	1013
84.58	1192	84.58	1157	84.58	1177	84.58	1094	84.58	1057	84.58	1033	84.58	1026
84.6	1220	84.6	1130	84.6	1132	84.6	1055	84.6	1057	84.6	1034	84.6	1036
84.62	1194	84.62	1242	84.62	1147	84.62	1055	84.62	1114	84.62	1042	84.62	989
84.64	1169	84.64	1212	84.64	1171	84.64	1064	84.64	1088	84.64	1050	84.64	1029
84.66	1198	84.66	1175	84.66	1124	84.66	1053	84.66	1052	84.66	1068	84.66	1023
84.68	1172	84.68	1217	84.68	1141	84.68	1082	84.68	1092	84.68	1112	84.68	1023
84.7	1163	84.7	1177	84.7	1209	84.7	1128	84.7	1058	84.7	988	84.7	1121
84.72	1250	84.72	1228	84.72	1131	84.72	1092	84.72	1041	84.72	1074	84.72	1043
84.74	1227	84.74	1172	84.74	1175	84.74	1141	84.74	1084	84.74	1062	84.74	981
84.76	1179	84.76	1167	84.76	1188	84.76	1118	84.76	1117	84.76	1106	84.76	1033
84.78	1235	84.78	1173	84.78	1138	84.78	1083	84.78	1039	84.78	1061	84.78	1018
84.8	1222	84.8	1140	84.8	1143	84.8	1083	84.8	1105	84.8	1069	84.8	972
84.82	1165	84.82	1230	84.82	1155	84.82	1107	84.82	1026	84.82	1037	84.82	990
84.84	1155	84.84	1222	84.84	1110	84.84	1114	84.84	1071	84.84	1024	84.84	977
84.86	1173	84.86	1161	84.86	1152	84.86	1073	84.86	1039	84.86	974	84.86	1031
84.88	1134	84.88	1248	84.88	1086	84.88	1132	84.88	1054	84.88	1086	84.88	974
84.9	1177	84.9	1200	84.9	1143	84.9	1117	84.9	1137	84.9	1062	84.9	998
84.92	1188	84.92	1228	84.92	1182	84.92	1131	84.92	1133	84.92	1048	84.92	931
84.94	1235	84.94	1226	84.94	1151	84.94	1094	84.94	1040	84.94	1035	84.94	945
84.96	1244	84.96	1184	84.96	1172	84.96	1115	84.96	1104	84.96	1028	84.96	1009
84.98	1147	84.98	1264	84.98	1203	84.98	1062	84.98	1065	84.98	989	84.98	982
85	1149	85	1208	85	1129	85	1070	85	1124	85	1018	85	1018
85.02	1215	85.02	1208	85.02	1209	85.02	1046	85.02	1076	85.02	1036	85.02	977
85.04	1207	85.04	1208	85.04	1123	85.04	1057	85.04	1077	85.04	1030	85.04	1010
85.06	1194	85.06	1217	85.06	1115	85.06	1159	85.06	1014	85.06	1042	85.06	992
85.08	1268	85.08	1233	85.08	1167	85.08	1098	85.08	1083	85.08	1025	85.08	1011
85.1	1191	85.1	1209	85.1	1151	85.1	1128	85.1	1077	85.1	1093	85.1	986
85.12	1217	85.12	1224	85.12	1143	85.12	1068	85.12	1079	85.12	1048	85.12	991
85.14	1292	85.14	1307	85.14	1164	85.14	1129	85.14	1071	85.14	1015	85.14	982
85.16	1201	85.16	1230	85.16	1182	85.16	1103	85.16	1084	85.16	1083	85.16	1024
85.18	1222	85.18	1320	85.18	1137	85.18	1198	85.18	1048	85.18	1074	85.18	977
85.2	1226	85.2	1194	85.2	1164	85.2	1100	85.2	1083	85.2	1058	85.2	963
85.22	1258	85.22	1252	85.22	1222	85.22	1122	85.22	1081	85.22	1022	85.22	1001
85.24	1308	85.24	1246	85.24	1214	85.24	1106	85.24	1084	85.24	1057	85.24	976
85.26	1317	85.26	1246	85.26	1229	85.26	1164	85.26	1133	85.26	1078	85.26	1028
85.28	1254	85.28	1190	85.28	1220	85.28	1086	85.28	1115	85.28	1050	85.28	963
85.3	1300	85.3	1345	85.3	1213	85.3	1170	85.3	1065	85.3	979	85.3	1027
85.32	1274	85.32	1213	85.32	1201	85.32	1191	85.32	1099	85.32	1034	85.32	1006
85.34	1295	85.34	1247	85.34	1256	85.34	1081	85.34	1021	85.34	1027	85.34	944
85.36	1293	85.36	1236	85.36	1136	85.36	1129	85.36	1064	85.36	1084	85.36	959
85.38	1257	85.38	1313	85.38	1223	85.38	1143	85.38	1063	85.38	1079	85.38	982
85.4	1321	85.4	1249	85.4	1245	85.4	1111	85.4	1111	85.4	1025	85.4	1023
85.42	1287	85.42	1315	85.42	1264	85.42	1174	85.42	1119	85.42	1065	85.42	1004
85.44	1318	85.44	1210	85.44	1223	85.44	1142	85.44	1119	85.44	1063	85.44	1024
85.46	1291	85.46	1363	85.46	1218	85.46	1218	85.46	1056	85.46	1058	85.46	957
85.48	1276	85.48	1304	85.48	1251	85.48	1148	85.48	1140	85.48	998	85.48	995
85.5	1320	85.5	1314	85.5	1295	85.5	1199	85.5	1137	85.5	1065	85.5	1036
85.52	1404	85.52	1367	85.52	1257	85.52	1197	85.52	1111	85.52	1124	85.52	1009
85.54	1300	85.54	1337	85.54	1234	85.54	1192	85.54	1100	85.54	1082	85.54	951
85.56	1361	85.56	1320	85.56	1223	85.56	1176	85.56	1090	85.56	1086	85.56	1002
85.58	1370	85.58	1321	85.58	1247	85.58	1176	85.58	1101	85.58	1045	85.58	1063
85.6	1332	85.6	1370	85.6	1269	85.6	1169	85.6	1170	85.6	1052	85.6	987
85.62	1369	85.62	1421	85.62	1291	85.62	1229	85.62	1076	85.62	1080	85.62	967
85.64	1427	85.64	1339	85.64	1261	85.64	1154	85.64	1103	85.64	1072	85.64	994
85.66	1402	85.66	1293	85.66	1300	85.66	1123	85.66	1111	85.66	1064	85.66	932
85.68	1333	85.68	1344	85.68	1364	85.68	1227	85.68	1105	85.68	1026	85.68	999
85.7	1361	85.7	1344	85.7	1297	85.7	1171	85.7	1131	85.7	1032	85.7	979
85.72	1412	85.72	1383	85.72	1296	85.72	1231	85.72	1128	85.72	1089	85.72	1028
85.74	1431	85.74	1434	85.74	1309	85.74	1176	85.74	1119	85.74	1070	85.74	1010
85.76	1428	85.76	1465	85.76	1320	85.76	1218	85.76	1111	85.76	1027	85.76	987
85.78	1413	85.78	1459	85.78	1358	85.78	1164	85.78	1103	85.78	1018	85.78	1020
85.8	1487	85.8	1405	85.8	1328	85.8	1238	85.8	1147	85.8	1032	85.8	1014
85.82	1468	85.82	1412	85.82	1367	85.82	1266	85.82	1135	85.82	1094	85.82	1041
85.84	1466	85.84	1412	85.84	1443	85.84	1210	85.84	1140	85.84	1132	85.84	994
85.86	1477	85.86	1482	85.86	1356	85.86	1234	85.86	1134	85.86	1099	85.86	1020
85.88	1383	85.88	1495	85.88	1341	85.88	1227	85.88	1164	85.88	1064	85.88	1049
85.9	1574	85.9	1518	85.9	1386	85.9	1257	85.9	1152	85.9	1077	85.9	1002
85.92	1553	85.92	1481	85.92	1442	85.92	1219	85.92	1151	85.92	1106	85.92	1032
85.94	1498	85.94	1505	85.94	1391	85.94	1251	85.94	1186	85.94	1050	85.94	973
85.96	1513	85.96	1558	85.96	1414	85.96	1311	85.96	1136	85.96	1049	85.96	1012
85.98	1497	85.98	1507	85.98	1363	85.98	1372	85.98	1184	85.98	1170	85.98	1072
86	1631	86	1599	86	1434	86	1268	86	1165	86	1091	86	1027
86.02	1638	86.02	1590	86.02	1444	86.02	1330	86.02	1225	86.02	1056	86.02	983
86.04	1596	86.04	1551	86.04	1449	86.04	1297	86.04	1165	86.04	1108	86.04	1037
86.06	1696	86.06	1627	86.06	1505	86.06	1326	86.06	1220	86.06	1114	86.06	967
86.08	1646	86.08	1646	86.08	1440	86.08	1300	86.08	1235	86.08	1117	86.08	1062
86.1	1692	86.1	1696	86.1	1583	86.1	1358	86.1	1229	86.1	1106	86.1	1079
86.12	1705	86.12	1624	86.12	1530	86.12	1365	86.12	1195	86.12	1138	86.12	1004
86.14	1743	86.14	1739	86.14	1488	86.14	1411	86.14	1214	86.14	1129	86.14	1058
86.16	1790	86.16	1674	86.16	1553	86.16	1439	86.16	1269	86.16	1152	86.16	1051
86.18	1858	86.18	1745	86.18	1576	86.18	1406	86.18	1291	86.18	1122	86.18	1010
86.2	1873	86.2	1784	86.2	1640	86.2	1385	86.2	1245	86.2	1078	86.2	1021
86.22	1895	86.22	1805	86.22	1696	86.22	1460	86.22	1255	86.22	1121	86.22	1010
86.24	1936	86.24	1899	86.24	1634	86.24	1522	86.24	1301	86.24	1148	86.24	1055
86.26	1943	86.26	1905	86.26	1684	86.26	1569	86.26	1409	86.26	1153	86.26	1012
86.28	1981	86.28	2055	86.28	1727	86.28	1486	86.28	1253	86.28	1128	86.28	1081
86.3	2017	86.3	1884	86.3	1708	86.3	1478	86.3	1328	86.3	1135	86.3	1074
86.32	2154	86.32	2072	86.32	1799	86.32	1576	86.32	1319	86.32	1160	86.32	1022
86.34	2094	86.34	2014	86.34	1875	86.34	1560	86.34	1274	86.34	1132	86.34	1100
86.36	2175	86.36	2153	86.36	1933	86.36	1566	86.36	1317	86.36	1190	86.36	1066
86.38	2211	86.38	2227	86.38	1873	86.38	1628	86.38	1367	86.38	1120	86.38	1058
86.4	2246	86.4	2194	86.4	1936	86.4	1617	86.4	1401	86.4	1152	86.4	983
86.42	2291	86.42	2240	86.42	2008	86.42	1646	86.42	1397	86.42	1207	86.42	1066
86.44	2382	86.44	2389	86.44	2067	86.44	1685	86.44	1414	86.44	1176	86.44	995
86.46	2617	86.46	2389	86.46	2123	86.46	1762	86.46	1491	86.46	1179	86.46	1073
86.48	2521	86.48	2436	86.48	2159	86.48	1733	86.48	1374	86.48	1203	86.48	1059
86.5	2615	86.5	2383	86.5	2244	86.5	1906	86.5	1460	86.5	1180	86.5	1110
86.52	2712	86.52	2596	86.52	2318	86.52	1894	86.52	1386	86.52	1205	86.52	1025
86.54	2774	86.54	2648	86.54	2315	86.54	1889	86.54	1499	86.54	1160	86.54	1027
86.56	2778	86.56	2866	86.56	2469	86.56	1914	86.56	1499	86.56	1274	86.56	1027
86.58	3022	86.58	2889	86.58	2496	86.58	1927	86.58	1571	86.58	1218	86.58	1056
86.6	3150	86.6	3009	86.6	2533	86.6	2029	86.6	1483	86.6	1236	86.6	1082
86.62	3194	86.62	3184	86.62	2708	86.62	2055	86.62	1479	86.62	1189	86.62	1027
86.64	3289	86.64	3368	86.64	2710	86.64	2133	86.64	1611	86.64	1214	86.64	1049
86.66	3486	86.66	3327	86.66	2777	86.66	2156	86.66	1542	86.66	1266	86.66	1034
86.68	3644	86.68	3524	86.68	2850	86.68	2116	86.68	1500	86.68	1197	86.68	1169
86.7	3728	86.7	3571	86.7	2837	86.7	2091	86.7	1580	86.7	1288	86.7	1057
86.72	3982	86.72	3633	86.72	3073	86.72	2219	86.72	1554	86.72	1209	86.72	1060
86.74	4153	86.74	3886	86.74	3142	86.74	2220	86.74	1588	86.74	1315	86.74	1088
86.76	4248	86.76	4029	86.76	3237	86.76	2255	86.76	1631	86.76	1250	86.76	1104
86.78	4495	86.78	4203	86.78	3357	86.78	2276	86.78	1621	86.78	1260	86.78	1035
86.8	4811	86.8	4498	86.8	3412	86.8	2333	86.8	1643	86.8	1165	86.8	994
86.82	4956	86.82	4481	86.82	3432	86.82	2450	86.82	1648	86.82	1345	86.82	1044
86.84	5154	86.84	4698	86.84	3601	86.84	2405	86.84	1622	86.84	1268	86.84	1051
86.86	5384	86.86	4790	86.86	3565	86.86	2523	86.86	1654	86.86	1298	86.86	1025
86.88	5417	86.88	4959	86.88	3486	86.88	2365	86.88	1639	86.88	1359	86.88	1037
86.9	5825	86.9	5210	86.9	3689	86.9	2344	86.9	1680	86.9	1310	86.9	999
86.92	5981	86.92	5231	86.92	3842	86.92	2445	86.92	1672	86.92	1301	86.92	1055
86.94	6102	86.94	5191	86.94	3799	86.94	2568	86.94	1662	86.94	1312	86.94	1048
86.96	6216	86.96	5352	86.96	3857	86.96	2554	86.96	1657	86.96	1337	86.96	1042
86.98	6337	86.98	5539	86.98	3872	86.98	2522	86.98	1668	86.98	1243	86.98	1038
87	6451	87	5540	87	3929	87	2614	87	1745	87	1238	87	1088
87.02	6432	87.02	5466	87.02	3804	87.02	2464	87.02	1670	87.02	1268	87.02	1104
87.04	6383	87.04	5572	87.04	3854	87.04	2567	87.04	1682	87.04	1299	87.04	1101
87.06	6235	87.06	5586	87.06	3868	87.06	2446	87.06	1671	87.06	1218	87.06	1023
87.08	6283	87.08	5414	87.08	3839	87.08	2567	87.08	1696	87.08	1282	87.08	1066
87.1	6010	87.1	5404	87.1	3859	87.1	2562	87.1	1622	87.1	1249	87.1	1021
87.12	5953	87.12	5264	87.12	3801	87.12	2576	87.12	1613	87.12	1263	87.12	1119
87.14	5975	87.14	4996	87.14	3770	87.14	2539	87.14	1675	87.14	1288	87.14	1072
87.16	5695	87.16	5146	87.16	3754	87.16	2400	87.16	1703	87.16	1247	87.16	1085
87.18	5588	87.18	4922	87.18	3636	87.18	2418	87.18	1624	87.18	1275	87.18	1082
87.2	5247	87.2	4797	87.2	3595	87.2	2435	87.2	1666	87.2	1234	87.2	1076
87.22	5289	87.22	4654	87.22	3613	87.22	2516	87.22	1666	87.22	1213	87.22	1015
87.24	5100	87.24	4507	87.24	3631	87.24	2338	87.24	1659	87.24	1272	87.24	1074
87.26	4921	87.26	4358	87.26	3483	87.26	2418	87.26	1682	87.26	1252	87.26	1030
87.28	4711	87.28	4463	87.28	3361	87.28	2344	87.28	1684	87.28	1158	87.28	1046
87.3	4783	87.3	4224	87.3	3303	87.3	2374	87.3	1587	87.3	1310	87.3	1066
87.32	4440	87.32	3996	87.32	3209	87.32	2273	87.32	1599	87.32	1302	87.32	1097
87.34	4334	87.34	3970	87.34	3183	87.34	2333	87.34	1623	87.34	1261	87.34	1040
87.36	4139	87.36	3704	87.36	3018	87.36	2211	87.36	1593	87.36	1263	87.36	1099
87.38	3923	87.38	3638	87.38	3060	87.38	2186	87.38	1648	87.38	1184	87.38	1006
87.4	3661	87.4	3528	87.4	2959	87.4	2165	87.4	1616	87.4	1254	87.4	1090
87.42	3576	87.42	3285	87.42	2781	87.42	2048	87.42	1514	87.42	1213	87.42	1077
87.44	3326	87.44	3161	87.44	2729	87.44	2087	87.44	1585	87.44	1233	87.44	1001
87.46	3147	87.46	3003	87.46	2587	87.46	2095	87.46	1558	87.46	1166	87.46	1029
87.48	3003	87.48	2929	87.48	2608	87.48	1965	87.48	1509	87.48	1170	87.48	1043
87.5	2895	87.5	2756	87.5	2469	87.5	2056	87.5	1560	87.5	1180	87.5	1041
87.52	2812	87.52	2657	87.52	2334	87.52	1953	87.52	1548	87.52	1191	87.52	1031
87.54	2669	87.54	2630	87.54	2328	87.54	1840	87.54	1458	87.54	1213	87.54	1087
87.56	2547	87.56	2378	87.56	2221	87.56	1769	87.56	1413	87.56	1249	87.56	1023
87.58	2532	87.58	2477	87.58	2187	87.58	1819	87.58	1537	87.58	1194	87.58	1041
87.6	2363	87.6	2301	87.6	2140	87.6	1804	87.6	1490	87.6	1136	87.6	1018
87.62	2405	87.62	2250	87.62	2053	87.62	1707	87.62	1367	87.62	1215	87.62	980
87.64	2265	87.64	2102	87.64	2041	87.64	1772	87.64	1441	87.64	1207	87.64	1005
87.66	2136	87.66	2195	87.66	1882	87.66	1692	87.66	1376	87.66	1109	87.66	1041
87.68	2116	87.68	2039	87.68	1842	87.68	1654	87.68	1379	87.68	1182	87.68	1031
87.7	2161	87.7	2052	87.7	1883	87.7	1533	87.7	1391	87.7	1200	87.7	1008
87.72	2016	87.72	1987	87.72	1741	87.72	1544	87.72	1390	87.72	1129	87.72	1025
87.74	1937	87.74	1888	87.74	1714	87.74	1627	87.74	1327	87.74	1146	87.74	1004
87.76	1925	87.76	1791	87.76	1694	87.76	1565	87.76	1361	87.76	1175	87.76	1021
87.78	1822	87.78	1764	87.78	1613	87.78	1444	87.78	1248	87.78	1149	87.78	958
87.8	1845	87.8	1864	87.8	1600	87.8	1509	87.8	1264	87.8	1137	87.8	995
87.82	1804	87.82	1732	87.82	1670	87.82	1445	87.82	1195	87.82	1096	87.82	978
87.84	1799	87.84	1680	87.84	1617	87.84	1402	87.84	1242	87.84	1102	87.84	1010
87.86	1783	87.86	1675	87.86	1544	87.86	1444	87.86	1258	87.86	1112	87.86	985
87.88	1613	87.88	1680	87.88	1494	87.88	1339	87.88	1224	87.88	1081	87.88	1021
87.9	1714	87.9	1619	87.9	1522	87.9	1380	87.9	1205	87.9	1085	87.9	1022
87.92	1622	87.92	1622	87.92	1411	87.92	1321	87.92	1190	87.92	1095	87.92	954
87.94	1592	87.94	1647	87.94	1464	87.94	1349	87.94	1192	87.94	1097	87.94	1074
87.96	1618	87.96	1537	87.96	1463	87.96	1320	87.96	1152	87.96	1097	87.96	969
87.98	1527	87.98	1575	87.98	1433	87.98	1266	87.98	1145	87.98	1138	87.98	933
88	1542	88	1598	88	1421	88	1315	88	1181	88	1063	88	975
88.02	1554	88.02	1477	88.02	1402	88.02	1207	88.02	1097	88.02	1086	88.02	976
88.04	1482	88.04	1494	88.04	1344	88.04	1260	88.04	1098	88.04	1102	88.04	975
88.06	1565	88.06	1437	88.06	1389	88.06	1211	88.06	1175	88.06	1065	88.06	1045
88.08	1519	88.08	1399	88.08	1311	88.08	1210	88.08	1122	88.08	1006	88.08	935
88.1	1517	88.1	1431	88.1	1247	88.1	1299	88.1	1122	88.1	1099	88.1	905
88.12	1441	88.12	1451	88.12	1331	88.12	1205	88.12	1106	88.12	979	88.12	994
88.14	1460	88.14	1426	88.14	1319	88.14	1167	88.14	1086	88.14	1021	88.14	905
88.16	1432	88.16	1382	88.16	1300	88.16	1172	88.16	1089	88.16	1069	88.16	917
88.18	1397	88.18	1374	88.18	1326	88.18	1194	88.18	1147	88.18	997	88.18	958
88.2	1394	88.2	1406	88.2	1398	88.2	1161	88.2	1147	88.2	1035	88.2	962
88.22	1392	88.22	1407	88.22	1253	88.22	1139	88.22	1080	88.22	1037	88.22	939
88.24	1397	88.24	1358	88.24	1222	88.24	1129	88.24	1032	88.24	1022	88.24	948
88.26	1405	88.26	1363	88.26	1233	88.26	1135	88.26	1080	88.26	1003	88.26	921
88.28	1349	88.28	1255	88.28	1236	88.28	1148	88.28	1101	88.28	1017	88.28	962
88.3	1317	88.3	1329	88.3	1283	88.3	1114	88.3	1002	88.3	1033	88.3	934
88.32	1380	88.32	1255	88.32	1211	88.32	1205	88.32	1087	88.32	922	88.32	958
88.34	1319	88.34	1325	88.34	1257	88.34	1078	88.34	1050	88.34	1010	88.34	938
88.36	1322	88.36	1294	88.36	1205	88.36	1115	88.36	1100	88.36	945	88.36	970
88.38	1282	88.38	1316	88.38	1228	88.38	1119	88.38	1050	88.38	972	88.38	936
88.4	1360	88.4	1277	88.4	1170	88.4	1078	88.4	1021	88.4	970	88.4	942
88.42	1252	88.42	1240	88.42	1183	88.42	1147	88.42	1128	88.42	933	88.42	944
88.44	1264	88.44	1249	88.44	1245	88.44	1126	88.44	1023	88.44	991	88.44	962
88.46	1261	88.46	1312	88.46	1232	88.46	1144	88.46	1061	88.46	975	88.46	977
88.48	1289	88.48	1254	88.48	1240	88.48	1113	88.48	1050	88.48	969	88.48	952
88.5	1249	88.5	1262	88.5	1194	88.5	1168	88.5	1096	88.5	1019	88.5	962
88.52	1315	88.52	1266	88.52	1176	88.52	1074	88.52	1047	88.52	999	88.52	958
88.54	1240	88.54	1317	88.54	1154	88.54	1077	88.54	1054	88.54	1047	88.54	914
88.56	1287	88.56	1287	88.56	1159	88.56	1106	88.56	1087	88.56	960	88.56	932
88.58	1287	88.58	1272	88.58	1136	88.58	1107	88.58	1044	88.58	1030	88.58	957
88.6	1217	88.6	1220	88.6	1134	88.6	1066	88.6	1052	88.6	985	88.6	886
88.62	1163	88.62	1285	88.62	1184	88.62	1106	88.62	1040	88.62	999	88.62	934
88.64	1257	88.64	1274	88.64	1154	88.64	1076	88.64	986	88.64	963	88.64	987
88.66	1220	88.66	1228	88.66	1155	88.66	1067	88.66	1088	88.66	1022	88.66	949
88.68	1279	88.68	1279	88.68	1151	88.68	1117	88.68	1021	88.68	1020	88.68	937
88.7	1219	88.7	1213	88.7	1157	88.7	1094	88.7	1053	88.7	950	88.7	930
88.72	1173	88.72	1199	88.72	1165	88.72	1063	88.72	1039	88.72	955	88.72	936
88.74	1260	88.74	1260	88.74	1098	88.74	1082	88.74	1036	88.74	919	88.74	861
88.76	1192	88.76	1217	88.76	1150	88.76	1113	88.76	978	88.76	971	88.76	902
88.78	1196	88.78	1193	88.78	1151	88.78	1022	88.78	997	88.78	970	88.78	897
88.8	1136	88.8	1202	88.8	1119	88.8	1086	88.8	990	88.8	913	88.8	990
88.82	1225	88.82	1166	88.82	1156	88.82	1060	88.82	1040	88.82	947	88.82	955
88.84	1244	88.84	1175	88.84	1138	88.84	1098	88.84	996	88.84	954	88.84	954
88.86	1188	88.86	1132	88.86	1101	88.86	1093	88.86	988	88.86	953	88.86	955
88.88	1118	88.88	1162	88.88	1103	88.88	1109	88.88	1009	88.88	972	88.88	944
88.9	1194	88.9	1206	88.9	1167	88.9	1080	88.9	991	88.9	935	88.9	922
88.92	1224	88.92	1212	88.92	1122	88.92	1077	88.92	986	88.92	930	88.92	881
88.94	1180	88.94	1156	88.94	1180	88.94	1049	88.94	1023	88.94	938	88.94	893
88.96	1187	88.96	1170	88.96	1087	88.96	1081	88.96	1020	88.96	932	88.96	908
88.98	1186	88.98	1113	88.98	1155	88.98	1053	88.98	1006	88.98	943	88.98	944
89	1152	89	1144	89	1151	89	1017	89	1007	89	945	89	869
89.02	1213	89.02	1141	89.02	1080	89.02	1047	89.02	1015	89.02	933	89.02	882
89.04	1236	89.04	1168	89.04	1151	89.04	1095	89.04	1011	89.04	945	89.04	956
89.06	1178	89.06	1089	89.06	1145	89.06	1056	89.06	976	89.06	1005	89.06	938
89.08	1219	89.08	1138	89.08	1083	89.08	1046	89.08	1002	89.08	974	89.08	923
89.1	1199	89.1	1172	89.1	1069	89.1	1057	89.1	1016	89.1	986	89.1	900
89.12	1154	89.12	1140	89.12	1080	89.12	1061	89.12	1016	89.12	958	89.12	964
89.14	1162	89.14	1079	89.14	1020	89.14	1084	89.14	994	89.14	983	89.14	944
89.16	1143	89.16	1115	89.16	1144	89.16	1004	89.16	1001	89.16	989	89.16	878
89.18	1173	89.18	1181	89.18	1087	89.18	1065	89.18	991	89.18	987	89.18	906
89.2	1140	89.2	1130	89.2	1084	89.2	1094	89.2	1027	89.2	990	89.2	919
89.22	1179	89.22	1149	89.22	1047	89.22	1070	89.22	950	89.22	974	89.22	941
89.24	1179	89.24	1131	89.24	1114	89.24	1044	89.24	1045	89.24	918	89.24	918
89.26	1078	89.26	1191	89.26	1071	89.26	1026	89.26	976	89.26	968	89.26	892
89.28	1142	89.28	1171	89.28	1053	89.28	1094	89.28	1002	89.28	969	89.28	939
89.3	1139	89.3	1086	89.3	1104	89.3	1032	89.3	1036	89.3	968	89.3	892
89.32	1153	89.32	1043	89.32	1135	89.32	1056	89.32	1001	89.32	946	89.32	959
89.34	1140	89.34	1139	89.34	1047	89.34	948	89.34	966	89.34	945	89.34	904
89.36	1113	89.36	1110	89.36	1105	89.36	959	89.36	963	89.36	955	89.36	931
89.38	1111	89.38	1081	89.38	1149	89.38	1006	89.38	962	89.38	941	89.38	921
89.4	1163	89.4	1057	89.4	1084	89.4	1084	89.4	953	89.4	990	89.4	974
89.42	1161	89.42	1091	89.42	1064	89.42	955	89.42	1022	89.42	973	89.42	957
89.44	1128	89.44	1137	89.44	1058	89.44	1045	89.44	965	89.44	953	89.44	927
89.46	1118	89.46	1098	89.46	1096	89.46	1059	89.46	938	89.46	927	89.46	966
89.48	1094	89.48	1099	89.48	1083	89.48	1016	89.48	962	89.48	949	89.48	937
89.5	1051	89.5	1098	89.5	1077	89.5	1009	89.5	1034	89.5	929	89.5	930
89.52	1096	89.52	1180	89.52	1104	89.52	1080	89.52	1008	89.52	947	89.52	886
89.54	1100	89.54	1090	89.54	1138	89.54	1021	89.54	960	89.54	930	89.54	840
89.56	1122	89.56	1115	89.56	1146	89.56	1036	89.56	1034	89.56	984	89.56	892
89.58	1124	89.58	1087	89.58	1035	89.58	980	89.58	977	89.58	951	89.58	897
89.6	1133	89.6	1139	89.6	1033	89.6	1001	89.6	1025	89.6	945	89.6	916
89.62	1088	89.62	1075	89.62	1091	89.62	1024	89.62	965	89.62	950	89.62	918
89.64	1009	89.64	1044	89.64	1035	89.64	1002	89.64	1002	89.64	966	89.64	920
89.66	1151	89.66	1163	89.66	1067	89.66	1026	89.66	980	89.66	903	89.66	924
89.68	1134	89.68	1150	89.68	1069	89.68	997	89.68	967	89.68	936	89.68	907
89.7	1094	89.7	1077	89.7	1056	89.7	1039	89.7	943	89.7	936	89.7	872
89.72	1095	89.72	1073	89.72	1111	89.72	983	89.72	947	89.72	935	89.72	934
89.74	1076	89.74	1083	89.74	1001	89.74	997	89.74	1007	89.74	976	89.74	923
89.76	1137	89.76	1082	89.76	1078	89.76	987	89.76	990	89.76	906	89.76	943
89.78	1130	89.78	1105	89.78	1035	89.78	924	89.78	960	89.78	867	89.78	924
89.8	1076	89.8	1064	89.8	1025	89.8	1013	89.8	965	89.8	882	89.8	940
89.82	1057	89.82	1125	89.82	1076	89.82	1034	89.82	983	89.82	928	89.82	900
89.84	1053	89.84	1147	89.84	1096	89.84	988	89.84	1023	89.84	1004	89.84	960
89.86	1039	89.86	1077	89.86	1037	89.86	977	89.86	899	89.86	952	89.86	926
89.88	1094	89.88	1003	89.88	1058	89.88	975	89.88	913	89.88	912	89.88	886
89.9	1072	89.9	1121	89.9	1030	89.9	979	89.9	941	89.9	976	89.9	865
89.92	1042	89.92	1095	89.92	1024	89.92	970	89.92	905	89.92	958	89.92	879
89.94	1132	89.94	1037	89.94	1039	89.94	1038	89.94	1023	89.94	937	89.94	900
89.96	1059	89.96	1142	89.96	1054	89.96	984	89.96	932	89.96	961	89.96	929
89.98	1140	89.98	1064	89.98	1086	89.98	1030	89.98	918	89.98	918	89.98	879
90	1041	90	1111	90	1101	90	974	90	947	90	990	90	936
