# Supplementary material for: Tribological Properties of Nitrate Graphite Foils
Source: Nanomaterials (Basel). 2024 Sep 15;14(18):1499. doi: 10.3390/nano14181499 (PMC11434555; doi:10.3390/nano14181499)
Supplement: Supplementary file 1 [file nanomaterials-14-01499-s001.zip › X-ray data/macrostress/1Hz/over500/dens_10/TD/143.TXT]

Sample	1_500_10_RD
Comments	Psi = 0.000
Filename	C:\Windmax\Data\2024_05_06\143.raw
Goniometer	Ultima IV
Attachment	MPA-ML4 (with gamma) for stress
ScanningMode	2Theta/Theta
ScanningType	FT
X-Ray	40kV/30mA	X-Ray	40kV/30mA	X-Ray	40kV/30mA	X-Ray	40kV/30mA	X-Ray	40kV/30mA	X-Ray	40kV/30mA	X-Ray	40kV/30mA
DivSlit	2/3?�|2/3deg.	DivSlit	2/3?�|2/3deg.	DivSlit	2/3?�|2/3deg.	DivSlit	2/3?�|2/3deg.	DivSlit	2/3?�|2/3deg.	DivSlit	2/3?�|2/3deg.	DivSlit	2/3?�|2/3deg.
DivH.L.Slit	10.00mm	DivH.L.Slit	10.00mm	DivH.L.Slit	10.00mm	DivH.L.Slit	10.00mm	DivH.L.Slit	10.00mm	DivH.L.Slit	10.00mm	DivH.L.Slit	10.00mm
SctSlit	Open	SctSlit	Open	SctSlit	Open	SctSlit	Open	SctSlit	Open	SctSlit	Open	SctSlit	Open
RecSlit	0.30mm	RecSlit	0.30mm	RecSlit	0.30mm	RecSlit	0.30mm	RecSlit	0.30mm	RecSlit	0.30mm	RecSlit	0.30mm
Start	84	Start	84	Start	84	Start	84	Start	84	Start	84	Start	84
Stop	90	Stop	90	Stop	90	Stop	90	Stop	90	Stop	90	Stop	90
Step	0.02	Step	0.02	Step	0.02	Step	0.02	Step	0.02	Step	0.02	Step	0.02
84	832	84	885	84	860	84	863	84	851	84	837	84	874
84.02	875	84.02	858	84.02	832	84.02	878	84.02	795	84.02	816	84.02	854
84.04	837	84.04	887	84.04	835	84.04	828	84.04	781	84.04	829	84.04	840
84.06	849	84.06	889	84.06	881	84.06	789	84.06	859	84.06	782	84.06	831
84.08	882	84.08	836	84.08	810	84.08	815	84.08	843	84.08	842	84.08	797
84.1	878	84.1	919	84.1	832	84.1	819	84.1	788	84.1	873	84.1	820
84.12	863	84.12	831	84.12	829	84.12	844	84.12	827	84.12	761	84.12	776
84.14	863	84.14	896	84.14	852	84.14	836	84.14	822	84.14	765	84.14	835
84.16	815	84.16	836	84.16	846	84.16	865	84.16	823	84.16	812	84.16	883
84.18	870	84.18	843	84.18	802	84.18	886	84.18	805	84.18	804	84.18	862
84.2	854	84.2	843	84.2	889	84.2	799	84.2	841	84.2	811	84.2	867
84.22	840	84.22	806	84.22	876	84.22	847	84.22	823	84.22	860	84.22	849
84.24	835	84.24	877	84.24	829	84.24	827	84.24	808	84.24	832	84.24	828
84.26	850	84.26	891	84.26	864	84.26	773	84.26	828	84.26	826	84.26	811
84.28	897	84.28	901	84.28	860	84.28	821	84.28	843	84.28	807	84.28	827
84.3	864	84.3	878	84.3	816	84.3	806	84.3	812	84.3	817	84.3	826
84.32	860	84.32	878	84.32	847	84.32	784	84.32	812	84.32	841	84.32	766
84.34	903	84.34	860	84.34	869	84.34	879	84.34	797	84.34	820	84.34	791
84.36	869	84.36	873	84.36	856	84.36	816	84.36	779	84.36	838	84.36	809
84.38	825	84.38	871	84.38	862	84.38	796	84.38	802	84.38	827	84.38	801
84.4	910	84.4	879	84.4	798	84.4	854	84.4	839	84.4	824	84.4	779
84.42	872	84.42	867	84.42	841	84.42	829	84.42	833	84.42	815	84.42	813
84.44	807	84.44	784	84.44	876	84.44	862	84.44	781	84.44	824	84.44	817
84.46	867	84.46	835	84.46	875	84.46	805	84.46	802	84.46	845	84.46	800
84.48	851	84.48	878	84.48	879	84.48	807	84.48	811	84.48	839	84.48	778
84.5	870	84.5	820	84.5	847	84.5	774	84.5	775	84.5	818	84.5	778
84.52	899	84.52	850	84.52	776	84.52	850	84.52	772	84.52	761	84.52	831
84.54	897	84.54	855	84.54	807	84.54	829	84.54	889	84.54	810	84.54	815
84.56	931	84.56	847	84.56	847	84.56	831	84.56	830	84.56	790	84.56	799
84.58	861	84.58	832	84.58	880	84.58	804	84.58	849	84.58	787	84.58	853
84.6	912	84.6	841	84.6	851	84.6	847	84.6	865	84.6	805	84.6	771
84.62	919	84.62	837	84.62	834	84.62	801	84.62	772	84.62	808	84.62	838
84.64	854	84.64	855	84.64	832	84.64	834	84.64	782	84.64	802	84.64	870
84.66	875	84.66	871	84.66	834	84.66	796	84.66	777	84.66	825	84.66	751
84.68	870	84.68	840	84.68	816	84.68	796	84.68	800	84.68	807	84.68	822
84.7	869	84.7	866	84.7	854	84.7	793	84.7	787	84.7	817	84.7	860
84.72	845	84.72	906	84.72	861	84.72	847	84.72	809	84.72	769	84.72	802
84.74	874	84.74	865	84.74	832	84.74	827	84.74	804	84.74	809	84.74	819
84.76	929	84.76	840	84.76	882	84.76	837	84.76	829	84.76	793	84.76	774
84.78	845	84.78	858	84.78	849	84.78	787	84.78	773	84.78	838	84.78	737
84.8	895	84.8	865	84.8	835	84.8	807	84.8	745	84.8	810	84.8	814
84.82	862	84.82	851	84.82	863	84.82	845	84.82	779	84.82	786	84.82	800
84.84	878	84.84	842	84.84	868	84.84	802	84.84	846	84.84	776	84.84	788
84.86	849	84.86	896	84.86	849	84.86	824	84.86	810	84.86	814	84.86	779
84.88	854	84.88	921	84.88	878	84.88	820	84.88	845	84.88	828	84.88	763
84.9	888	84.9	881	84.9	816	84.9	821	84.9	842	84.9	768	84.9	745
84.92	919	84.92	906	84.92	857	84.92	834	84.92	805	84.92	828	84.92	775
84.94	856	84.94	905	84.94	868	84.94	818	84.94	838	84.94	799	84.94	821
84.96	874	84.96	841	84.96	910	84.96	815	84.96	789	84.96	813	84.96	824
84.98	886	84.98	914	84.98	792	84.98	825	84.98	818	84.98	780	84.98	790
85	918	85	851	85	854	85	890	85	793	85	815	85	822
85.02	858	85.02	909	85.02	845	85.02	876	85.02	797	85.02	835	85.02	825
85.04	914	85.04	921	85.04	878	85.04	796	85.04	800	85.04	760	85.04	776
85.06	898	85.06	898	85.06	845	85.06	802	85.06	845	85.06	871	85.06	764
85.08	969	85.08	900	85.08	860	85.08	813	85.08	859	85.08	789	85.08	811
85.1	895	85.1	917	85.1	879	85.1	865	85.1	761	85.1	847	85.1	755
85.12	883	85.12	941	85.12	888	85.12	827	85.12	821	85.12	777	85.12	799
85.14	967	85.14	814	85.14	862	85.14	834	85.14	828	85.14	786	85.14	823
85.16	919	85.16	919	85.16	857	85.16	824	85.16	833	85.16	797	85.16	810
85.18	856	85.18	910	85.18	896	85.18	861	85.18	830	85.18	856	85.18	777
85.2	895	85.2	926	85.2	857	85.2	830	85.2	821	85.2	835	85.2	762
85.22	944	85.22	897	85.22	829	85.22	822	85.22	829	85.22	774	85.22	834
85.24	950	85.24	914	85.24	869	85.24	838	85.24	775	85.24	805	85.24	774
85.26	926	85.26	963	85.26	860	85.26	913	85.26	839	85.26	788	85.26	809
85.28	923	85.28	980	85.28	846	85.28	859	85.28	850	85.28	833	85.28	754
85.3	932	85.3	955	85.3	864	85.3	843	85.3	809	85.3	815	85.3	821
85.32	956	85.32	930	85.32	875	85.32	803	85.32	851	85.32	839	85.32	823
85.34	918	85.34	929	85.34	879	85.34	802	85.34	845	85.34	799	85.34	762
85.36	949	85.36	936	85.36	967	85.36	871	85.36	851	85.36	786	85.36	801
85.38	1002	85.38	883	85.38	868	85.38	893	85.38	817	85.38	787	85.38	757
85.4	926	85.4	909	85.4	953	85.4	844	85.4	800	85.4	852	85.4	790
85.42	1006	85.42	955	85.42	846	85.42	853	85.42	793	85.42	827	85.42	771
85.44	932	85.44	956	85.44	841	85.44	855	85.44	854	85.44	802	85.44	784
85.46	1035	85.46	973	85.46	904	85.46	820	85.46	873	85.46	816	85.46	838
85.48	965	85.48	948	85.48	940	85.48	806	85.48	839	85.48	792	85.48	835
85.5	909	85.5	991	85.5	966	85.5	872	85.5	779	85.5	807	85.5	807
85.52	920	85.52	957	85.52	960	85.52	861	85.52	801	85.52	783	85.52	793
85.54	928	85.54	967	85.54	944	85.54	933	85.54	802	85.54	815	85.54	797
85.56	1006	85.56	927	85.56	935	85.56	870	85.56	812	85.56	789	85.56	771
85.58	985	85.58	929	85.58	923	85.58	867	85.58	880	85.58	855	85.58	836
85.6	978	85.6	991	85.6	923	85.6	860	85.6	811	85.6	801	85.6	859
85.62	986	85.62	988	85.62	921	85.62	842	85.62	828	85.62	765	85.62	775
85.64	941	85.64	959	85.64	921	85.64	893	85.64	828	85.64	823	85.64	830
85.66	1057	85.66	985	85.66	938	85.66	873	85.66	861	85.66	805	85.66	827
85.68	1024	85.68	937	85.68	939	85.68	910	85.68	841	85.68	854	85.68	764
85.7	974	85.7	1004	85.7	941	85.7	911	85.7	866	85.7	811	85.7	793
85.72	1011	85.72	972	85.72	950	85.72	906	85.72	874	85.72	762	85.72	834
85.74	1055	85.74	999	85.74	923	85.74	896	85.74	882	85.74	827	85.74	771
85.76	1040	85.76	1094	85.76	919	85.76	923	85.76	818	85.76	798	85.76	770
85.78	1074	85.78	1089	85.78	925	85.78	971	85.78	844	85.78	805	85.78	819
85.8	1045	85.8	1009	85.8	934	85.8	881	85.8	821	85.8	872	85.8	808
85.82	1066	85.82	1068	85.82	917	85.82	900	85.82	829	85.82	850	85.82	813
85.84	1125	85.84	1087	85.84	948	85.84	878	85.84	893	85.84	815	85.84	765
85.86	1083	85.86	1082	85.86	997	85.86	938	85.86	833	85.86	846	85.86	776
85.88	1115	85.88	1133	85.88	982	85.88	956	85.88	840	85.88	787	85.88	839
85.9	1133	85.9	977	85.9	1026	85.9	920	85.9	862	85.9	817	85.9	758
85.92	1163	85.92	1088	85.92	1047	85.92	902	85.92	825	85.92	836	85.92	805
85.94	1111	85.94	1103	85.94	984	85.94	939	85.94	904	85.94	823	85.94	815
85.96	1127	85.96	1154	85.96	1022	85.96	907	85.96	809	85.96	816	85.96	871
85.98	1139	85.98	1114	85.98	1062	85.98	923	85.98	922	85.98	842	85.98	813
86	1100	86	1178	86	957	86	918	86	847	86	817	86	787
86.02	1179	86.02	1134	86.02	1059	86.02	967	86.02	912	86.02	823	86.02	768
86.04	1199	86.04	1215	86.04	1066	86.04	959	86.04	896	86.04	834	86.04	833
86.06	1202	86.06	1123	86.06	1076	86.06	937	86.06	860	86.06	842	86.06	848
86.08	1209	86.08	1156	86.08	1094	86.08	939	86.08	851	86.08	752	86.08	769
86.1	1218	86.1	1179	86.1	1061	86.1	980	86.1	848	86.1	892	86.1	775
86.12	1307	86.12	1264	86.12	1093	86.12	1003	86.12	839	86.12	856	86.12	824
86.14	1246	86.14	1192	86.14	1178	86.14	974	86.14	902	86.14	815	86.14	805
86.16	1239	86.16	1299	86.16	1158	86.16	1040	86.16	869	86.16	852	86.16	843
86.18	1291	86.18	1206	86.18	1169	86.18	1044	86.18	925	86.18	886	86.18	811
86.2	1329	86.2	1278	86.2	1167	86.2	1053	86.2	948	86.2	824	86.2	841
86.22	1326	86.22	1348	86.22	1159	86.22	1001	86.22	923	86.22	902	86.22	823
86.24	1375	86.24	1399	86.24	1226	86.24	993	86.24	903	86.24	882	86.24	819
86.26	1427	86.26	1354	86.26	1175	86.26	1076	86.26	928	86.26	797	86.26	814
86.28	1444	86.28	1410	86.28	1262	86.28	1063	86.28	959	86.28	858	86.28	770
86.3	1466	86.3	1425	86.3	1328	86.3	1088	86.3	943	86.3	840	86.3	815
86.32	1409	86.32	1424	86.32	1314	86.32	1087	86.32	978	86.32	905	86.32	815
86.34	1569	86.34	1546	86.34	1258	86.34	1091	86.34	941	86.34	833	86.34	816
86.36	1567	86.36	1497	86.36	1338	86.36	1096	86.36	949	86.36	883	86.36	883
86.38	1596	86.38	1541	86.38	1316	86.38	1154	86.38	990	86.38	892	86.38	823
86.4	1638	86.4	1601	86.4	1431	86.4	1167	86.4	949	86.4	880	86.4	821
86.42	1687	86.42	1565	86.42	1364	86.42	1189	86.42	985	86.42	933	86.42	849
86.44	1695	86.44	1674	86.44	1455	86.44	1144	86.44	1040	86.44	880	86.44	803
86.46	1791	86.46	1714	86.46	1536	86.46	1229	86.46	1056	86.46	975	86.46	867
86.48	1824	86.48	1761	86.48	1515	86.48	1228	86.48	1073	86.48	937	86.48	855
86.5	1839	86.5	1840	86.5	1514	86.5	1263	86.5	1046	86.5	894	86.5	851
86.52	1917	86.52	1897	86.52	1546	86.52	1328	86.52	1062	86.52	892	86.52	866
86.54	1979	86.54	1799	86.54	1615	86.54	1326	86.54	1091	86.54	1017	86.54	880
86.56	2073	86.56	2020	86.56	1607	86.56	1294	86.56	1086	86.56	886	86.56	890
86.58	2168	86.58	2083	86.58	1768	86.58	1385	86.58	1075	86.58	901	86.58	815
86.6	2167	86.6	2171	86.6	1874	86.6	1434	86.6	1148	86.6	921	86.6	840
86.62	2282	86.62	2264	86.62	1879	86.62	1451	86.62	1139	86.62	982	86.62	843
86.64	2370	86.64	2309	86.64	1880	86.64	1445	86.64	1166	86.64	963	86.64	858
86.66	2503	86.66	2323	86.66	1967	86.66	1522	86.66	1199	86.66	996	86.66	847
86.68	2667	86.68	2516	86.68	1974	86.68	1566	86.68	1246	86.68	935	86.68	879
86.7	2779	86.7	2486	86.7	2100	86.7	1613	86.7	1294	86.7	986	86.7	864
86.72	2765	86.72	2666	86.72	2181	86.72	1717	86.72	1209	86.72	1010	86.72	880
86.74	2962	86.74	2710	86.74	2268	86.74	1655	86.74	1264	86.74	956	86.74	869
86.76	3126	86.76	2935	86.76	2352	86.76	1727	86.76	1264	86.76	1010	86.76	868
86.78	3156	86.78	3020	86.78	2356	86.78	1726	86.78	1187	86.78	947	86.78	869
86.8	3459	86.8	3107	86.8	2439	86.8	1734	86.8	1314	86.8	1006	86.8	808
86.82	3451	86.82	3284	86.82	2513	86.82	1886	86.82	1295	86.82	1006	86.82	894
86.84	3609	86.84	3364	86.84	2576	86.84	1808	86.84	1243	86.84	1012	86.84	886
86.86	3819	86.86	3497	86.86	2667	86.86	1856	86.86	1280	86.86	987	86.86	875
86.88	3964	86.88	3598	86.88	2665	86.88	1886	86.88	1365	86.88	1014	86.88	918
86.9	4126	86.9	3623	86.9	2789	86.9	1845	86.9	1296	86.9	1009	86.9	930
86.92	4154	86.92	4012	86.92	2797	86.92	1832	86.92	1327	86.92	979	86.92	849
86.94	4262	86.94	3949	86.94	2928	86.94	1993	86.94	1353	86.94	1077	86.94	809
86.96	4432	86.96	3959	86.96	2989	86.96	1969	86.96	1350	86.96	983	86.96	904
86.98	4604	86.98	4031	86.98	2913	86.98	1963	86.98	1350	86.98	1007	86.98	852
87	4541	87	3932	87	2889	87	1928	87	1358	87	1011	87	877
87.02	4448	87.02	4031	87.02	2992	87.02	1913	87.02	1349	87.02	1034	87.02	880
87.04	4576	87.04	4075	87.04	2900	87.04	2054	87.04	1335	87.04	1015	87.04	796
87.06	4545	87.06	4036	87.06	2913	87.06	2027	87.06	1349	87.06	999	87.06	903
87.08	4532	87.08	3935	87.08	2870	87.08	1998	87.08	1362	87.08	990	87.08	850
87.1	4501	87.1	3912	87.1	2912	87.1	1892	87.1	1321	87.1	990	87.1	907
87.12	4288	87.12	3947	87.12	2855	87.12	1884	87.12	1321	87.12	1036	87.12	890
87.14	4197	87.14	3795	87.14	2864	87.14	1908	87.14	1311	87.14	1018	87.14	892
87.16	4130	87.16	3737	87.16	2851	87.16	1890	87.16	1325	87.16	1033	87.16	784
87.18	4011	87.18	3738	87.18	2811	87.18	1884	87.18	1297	87.18	963	87.18	855
87.2	3835	87.2	3450	87.2	2735	87.2	1845	87.2	1336	87.2	1033	87.2	780
87.22	3780	87.22	3440	87.22	2630	87.22	1885	87.22	1235	87.22	1007	87.22	904
87.24	3646	87.24	3293	87.24	2513	87.24	1821	87.24	1266	87.24	1007	87.24	877
87.26	3619	87.26	3310	87.26	2489	87.26	1791	87.26	1229	87.26	947	87.26	829
87.28	3482	87.28	3106	87.28	2448	87.28	1710	87.28	1265	87.28	972	87.28	810
87.3	3400	87.3	3024	87.3	2422	87.3	1697	87.3	1217	87.3	1040	87.3	759
87.32	3158	87.32	2963	87.32	2307	87.32	1662	87.32	1196	87.32	988	87.32	860
87.34	3072	87.34	2801	87.34	2158	87.34	1579	87.34	1202	87.34	912	87.34	883
87.36	2897	87.36	2741	87.36	2139	87.36	1603	87.36	1176	87.36	983	87.36	865
87.38	2825	87.38	2599	87.38	2112	87.38	1478	87.38	1141	87.38	996	87.38	768
87.4	2638	87.4	2547	87.4	2001	87.4	1450	87.4	1148	87.4	954	87.4	819
87.42	2598	87.42	2323	87.42	1919	87.42	1392	87.42	1132	87.42	896	87.42	882
87.44	2548	87.44	2208	87.44	1864	87.44	1442	87.44	1130	87.44	945	87.44	853
87.46	2322	87.46	2116	87.46	1725	87.46	1435	87.46	1092	87.46	942	87.46	836
87.48	2204	87.48	2012	87.48	1679	87.48	1361	87.48	1040	87.48	900	87.48	868
87.5	2183	87.5	1876	87.5	1757	87.5	1349	87.5	1120	87.5	972	87.5	820
87.52	2013	87.52	1923	87.52	1652	87.52	1344	87.52	1095	87.52	903	87.52	825
87.54	1892	87.54	1883	87.54	1593	87.54	1225	87.54	1048	87.54	855	87.54	842
87.56	1932	87.56	1722	87.56	1521	87.56	1258	87.56	1052	87.56	849	87.56	794
87.58	1821	87.58	1679	87.58	1503	87.58	1172	87.58	975	87.58	922	87.58	838
87.6	1765	87.6	1799	87.6	1424	87.6	1161	87.6	1018	87.6	889	87.6	767
87.62	1681	87.62	1642	87.62	1442	87.62	1132	87.62	985	87.62	866	87.62	793
87.64	1629	87.64	1518	87.64	1357	87.64	1144	87.64	965	87.64	864	87.64	819
87.66	1545	87.66	1429	87.66	1311	87.66	1116	87.66	954	87.66	867	87.66	819
87.68	1572	87.68	1445	87.68	1282	87.68	1114	87.68	987	87.68	822	87.68	831
87.7	1451	87.7	1455	87.7	1310	87.7	1045	87.7	975	87.7	844	87.7	812
87.72	1406	87.72	1387	87.72	1256	87.72	1087	87.72	953	87.72	787	87.72	769
87.74	1422	87.74	1342	87.74	1183	87.74	1003	87.74	900	87.74	812	87.74	733
87.76	1403	87.76	1291	87.76	1171	87.76	1012	87.76	918	87.76	867	87.76	809
87.78	1325	87.78	1320	87.78	1173	87.78	972	87.78	933	87.78	825	87.78	853
87.8	1252	87.8	1233	87.8	1187	87.8	996	87.8	924	87.8	849	87.8	708
87.82	1294	87.82	1239	87.82	1239	87.82	1033	87.82	891	87.82	812	87.82	745
87.84	1238	87.84	1243	87.84	1069	87.84	930	87.84	860	87.84	813	87.84	766
87.86	1268	87.86	1224	87.86	1106	87.86	939	87.86	883	87.86	815	87.86	763
87.88	1228	87.88	1154	87.88	1009	87.88	903	87.88	842	87.88	799	87.88	791
87.9	1215	87.9	1164	87.9	1078	87.9	974	87.9	839	87.9	797	87.9	775
87.92	1243	87.92	1184	87.92	991	87.92	901	87.92	860	87.92	785	87.92	743
87.94	1229	87.94	1229	87.94	1037	87.94	963	87.94	822	87.94	750	87.94	806
87.96	1095	87.96	1085	87.96	1016	87.96	892	87.96	791	87.96	859	87.96	751
87.98	1172	87.98	1099	87.98	992	87.98	957	87.98	908	87.98	797	87.98	742
88	1168	88	1097	88	1085	88	891	88	839	88	799	88	761
88.02	1190	88.02	1102	88.02	1018	88.02	898	88.02	820	88.02	799	88.02	694
88.04	1081	88.04	1093	88.04	953	88.04	888	88.04	799	88.04	782	88.04	759
88.06	1050	88.06	1106	88.06	965	88.06	879	88.06	855	88.06	799	88.06	781
88.08	1145	88.08	1114	88.08	964	88.08	879	88.08	781	88.08	732	88.08	739
88.1	1066	88.1	1035	88.1	992	88.1	894	88.1	855	88.1	812	88.1	682
88.12	1059	88.12	1014	88.12	958	88.12	857	88.12	776	88.12	788	88.12	729
88.14	1086	88.14	1069	88.14	938	88.14	852	88.14	814	88.14	707	88.14	744
88.16	988	88.16	1027	88.16	921	88.16	840	88.16	801	88.16	799	88.16	738
88.18	1025	88.18	1024	88.18	939	88.18	846	88.18	810	88.18	792	88.18	769
88.2	983	88.2	940	88.2	950	88.2	895	88.2	820	88.2	769	88.2	765
88.22	1006	88.22	1011	88.22	950	88.22	853	88.22	806	88.22	765	88.22	760
88.24	973	88.24	1027	88.24	932	88.24	888	88.24	793	88.24	803	88.24	721
88.26	1102	88.26	1015	88.26	871	88.26	835	88.26	790	88.26	777	88.26	732
88.28	985	88.28	956	88.28	908	88.28	858	88.28	802	88.28	776	88.28	739
88.3	976	88.3	999	88.3	924	88.3	806	88.3	803	88.3	796	88.3	725
88.32	974	88.32	961	88.32	912	88.32	882	88.32	803	88.32	779	88.32	725
88.34	985	88.34	955	88.34	850	88.34	888	88.34	828	88.34	807	88.34	732
88.36	1013	88.36	968	88.36	936	88.36	854	88.36	754	88.36	750	88.36	740
88.38	993	88.38	925	88.38	917	88.38	816	88.38	791	88.38	808	88.38	774
88.4	991	88.4	965	88.4	848	88.4	813	88.4	859	88.4	753	88.4	698
88.42	955	88.42	953	88.42	871	88.42	784	88.42	794	88.42	739	88.42	746
88.44	956	88.44	913	88.44	871	88.44	793	88.44	809	88.44	743	88.44	744
88.46	993	88.46	947	88.46	873	88.46	858	88.46	770	88.46	753	88.46	745
88.48	951	88.48	916	88.48	852	88.48	809	88.48	724	88.48	750	88.48	747
88.5	954	88.5	898	88.5	875	88.5	832	88.5	782	88.5	729	88.5	705
88.52	916	88.52	945	88.52	896	88.52	804	88.52	722	88.52	745	88.52	736
88.54	940	88.54	918	88.54	928	88.54	817	88.54	824	88.54	750	88.54	699
88.56	969	88.56	868	88.56	869	88.56	803	88.56	798	88.56	739	88.56	751
88.58	902	88.58	894	88.58	882	88.58	820	88.58	802	88.58	721	88.58	743
88.6	949	88.6	910	88.6	879	88.6	800	88.6	766	88.6	794	88.6	713
88.62	903	88.62	953	88.62	895	88.62	790	88.62	777	88.62	768	88.62	728
88.64	897	88.64	837	88.64	866	88.64	760	88.64	765	88.64	746	88.64	720
88.66	936	88.66	889	88.66	904	88.66	744	88.66	797	88.66	755	88.66	728
88.68	954	88.68	900	88.68	868	88.68	795	88.68	798	88.68	781	88.68	731
88.7	873	88.7	883	88.7	869	88.7	797	88.7	770	88.7	811	88.7	681
88.72	911	88.72	868	88.72	792	88.72	758	88.72	769	88.72	737	88.72	743
88.74	941	88.74	907	88.74	847	88.74	795	88.74	771	88.74	746	88.74	743
88.76	885	88.76	851	88.76	853	88.76	819	88.76	756	88.76	723	88.76	750
88.78	858	88.78	947	88.78	842	88.78	823	88.78	747	88.78	769	88.78	731
88.8	932	88.8	819	88.8	914	88.8	797	88.8	742	88.8	774	88.8	707
88.82	856	88.82	890	88.82	865	88.82	834	88.82	762	88.82	717	88.82	706
88.84	842	88.84	830	88.84	803	88.84	796	88.84	750	88.84	745	88.84	727
88.86	881	88.86	858	88.86	827	88.86	793	88.86	748	88.86	774	88.86	763
88.88	888	88.88	863	88.88	780	88.88	820	88.88	764	88.88	749	88.88	730
88.9	862	88.9	913	88.9	855	88.9	810	88.9	752	88.9	761	88.9	737
88.92	857	88.92	864	88.92	831	88.92	795	88.92	738	88.92	750	88.92	708
88.94	901	88.94	908	88.94	845	88.94	824	88.94	764	88.94	752	88.94	756
88.96	865	88.96	857	88.96	780	88.96	791	88.96	748	88.96	691	88.96	746
88.98	842	88.98	805	88.98	768	88.98	803	88.98	745	88.98	797	88.98	756
89	914	89	856	89	849	89	763	89	735	89	765	89	704
89.02	908	89.02	909	89.02	817	89.02	757	89.02	741	89.02	768	89.02	752
89.04	870	89.04	816	89.04	831	89.04	823	89.04	751	89.04	696	89.04	740
89.06	886	89.06	859	89.06	869	89.06	726	89.06	708	89.06	767	89.06	693
89.08	891	89.08	877	89.08	824	89.08	764	89.08	748	89.08	757	89.08	712
89.1	841	89.1	826	89.1	826	89.1	760	89.1	820	89.1	704	89.1	715
89.12	842	89.12	820	89.12	785	89.12	779	89.12	756	89.12	745	89.12	709
89.14	843	89.14	856	89.14	762	89.14	748	89.14	776	89.14	766	89.14	733
89.16	854	89.16	869	89.16	864	89.16	782	89.16	755	89.16	717	89.16	729
89.18	859	89.18	825	89.18	823	89.18	761	89.18	755	89.18	721	89.18	724
89.2	783	89.2	812	89.2	812	89.2	770	89.2	770	89.2	777	89.2	759
89.22	832	89.22	829	89.22	812	89.22	773	89.22	769	89.22	733	89.22	715
89.24	812	89.24	789	89.24	808	89.24	733	89.24	774	89.24	713	89.24	676
89.26	907	89.26	821	89.26	791	89.26	769	89.26	744	89.26	691	89.26	677
89.28	873	89.28	776	89.28	744	89.28	804	89.28	763	89.28	786	89.28	687
89.3	851	89.3	865	89.3	773	89.3	723	89.3	732	89.3	779	89.3	766
89.32	845	89.32	824	89.32	835	89.32	764	89.32	731	89.32	734	89.32	774
89.34	854	89.34	840	89.34	783	89.34	812	89.34	689	89.34	746	89.34	708
89.36	842	89.36	818	89.36	762	89.36	741	89.36	760	89.36	726	89.36	726
89.38	859	89.38	841	89.38	844	89.38	772	89.38	764	89.38	748	89.38	710
89.4	830	89.4	832	89.4	816	89.4	765	89.4	787	89.4	715	89.4	711
89.42	829	89.42	837	89.42	784	89.42	769	89.42	703	89.42	674	89.42	725
89.44	815	89.44	808	89.44	804	89.44	723	89.44	773	89.44	654	89.44	724
89.46	803	89.46	863	89.46	777	89.46	766	89.46	811	89.46	688	89.46	713
89.48	875	89.48	788	89.48	772	89.48	766	89.48	782	89.48	765	89.48	732
89.5	860	89.5	824	89.5	779	89.5	722	89.5	717	89.5	698	89.5	679
89.52	805	89.52	812	89.52	818	89.52	758	89.52	729	89.52	784	89.52	692
89.54	866	89.54	808	89.54	767	89.54	753	89.54	774	89.54	767	89.54	744
89.56	856	89.56	802	89.56	798	89.56	757	89.56	753	89.56	655	89.56	751
89.58	840	89.58	790	89.58	832	89.58	771	89.58	758	89.58	731	89.58	719
89.6	841	89.6	810	89.6	785	89.6	719	89.6	762	89.6	723	89.6	721
89.62	825	89.62	824	89.62	786	89.62	753	89.62	773	89.62	719	89.62	692
89.64	778	89.64	748	89.64	801	89.64	829	89.64	718	89.64	738	89.64	704
89.66	820	89.66	807	89.66	855	89.66	730	89.66	751	89.66	716	89.66	715
89.68	876	89.68	784	89.68	814	89.68	754	89.68	745	89.68	745	89.68	698
89.7	878	89.7	822	89.7	818	89.7	797	89.7	733	89.7	714	89.7	719
89.72	799	89.72	758	89.72	880	89.72	785	89.72	735	89.72	741	89.72	747
89.74	792	89.74	778	89.74	771	89.74	752	89.74	717	89.74	760	89.74	757
89.76	844	89.76	815	89.76	776	89.76	720	89.76	727	89.76	709	89.76	681
89.78	796	89.78	813	89.78	775	89.78	742	89.78	754	89.78	700	89.78	689
89.8	803	89.8	823	89.8	807	89.8	700	89.8	735	89.8	730	89.8	733
89.82	836	89.82	800	89.82	803	89.82	789	89.82	749	89.82	746	89.82	664
89.84	771	89.84	806	89.84	811	89.84	742	89.84	724	89.84	736	89.84	699
89.86	860	89.86	801	89.86	772	89.86	797	89.86	767	89.86	668	89.86	730
89.88	803	89.88	821	89.88	722	89.88	750	89.88	717	89.88	768	89.88	728
89.9	824	89.9	822	89.9	774	89.9	794	89.9	771	89.9	726	89.9	710
89.92	785	89.92	757	89.92	773	89.92	784	89.92	728	89.92	729	89.92	742
89.94	792	89.94	818	89.94	738	89.94	754	89.94	693	89.94	728	89.94	721
89.96	822	89.96	795	89.96	798	89.96	811	89.96	713	89.96	712	89.96	726
89.98	817	89.98	836	89.98	814	89.98	740	89.98	698	89.98	702	89.98	715
90	805	90	811	90	767	90	742	90	754	90	719	90	710
