# Supplementary material for: Tribological Properties of Nitrate Graphite Foils
Source: Nanomaterials (Basel). 2024 Sep 15;14(18):1499. doi: 10.3390/nano14181499 (PMC11434555; doi:10.3390/nano14181499)
Supplement: Supplementary file 1 [file nanomaterials-14-01499-s001.zip › X-ray data/macrostress/1Hz/over500/dens_13/RD/226.TXT]

Sample	1_500_13_TD
Comments	Psi = 0.000
Filename	C:\Windmax\Data\2024_05_17\226.raw
Goniometer	Ultima IV
Attachment	MPA-ML4 (with gamma) for stress
ScanningMode	2Theta/Theta
ScanningType	FT
X-Ray	40kV/30mA	X-Ray	40kV/30mA	X-Ray	40kV/30mA	X-Ray	40kV/30mA	X-Ray	40kV/30mA	X-Ray	40kV/30mA	X-Ray	40kV/30mA
DivSlit	2/3?�|2/3deg.	DivSlit	2/3?�|2/3deg.	DivSlit	2/3?�|2/3deg.	DivSlit	2/3?�|2/3deg.	DivSlit	2/3?�|2/3deg.	DivSlit	2/3?�|2/3deg.	DivSlit	2/3?�|2/3deg.
DivH.L.Slit	10.00mm	DivH.L.Slit	10.00mm	DivH.L.Slit	10.00mm	DivH.L.Slit	10.00mm	DivH.L.Slit	10.00mm	DivH.L.Slit	10.00mm	DivH.L.Slit	10.00mm
SctSlit	Open	SctSlit	Open	SctSlit	Open	SctSlit	Open	SctSlit	Open	SctSlit	Open	SctSlit	Open
RecSlit	0.30mm	RecSlit	0.30mm	RecSlit	0.30mm	RecSlit	0.30mm	RecSlit	0.30mm	RecSlit	0.30mm	RecSlit	0.30mm
Start	84	Start	84	Start	84	Start	84	Start	84	Start	84	Start	84
Stop	90	Stop	90	Stop	90	Stop	90	Stop	90	Stop	90	Stop	90
Step	0.02	Step	0.02	Step	0.02	Step	0.02	Step	0.02	Step	0.02	Step	0.02
84	1223	84	1200	84	1156	84	1176	84	1123	84	1109	84	1056
84.02	1188	84.02	1191	84.02	1157	84.02	1112	84.02	1089	84.02	1063	84.02	1065
84.04	1177	84.04	1219	84.04	1134	84.04	1146	84.04	1106	84.04	1094	84.04	1105
84.06	1231	84.06	1207	84.06	1178	84.06	1168	84.06	1124	84.06	1141	84.06	1067
84.08	1206	84.08	1178	84.08	1179	84.08	1152	84.08	1141	84.08	1094	84.08	1001
84.1	1270	84.1	1162	84.1	1173	84.1	1139	84.1	1121	84.1	1129	84.1	1032
84.12	1170	84.12	1187	84.12	1196	84.12	1102	84.12	1022	84.12	1055	84.12	1047
84.14	1198	84.14	1209	84.14	1178	84.14	1121	84.14	1079	84.14	1037	84.14	1019
84.16	1183	84.16	1249	84.16	1218	84.16	1099	84.16	1092	84.16	1093	84.16	1009
84.18	1208	84.18	1177	84.18	1165	84.18	1166	84.18	1104	84.18	1082	84.18	1053
84.2	1211	84.2	1209	84.2	1152	84.2	1113	84.2	1113	84.2	1092	84.2	1005
84.22	1240	84.22	1182	84.22	1120	84.22	1079	84.22	1103	84.22	1118	84.22	1059
84.24	1243	84.24	1221	84.24	1219	84.24	1189	84.24	1135	84.24	1107	84.24	948
84.26	1198	84.26	1147	84.26	1186	84.26	1195	84.26	1064	84.26	1039	84.26	1054
84.28	1202	84.28	1157	84.28	1245	84.28	1151	84.28	1122	84.28	1083	84.28	1042
84.3	1215	84.3	1184	84.3	1153	84.3	1121	84.3	1100	84.3	1044	84.3	1036
84.32	1162	84.32	1206	84.32	1202	84.32	1147	84.32	1027	84.32	1144	84.32	1013
84.34	1192	84.34	1206	84.34	1208	84.34	1110	84.34	1041	84.34	1105	84.34	1032
84.36	1234	84.36	1236	84.36	1255	84.36	1200	84.36	1160	84.36	1044	84.36	1026
84.38	1233	84.38	1224	84.38	1137	84.38	1070	84.38	1137	84.38	1088	84.38	1134
84.4	1162	84.4	1179	84.4	1177	84.4	1091	84.4	1123	84.4	1098	84.4	1028
84.42	1266	84.42	1224	84.42	1219	84.42	1170	84.42	1080	84.42	1079	84.42	1016
84.44	1230	84.44	1205	84.44	1164	84.44	1174	84.44	1125	84.44	1063	84.44	1039
84.46	1200	84.46	1264	84.46	1185	84.46	1129	84.46	1099	84.46	1060	84.46	1093
84.48	1220	84.48	1226	84.48	1166	84.48	1174	84.48	1103	84.48	1037	84.48	1051
84.5	1236	84.5	1219	84.5	1251	84.5	1180	84.5	1128	84.5	1024	84.5	1049
84.52	1250	84.52	1195	84.52	1220	84.52	1075	84.52	1136	84.52	1115	84.52	1021
84.54	1217	84.54	1215	84.54	1219	84.54	1216	84.54	1121	84.54	1038	84.54	1031
84.56	1152	84.56	1195	84.56	1135	84.56	1113	84.56	1025	84.56	1102	84.56	1073
84.58	1235	84.58	1227	84.58	1259	84.58	1129	84.58	1144	84.58	1130	84.58	1092
84.6	1220	84.6	1217	84.6	1231	84.6	1154	84.6	1110	84.6	1022	84.6	1030
84.62	1236	84.62	1245	84.62	1131	84.62	1090	84.62	1115	84.62	1142	84.62	1074
84.64	1202	84.64	1189	84.64	1219	84.64	1152	84.64	1100	84.64	1058	84.64	978
84.66	1248	84.66	1259	84.66	1249	84.66	1174	84.66	1111	84.66	1086	84.66	1012
84.68	1205	84.68	1236	84.68	1168	84.68	1140	84.68	1116	84.68	1062	84.68	1033
84.7	1196	84.7	1269	84.7	1142	84.7	1116	84.7	1062	84.7	1068	84.7	1080
84.72	1246	84.72	1226	84.72	1154	84.72	1125	84.72	1070	84.72	1045	84.72	1035
84.74	1199	84.74	1202	84.74	1223	84.74	1102	84.74	1089	84.74	1069	84.74	1043
84.76	1245	84.76	1229	84.76	1175	84.76	1181	84.76	1115	84.76	1107	84.76	1012
84.78	1225	84.78	1194	84.78	1200	84.78	1201	84.78	1126	84.78	1074	84.78	1031
84.8	1256	84.8	1239	84.8	1182	84.8	1143	84.8	1125	84.8	1095	84.8	981
84.82	1167	84.82	1299	84.82	1198	84.82	1177	84.82	1109	84.82	1076	84.82	1063
84.84	1261	84.84	1246	84.84	1258	84.84	1144	84.84	1137	84.84	1074	84.84	1076
84.86	1301	84.86	1200	84.86	1159	84.86	1179	84.86	1070	84.86	1070	84.86	1034
84.88	1289	84.88	1213	84.88	1243	84.88	1171	84.88	1049	84.88	1068	84.88	1001
84.9	1282	84.9	1240	84.9	1259	84.9	1140	84.9	1151	84.9	1126	84.9	1019
84.92	1244	84.92	1289	84.92	1148	84.92	1117	84.92	1064	84.92	1040	84.92	1039
84.94	1257	84.94	1281	84.94	1153	84.94	1126	84.94	1103	84.94	1093	84.94	1012
84.96	1178	84.96	1200	84.96	1135	84.96	1236	84.96	1097	84.96	1115	84.96	999
84.98	1240	84.98	1255	84.98	1165	84.98	1128	84.98	1090	84.98	1137	84.98	1066
85	1340	85	1249	85	1214	85	1134	85	1132	85	1090	85	1020
85.02	1306	85.02	1235	85.02	1212	85.02	1152	85.02	1104	85.02	1005	85.02	1051
85.04	1355	85.04	1267	85.04	1251	85.04	1161	85.04	1103	85.04	1098	85.04	1045
85.06	1296	85.06	1280	85.06	1312	85.06	1158	85.06	1091	85.06	1108	85.06	1038
85.08	1380	85.08	1345	85.08	1186	85.08	1161	85.08	1131	85.08	1086	85.08	998
85.1	1295	85.1	1267	85.1	1294	85.1	1224	85.1	1151	85.1	1082	85.1	996
85.12	1331	85.12	1257	85.12	1233	85.12	1141	85.12	1195	85.12	1094	85.12	1007
85.14	1256	85.14	1238	85.14	1217	85.14	1220	85.14	1066	85.14	1078	85.14	1033
85.16	1331	85.16	1279	85.16	1210	85.16	1200	85.16	1107	85.16	1080	85.16	1007
85.18	1307	85.18	1288	85.18	1254	85.18	1108	85.18	1088	85.18	1073	85.18	1016
85.2	1380	85.2	1300	85.2	1272	85.2	1137	85.2	1111	85.2	1097	85.2	1045
85.22	1365	85.22	1214	85.22	1238	85.22	1110	85.22	1158	85.22	1041	85.22	1038
85.24	1281	85.24	1382	85.24	1268	85.24	1252	85.24	1135	85.24	1083	85.24	958
85.26	1328	85.26	1376	85.26	1168	85.26	1166	85.26	1093	85.26	1067	85.26	973
85.28	1411	85.28	1348	85.28	1247	85.28	1187	85.28	1098	85.28	1088	85.28	1011
85.3	1306	85.3	1329	85.3	1263	85.3	1209	85.3	1124	85.3	1061	85.3	992
85.32	1304	85.32	1366	85.32	1255	85.32	1206	85.32	1133	85.32	1098	85.32	1107
85.34	1372	85.34	1280	85.34	1247	85.34	1216	85.34	1133	85.34	1085	85.34	968
85.36	1389	85.36	1316	85.36	1262	85.36	1219	85.36	1177	85.36	1150	85.36	1067
85.38	1359	85.38	1297	85.38	1309	85.38	1198	85.38	1199	85.38	1015	85.38	1072
85.4	1396	85.4	1382	85.4	1212	85.4	1156	85.4	1106	85.4	1059	85.4	1030
85.42	1383	85.42	1335	85.42	1224	85.42	1226	85.42	1191	85.42	1087	85.42	1073
85.44	1386	85.44	1352	85.44	1305	85.44	1196	85.44	1117	85.44	1107	85.44	1002
85.46	1305	85.46	1413	85.46	1309	85.46	1192	85.46	1180	85.46	1105	85.46	1031
85.48	1372	85.48	1355	85.48	1250	85.48	1188	85.48	1094	85.48	1120	85.48	1036
85.5	1354	85.5	1364	85.5	1318	85.5	1245	85.5	1141	85.5	1048	85.5	1014
85.52	1403	85.52	1388	85.52	1267	85.52	1206	85.52	1146	85.52	1044	85.52	1027
85.54	1433	85.54	1412	85.54	1309	85.54	1212	85.54	1189	85.54	1116	85.54	1027
85.56	1372	85.56	1457	85.56	1250	85.56	1273	85.56	1127	85.56	1083	85.56	1027
85.58	1432	85.58	1404	85.58	1347	85.58	1182	85.58	1198	85.58	1187	85.58	990
85.6	1496	85.6	1403	85.6	1335	85.6	1234	85.6	1217	85.6	1119	85.6	1031
85.62	1484	85.62	1414	85.62	1311	85.62	1235	85.62	1141	85.62	1086	85.62	1057
85.64	1351	85.64	1500	85.64	1278	85.64	1175	85.64	1151	85.64	1181	85.64	1080
85.66	1539	85.66	1521	85.66	1393	85.66	1262	85.66	1130	85.66	1064	85.66	1041
85.68	1452	85.68	1433	85.68	1377	85.68	1251	85.68	1116	85.68	1104	85.68	1080
85.7	1553	85.7	1461	85.7	1366	85.7	1318	85.7	1214	85.7	1122	85.7	1065
85.72	1509	85.72	1481	85.72	1320	85.72	1266	85.72	1256	85.72	1076	85.72	1007
85.74	1502	85.74	1482	85.74	1355	85.74	1324	85.74	1125	85.74	1106	85.74	1050
85.76	1489	85.76	1493	85.76	1334	85.76	1267	85.76	1180	85.76	1167	85.76	1078
85.78	1558	85.78	1551	85.78	1457	85.78	1317	85.78	1173	85.78	1100	85.78	1042
85.8	1502	85.8	1547	85.8	1496	85.8	1268	85.8	1205	85.8	1130	85.8	1110
85.82	1613	85.82	1530	85.82	1358	85.82	1342	85.82	1176	85.82	1116	85.82	1064
85.84	1633	85.84	1442	85.84	1432	85.84	1237	85.84	1155	85.84	1085	85.84	1030
85.86	1602	85.86	1566	85.86	1457	85.86	1280	85.86	1236	85.86	1072	85.86	1055
85.88	1628	85.88	1543	85.88	1439	85.88	1354	85.88	1240	85.88	1078	85.88	1045
85.9	1618	85.9	1649	85.9	1441	85.9	1400	85.9	1151	85.9	1070	85.9	1067
85.92	1585	85.92	1584	85.92	1492	85.92	1365	85.92	1222	85.92	1156	85.92	1003
85.94	1690	85.94	1618	85.94	1506	85.94	1355	85.94	1174	85.94	1103	85.94	1012
85.96	1616	85.96	1657	85.96	1509	85.96	1371	85.96	1265	85.96	1091	85.96	1100
85.98	1757	85.98	1708	85.98	1509	85.98	1361	85.98	1290	85.98	1080	85.98	1048
86	1745	86	1677	86	1568	86	1370	86	1225	86	1188	86	1067
86.02	1680	86.02	1702	86.02	1577	86.02	1354	86.02	1248	86.02	1112	86.02	1095
86.04	1763	86.04	1775	86.04	1530	86.04	1429	86.04	1199	86.04	1152	86.04	1067
86.06	1819	86.06	1715	86.06	1558	86.06	1415	86.06	1244	86.06	1091	86.06	1032
86.08	1809	86.08	1756	86.08	1662	86.08	1388	86.08	1274	86.08	1154	86.08	1020
86.1	1840	86.1	1809	86.1	1596	86.1	1393	86.1	1334	86.1	1157	86.1	1051
86.12	1838	86.12	1832	86.12	1641	86.12	1504	86.12	1261	86.12	1175	86.12	1030
86.14	1949	86.14	1907	86.14	1693	86.14	1444	86.14	1299	86.14	1116	86.14	1043
86.16	1909	86.16	1828	86.16	1680	86.16	1547	86.16	1327	86.16	1187	86.16	1083
86.18	1979	86.18	1962	86.18	1729	86.18	1514	86.18	1269	86.18	1156	86.18	1096
86.2	2012	86.2	1966	86.2	1736	86.2	1501	86.2	1355	86.2	1225	86.2	1015
86.22	2031	86.22	2064	86.22	1886	86.22	1522	86.22	1304	86.22	1193	86.22	1059
86.24	2132	86.24	2062	86.24	1805	86.24	1589	86.24	1308	86.24	1192	86.24	1095
86.26	2118	86.26	2029	86.26	1757	86.26	1562	86.26	1367	86.26	1152	86.26	1065
86.28	2154	86.28	2118	86.28	1933	86.28	1590	86.28	1388	86.28	1185	86.28	1001
86.3	2255	86.3	2163	86.3	1928	86.3	1649	86.3	1361	86.3	1134	86.3	1129
86.32	2358	86.32	2214	86.32	1968	86.32	1693	86.32	1445	86.32	1254	86.32	1128
86.34	2423	86.34	2300	86.34	2017	86.34	1683	86.34	1367	86.34	1155	86.34	1109
86.36	2382	86.36	2227	86.36	2008	86.36	1728	86.36	1448	86.36	1208	86.36	1075
86.38	2479	86.38	2490	86.38	2058	86.38	1772	86.38	1467	86.38	1170	86.38	1135
86.4	2592	86.4	2430	86.4	2201	86.4	1791	86.4	1415	86.4	1245	86.4	1029
86.42	2643	86.42	2491	86.42	2262	86.42	1834	86.42	1439	86.42	1203	86.42	1109
86.44	2726	86.44	2630	86.44	2254	86.44	1832	86.44	1401	86.44	1250	86.44	1086
86.46	2731	86.46	2683	86.46	2299	86.46	1892	86.46	1444	86.46	1186	86.46	1061
86.48	2794	86.48	2716	86.48	2461	86.48	1847	86.48	1520	86.48	1209	86.48	1094
86.5	2983	86.5	2960	86.5	2433	86.5	1979	86.5	1520	86.5	1239	86.5	1081
86.52	3072	86.52	2932	86.52	2549	86.52	1939	86.52	1525	86.52	1228	86.52	1110
86.54	3306	86.54	3053	86.54	2512	86.54	2003	86.54	1525	86.54	1208	86.54	1041
86.56	3300	86.56	3086	86.56	2670	86.56	2008	86.56	1568	86.56	1290	86.56	1061
86.58	3412	86.58	3367	86.58	2704	86.58	2080	86.58	1499	86.58	1229	86.58	1127
86.6	3614	86.6	3437	86.6	2734	86.6	2099	86.6	1525	86.6	1239	86.6	1091
86.62	3736	86.62	3561	86.62	2914	86.62	2144	86.62	1589	86.62	1283	86.62	1130
86.64	3772	86.64	3679	86.64	3054	86.64	2227	86.64	1610	86.64	1244	86.64	1149
86.66	4122	86.66	3772	86.66	3195	86.66	2219	86.66	1593	86.66	1295	86.66	1029
86.68	4304	86.68	3944	86.68	3136	86.68	2281	86.68	1617	86.68	1267	86.68	1129
86.7	4512	86.7	4141	86.7	3184	86.7	2254	86.7	1626	86.7	1377	86.7	1075
86.72	4549	86.72	4282	86.72	3293	86.72	2328	86.72	1647	86.72	1244	86.72	1156
86.74	4838	86.74	4513	86.74	3350	86.74	2328	86.74	1604	86.74	1254	86.74	1095
86.76	4937	86.76	4426	86.76	3360	86.76	2398	86.76	1686	86.76	1250	86.76	1077
86.78	5226	86.78	4836	86.78	3520	86.78	2413	86.78	1638	86.78	1263	86.78	1036
86.8	5373	86.8	4777	86.8	3725	86.8	2415	86.8	1696	86.8	1253	86.8	1099
86.82	5742	86.82	5041	86.82	3744	86.82	2425	86.82	1657	86.82	1289	86.82	1003
86.84	5811	86.84	5065	86.84	3767	86.84	2460	86.84	1659	86.84	1217	86.84	1150
86.86	5814	86.86	5302	86.86	3795	86.86	2535	86.86	1663	86.86	1268	86.86	1156
86.88	6021	86.88	5396	86.88	3841	86.88	2467	86.88	1662	86.88	1261	86.88	1137
86.9	6306	86.9	5373	86.9	3844	86.9	2447	86.9	1669	86.9	1258	86.9	1024
86.92	6139	86.92	5457	86.92	3898	86.92	2393	86.92	1703	86.92	1269	86.92	1092
86.94	6431	86.94	5514	86.94	3937	86.94	2529	86.94	1730	86.94	1315	86.94	1093
86.96	6420	86.96	5408	86.96	3915	86.96	2507	86.96	1715	86.96	1271	86.96	1086
86.98	6332	86.98	5344	86.98	3906	86.98	2435	86.98	1614	86.98	1306	86.98	1159
87	6306	87	5542	87	3885	87	2468	87	1706	87	1332	87	1091
87.02	6196	87.02	5335	87.02	3840	87.02	2535	87.02	1746	87.02	1299	87.02	1129
87.04	6048	87.04	5334	87.04	3863	87.04	2600	87.04	1636	87.04	1262	87.04	1064
87.06	6113	87.06	5292	87.06	3834	87.06	2497	87.06	1704	87.06	1310	87.06	1045
87.08	5852	87.08	5152	87.08	3703	87.08	2393	87.08	1687	87.08	1239	87.08	1104
87.1	5689	87.1	5151	87.1	3586	87.1	2476	87.1	1749	87.1	1279	87.1	1137
87.12	5663	87.12	5072	87.12	3721	87.12	2485	87.12	1662	87.12	1269	87.12	1042
87.14	5566	87.14	4950	87.14	3686	87.14	2481	87.14	1732	87.14	1278	87.14	1111
87.16	5240	87.16	4789	87.16	3588	87.16	2463	87.16	1720	87.16	1276	87.16	1083
87.18	5193	87.18	4603	87.18	3480	87.18	2380	87.18	1675	87.18	1302	87.18	1056
87.2	4970	87.2	4477	87.2	3476	87.2	2415	87.2	1661	87.2	1236	87.2	1103
87.22	4952	87.22	4323	87.22	3416	87.22	2297	87.22	1678	87.22	1174	87.22	1078
87.24	4757	87.24	4152	87.24	3297	87.24	2306	87.24	1582	87.24	1377	87.24	1095
87.26	4640	87.26	3997	87.26	3277	87.26	2243	87.26	1620	87.26	1314	87.26	1118
87.28	4335	87.28	3830	87.28	3069	87.28	2240	87.28	1627	87.28	1344	87.28	1030
87.3	4216	87.3	3837	87.3	3025	87.3	2219	87.3	1589	87.3	1193	87.3	1039
87.32	3907	87.32	3673	87.32	2952	87.32	2114	87.32	1594	87.32	1260	87.32	1087
87.34	3794	87.34	3525	87.34	2916	87.34	2168	87.34	1579	87.34	1273	87.34	1034
87.36	3680	87.36	3317	87.36	2819	87.36	2140	87.36	1603	87.36	1175	87.36	1075
87.38	3520	87.38	3184	87.38	2702	87.38	2088	87.38	1482	87.38	1278	87.38	1124
87.4	3344	87.4	3070	87.4	2648	87.4	2027	87.4	1606	87.4	1184	87.4	1008
87.42	3324	87.42	3001	87.42	2596	87.42	2030	87.42	1573	87.42	1268	87.42	1082
87.44	3085	87.44	2884	87.44	2465	87.44	1940	87.44	1460	87.44	1237	87.44	1086
87.46	2866	87.46	2701	87.46	2542	87.46	1981	87.46	1500	87.46	1239	87.46	985
87.48	2850	87.48	2708	87.48	2390	87.48	1896	87.48	1557	87.48	1199	87.48	1105
87.5	2649	87.5	2546	87.5	2267	87.5	1843	87.5	1445	87.5	1276	87.5	1069
87.52	2494	87.52	2490	87.52	2123	87.52	1875	87.52	1459	87.52	1174	87.52	1096
87.54	2548	87.54	2442	87.54	2133	87.54	1718	87.54	1424	87.54	1260	87.54	1106
87.56	2392	87.56	2218	87.56	2071	87.56	1784	87.56	1437	87.56	1227	87.56	1138
87.58	2254	87.58	2248	87.58	2001	87.58	1706	87.58	1430	87.58	1210	87.58	1042
87.6	2095	87.6	2220	87.6	1945	87.6	1725	87.6	1439	87.6	1167	87.6	1028
87.62	2197	87.62	2165	87.62	1893	87.62	1730	87.62	1393	87.62	1233	87.62	1086
87.64	2117	87.64	2030	87.64	1845	87.64	1601	87.64	1374	87.64	1193	87.64	1053
87.66	2086	87.66	1963	87.66	1854	87.66	1592	87.66	1416	87.66	1143	87.66	1034
87.68	1931	87.68	1960	87.68	1741	87.68	1619	87.68	1323	87.68	1207	87.68	1048
87.7	2018	87.7	1914	87.7	1770	87.7	1527	87.7	1354	87.7	1157	87.7	1053
87.72	2072	87.72	1897	87.72	1660	87.72	1580	87.72	1418	87.72	1110	87.72	1034
87.74	1821	87.74	1867	87.74	1638	87.74	1525	87.74	1330	87.74	1104	87.74	1025
87.76	1844	87.76	1716	87.76	1649	87.76	1389	87.76	1202	87.76	1116	87.76	1035
87.78	1905	87.78	1773	87.78	1614	87.78	1547	87.78	1219	87.78	1124	87.78	995
87.8	1823	87.8	1725	87.8	1610	87.8	1490	87.8	1237	87.8	1180	87.8	1019
87.82	1827	87.82	1693	87.82	1525	87.82	1403	87.82	1348	87.82	1105	87.82	1001
87.84	1781	87.84	1793	87.84	1494	87.84	1353	87.84	1276	87.84	1141	87.84	986
87.86	1745	87.86	1708	87.86	1466	87.86	1393	87.86	1241	87.86	1129	87.86	969
87.88	1680	87.88	1603	87.88	1545	87.88	1348	87.88	1293	87.88	1153	87.88	1028
87.9	1698	87.9	1667	87.9	1512	87.9	1341	87.9	1249	87.9	1116	87.9	1060
87.92	1634	87.92	1566	87.92	1494	87.92	1265	87.92	1244	87.92	1076	87.92	1032
87.94	1622	87.94	1570	87.94	1434	87.94	1334	87.94	1172	87.94	1077	87.94	1007
87.96	1629	87.96	1499	87.96	1417	87.96	1351	87.96	1213	87.96	1081	87.96	1040
87.98	1548	87.98	1543	87.98	1426	87.98	1251	87.98	1143	87.98	1021	87.98	1056
88	1593	88	1538	88	1393	88	1220	88	1124	88	1077	88	962
88.02	1552	88.02	1503	88.02	1349	88.02	1262	88.02	1136	88.02	1065	88.02	1009
88.04	1506	88.04	1553	88.04	1319	88.04	1280	88.04	1154	88.04	1081	88.04	1009
88.06	1469	88.06	1444	88.06	1316	88.06	1273	88.06	1125	88.06	1094	88.06	1008
88.08	1579	88.08	1446	88.08	1352	88.08	1227	88.08	1180	88.08	1049	88.08	968
88.1	1515	88.1	1411	88.1	1363	88.1	1194	88.1	1125	88.1	1075	88.1	988
88.12	1477	88.12	1382	88.12	1347	88.12	1270	88.12	1175	88.12	1034	88.12	994
88.14	1494	88.14	1435	88.14	1306	88.14	1191	88.14	1131	88.14	1041	88.14	980
88.16	1433	88.16	1427	88.16	1299	88.16	1236	88.16	1163	88.16	1046	88.16	994
88.18	1461	88.18	1263	88.18	1321	88.18	1148	88.18	1120	88.18	1035	88.18	946
88.2	1463	88.2	1340	88.2	1314	88.2	1191	88.2	1095	88.2	985	88.2	956
88.22	1429	88.22	1399	88.22	1261	88.22	1223	88.22	1106	88.22	1087	88.22	982
88.24	1388	88.24	1339	88.24	1305	88.24	1201	88.24	1127	88.24	1087	88.24	991
88.26	1453	88.26	1350	88.26	1222	88.26	1164	88.26	1094	88.26	1026	88.26	924
88.28	1364	88.28	1393	88.28	1276	88.28	1150	88.28	1139	88.28	1023	88.28	1071
88.3	1336	88.3	1325	88.3	1277	88.3	1191	88.3	1147	88.3	1017	88.3	974
88.32	1348	88.32	1357	88.32	1190	88.32	1205	88.32	1031	88.32	1024	88.32	964
88.34	1335	88.34	1352	88.34	1241	88.34	1214	88.34	1067	88.34	1018	88.34	954
88.36	1360	88.36	1365	88.36	1265	88.36	1185	88.36	1133	88.36	995	88.36	977
88.38	1327	88.38	1270	88.38	1306	88.38	1191	88.38	1039	88.38	1074	88.38	937
88.4	1364	88.4	1343	88.4	1257	88.4	1129	88.4	1081	88.4	963	88.4	1017
88.42	1366	88.42	1316	88.42	1216	88.42	1187	88.42	1060	88.42	995	88.42	989
88.44	1348	88.44	1272	88.44	1248	88.44	1198	88.44	1009	88.44	1003	88.44	997
88.46	1321	88.46	1304	88.46	1260	88.46	1156	88.46	1070	88.46	1032	88.46	935
88.48	1356	88.48	1299	88.48	1222	88.48	1157	88.48	1060	88.48	991	88.48	1004
88.5	1319	88.5	1269	88.5	1209	88.5	1143	88.5	1058	88.5	1017	88.5	970
88.52	1316	88.52	1285	88.52	1193	88.52	1164	88.52	1103	88.52	1031	88.52	933
88.54	1338	88.54	1291	88.54	1163	88.54	1133	88.54	1096	88.54	1025	88.54	959
88.56	1295	88.56	1259	88.56	1219	88.56	1065	88.56	1079	88.56	1007	88.56	962
88.58	1318	88.58	1253	88.58	1221	88.58	1096	88.58	1098	88.58	1012	88.58	1005
88.6	1244	88.6	1280	88.6	1146	88.6	1217	88.6	1122	88.6	1006	88.6	967
88.62	1251	88.62	1301	88.62	1262	88.62	1164	88.62	1115	88.62	973	88.62	996
88.64	1275	88.64	1311	88.64	1160	88.64	1149	88.64	1147	88.64	1028	88.64	958
88.66	1311	88.66	1217	88.66	1205	88.66	1060	88.66	1030	88.66	931	88.66	962
88.68	1269	88.68	1303	88.68	1236	88.68	1048	88.68	1028	88.68	1027	88.68	1006
88.7	1273	88.7	1194	88.7	1166	88.7	1145	88.7	1065	88.7	1023	88.7	942
88.72	1256	88.72	1322	88.72	1142	88.72	1137	88.72	1105	88.72	996	88.72	915
88.74	1168	88.74	1234	88.74	1159	88.74	1143	88.74	1086	88.74	1013	88.74	949
88.76	1198	88.76	1212	88.76	1104	88.76	1145	88.76	1066	88.76	1060	88.76	940
88.78	1212	88.78	1268	88.78	1153	88.78	1100	88.78	1095	88.78	962	88.78	943
88.8	1265	88.8	1185	88.8	1172	88.8	1094	88.8	1026	88.8	1042	88.8	993
88.82	1317	88.82	1216	88.82	1206	88.82	1094	88.82	1082	88.82	1041	88.82	979
88.84	1225	88.84	1233	88.84	1218	88.84	1051	88.84	1108	88.84	975	88.84	948
88.86	1195	88.86	1281	88.86	1203	88.86	1110	88.86	1031	88.86	977	88.86	948
88.88	1260	88.88	1222	88.88	1177	88.88	1125	88.88	1070	88.88	973	88.88	955
88.9	1245	88.9	1239	88.9	1171	88.9	1095	88.9	1048	88.9	1040	88.9	974
88.92	1252	88.92	1189	88.92	1126	88.92	1135	88.92	1037	88.92	1029	88.92	977
88.94	1303	88.94	1211	88.94	1145	88.94	1161	88.94	1057	88.94	1013	88.94	970
88.96	1210	88.96	1203	88.96	1147	88.96	1097	88.96	1089	88.96	976	88.96	965
88.98	1242	88.98	1239	88.98	1155	88.98	1088	88.98	1044	88.98	964	88.98	996
89	1152	89	1280	89	1140	89	1055	89	1028	89	1034	89	967
89.02	1265	89.02	1216	89.02	1161	89.02	1097	89.02	1066	89.02	1008	89.02	969
89.04	1212	89.04	1208	89.04	1112	89.04	1128	89.04	1037	89.04	967	89.04	959
89.06	1216	89.06	1233	89.06	1152	89.06	1076	89.06	1098	89.06	943	89.06	970
89.08	1191	89.08	1183	89.08	1149	89.08	1067	89.08	1003	89.08	1006	89.08	923
89.1	1264	89.1	1148	89.1	1101	89.1	1075	89.1	1029	89.1	924	89.1	925
89.12	1211	89.12	1162	89.12	1076	89.12	1040	89.12	963	89.12	975	89.12	985
89.14	1202	89.14	1206	89.14	1076	89.14	1058	89.14	961	89.14	992	89.14	942
89.16	1213	89.16	1165	89.16	1049	89.16	1091	89.16	1014	89.16	956	89.16	952
89.18	1217	89.18	1245	89.18	1098	89.18	1070	89.18	1073	89.18	1004	89.18	937
89.2	1291	89.2	1158	89.2	1115	89.2	1128	89.2	964	89.2	960	89.2	945
89.22	1205	89.22	1134	89.22	1140	89.22	1057	89.22	1008	89.22	991	89.22	939
89.24	1165	89.24	1185	89.24	1160	89.24	1064	89.24	1007	89.24	1009	89.24	947
89.26	1191	89.26	1173	89.26	1108	89.26	1082	89.26	991	89.26	974	89.26	933
89.28	1201	89.28	1162	89.28	1114	89.28	1061	89.28	1073	89.28	1072	89.28	903
89.3	1241	89.3	1233	89.3	1156	89.3	1011	89.3	1042	89.3	972	89.3	920
89.32	1152	89.32	1178	89.32	1133	89.32	1004	89.32	983	89.32	972	89.32	857
89.34	1134	89.34	1174	89.34	1085	89.34	1106	89.34	960	89.34	988	89.34	914
89.36	1205	89.36	1206	89.36	1146	89.36	1062	89.36	1067	89.36	1058	89.36	923
89.38	1156	89.38	1177	89.38	1107	89.38	1050	89.38	984	89.38	1009	89.38	888
89.4	1155	89.4	1166	89.4	1111	89.4	1036	89.4	983	89.4	959	89.4	926
89.42	1104	89.42	1200	89.42	1090	89.42	1037	89.42	1020	89.42	993	89.42	943
89.44	1134	89.44	1154	89.44	1054	89.44	1065	89.44	1031	89.44	945	89.44	999
89.46	1187	89.46	1105	89.46	1121	89.46	1050	89.46	1036	89.46	981	89.46	949
89.48	1149	89.48	1177	89.48	1128	89.48	1090	89.48	956	89.48	1059	89.48	858
89.5	1137	89.5	1160	89.5	1108	89.5	1055	89.5	1002	89.5	1039	89.5	922
89.52	1153	89.52	1133	89.52	1057	89.52	1045	89.52	979	89.52	974	89.52	925
89.54	1165	89.54	1144	89.54	1070	89.54	1005	89.54	1056	89.54	948	89.54	900
89.56	1200	89.56	1158	89.56	1060	89.56	1033	89.56	993	89.56	982	89.56	968
89.58	1211	89.58	1148	89.58	1109	89.58	1075	89.58	1003	89.58	973	89.58	958
89.6	1178	89.6	1163	89.6	1084	89.6	1072	89.6	1002	89.6	951	89.6	932
89.62	1153	89.62	1120	89.62	1110	89.62	1027	89.62	1002	89.62	979	89.62	950
89.64	1093	89.64	1163	89.64	1119	89.64	1075	89.64	1048	89.64	1014	89.64	915
89.66	1199	89.66	1152	89.66	1135	89.66	1018	89.66	992	89.66	1054	89.66	983
89.68	1120	89.68	1204	89.68	1093	89.68	1084	89.68	947	89.68	984	89.68	966
89.7	1082	89.7	1107	89.7	1160	89.7	1064	89.7	991	89.7	1015	89.7	936
89.72	1104	89.72	1127	89.72	1123	89.72	1053	89.72	1053	89.72	994	89.72	932
89.74	1191	89.74	1123	89.74	1050	89.74	1055	89.74	1057	89.74	1044	89.74	915
89.76	1150	89.76	1087	89.76	1092	89.76	1059	89.76	1006	89.76	964	89.76	928
89.78	1154	89.78	1131	89.78	1109	89.78	1018	89.78	1048	89.78	1006	89.78	938
89.8	1137	89.8	1127	89.8	1065	89.8	1027	89.8	938	89.8	945	89.8	967
89.82	1107	89.82	1147	89.82	1039	89.82	1073	89.82	1017	89.82	937	89.82	888
89.84	1147	89.84	1118	89.84	1053	89.84	1012	89.84	1016	89.84	984	89.84	896
89.86	1161	89.86	1105	89.86	1112	89.86	1047	89.86	985	89.86	1041	89.86	898
89.88	1146	89.88	1145	89.88	1116	89.88	1055	89.88	1010	89.88	953	89.88	992
89.9	1160	89.9	1081	89.9	1060	89.9	1076	89.9	983	89.9	1048	89.9	952
89.92	1100	89.92	1131	89.92	1075	89.92	1038	89.92	1015	89.92	923	89.92	912
89.94	1155	89.94	1119	89.94	1041	89.94	1111	89.94	1051	89.94	955	89.94	967
89.96	1145	89.96	1129	89.96	1123	89.96	1009	89.96	1010	89.96	1057	89.96	1022
89.98	1097	89.98	1089	89.98	1072	89.98	1068	89.98	1003	89.98	941	89.98	951
90	1118	90	1139	90	1177	90	1026	90	1000	90	1007	90	877
