# Supplementary material for: Tribological Properties of Nitrate Graphite Foils
Source: Nanomaterials (Basel). 2024 Sep 15;14(18):1499. doi: 10.3390/nano14181499 (PMC11434555; doi:10.3390/nano14181499)
Supplement: Supplementary file 1 [file nanomaterials-14-01499-s001.zip › X-ray data/macrostress/1Hz/over500/dens_13/TD/228.TXT]

Sample	1_500_13_RD
Comments	Psi = 0.000
Filename	C:\Windmax\Data\2024_05_17\228.raw
Goniometer	Ultima IV
Attachment	MPA-ML4 (with gamma) for stress
ScanningMode	2Theta/Theta
ScanningType	FT
X-Ray	40kV/30mA	X-Ray	40kV/30mA	X-Ray	40kV/30mA	X-Ray	40kV/30mA	X-Ray	40kV/30mA	X-Ray	40kV/30mA	X-Ray	40kV/30mA
DivSlit	2/3?�|2/3deg.	DivSlit	2/3?�|2/3deg.	DivSlit	2/3?�|2/3deg.	DivSlit	2/3?�|2/3deg.	DivSlit	2/3?�|2/3deg.	DivSlit	2/3?�|2/3deg.	DivSlit	2/3?�|2/3deg.
DivH.L.Slit	10.00mm	DivH.L.Slit	10.00mm	DivH.L.Slit	10.00mm	DivH.L.Slit	10.00mm	DivH.L.Slit	10.00mm	DivH.L.Slit	10.00mm	DivH.L.Slit	10.00mm
SctSlit	Open	SctSlit	Open	SctSlit	Open	SctSlit	Open	SctSlit	Open	SctSlit	Open	SctSlit	Open
RecSlit	0.30mm	RecSlit	0.30mm	RecSlit	0.30mm	RecSlit	0.30mm	RecSlit	0.30mm	RecSlit	0.30mm	RecSlit	0.30mm
Start	84	Start	84	Start	84	Start	84	Start	84	Start	84	Start	84
Stop	90	Stop	90	Stop	90	Stop	90	Stop	90	Stop	90	Stop	90
Step	0.02	Step	0.02	Step	0.02	Step	0.02	Step	0.02	Step	0.02	Step	0.02
84	949	84	936	84	872	84	885	84	791	84	825	84	806
84.02	902	84.02	851	84.02	846	84.02	838	84.02	837	84.02	832	84.02	796
84.04	898	84.04	928	84.04	940	84.04	792	84.04	821	84.04	821	84.04	855
84.06	889	84.06	971	84.06	883	84.06	905	84.06	881	84.06	855	84.06	857
84.08	898	84.08	928	84.08	855	84.08	890	84.08	843	84.08	859	84.08	854
84.1	913	84.1	889	84.1	883	84.1	832	84.1	843	84.1	782	84.1	791
84.12	907	84.12	881	84.12	875	84.12	889	84.12	821	84.12	863	84.12	860
84.14	841	84.14	917	84.14	834	84.14	854	84.14	797	84.14	828	84.14	871
84.16	897	84.16	927	84.16	871	84.16	864	84.16	850	84.16	893	84.16	798
84.18	946	84.18	886	84.18	903	84.18	837	84.18	825	84.18	820	84.18	856
84.2	912	84.2	913	84.2	873	84.2	860	84.2	897	84.2	854	84.2	843
84.22	895	84.22	938	84.22	896	84.22	827	84.22	833	84.22	833	84.22	821
84.24	960	84.24	921	84.24	906	84.24	857	84.24	847	84.24	850	84.24	842
84.26	959	84.26	910	84.26	853	84.26	945	84.26	874	84.26	803	84.26	853
84.28	910	84.28	919	84.28	939	84.28	841	84.28	838	84.28	873	84.28	842
84.3	929	84.3	885	84.3	913	84.3	865	84.3	809	84.3	806	84.3	866
84.32	923	84.32	870	84.32	866	84.32	855	84.32	846	84.32	796	84.32	815
84.34	910	84.34	913	84.34	898	84.34	887	84.34	771	84.34	888	84.34	813
84.36	957	84.36	920	84.36	861	84.36	867	84.36	842	84.36	817	84.36	828
84.38	862	84.38	863	84.38	867	84.38	841	84.38	886	84.38	828	84.38	808
84.4	902	84.4	911	84.4	939	84.4	868	84.4	879	84.4	874	84.4	813
84.42	902	84.42	913	84.42	886	84.42	873	84.42	877	84.42	870	84.42	861
84.44	897	84.44	890	84.44	805	84.44	820	84.44	894	84.44	826	84.44	822
84.46	910	84.46	898	84.46	937	84.46	816	84.46	851	84.46	804	84.46	786
84.48	947	84.48	860	84.48	886	84.48	870	84.48	853	84.48	781	84.48	786
84.5	860	84.5	963	84.5	944	84.5	903	84.5	851	84.5	766	84.5	855
84.52	959	84.52	893	84.52	895	84.52	829	84.52	868	84.52	804	84.52	817
84.54	912	84.54	849	84.54	861	84.54	843	84.54	803	84.54	781	84.54	806
84.56	931	84.56	879	84.56	943	84.56	853	84.56	815	84.56	867	84.56	825
84.58	925	84.58	957	84.58	929	84.58	854	84.58	850	84.58	818	84.58	817
84.6	940	84.6	904	84.6	926	84.6	865	84.6	824	84.6	791	84.6	821
84.62	899	84.62	923	84.62	860	84.62	888	84.62	844	84.62	851	84.62	819
84.64	942	84.64	897	84.64	891	84.64	870	84.64	833	84.64	877	84.64	819
84.66	941	84.66	972	84.66	954	84.66	846	84.66	929	84.66	802	84.66	833
84.68	907	84.68	881	84.68	860	84.68	863	84.68	841	84.68	881	84.68	823
84.7	920	84.7	907	84.7	865	84.7	872	84.7	889	84.7	854	84.7	812
84.72	862	84.72	902	84.72	894	84.72	843	84.72	831	84.72	783	84.72	800
84.74	899	84.74	914	84.74	907	84.74	853	84.74	837	84.74	842	84.74	794
84.76	967	84.76	940	84.76	907	84.76	901	84.76	874	84.76	828	84.76	787
84.78	932	84.78	899	84.78	894	84.78	887	84.78	878	84.78	801	84.78	885
84.8	914	84.8	891	84.8	895	84.8	839	84.8	816	84.8	832	84.8	825
84.82	979	84.82	905	84.82	837	84.82	853	84.82	828	84.82	855	84.82	788
84.84	951	84.84	922	84.84	917	84.84	836	84.84	818	84.84	828	84.84	857
84.86	925	84.86	939	84.86	893	84.86	896	84.86	810	84.86	831	84.86	764
84.88	927	84.88	890	84.88	899	84.88	881	84.88	836	84.88	862	84.88	815
84.9	944	84.9	950	84.9	864	84.9	860	84.9	812	84.9	845	84.9	821
84.92	910	84.92	899	84.92	943	84.92	856	84.92	826	84.92	816	84.92	837
84.94	918	84.94	948	84.94	905	84.94	810	84.94	844	84.94	858	84.94	861
84.96	970	84.96	964	84.96	949	84.96	867	84.96	882	84.96	846	84.96	784
84.98	881	84.98	977	84.98	849	84.98	959	84.98	840	84.98	872	84.98	797
85	919	85	921	85	896	85	862	85	812	85	816	85	855
85.02	950	85.02	927	85.02	910	85.02	846	85.02	916	85.02	780	85.02	836
85.04	886	85.04	985	85.04	934	85.04	876	85.04	903	85.04	831	85.04	803
85.06	932	85.06	956	85.06	923	85.06	901	85.06	829	85.06	868	85.06	818
85.08	899	85.08	960	85.08	921	85.08	876	85.08	902	85.08	853	85.08	795
85.1	985	85.1	960	85.1	902	85.1	818	85.1	880	85.1	825	85.1	840
85.12	963	85.12	948	85.12	919	85.12	877	85.12	849	85.12	830	85.12	828
85.14	947	85.14	946	85.14	913	85.14	885	85.14	851	85.14	849	85.14	837
85.16	999	85.16	973	85.16	929	85.16	877	85.16	881	85.16	808	85.16	824
85.18	977	85.18	975	85.18	1015	85.18	891	85.18	825	85.18	878	85.18	849
85.2	962	85.2	954	85.2	860	85.2	882	85.2	859	85.2	766	85.2	852
85.22	968	85.22	994	85.22	933	85.22	893	85.22	823	85.22	813	85.22	777
85.24	976	85.24	993	85.24	904	85.24	861	85.24	801	85.24	821	85.24	787
85.26	964	85.26	953	85.26	882	85.26	917	85.26	860	85.26	821	85.26	837
85.28	948	85.28	1026	85.28	991	85.28	892	85.28	833	85.28	800	85.28	811
85.3	926	85.3	945	85.3	913	85.3	904	85.3	843	85.3	851	85.3	787
85.32	1021	85.32	1001	85.32	978	85.32	910	85.32	844	85.32	809	85.32	772
85.34	978	85.34	1008	85.34	920	85.34	879	85.34	838	85.34	838	85.34	816
85.36	1028	85.36	980	85.36	943	85.36	882	85.36	891	85.36	808	85.36	780
85.38	993	85.38	1021	85.38	944	85.38	892	85.38	856	85.38	830	85.38	807
85.4	941	85.4	992	85.4	971	85.4	941	85.4	819	85.4	888	85.4	824
85.42	1016	85.42	1009	85.42	992	85.42	914	85.42	891	85.42	795	85.42	813
85.44	1029	85.44	1066	85.44	943	85.44	849	85.44	839	85.44	855	85.44	791
85.46	965	85.46	1057	85.46	982	85.46	944	85.46	815	85.46	836	85.46	772
85.48	1030	85.48	1027	85.48	943	85.48	882	85.48	846	85.48	870	85.48	825
85.5	1013	85.5	1056	85.5	959	85.5	908	85.5	886	85.5	833	85.5	786
85.52	1011	85.52	931	85.52	985	85.52	966	85.52	847	85.52	859	85.52	815
85.54	1016	85.54	1069	85.54	1004	85.54	932	85.54	874	85.54	840	85.54	826
85.56	1028	85.56	1019	85.56	1025	85.56	874	85.56	877	85.56	825	85.56	778
85.58	1030	85.58	995	85.58	970	85.58	942	85.58	876	85.58	853	85.58	826
85.6	1070	85.6	1021	85.6	950	85.6	928	85.6	853	85.6	764	85.6	807
85.62	1075	85.62	1084	85.62	1002	85.62	883	85.62	813	85.62	808	85.62	831
85.64	1090	85.64	1082	85.64	1023	85.64	893	85.64	878	85.64	810	85.64	758
85.66	1053	85.66	1038	85.66	1009	85.66	951	85.66	920	85.66	903	85.66	835
85.68	1119	85.68	1029	85.68	987	85.68	921	85.68	896	85.68	824	85.68	818
85.7	1067	85.7	1113	85.7	1037	85.7	960	85.7	918	85.7	804	85.7	750
85.72	1091	85.72	1118	85.72	987	85.72	899	85.72	893	85.72	891	85.72	837
85.74	1066	85.74	1094	85.74	1017	85.74	906	85.74	838	85.74	855	85.74	823
85.76	1136	85.76	1135	85.76	1031	85.76	985	85.76	877	85.76	817	85.76	814
85.78	1108	85.78	1121	85.78	1063	85.78	989	85.78	920	85.78	835	85.78	775
85.8	1130	85.8	1163	85.8	1112	85.8	987	85.8	870	85.8	871	85.8	767
85.82	1101	85.82	1111	85.82	1044	85.82	1010	85.82	924	85.82	853	85.82	762
85.84	1138	85.84	1167	85.84	1113	85.84	947	85.84	859	85.84	817	85.84	803
85.86	1138	85.86	1107	85.86	1116	85.86	994	85.86	950	85.86	851	85.86	785
85.88	1191	85.88	1203	85.88	1061	85.88	905	85.88	936	85.88	825	85.88	783
85.9	1194	85.9	1156	85.9	1104	85.9	976	85.9	904	85.9	862	85.9	837
85.92	1232	85.92	1133	85.92	1099	85.92	994	85.92	901	85.92	891	85.92	843
85.94	1230	85.94	1195	85.94	1092	85.94	976	85.94	942	85.94	863	85.94	738
85.96	1256	85.96	1215	85.96	1163	85.96	978	85.96	862	85.96	880	85.96	761
85.98	1237	85.98	1284	85.98	1163	85.98	985	85.98	925	85.98	904	85.98	792
86	1333	86	1248	86	1210	86	1043	86	931	86	874	86	830
86.02	1256	86.02	1264	86.02	1147	86.02	1025	86.02	907	86.02	847	86.02	896
86.04	1345	86.04	1265	86.04	1183	86.04	996	86.04	917	86.04	862	86.04	788
86.06	1308	86.06	1253	86.06	1179	86.06	1047	86.06	961	86.06	829	86.06	810
86.08	1318	86.08	1295	86.08	1237	86.08	1053	86.08	955	86.08	860	86.08	813
86.1	1308	86.1	1366	86.1	1241	86.1	1057	86.1	921	86.1	891	86.1	824
86.12	1382	86.12	1340	86.12	1129	86.12	1057	86.12	945	86.12	950	86.12	778
86.14	1413	86.14	1363	86.14	1258	86.14	1115	86.14	969	86.14	910	86.14	783
86.16	1378	86.16	1357	86.16	1174	86.16	1131	86.16	951	86.16	905	86.16	798
86.18	1422	86.18	1409	86.18	1306	86.18	1114	86.18	1040	86.18	898	86.18	832
86.2	1473	86.2	1442	86.2	1386	86.2	1150	86.2	962	86.2	918	86.2	797
86.22	1469	86.22	1397	86.22	1271	86.22	1168	86.22	1001	86.22	848	86.22	823
86.24	1582	86.24	1466	86.24	1314	86.24	1206	86.24	967	86.24	917	86.24	842
86.26	1534	86.26	1561	86.26	1405	86.26	1114	86.26	1058	86.26	911	86.26	833
86.28	1602	86.28	1519	86.28	1466	86.28	1184	86.28	992	86.28	895	86.28	854
86.3	1654	86.3	1579	86.3	1382	86.3	1173	86.3	946	86.3	916	86.3	820
86.32	1711	86.32	1601	86.32	1421	86.32	1244	86.32	1047	86.32	939	86.32	842
86.34	1753	86.34	1693	86.34	1535	86.34	1220	86.34	1084	86.34	915	86.34	840
86.36	1731	86.36	1739	86.36	1461	86.36	1260	86.36	1021	86.36	910	86.36	853
86.38	1870	86.38	1717	86.38	1570	86.38	1273	86.38	1097	86.38	871	86.38	835
86.4	1826	86.4	1800	86.4	1581	86.4	1307	86.4	1100	86.4	927	86.4	819
86.42	1833	86.42	1868	86.42	1566	86.42	1321	86.42	1032	86.42	942	86.42	847
86.44	2013	86.44	1823	86.44	1678	86.44	1438	86.44	1211	86.44	952	86.44	866
86.46	2106	86.46	1988	86.46	1747	86.46	1358	86.46	1084	86.46	965	86.46	889
86.48	2068	86.48	2033	86.48	1743	86.48	1363	86.48	1149	86.48	1009	86.48	895
86.5	2112	86.5	2074	86.5	1776	86.5	1555	86.5	1164	86.5	1001	86.5	838
86.52	2155	86.52	2190	86.52	1910	86.52	1421	86.52	1203	86.52	994	86.52	860
86.54	2317	86.54	2221	86.54	1984	86.54	1608	86.54	1192	86.54	1050	86.54	853
86.56	2390	86.56	2298	86.56	1930	86.56	1509	86.56	1225	86.56	1020	86.56	932
86.58	2546	86.58	2418	86.58	2062	86.58	1601	86.58	1275	86.58	989	86.58	858
86.6	2558	86.6	2504	86.6	2084	86.6	1648	86.6	1245	86.6	1049	86.6	904
86.62	2772	86.62	2578	86.62	2196	86.62	1634	86.62	1247	86.62	1033	86.62	846
86.64	2809	86.64	2670	86.64	2233	86.64	1743	86.64	1309	86.64	1034	86.64	891
86.66	2917	86.66	2746	86.66	2270	86.66	1782	86.66	1259	86.66	1072	86.66	916
86.68	3024	86.68	2829	86.68	2363	86.68	1747	86.68	1332	86.68	1066	86.68	944
86.7	3171	86.7	3056	86.7	2561	86.7	1789	86.7	1335	86.7	1081	86.7	906
86.72	3346	86.72	3151	86.72	2590	86.72	1872	86.72	1412	86.72	1014	86.72	921
86.74	3461	86.74	3254	86.74	2643	86.74	1900	86.74	1332	86.74	1039	86.74	876
86.76	3603	86.76	3454	86.76	2683	86.76	1989	86.76	1318	86.76	1009	86.76	876
86.78	3744	86.78	3578	86.78	2771	86.78	2038	86.78	1361	86.78	1054	86.78	827
86.8	3764	86.8	3641	86.8	3027	86.8	1993	86.8	1344	86.8	1046	86.8	872
86.82	4055	86.82	3624	86.82	2950	86.82	2067	86.82	1372	86.82	1034	86.82	894
86.84	4246	86.84	3825	86.84	2949	86.84	2087	86.84	1365	86.84	1067	86.84	866
86.86	4282	86.86	4027	86.86	3080	86.86	2117	86.86	1481	86.86	1079	86.86	900
86.88	4278	86.88	4111	86.88	3042	86.88	2096	86.88	1393	86.88	1057	86.88	905
86.9	4519	86.9	4167	86.9	3125	86.9	2094	86.9	1430	86.9	1014	86.9	872
86.92	4641	86.92	4318	86.92	3145	86.92	2175	86.92	1407	86.92	1041	86.92	849
86.94	4658	86.94	4264	86.94	3089	86.94	2089	86.94	1370	86.94	1074	86.94	881
86.96	4767	86.96	4238	86.96	3118	86.96	2130	86.96	1418	86.96	1033	86.96	915
86.98	4656	86.98	4162	86.98	3169	86.98	2085	86.98	1388	86.98	1087	86.98	906
87	4518	87	4253	87	3166	87	2127	87	1429	87	1097	87	915
87.02	4438	87.02	4159	87.02	3222	87.02	2170	87.02	1448	87.02	1058	87.02	849
87.04	4599	87.04	4062	87.04	3227	87.04	2113	87.04	1357	87.04	1124	87.04	897
87.06	4316	87.06	4032	87.06	3139	87.06	2029	87.06	1483	87.06	1016	87.06	893
87.08	4316	87.08	3953	87.08	3101	87.08	2044	87.08	1450	87.08	1019	87.08	857
87.1	4207	87.1	3815	87.1	3016	87.1	2017	87.1	1460	87.1	1000	87.1	900
87.12	4179	87.12	3785	87.12	2873	87.12	2076	87.12	1353	87.12	1001	87.12	893
87.14	4022	87.14	3660	87.14	2859	87.14	1996	87.14	1388	87.14	1037	87.14	909
87.16	3859	87.16	3618	87.16	2858	87.16	1971	87.16	1407	87.16	1015	87.16	852
87.18	3814	87.18	3472	87.18	2763	87.18	1966	87.18	1409	87.18	1007	87.18	867
87.2	3628	87.2	3339	87.2	2670	87.2	1837	87.2	1378	87.2	1027	87.2	842
87.22	3539	87.22	3373	87.22	2587	87.22	1905	87.22	1285	87.22	1022	87.22	800
87.24	3482	87.24	3209	87.24	2539	87.24	1811	87.24	1330	87.24	996	87.24	933
87.26	3390	87.26	3037	87.26	2482	87.26	1717	87.26	1327	87.26	1024	87.26	844
87.28	3272	87.28	3045	87.28	2327	87.28	1770	87.28	1269	87.28	1021	87.28	868
87.3	3070	87.3	2783	87.3	2263	87.3	1706	87.3	1279	87.3	999	87.3	869
87.32	2973	87.32	2710	87.32	2217	87.32	1624	87.32	1281	87.32	934	87.32	866
87.34	2721	87.34	2677	87.34	2145	87.34	1645	87.34	1207	87.34	963	87.34	868
87.36	2676	87.36	2523	87.36	2102	87.36	1535	87.36	1201	87.36	991	87.36	831
87.38	2622	87.38	2307	87.38	2037	87.38	1527	87.38	1169	87.38	990	87.38	817
87.4	2421	87.4	2245	87.4	1941	87.4	1583	87.4	1181	87.4	995	87.4	877
87.42	2342	87.42	2264	87.42	1863	87.42	1521	87.42	1131	87.42	1027	87.42	758
87.44	2224	87.44	2097	87.44	1836	87.44	1399	87.44	1097	87.44	902	87.44	820
87.46	2081	87.46	2037	87.46	1704	87.46	1374	87.46	1135	87.46	1012	87.46	781
87.48	2037	87.48	1875	87.48	1617	87.48	1360	87.48	1087	87.48	928	87.48	839
87.5	1996	87.5	1865	87.5	1695	87.5	1303	87.5	1109	87.5	902	87.5	835
87.52	2005	87.52	1829	87.52	1592	87.52	1309	87.52	1113	87.52	877	87.52	805
87.54	1836	87.54	1719	87.54	1558	87.54	1290	87.54	1046	87.54	921	87.54	788
87.56	1742	87.56	1701	87.56	1542	87.56	1199	87.56	988	87.56	914	87.56	860
87.58	1698	87.58	1625	87.58	1431	87.58	1207	87.58	1018	87.58	870	87.58	793
87.6	1662	87.6	1641	87.6	1428	87.6	1243	87.6	1044	87.6	900	87.6	772
87.62	1675	87.62	1498	87.62	1390	87.62	1139	87.62	974	87.62	907	87.62	827
87.64	1545	87.64	1553	87.64	1352	87.64	1160	87.64	995	87.64	871	87.64	760
87.66	1567	87.66	1467	87.66	1302	87.66	1084	87.66	952	87.66	832	87.66	811
87.68	1422	87.68	1518	87.68	1221	87.68	1156	87.68	964	87.68	894	87.68	819
87.7	1443	87.7	1375	87.7	1276	87.7	1106	87.7	880	87.7	879	87.7	809
87.72	1478	87.72	1393	87.72	1223	87.72	1142	87.72	932	87.72	860	87.72	804
87.74	1361	87.74	1355	87.74	1237	87.74	1046	87.74	917	87.74	809	87.74	805
87.76	1419	87.76	1302	87.76	1237	87.76	1018	87.76	880	87.76	831	87.76	775
87.78	1450	87.78	1286	87.78	1168	87.78	1071	87.78	887	87.78	793	87.78	800
87.8	1280	87.8	1318	87.8	1156	87.8	955	87.8	868	87.8	832	87.8	806
87.82	1307	87.82	1335	87.82	1200	87.82	1044	87.82	915	87.82	773	87.82	755
87.84	1312	87.84	1261	87.84	1088	87.84	1085	87.84	962	87.84	850	87.84	735
87.86	1306	87.86	1261	87.86	1150	87.86	961	87.86	850	87.86	845	87.86	781
87.88	1204	87.88	1130	87.88	1134	87.88	950	87.88	904	87.88	769	87.88	783
87.9	1225	87.9	1240	87.9	1122	87.9	944	87.9	868	87.9	840	87.9	812
87.92	1242	87.92	1192	87.92	1072	87.92	970	87.92	887	87.92	743	87.92	782
87.94	1173	87.94	1195	87.94	1053	87.94	993	87.94	882	87.94	777	87.94	773
87.96	1218	87.96	1194	87.96	1049	87.96	977	87.96	835	87.96	773	87.96	802
87.98	1254	87.98	1159	87.98	1066	87.98	925	87.98	857	87.98	794	87.98	743
88	1212	88	1115	88	1139	88	970	88	879	88	821	88	789
88.02	1208	88.02	1124	88.02	1089	88.02	957	88.02	876	88.02	774	88.02	762
88.04	1125	88.04	1132	88.04	1051	88.04	913	88.04	881	88.04	845	88.04	747
88.06	1140	88.06	1092	88.06	1002	88.06	949	88.06	859	88.06	902	88.06	737
88.08	1060	88.08	1094	88.08	1078	88.08	916	88.08	847	88.08	729	88.08	765
88.1	1099	88.1	1073	88.1	1008	88.1	905	88.1	850	88.1	772	88.1	761
88.12	1081	88.12	1089	88.12	1042	88.12	889	88.12	843	88.12	815	88.12	792
88.14	1027	88.14	1059	88.14	1039	88.14	887	88.14	855	88.14	800	88.14	725
88.16	1072	88.16	1052	88.16	948	88.16	853	88.16	846	88.16	848	88.16	781
88.18	1154	88.18	1036	88.18	975	88.18	830	88.18	825	88.18	808	88.18	762
88.2	1058	88.2	1062	88.2	967	88.2	862	88.2	841	88.2	756	88.2	793
88.22	1047	88.22	1076	88.22	990	88.22	885	88.22	817	88.22	786	88.22	696
88.24	1069	88.24	998	88.24	935	88.24	876	88.24	804	88.24	746	88.24	738
88.26	1076	88.26	1043	88.26	945	88.26	883	88.26	780	88.26	807	88.26	805
88.28	1045	88.28	992	88.28	929	88.28	849	88.28	864	88.28	756	88.28	788
88.3	1094	88.3	985	88.3	952	88.3	921	88.3	863	88.3	765	88.3	697
88.32	977	88.32	1012	88.32	960	88.32	897	88.32	806	88.32	804	88.32	771
88.34	1001	88.34	1007	88.34	896	88.34	876	88.34	819	88.34	757	88.34	749
88.36	990	88.36	1000	88.36	931	88.36	897	88.36	811	88.36	797	88.36	784
88.38	1000	88.38	996	88.38	886	88.38	835	88.38	813	88.38	730	88.38	807
88.4	976	88.4	964	88.4	910	88.4	854	88.4	801	88.4	736	88.4	794
88.42	1021	88.42	985	88.42	928	88.42	882	88.42	838	88.42	794	88.42	767
88.44	948	88.44	1022	88.44	997	88.44	891	88.44	831	88.44	770	88.44	733
88.46	957	88.46	944	88.46	935	88.46	814	88.46	824	88.46	767	88.46	680
88.48	962	88.48	1018	88.48	897	88.48	873	88.48	822	88.48	728	88.48	752
88.5	1009	88.5	981	88.5	846	88.5	850	88.5	754	88.5	771	88.5	755
88.52	991	88.52	947	88.52	905	88.52	858	88.52	818	88.52	755	88.52	826
88.54	971	88.54	984	88.54	988	88.54	783	88.54	827	88.54	726	88.54	690
88.56	998	88.56	961	88.56	873	88.56	794	88.56	826	88.56	771	88.56	711
88.58	927	88.58	937	88.58	831	88.58	882	88.58	798	88.58	784	88.58	786
88.6	984	88.6	907	88.6	881	88.6	868	88.6	825	88.6	749	88.6	703
88.62	996	88.62	932	88.62	916	88.62	878	88.62	806	88.62	745	88.62	735
88.64	1066	88.64	937	88.64	895	88.64	858	88.64	831	88.64	706	88.64	735
88.66	953	88.66	948	88.66	849	88.66	868	88.66	817	88.66	764	88.66	693
88.68	1023	88.68	984	88.68	926	88.68	815	88.68	804	88.68	794	88.68	727
88.7	983	88.7	955	88.7	881	88.7	883	88.7	782	88.7	763	88.7	749
88.72	965	88.72	996	88.72	888	88.72	866	88.72	822	88.72	751	88.72	739
88.74	942	88.74	945	88.74	917	88.74	881	88.74	804	88.74	727	88.74	719
88.76	914	88.76	951	88.76	857	88.76	826	88.76	796	88.76	792	88.76	738
88.78	962	88.78	932	88.78	876	88.78	833	88.78	843	88.78	756	88.78	751
88.8	924	88.8	996	88.8	853	88.8	818	88.8	735	88.8	706	88.8	726
88.82	954	88.82	924	88.82	873	88.82	855	88.82	807	88.82	790	88.82	748
88.84	919	88.84	929	88.84	878	88.84	835	88.84	750	88.84	732	88.84	731
88.86	924	88.86	885	88.86	876	88.86	851	88.86	795	88.86	742	88.86	729
88.88	921	88.88	942	88.88	891	88.88	858	88.88	827	88.88	798	88.88	764
88.9	937	88.9	932	88.9	877	88.9	768	88.9	762	88.9	774	88.9	735
88.92	920	88.92	890	88.92	864	88.92	820	88.92	861	88.92	707	88.92	719
88.94	940	88.94	850	88.94	907	88.94	813	88.94	810	88.94	723	88.94	732
88.96	972	88.96	890	88.96	817	88.96	794	88.96	834	88.96	735	88.96	743
88.98	919	88.98	936	88.98	827	88.98	831	88.98	771	88.98	786	88.98	775
89	902	89	857	89	810	89	815	89	753	89	721	89	715
89.02	865	89.02	900	89.02	836	89.02	851	89.02	810	89.02	819	89.02	713
89.04	904	89.04	881	89.04	894	89.04	853	89.04	746	89.04	796	89.04	742
89.06	855	89.06	883	89.06	825	89.06	831	89.06	763	89.06	766	89.06	736
89.08	924	89.08	933	89.08	851	89.08	853	89.08	768	89.08	738	89.08	727
89.1	919	89.1	908	89.1	839	89.1	797	89.1	793	89.1	762	89.1	743
89.12	912	89.12	917	89.12	885	89.12	809	89.12	755	89.12	742	89.12	753
89.14	930	89.14	872	89.14	895	89.14	805	89.14	752	89.14	729	89.14	690
89.16	885	89.16	870	89.16	815	89.16	844	89.16	785	89.16	729	89.16	691
89.18	929	89.18	867	89.18	874	89.18	823	89.18	767	89.18	776	89.18	724
89.2	890	89.2	841	89.2	778	89.2	773	89.2	730	89.2	772	89.2	655
89.22	867	89.22	874	89.22	801	89.22	793	89.22	739	89.22	744	89.22	717
89.24	909	89.24	875	89.24	864	89.24	828	89.24	716	89.24	724	89.24	701
89.26	859	89.26	866	89.26	823	89.26	788	89.26	721	89.26	785	89.26	711
89.28	876	89.28	848	89.28	805	89.28	807	89.28	743	89.28	739	89.28	703
89.3	890	89.3	888	89.3	870	89.3	805	89.3	728	89.3	683	89.3	727
89.32	935	89.32	874	89.32	923	89.32	822	89.32	756	89.32	778	89.32	754
89.34	888	89.34	909	89.34	854	89.34	805	89.34	785	89.34	724	89.34	686
89.36	886	89.36	817	89.36	808	89.36	833	89.36	797	89.36	725	89.36	762
89.38	900	89.38	807	89.38	827	89.38	762	89.38	740	89.38	732	89.38	719
89.4	856	89.4	878	89.4	829	89.4	803	89.4	766	89.4	695	89.4	731
89.42	845	89.42	828	89.42	902	89.42	770	89.42	791	89.42	777	89.42	684
89.44	879	89.44	837	89.44	835	89.44	831	89.44	762	89.44	765	89.44	731
89.46	845	89.46	810	89.46	877	89.46	803	89.46	804	89.46	777	89.46	724
89.48	865	89.48	835	89.48	821	89.48	785	89.48	817	89.48	729	89.48	690
89.5	889	89.5	868	89.5	834	89.5	797	89.5	805	89.5	794	89.5	758
89.52	841	89.52	828	89.52	816	89.52	724	89.52	743	89.52	744	89.52	701
89.54	890	89.54	856	89.54	785	89.54	838	89.54	761	89.54	740	89.54	718
89.56	811	89.56	860	89.56	819	89.56	816	89.56	750	89.56	717	89.56	726
89.58	894	89.58	849	89.58	819	89.58	746	89.58	785	89.58	732	89.58	696
89.6	830	89.6	854	89.6	826	89.6	852	89.6	793	89.6	745	89.6	717
89.62	837	89.62	822	89.62	833	89.62	804	89.62	788	89.62	736	89.62	741
89.64	887	89.64	831	89.64	856	89.64	806	89.64	787	89.64	757	89.64	700
89.66	860	89.66	829	89.66	833	89.66	758	89.66	745	89.66	736	89.66	730
89.68	828	89.68	848	89.68	799	89.68	817	89.68	782	89.68	669	89.68	705
89.7	878	89.7	886	89.7	869	89.7	798	89.7	775	89.7	721	89.7	708
89.72	815	89.72	819	89.72	782	89.72	732	89.72	774	89.72	787	89.72	695
89.74	883	89.74	815	89.74	872	89.74	806	89.74	822	89.74	775	89.74	708
89.76	850	89.76	820	89.76	789	89.76	803	89.76	699	89.76	735	89.76	691
89.78	831	89.78	821	89.78	787	89.78	828	89.78	764	89.78	811	89.78	683
89.8	859	89.8	824	89.8	862	89.8	759	89.8	720	89.8	762	89.8	694
89.82	837	89.82	828	89.82	820	89.82	786	89.82	814	89.82	698	89.82	727
89.84	828	89.84	900	89.84	795	89.84	824	89.84	704	89.84	716	89.84	702
89.86	853	89.86	829	89.86	845	89.86	817	89.86	765	89.86	768	89.86	693
89.88	869	89.88	805	89.88	831	89.88	770	89.88	753	89.88	779	89.88	732
89.9	910	89.9	825	89.9	890	89.9	820	89.9	743	89.9	773	89.9	739
89.92	822	89.92	797	89.92	798	89.92	722	89.92	828	89.92	783	89.92	694
89.94	818	89.94	892	89.94	849	89.94	814	89.94	749	89.94	730	89.94	709
89.96	913	89.96	836	89.96	790	89.96	821	89.96	786	89.96	691	89.96	720
89.98	852	89.98	859	89.98	820	89.98	845	89.98	758	89.98	700	89.98	722
90	860	90	830	90	801	90	815	90	799	90	671	90	722
