# Supplementary material for: Tribological Properties of Nitrate Graphite Foils
Source: Nanomaterials (Basel). 2024 Sep 15;14(18):1499. doi: 10.3390/nano14181499 (PMC11434555; doi:10.3390/nano14181499)
Supplement: Supplementary file 1 [file nanomaterials-14-01499-s001.zip › X-ray data/macrostress/1Hz/over500/dens_16/RD/231.TXT]

Sample	1_500_16_TD
Comments	Psi = 0.000
Filename	C:\Windmax\Data\2024_05_17\231.raw
Goniometer	Ultima IV
Attachment	MPA-ML4 (with gamma) for stress
ScanningMode	2Theta/Theta
ScanningType	FT
X-Ray	40kV/30mA	X-Ray	40kV/30mA	X-Ray	40kV/30mA	X-Ray	40kV/30mA	X-Ray	40kV/30mA	X-Ray	40kV/30mA	X-Ray	40kV/30mA
DivSlit	2/3?�|2/3deg.	DivSlit	2/3?�|2/3deg.	DivSlit	2/3?�|2/3deg.	DivSlit	2/3?�|2/3deg.	DivSlit	2/3?�|2/3deg.	DivSlit	2/3?�|2/3deg.	DivSlit	2/3?�|2/3deg.
DivH.L.Slit	10.00mm	DivH.L.Slit	10.00mm	DivH.L.Slit	10.00mm	DivH.L.Slit	10.00mm	DivH.L.Slit	10.00mm	DivH.L.Slit	10.00mm	DivH.L.Slit	10.00mm
SctSlit	Open	SctSlit	Open	SctSlit	Open	SctSlit	Open	SctSlit	Open	SctSlit	Open	SctSlit	Open
RecSlit	0.30mm	RecSlit	0.30mm	RecSlit	0.30mm	RecSlit	0.30mm	RecSlit	0.30mm	RecSlit	0.30mm	RecSlit	0.30mm
Start	84	Start	84	Start	84	Start	84	Start	84	Start	84	Start	84
Stop	90	Stop	90	Stop	90	Stop	90	Stop	90	Stop	90	Stop	90
Step	0.02	Step	0.02	Step	0.02	Step	0.02	Step	0.02	Step	0.02	Step	0.02
84	1304	84	1237	84	1191	84	1221	84	1174	84	1158	84	1152
84.02	1258	84.02	1209	84.02	1298	84.02	1187	84.02	1119	84.02	1085	84.02	1103
84.04	1291	84.04	1248	84.04	1221	84.04	1178	84.04	1168	84.04	1138	84.04	1137
84.06	1264	84.06	1215	84.06	1262	84.06	1259	84.06	1166	84.06	1060	84.06	1088
84.08	1309	84.08	1303	84.08	1212	84.08	1192	84.08	1196	84.08	1135	84.08	1140
84.1	1287	84.1	1228	84.1	1209	84.1	1194	84.1	1176	84.1	1136	84.1	1135
84.12	1331	84.12	1308	84.12	1254	84.12	1151	84.12	1166	84.12	1134	84.12	1130
84.14	1272	84.14	1258	84.14	1244	84.14	1219	84.14	1119	84.14	1139	84.14	1149
84.16	1294	84.16	1296	84.16	1191	84.16	1193	84.16	1289	84.16	1084	84.16	1102
84.18	1348	84.18	1278	84.18	1252	84.18	1187	84.18	1153	84.18	1177	84.18	1102
84.2	1276	84.2	1261	84.2	1215	84.2	1241	84.2	1239	84.2	1116	84.2	1159
84.22	1289	84.22	1329	84.22	1283	84.22	1253	84.22	1222	84.22	1140	84.22	1104
84.24	1239	84.24	1316	84.24	1270	84.24	1135	84.24	1166	84.24	1169	84.24	1103
84.26	1280	84.26	1232	84.26	1234	84.26	1140	84.26	1213	84.26	1152	84.26	1122
84.28	1307	84.28	1307	84.28	1195	84.28	1193	84.28	1169	84.28	1142	84.28	1101
84.3	1243	84.3	1226	84.3	1316	84.3	1186	84.3	1128	84.3	1142	84.3	1126
84.32	1280	84.32	1188	84.32	1281	84.32	1136	84.32	1127	84.32	1169	84.32	1147
84.34	1241	84.34	1283	84.34	1265	84.34	1173	84.34	1184	84.34	1146	84.34	1046
84.36	1227	84.36	1295	84.36	1279	84.36	1176	84.36	1187	84.36	1180	84.36	1083
84.38	1228	84.38	1235	84.38	1182	84.38	1164	84.38	1197	84.38	1122	84.38	1096
84.4	1289	84.4	1264	84.4	1292	84.4	1189	84.4	1193	84.4	1160	84.4	1168
84.42	1219	84.42	1272	84.42	1172	84.42	1181	84.42	1153	84.42	1136	84.42	1130
84.44	1300	84.44	1249	84.44	1308	84.44	1225	84.44	1173	84.44	1138	84.44	1047
84.46	1295	84.46	1242	84.46	1317	84.46	1136	84.46	1117	84.46	1148	84.46	1092
84.48	1363	84.48	1292	84.48	1230	84.48	1190	84.48	1206	84.48	1085	84.48	1050
84.5	1309	84.5	1174	84.5	1239	84.5	1177	84.5	1193	84.5	1091	84.5	1082
84.52	1325	84.52	1332	84.52	1225	84.52	1200	84.52	1221	84.52	1100	84.52	1100
84.54	1253	84.54	1312	84.54	1241	84.54	1131	84.54	1200	84.54	1114	84.54	1099
84.56	1388	84.56	1312	84.56	1194	84.56	1228	84.56	1230	84.56	1144	84.56	1056
84.58	1294	84.58	1312	84.58	1238	84.58	1179	84.58	1177	84.58	1088	84.58	1176
84.6	1344	84.6	1298	84.6	1252	84.6	1249	84.6	1137	84.6	1179	84.6	1156
84.62	1321	84.62	1222	84.62	1246	84.62	1176	84.62	1107	84.62	1105	84.62	1079
84.64	1289	84.64	1290	84.64	1305	84.64	1217	84.64	1222	84.64	1177	84.64	1135
84.66	1250	84.66	1319	84.66	1236	84.66	1178	84.66	1176	84.66	1177	84.66	1092
84.68	1266	84.68	1322	84.68	1288	84.68	1178	84.68	1187	84.68	1120	84.68	1098
84.7	1312	84.7	1227	84.7	1243	84.7	1182	84.7	1177	84.7	1138	84.7	1081
84.72	1302	84.72	1313	84.72	1328	84.72	1181	84.72	1166	84.72	1165	84.72	1126
84.74	1356	84.74	1272	84.74	1225	84.74	1237	84.74	1111	84.74	1172	84.74	1047
84.76	1341	84.76	1338	84.76	1278	84.76	1225	84.76	1222	84.76	1135	84.76	1111
84.78	1332	84.78	1299	84.78	1261	84.78	1206	84.78	1190	84.78	1173	84.78	1113
84.8	1253	84.8	1324	84.8	1277	84.8	1186	84.8	1147	84.8	1150	84.8	1114
84.82	1319	84.82	1337	84.82	1245	84.82	1240	84.82	1221	84.82	1189	84.82	1066
84.84	1346	84.84	1271	84.84	1231	84.84	1185	84.84	1226	84.84	1157	84.84	1075
84.86	1382	84.86	1344	84.86	1272	84.86	1214	84.86	1250	84.86	1098	84.86	1061
84.88	1331	84.88	1407	84.88	1274	84.88	1241	84.88	1212	84.88	1145	84.88	1100
84.9	1356	84.9	1326	84.9	1222	84.9	1171	84.9	1134	84.9	1107	84.9	1123
84.92	1344	84.92	1327	84.92	1266	84.92	1236	84.92	1187	84.92	1211	84.92	1095
84.94	1382	84.94	1315	84.94	1280	84.94	1231	84.94	1111	84.94	1117	84.94	1077
84.96	1426	84.96	1357	84.96	1276	84.96	1258	84.96	1198	84.96	1127	84.96	1098
84.98	1368	84.98	1331	84.98	1214	84.98	1195	84.98	1176	84.98	1156	84.98	1078
85	1348	85	1325	85	1326	85	1238	85	1098	85	1148	85	1070
85.02	1347	85.02	1403	85.02	1303	85.02	1182	85.02	1184	85.02	1218	85.02	1050
85.04	1333	85.04	1333	85.04	1268	85.04	1175	85.04	1157	85.04	1167	85.04	1057
85.06	1439	85.06	1374	85.06	1323	85.06	1208	85.06	1196	85.06	1132	85.06	1095
85.08	1442	85.08	1390	85.08	1245	85.08	1245	85.08	1192	85.08	1066	85.08	1060
85.1	1343	85.1	1379	85.1	1301	85.1	1196	85.1	1155	85.1	1177	85.1	1114
85.12	1423	85.12	1374	85.12	1236	85.12	1239	85.12	1194	85.12	1145	85.12	1139
85.14	1330	85.14	1306	85.14	1356	85.14	1233	85.14	1158	85.14	1158	85.14	1073
85.16	1349	85.16	1356	85.16	1247	85.16	1215	85.16	1156	85.16	1124	85.16	1128
85.18	1371	85.18	1359	85.18	1283	85.18	1231	85.18	1129	85.18	1133	85.18	1083
85.2	1344	85.2	1434	85.2	1366	85.2	1229	85.2	1190	85.2	1160	85.2	1123
85.22	1371	85.22	1318	85.22	1357	85.22	1204	85.22	1185	85.22	1146	85.22	1021
85.24	1324	85.24	1404	85.24	1351	85.24	1211	85.24	1188	85.24	1178	85.24	1056
85.26	1419	85.26	1416	85.26	1360	85.26	1321	85.26	1259	85.26	1178	85.26	1096
85.28	1401	85.28	1394	85.28	1254	85.28	1234	85.28	1224	85.28	1145	85.28	1053
85.3	1431	85.3	1401	85.3	1382	85.3	1261	85.3	1228	85.3	1205	85.3	1116
85.32	1393	85.32	1381	85.32	1374	85.32	1243	85.32	1216	85.32	1129	85.32	1044
85.34	1408	85.34	1367	85.34	1319	85.34	1284	85.34	1180	85.34	1201	85.34	1127
85.36	1426	85.36	1395	85.36	1380	85.36	1249	85.36	1166	85.36	1175	85.36	1083
85.38	1487	85.38	1464	85.38	1358	85.38	1244	85.38	1196	85.38	1119	85.38	1100
85.4	1404	85.4	1435	85.4	1403	85.4	1249	85.4	1209	85.4	1132	85.4	1107
85.42	1480	85.42	1467	85.42	1361	85.42	1223	85.42	1212	85.42	1131	85.42	1073
85.44	1463	85.44	1503	85.44	1384	85.44	1331	85.44	1227	85.44	1212	85.44	1149
85.46	1445	85.46	1533	85.46	1395	85.46	1244	85.46	1230	85.46	1142	85.46	1122
85.48	1581	85.48	1481	85.48	1334	85.48	1177	85.48	1277	85.48	1150	85.48	1081
85.5	1461	85.5	1450	85.5	1325	85.5	1274	85.5	1220	85.5	1125	85.5	1114
85.52	1455	85.52	1505	85.52	1360	85.52	1295	85.52	1175	85.52	1118	85.52	1133
85.54	1551	85.54	1445	85.54	1377	85.54	1314	85.54	1163	85.54	1152	85.54	1121
85.56	1572	85.56	1505	85.56	1368	85.56	1370	85.56	1178	85.56	1110	85.56	1106
85.58	1527	85.58	1546	85.58	1412	85.58	1261	85.58	1198	85.58	1177	85.58	1147
85.6	1546	85.6	1379	85.6	1344	85.6	1272	85.6	1207	85.6	1125	85.6	1032
85.62	1479	85.62	1536	85.62	1358	85.62	1311	85.62	1221	85.62	1135	85.62	1134
85.64	1572	85.64	1516	85.64	1415	85.64	1266	85.64	1161	85.64	1143	85.64	1089
85.66	1568	85.66	1534	85.66	1392	85.66	1351	85.66	1151	85.66	1174	85.66	1102
85.68	1631	85.68	1534	85.68	1429	85.68	1309	85.68	1255	85.68	1198	85.68	1100
85.7	1623	85.7	1574	85.7	1448	85.7	1247	85.7	1277	85.7	1259	85.7	1047
85.72	1570	85.72	1587	85.72	1472	85.72	1343	85.72	1216	85.72	1169	85.72	1142
85.74	1601	85.74	1571	85.74	1446	85.74	1318	85.74	1229	85.74	1204	85.74	1079
85.76	1656	85.76	1593	85.76	1465	85.76	1389	85.76	1197	85.76	1187	85.76	1060
85.78	1631	85.78	1621	85.78	1487	85.78	1304	85.78	1261	85.78	1173	85.78	1122
85.8	1657	85.8	1661	85.8	1483	85.8	1346	85.8	1225	85.8	1179	85.8	1074
85.82	1714	85.82	1652	85.82	1506	85.82	1325	85.82	1236	85.82	1195	85.82	1117
85.84	1684	85.84	1577	85.84	1567	85.84	1353	85.84	1239	85.84	1195	85.84	1101
85.86	1703	85.86	1716	85.86	1512	85.86	1306	85.86	1258	85.86	1183	85.86	1123
85.88	1754	85.88	1655	85.88	1474	85.88	1414	85.88	1242	85.88	1133	85.88	1100
85.9	1737	85.9	1713	85.9	1528	85.9	1382	85.9	1267	85.9	1150	85.9	1125
85.92	1746	85.92	1765	85.92	1576	85.92	1424	85.92	1257	85.92	1190	85.92	1094
85.94	1766	85.94	1692	85.94	1569	85.94	1432	85.94	1281	85.94	1165	85.94	1116
85.96	1842	85.96	1739	85.96	1575	85.96	1432	85.96	1253	85.96	1237	85.96	1113
85.98	1802	85.98	1821	85.98	1577	85.98	1424	85.98	1322	85.98	1218	85.98	1089
86	1887	86	1800	86	1662	86	1436	86	1297	86	1208	86	1090
86.02	1804	86.02	1774	86.02	1661	86.02	1507	86.02	1325	86.02	1250	86.02	1123
86.04	1870	86.04	1841	86.04	1547	86.04	1427	86.04	1287	86.04	1176	86.04	1111
86.06	1910	86.06	1844	86.06	1691	86.06	1451	86.06	1327	86.06	1194	86.06	1112
86.08	2001	86.08	1972	86.08	1713	86.08	1511	86.08	1344	86.08	1204	86.08	1152
86.1	1938	86.1	1909	86.1	1741	86.1	1498	86.1	1322	86.1	1211	86.1	1130
86.12	1969	86.12	2020	86.12	1822	86.12	1531	86.12	1345	86.12	1292	86.12	1139
86.14	2094	86.14	1949	86.14	1762	86.14	1502	86.14	1365	86.14	1151	86.14	1101
86.16	2194	86.16	2090	86.16	1853	86.16	1601	86.16	1394	86.16	1229	86.16	1098
86.18	2159	86.18	2067	86.18	1834	86.18	1556	86.18	1408	86.18	1237	86.18	1146
86.2	2282	86.2	2076	86.2	1870	86.2	1638	86.2	1361	86.2	1240	86.2	1121
86.22	2252	86.22	2200	86.22	1885	86.22	1589	86.22	1413	86.22	1211	86.22	1137
86.24	2311	86.24	2168	86.24	1956	86.24	1603	86.24	1436	86.24	1210	86.24	1126
86.26	2383	86.26	2271	86.26	1964	86.26	1646	86.26	1396	86.26	1258	86.26	1161
86.28	2496	86.28	2240	86.28	1931	86.28	1757	86.28	1418	86.28	1296	86.28	1119
86.3	2389	86.3	2364	86.3	2093	86.3	1645	86.3	1493	86.3	1273	86.3	1122
86.32	2534	86.32	2336	86.32	2105	86.32	1772	86.32	1517	86.32	1279	86.32	1129
86.34	2551	86.34	2432	86.34	2154	86.34	1816	86.34	1484	86.34	1281	86.34	1145
86.36	2759	86.36	2577	86.36	2248	86.36	1834	86.36	1461	86.36	1271	86.36	1172
86.38	2737	86.38	2655	86.38	2173	86.38	1863	86.38	1410	86.38	1230	86.38	1111
86.4	2740	86.4	2658	86.4	2274	86.4	1821	86.4	1522	86.4	1233	86.4	1092
86.42	2899	86.42	2759	86.42	2401	86.42	1939	86.42	1601	86.42	1259	86.42	1116
86.44	2919	86.44	2846	86.44	2374	86.44	1923	86.44	1511	86.44	1309	86.44	1114
86.46	3119	86.46	2847	86.46	2432	86.46	1956	86.46	1533	86.46	1300	86.46	1093
86.48	3175	86.48	3071	86.48	2490	86.48	1990	86.48	1553	86.48	1311	86.48	1151
86.5	3226	86.5	3100	86.5	2547	86.5	2041	86.5	1597	86.5	1294	86.5	1189
86.52	3340	86.52	3280	86.52	2680	86.52	2104	86.52	1545	86.52	1295	86.52	1128
86.54	3515	86.54	3269	86.54	2668	86.54	2185	86.54	1570	86.54	1355	86.54	1114
86.56	3584	86.56	3447	86.56	2814	86.56	2158	86.56	1563	86.56	1319	86.56	1155
86.58	3777	86.58	3636	86.58	2814	86.58	2182	86.58	1584	86.58	1284	86.58	1167
86.6	3883	86.6	3608	86.6	3069	86.6	2174	86.6	1605	86.6	1362	86.6	1120
86.62	4130	86.62	3740	86.62	3148	86.62	2278	86.62	1631	86.62	1285	86.62	1138
86.64	4118	86.64	3941	86.64	3128	86.64	2221	86.64	1629	86.64	1323	86.64	1152
86.66	4399	86.66	3988	86.66	3290	86.66	2358	86.66	1668	86.66	1282	86.66	1152
86.68	4664	86.68	4177	86.68	3370	86.68	2302	86.68	1634	86.68	1341	86.68	1140
86.7	4737	86.7	4428	86.7	3456	86.7	2415	86.7	1713	86.7	1263	86.7	1124
86.72	4964	86.72	4537	86.72	3447	86.72	2337	86.72	1721	86.72	1378	86.72	1100
86.74	5185	86.74	4599	86.74	3572	86.74	2432	86.74	1702	86.74	1371	86.74	1147
86.76	5409	86.76	4824	86.76	3704	86.76	2449	86.76	1713	86.76	1302	86.76	1142
86.78	5695	86.78	4927	86.78	3671	86.78	2438	86.78	1706	86.78	1290	86.78	1122
86.8	5655	86.8	5235	86.8	3632	86.8	2500	86.8	1656	86.8	1267	86.8	1075
86.82	5973	86.82	5405	86.82	3750	86.82	2503	86.82	1799	86.82	1350	86.82	1099
86.84	6253	86.84	5433	86.84	3918	86.84	2509	86.84	1757	86.84	1304	86.84	1162
86.86	6308	86.86	5431	86.86	3902	86.86	2567	86.86	1730	86.86	1359	86.86	1142
86.88	6560	86.88	5682	86.88	3908	86.88	2559	86.88	1685	86.88	1331	86.88	1190
86.9	6571	86.9	5726	86.9	3913	86.9	2572	86.9	1769	86.9	1361	86.9	1206
86.92	6725	86.92	5744	86.92	4041	86.92	2626	86.92	1744	86.92	1291	86.92	1149
86.94	6868	86.94	5923	86.94	4017	86.94	2648	86.94	1740	86.94	1312	86.94	1109
86.96	6826	86.96	5766	86.96	3957	86.96	2557	86.96	1705	86.96	1301	86.96	1151
86.98	6673	86.98	5768	86.98	4107	86.98	2477	86.98	1742	86.98	1376	86.98	1136
87	6842	87	5752	87	3965	87	2623	87	1757	87	1294	87	1104
87.02	6749	87.02	5940	87.02	4077	87.02	2724	87.02	1733	87.02	1309	87.02	1082
87.04	6788	87.04	5819	87.04	4129	87.04	2537	87.04	1708	87.04	1269	87.04	1148
87.06	6494	87.06	5693	87.06	3926	87.06	2585	87.06	1738	87.06	1358	87.06	1175
87.08	6399	87.08	5627	87.08	4039	87.08	2536	87.08	1662	87.08	1316	87.08	1158
87.1	6229	87.1	5406	87.1	3905	87.1	2490	87.1	1714	87.1	1396	87.1	1112
87.12	6156	87.12	5309	87.12	3893	87.12	2498	87.12	1681	87.12	1314	87.12	1114
87.14	6054	87.14	5246	87.14	3901	87.14	2463	87.14	1708	87.14	1270	87.14	1151
87.16	5753	87.16	5128	87.16	3761	87.16	2452	87.16	1664	87.16	1275	87.16	1131
87.18	5505	87.18	4963	87.18	3684	87.18	2387	87.18	1732	87.18	1280	87.18	1140
87.2	5612	87.2	4797	87.2	3618	87.2	2480	87.2	1663	87.2	1277	87.2	1121
87.22	5340	87.22	4690	87.22	3639	87.22	2431	87.22	1664	87.22	1333	87.22	1196
87.24	5019	87.24	4716	87.24	3578	87.24	2452	87.24	1717	87.24	1264	87.24	1085
87.26	4989	87.26	4395	87.26	3460	87.26	2286	87.26	1676	87.26	1323	87.26	1103
87.28	4774	87.28	4266	87.28	3355	87.28	2416	87.28	1690	87.28	1314	87.28	1129
87.3	4658	87.3	4069	87.3	3292	87.3	2346	87.3	1625	87.3	1362	87.3	1142
87.32	4481	87.32	4084	87.32	3283	87.32	2323	87.32	1678	87.32	1317	87.32	1119
87.34	4113	87.34	3944	87.34	3020	87.34	2312	87.34	1591	87.34	1283	87.34	1136
87.36	4014	87.36	3653	87.36	3007	87.36	2223	87.36	1594	87.36	1274	87.36	1146
87.38	3940	87.38	3651	87.38	2998	87.38	2129	87.38	1558	87.38	1268	87.38	1125
87.4	3670	87.4	3388	87.4	2830	87.4	2169	87.4	1620	87.4	1238	87.4	1085
87.42	3507	87.42	3308	87.42	2852	87.42	2147	87.42	1506	87.42	1321	87.42	1135
87.44	3340	87.44	3247	87.44	2736	87.44	2171	87.44	1557	87.44	1222	87.44	1180
87.46	3253	87.46	3084	87.46	2602	87.46	2078	87.46	1536	87.46	1273	87.46	1115
87.48	3103	87.48	2958	87.48	2480	87.48	1947	87.48	1565	87.48	1240	87.48	1149
87.5	3047	87.5	2885	87.5	2451	87.5	2007	87.5	1590	87.5	1243	87.5	1050
87.52	2893	87.52	2834	87.52	2383	87.52	1898	87.52	1587	87.52	1277	87.52	1139
87.54	2752	87.54	2587	87.54	2262	87.54	1928	87.54	1533	87.54	1306	87.54	1096
87.56	2684	87.56	2564	87.56	2162	87.56	1872	87.56	1536	87.56	1253	87.56	1134
87.58	2588	87.58	2520	87.58	2203	87.58	1722	87.58	1488	87.58	1221	87.58	1090
87.6	2542	87.6	2414	87.6	2112	87.6	1757	87.6	1544	87.6	1266	87.6	1146
87.62	2482	87.62	2236	87.62	2060	87.62	1737	87.62	1453	87.62	1255	87.62	1135
87.64	2404	87.64	2225	87.64	2136	87.64	1654	87.64	1445	87.64	1214	87.64	1131
87.66	2278	87.66	2170	87.66	2005	87.66	1703	87.66	1464	87.66	1224	87.66	1102
87.68	2238	87.68	2197	87.68	1861	87.68	1625	87.68	1378	87.68	1224	87.68	1118
87.7	2199	87.7	2126	87.7	1905	87.7	1623	87.7	1441	87.7	1198	87.7	1096
87.72	2151	87.72	2081	87.72	1866	87.72	1625	87.72	1333	87.72	1312	87.72	1109
87.74	2142	87.74	1966	87.74	1786	87.74	1607	87.74	1320	87.74	1217	87.74	1044
87.76	2110	87.76	2014	87.76	1773	87.76	1636	87.76	1350	87.76	1189	87.76	1042
87.78	2068	87.78	1976	87.78	1683	87.78	1517	87.78	1365	87.78	1241	87.78	1044
87.8	2020	87.8	1906	87.8	1766	87.8	1589	87.8	1283	87.8	1214	87.8	1085
87.82	1863	87.82	1870	87.82	1617	87.82	1466	87.82	1339	87.82	1208	87.82	1074
87.84	1908	87.84	1857	87.84	1649	87.84	1461	87.84	1315	87.84	1193	87.84	1113
87.86	1880	87.86	1845	87.86	1646	87.86	1422	87.86	1285	87.86	1179	87.86	1082
87.88	1811	87.88	1787	87.88	1680	87.88	1499	87.88	1291	87.88	1082	87.88	1042
87.9	1839	87.9	1754	87.9	1638	87.9	1393	87.9	1277	87.9	1131	87.9	1037
87.92	1831	87.92	1738	87.92	1590	87.92	1443	87.92	1278	87.92	1142	87.92	1176
87.94	1847	87.94	1634	87.94	1493	87.94	1400	87.94	1264	87.94	1125	87.94	1127
87.96	1827	87.96	1661	87.96	1585	87.96	1367	87.96	1220	87.96	1169	87.96	984
87.98	1761	87.98	1674	87.98	1539	87.98	1307	87.98	1253	87.98	1131	87.98	1003
88	1756	88	1663	88	1589	88	1362	88	1240	88	1129	88	1088
88.02	1677	88.02	1654	88.02	1443	88.02	1389	88.02	1316	88.02	1146	88.02	1098
88.04	1707	88.04	1640	88.04	1465	88.04	1333	88.04	1274	88.04	1131	88.04	1082
88.06	1697	88.06	1569	88.06	1511	88.06	1370	88.06	1268	88.06	1063	88.06	1076
88.08	1596	88.08	1542	88.08	1486	88.08	1305	88.08	1124	88.08	1163	88.08	1089
88.1	1690	88.1	1511	88.1	1451	88.1	1275	88.1	1196	88.1	1039	88.1	1061
88.12	1622	88.12	1560	88.12	1415	88.12	1279	88.12	1187	88.12	1149	88.12	1028
88.14	1626	88.14	1524	88.14	1403	88.14	1316	88.14	1211	88.14	1104	88.14	1067
88.16	1582	88.16	1541	88.16	1380	88.16	1254	88.16	1173	88.16	1123	88.16	1015
88.18	1597	88.18	1625	88.18	1402	88.18	1276	88.18	1191	88.18	1041	88.18	1065
88.2	1587	88.2	1498	88.2	1461	88.2	1260	88.2	1198	88.2	1132	88.2	1036
88.22	1635	88.22	1479	88.22	1417	88.22	1245	88.22	1204	88.22	1114	88.22	1039
88.24	1466	88.24	1454	88.24	1393	88.24	1276	88.24	1177	88.24	1055	88.24	998
88.26	1536	88.26	1529	88.26	1331	88.26	1243	88.26	1220	88.26	1089	88.26	977
88.28	1507	88.28	1424	88.28	1265	88.28	1296	88.28	1203	88.28	1052	88.28	1026
88.3	1466	88.3	1421	88.3	1306	88.3	1266	88.3	1162	88.3	1032	88.3	1042
88.32	1501	88.32	1507	88.32	1317	88.32	1288	88.32	1127	88.32	1068	88.32	1010
88.34	1429	88.34	1374	88.34	1360	88.34	1231	88.34	1188	88.34	1073	88.34	1008
88.36	1566	88.36	1424	88.36	1346	88.36	1214	88.36	1149	88.36	1104	88.36	1026
88.38	1410	88.38	1425	88.38	1284	88.38	1226	88.38	1168	88.38	1091	88.38	1023
88.4	1481	88.4	1358	88.4	1311	88.4	1150	88.4	1060	88.4	1079	88.4	1088
88.42	1530	88.42	1433	88.42	1348	88.42	1290	88.42	1137	88.42	1059	88.42	1067
88.44	1451	88.44	1359	88.44	1300	88.44	1171	88.44	1123	88.44	1153	88.44	1105
88.46	1451	88.46	1330	88.46	1295	88.46	1236	88.46	1142	88.46	1093	88.46	995
88.48	1387	88.48	1442	88.48	1318	88.48	1208	88.48	1152	88.48	1058	88.48	1100
88.5	1412	88.5	1381	88.5	1311	88.5	1230	88.5	1161	88.5	1118	88.5	1009
88.52	1411	88.52	1312	88.52	1283	88.52	1232	88.52	1148	88.52	1094	88.52	1022
88.54	1422	88.54	1424	88.54	1271	88.54	1211	88.54	1083	88.54	1050	88.54	1029
88.56	1410	88.56	1360	88.56	1164	88.56	1140	88.56	1201	88.56	1137	88.56	1010
88.58	1377	88.58	1369	88.58	1266	88.58	1278	88.58	1082	88.58	1057	88.58	1057
88.6	1454	88.6	1343	88.6	1253	88.6	1211	88.6	1110	88.6	1115	88.6	1063
88.62	1357	88.62	1326	88.62	1293	88.62	1213	88.62	1158	88.62	1054	88.62	1046
88.64	1342	88.64	1320	88.64	1244	88.64	1202	88.64	1159	88.64	1089	88.64	1046
88.66	1451	88.66	1375	88.66	1231	88.66	1225	88.66	1130	88.66	1042	88.66	985
88.68	1351	88.68	1365	88.68	1278	88.68	1197	88.68	1100	88.68	1120	88.68	1017
88.7	1396	88.7	1296	88.7	1257	88.7	1225	88.7	1124	88.7	1051	88.7	1034
88.72	1383	88.72	1346	88.72	1230	88.72	1181	88.72	1189	88.72	1070	88.72	1027
88.74	1369	88.74	1380	88.74	1260	88.74	1139	88.74	1095	88.74	1056	88.74	982
88.76	1335	88.76	1333	88.76	1221	88.76	1186	88.76	1156	88.76	1073	88.76	1022
88.78	1349	88.78	1272	88.78	1280	88.78	1201	88.78	1152	88.78	1059	88.78	1041
88.8	1278	88.8	1335	88.8	1282	88.8	1182	88.8	1094	88.8	1096	88.8	1022
88.82	1357	88.82	1304	88.82	1176	88.82	1142	88.82	1075	88.82	1014	88.82	1044
88.84	1287	88.84	1292	88.84	1258	88.84	1137	88.84	1096	88.84	1027	88.84	1001
88.86	1314	88.86	1332	88.86	1248	88.86	1187	88.86	1077	88.86	1093	88.86	1038
88.88	1244	88.88	1382	88.88	1156	88.88	1160	88.88	1175	88.88	1069	88.88	1023
88.9	1298	88.9	1230	88.9	1214	88.9	1135	88.9	1049	88.9	1025	88.9	982
88.92	1340	88.92	1359	88.92	1188	88.92	1153	88.92	1024	88.92	1075	88.92	1055
88.94	1262	88.94	1292	88.94	1193	88.94	1151	88.94	1111	88.94	1095	88.94	1022
88.96	1259	88.96	1383	88.96	1193	88.96	1123	88.96	1026	88.96	1029	88.96	995
88.98	1260	88.98	1285	88.98	1279	88.98	1188	88.98	1122	88.98	1050	88.98	1015
89	1400	89	1210	89	1209	89	1202	89	1121	89	1023	89	993
89.02	1358	89.02	1281	89.02	1170	89.02	1131	89.02	1106	89.02	1016	89.02	984
89.04	1305	89.04	1231	89.04	1171	89.04	1161	89.04	1135	89.04	1064	89.04	936
89.06	1270	89.06	1197	89.06	1195	89.06	1166	89.06	1128	89.06	1055	89.06	1034
89.08	1272	89.08	1294	89.08	1198	89.08	1176	89.08	1127	89.08	1089	89.08	1012
89.1	1290	89.1	1274	89.1	1228	89.1	1193	89.1	1123	89.1	1107	89.1	988
89.12	1337	89.12	1292	89.12	1199	89.12	1070	89.12	1062	89.12	1040	89.12	1036
89.14	1234	89.14	1317	89.14	1231	89.14	1174	89.14	1015	89.14	1034	89.14	979
89.16	1336	89.16	1311	89.16	1216	89.16	1168	89.16	1144	89.16	1021	89.16	950
89.18	1280	89.18	1254	89.18	1211	89.18	1075	89.18	1158	89.18	1039	89.18	1048
89.2	1316	89.2	1243	89.2	1113	89.2	1147	89.2	1170	89.2	1101	89.2	1098
89.22	1292	89.22	1285	89.22	1231	89.22	1195	89.22	1057	89.22	1006	89.22	980
89.24	1265	89.24	1199	89.24	1238	89.24	1141	89.24	1110	89.24	1046	89.24	990
89.26	1253	89.26	1257	89.26	1220	89.26	1089	89.26	1078	89.26	1016	89.26	1044
89.28	1217	89.28	1270	89.28	1161	89.28	1112	89.28	1067	89.28	1018	89.28	985
89.3	1241	89.3	1289	89.3	1191	89.3	1154	89.3	1111	89.3	1062	89.3	930
89.32	1263	89.32	1190	89.32	1214	89.32	1116	89.32	1158	89.32	1058	89.32	951
89.34	1250	89.34	1271	89.34	1150	89.34	1191	89.34	1104	89.34	1094	89.34	986
89.36	1234	89.36	1226	89.36	1156	89.36	1107	89.36	1091	89.36	1023	89.36	1066
89.38	1261	89.38	1281	89.38	1179	89.38	1107	89.38	1061	89.38	1014	89.38	1039
89.4	1227	89.4	1176	89.4	1141	89.4	1155	89.4	1093	89.4	1086	89.4	1054
89.42	1233	89.42	1124	89.42	1229	89.42	1218	89.42	1103	89.42	1029	89.42	936
89.44	1204	89.44	1177	89.44	1178	89.44	1132	89.44	1069	89.44	1051	89.44	961
89.46	1281	89.46	1226	89.46	1162	89.46	1153	89.46	1087	89.46	1009	89.46	993
89.48	1319	89.48	1281	89.48	1148	89.48	1117	89.48	1088	89.48	1037	89.48	1011
89.5	1196	89.5	1277	89.5	1164	89.5	1127	89.5	1084	89.5	1058	89.5	1030
89.52	1207	89.52	1230	89.52	1218	89.52	1065	89.52	1052	89.52	1088	89.52	1025
89.54	1158	89.54	1249	89.54	1191	89.54	1117	89.54	1099	89.54	1062	89.54	990
89.56	1227	89.56	1226	89.56	1136	89.56	1103	89.56	1030	89.56	1034	89.56	959
89.58	1217	89.58	1218	89.58	1163	89.58	1118	89.58	1049	89.58	975	89.58	1029
89.6	1235	89.6	1217	89.6	1167	89.6	1099	89.6	1007	89.6	1089	89.6	994
89.62	1306	89.62	1200	89.62	1159	89.62	1139	89.62	1120	89.62	1016	89.62	1037
89.64	1234	89.64	1195	89.64	1090	89.64	1106	89.64	1087	89.64	1002	89.64	1027
89.66	1211	89.66	1209	89.66	1146	89.66	1080	89.66	1135	89.66	996	89.66	1000
89.68	1198	89.68	1230	89.68	1127	89.68	1106	89.68	1051	89.68	1057	89.68	963
89.7	1261	89.7	1200	89.7	1160	89.7	1129	89.7	1097	89.7	1066	89.7	1047
89.72	1175	89.72	1274	89.72	1162	89.72	1158	89.72	1085	89.72	1039	89.72	1002
89.74	1194	89.74	1190	89.74	1091	89.74	1049	89.74	1087	89.74	1073	89.74	988
89.76	1269	89.76	1205	89.76	1140	89.76	1126	89.76	1129	89.76	1048	89.76	1004
89.78	1245	89.78	1177	89.78	1172	89.78	1075	89.78	1079	89.78	1060	89.78	949
89.8	1207	89.8	1240	89.8	1141	89.8	1057	89.8	1058	89.8	1097	89.8	980
89.82	1222	89.82	1162	89.82	1138	89.82	1104	89.82	1091	89.82	1032	89.82	994
89.84	1252	89.84	1217	89.84	1109	89.84	1055	89.84	1091	89.84	1080	89.84	954
89.86	1213	89.86	1074	89.86	1111	89.86	1093	89.86	1047	89.86	1037	89.86	1000
89.88	1203	89.88	1233	89.88	1121	89.88	1061	89.88	1090	89.88	1012	89.88	995
89.9	1207	89.9	1314	89.9	1133	89.9	1099	89.9	1106	89.9	1034	89.9	933
89.92	1181	89.92	1221	89.92	1132	89.92	1130	89.92	1071	89.92	1092	89.92	1032
89.94	1210	89.94	1193	89.94	1157	89.94	1129	89.94	1044	89.94	1007	89.94	958
89.96	1130	89.96	1165	89.96	1164	89.96	1109	89.96	1065	89.96	1028	89.96	980
89.98	1167	89.98	1246	89.98	1178	89.98	1079	89.98	1036	89.98	992	89.98	1012
90	1154	90	1196	90	1177	90	1116	90	1107	90	1059	90	991
