# Supplementary material for: Tribological Properties of Nitrate Graphite Foils
Source: Nanomaterials (Basel). 2024 Sep 15;14(18):1499. doi: 10.3390/nano14181499 (PMC11434555; doi:10.3390/nano14181499)
Supplement: Supplementary file 1 [file nanomaterials-14-01499-s001.zip › X-ray data/macrostress/basic/160-200/dens_10/RD/86.TXT]

Sample	0_160_10_TD
Comments	Psi = 0.000
Filename	C:\Windmax\Data\2024_04_25\86.raw
Goniometer	Ultima IV
Attachment	MPA-ML4 (with gamma) for stress
ScanningMode	2Theta/Theta
ScanningType	FT
X-Ray	40kV/30mA	X-Ray	40kV/30mA	X-Ray	40kV/30mA	X-Ray	40kV/30mA	X-Ray	40kV/30mA	X-Ray	40kV/30mA	X-Ray	40kV/30mA
DivSlit	2/3?�|2/3deg.	DivSlit	2/3?�|2/3deg.	DivSlit	2/3?�|2/3deg.	DivSlit	2/3?�|2/3deg.	DivSlit	2/3?�|2/3deg.	DivSlit	2/3?�|2/3deg.	DivSlit	2/3?�|2/3deg.
DivH.L.Slit	10.00mm	DivH.L.Slit	10.00mm	DivH.L.Slit	10.00mm	DivH.L.Slit	10.00mm	DivH.L.Slit	10.00mm	DivH.L.Slit	10.00mm	DivH.L.Slit	10.00mm
SctSlit	Open	SctSlit	Open	SctSlit	Open	SctSlit	Open	SctSlit	Open	SctSlit	Open	SctSlit	Open
RecSlit	0.30mm	RecSlit	0.30mm	RecSlit	0.30mm	RecSlit	0.30mm	RecSlit	0.30mm	RecSlit	0.30mm	RecSlit	0.30mm
Start	84	Start	84	Start	84	Start	84	Start	84	Start	84	Start	84
Stop	90	Stop	90	Stop	90	Stop	90	Stop	90	Stop	90	Stop	90
Step	0.02	Step	0.02	Step	0.02	Step	0.02	Step	0.02	Step	0.02	Step	0.02
84	1129	84	1061	84	1072	84	1061	84	1093	84	1085	84	1083
84.02	1105	84.02	1059	84.02	1079	84.02	1086	84.02	1049	84.02	1137	84.02	1129
84.04	1100	84.04	1013	84.04	1063	84.04	1099	84.04	1112	84.04	1084	84.04	1098
84.06	1161	84.06	1093	84.06	1066	84.06	1078	84.06	1073	84.06	1052	84.06	1170
84.08	1029	84.08	1166	84.08	1119	84.08	1090	84.08	1094	84.08	1110	84.08	1056
84.1	1093	84.1	1075	84.1	1071	84.1	1089	84.1	1081	84.1	1070	84.1	1081
84.12	1058	84.12	1133	84.12	1046	84.12	1053	84.12	1058	84.12	1111	84.12	1159
84.14	1151	84.14	1093	84.14	1059	84.14	1084	84.14	1055	84.14	1099	84.14	1120
84.16	1063	84.16	1081	84.16	1059	84.16	1029	84.16	1058	84.16	1146	84.16	1130
84.18	1032	84.18	1070	84.18	1024	84.18	1149	84.18	1068	84.18	1140	84.18	1100
84.2	1059	84.2	1076	84.2	1046	84.2	1043	84.2	1096	84.2	1058	84.2	1085
84.22	1003	84.22	1092	84.22	1050	84.22	1073	84.22	1095	84.22	1078	84.22	1130
84.24	1068	84.24	1101	84.24	1064	84.24	1047	84.24	1100	84.24	1006	84.24	1083
84.26	1102	84.26	1074	84.26	1073	84.26	1018	84.26	1079	84.26	1124	84.26	1126
84.28	1083	84.28	1069	84.28	1054	84.28	1045	84.28	1051	84.28	1128	84.28	1126
84.3	1067	84.3	1027	84.3	1028	84.3	1057	84.3	1143	84.3	1141	84.3	1119
84.32	1010	84.32	1100	84.32	1075	84.32	1125	84.32	1055	84.32	1078	84.32	1108
84.34	1022	84.34	1014	84.34	1046	84.34	1105	84.34	1077	84.34	1060	84.34	1003
84.36	1047	84.36	1045	84.36	1119	84.36	1078	84.36	1025	84.36	1132	84.36	1134
84.38	1089	84.38	1074	84.38	1049	84.38	1076	84.38	1050	84.38	1108	84.38	1182
84.4	1061	84.4	1079	84.4	1052	84.4	1074	84.4	1028	84.4	1064	84.4	1021
84.42	1098	84.42	1095	84.42	1037	84.42	1070	84.42	1060	84.42	1118	84.42	1098
84.44	1096	84.44	1053	84.44	1043	84.44	1043	84.44	1058	84.44	1021	84.44	1078
84.46	1048	84.46	1118	84.46	1014	84.46	1062	84.46	970	84.46	1077	84.46	1123
84.48	1083	84.48	1089	84.48	1054	84.48	1074	84.48	1045	84.48	1110	84.48	1061
84.5	1074	84.5	1110	84.5	1098	84.5	967	84.5	1041	84.5	1142	84.5	1101
84.52	1006	84.52	1095	84.52	1058	84.52	1051	84.52	1082	84.52	1032	84.52	1038
84.54	1052	84.54	1081	84.54	1131	84.54	1036	84.54	1060	84.54	1062	84.54	1111
84.56	1094	84.56	1110	84.56	1084	84.56	1088	84.56	1126	84.56	1076	84.56	1040
84.58	1082	84.58	1074	84.58	1092	84.58	996	84.58	1029	84.58	1078	84.58	1057
84.6	1072	84.6	1066	84.6	1078	84.6	1093	84.6	1060	84.6	1052	84.6	1160
84.62	1057	84.62	1093	84.62	1027	84.62	1001	84.62	1057	84.62	1053	84.62	1089
84.64	1026	84.64	1066	84.64	1066	84.64	1049	84.64	1069	84.64	1084	84.64	1093
84.66	1104	84.66	1115	84.66	1028	84.66	1034	84.66	1109	84.66	1042	84.66	1048
84.68	1105	84.68	1155	84.68	1016	84.68	1042	84.68	1032	84.68	1013	84.68	1076
84.7	1052	84.7	993	84.7	1092	84.7	1080	84.7	1027	84.7	1095	84.7	1111
84.72	1131	84.72	1077	84.72	1095	84.72	1062	84.72	1135	84.72	1084	84.72	1098
84.74	1056	84.74	1066	84.74	1070	84.74	999	84.74	1013	84.74	1045	84.74	1072
84.76	1084	84.76	1090	84.76	1012	84.76	1064	84.76	1075	84.76	1040	84.76	1024
84.78	1094	84.78	1083	84.78	998	84.78	1098	84.78	1093	84.78	1077	84.78	990
84.8	1012	84.8	1108	84.8	1076	84.8	1018	84.8	1092	84.8	1082	84.8	1047
84.82	1080	84.82	1050	84.82	1085	84.82	1059	84.82	1119	84.82	1072	84.82	1115
84.84	1048	84.84	1096	84.84	1053	84.84	1068	84.84	1051	84.84	1094	84.84	1058
84.86	1082	84.86	1169	84.86	1066	84.86	1038	84.86	1083	84.86	1063	84.86	1061
84.88	1047	84.88	1107	84.88	958	84.88	1054	84.88	1086	84.88	1027	84.88	1098
84.9	1079	84.9	1159	84.9	1083	84.9	1067	84.9	1091	84.9	1007	84.9	1117
84.92	1073	84.92	1120	84.92	1045	84.92	1009	84.92	1020	84.92	1166	84.92	1053
84.94	1047	84.94	1081	84.94	1062	84.94	1076	84.94	1039	84.94	1063	84.94	1045
84.96	1102	84.96	1122	84.96	1098	84.96	1040	84.96	1084	84.96	1075	84.96	1152
84.98	1126	84.98	1091	84.98	1054	84.98	1083	84.98	1080	84.98	1077	84.98	1061
85	1108	85	1106	85	1035	85	1102	85	1084	85	1057	85	1068
85.02	1078	85.02	1091	85.02	1070	85.02	1046	85.02	1060	85.02	1079	85.02	1091
85.04	1129	85.04	1087	85.04	1120	85.04	1076	85.04	1047	85.04	1062	85.04	1084
85.06	1142	85.06	1038	85.06	1085	85.06	1065	85.06	1078	85.06	1089	85.06	1125
85.08	1085	85.08	1170	85.08	1026	85.08	1021	85.08	1032	85.08	1076	85.08	1038
85.1	1096	85.1	1151	85.1	1061	85.1	1038	85.1	1031	85.1	1099	85.1	1052
85.12	1141	85.12	1053	85.12	1024	85.12	1023	85.12	1052	85.12	1073	85.12	1059
85.14	1113	85.14	1132	85.14	1074	85.14	1069	85.14	1024	85.14	1044	85.14	1043
85.16	1124	85.16	1121	85.16	1032	85.16	1079	85.16	1038	85.16	1108	85.16	1009
85.18	1074	85.18	1124	85.18	1097	85.18	1048	85.18	1049	85.18	1027	85.18	1085
85.2	1080	85.2	1123	85.2	1059	85.2	1032	85.2	1083	85.2	1128	85.2	1090
85.22	1121	85.22	1161	85.22	1077	85.22	1014	85.22	1086	85.22	1063	85.22	1066
85.24	1111	85.24	1170	85.24	1090	85.24	1055	85.24	1053	85.24	1108	85.24	1030
85.26	1158	85.26	1074	85.26	1105	85.26	1080	85.26	1090	85.26	1065	85.26	1070
85.28	1159	85.28	1136	85.28	1126	85.28	1073	85.28	1044	85.28	1108	85.28	1047
85.3	1128	85.3	1123	85.3	1118	85.3	1091	85.3	1073	85.3	1082	85.3	1052
85.32	1118	85.32	1123	85.32	1084	85.32	1056	85.32	1073	85.32	1024	85.32	1075
85.34	1114	85.34	1120	85.34	1043	85.34	1103	85.34	1090	85.34	1017	85.34	1048
85.36	1129	85.36	1130	85.36	1068	85.36	1081	85.36	1017	85.36	1119	85.36	1035
85.38	1133	85.38	1116	85.38	1159	85.38	1109	85.38	1056	85.38	1081	85.38	1099
85.4	1191	85.4	1107	85.4	1153	85.4	1102	85.4	1087	85.4	1076	85.4	1111
85.42	1168	85.42	1153	85.42	1130	85.42	1054	85.42	1085	85.42	1072	85.42	1076
85.44	1214	85.44	1166	85.44	1088	85.44	1081	85.44	1036	85.44	1133	85.44	1078
85.46	1175	85.46	1203	85.46	1098	85.46	1163	85.46	1006	85.46	1040	85.46	1058
85.48	1224	85.48	1152	85.48	1093	85.48	1118	85.48	1091	85.48	1039	85.48	1096
85.5	1116	85.5	1148	85.5	1124	85.5	1088	85.5	1079	85.5	1002	85.5	995
85.52	1183	85.52	1178	85.52	1177	85.52	1115	85.52	1087	85.52	1071	85.52	1026
85.54	1161	85.54	1150	85.54	1175	85.54	1104	85.54	1046	85.54	1050	85.54	1023
85.56	1173	85.56	1214	85.56	1173	85.56	1111	85.56	1085	85.56	1040	85.56	1066
85.58	1229	85.58	1243	85.58	1138	85.58	1080	85.58	1077	85.58	1070	85.58	999
85.6	1201	85.6	1203	85.6	1151	85.6	1117	85.6	1082	85.6	1072	85.6	1084
85.62	1247	85.62	1151	85.62	1143	85.62	1130	85.62	1104	85.62	1111	85.62	1078
85.64	1269	85.64	1294	85.64	1231	85.64	1052	85.64	1056	85.64	1042	85.64	1074
85.66	1259	85.66	1157	85.66	1146	85.66	1106	85.66	1103	85.66	1068	85.66	1124
85.68	1241	85.68	1119	85.68	1123	85.68	1112	85.68	1061	85.68	1068	85.68	1029
85.7	1239	85.7	1284	85.7	1212	85.7	1110	85.7	1093	85.7	1095	85.7	1102
85.72	1149	85.72	1224	85.72	1130	85.72	1106	85.72	1120	85.72	1060	85.72	1011
85.74	1305	85.74	1235	85.74	1268	85.74	1120	85.74	1138	85.74	1101	85.74	1107
85.76	1219	85.76	1264	85.76	1213	85.76	1146	85.76	1155	85.76	1161	85.76	1066
85.78	1298	85.78	1278	85.78	1168	85.78	1134	85.78	1068	85.78	1113	85.78	1062
85.8	1310	85.8	1288	85.8	1237	85.8	1171	85.8	1127	85.8	1100	85.8	1079
85.82	1284	85.82	1276	85.82	1230	85.82	1187	85.82	1099	85.82	1082	85.82	1088
85.84	1325	85.84	1305	85.84	1240	85.84	1080	85.84	1119	85.84	1098	85.84	1070
85.86	1297	85.86	1295	85.86	1275	85.86	1188	85.86	1150	85.86	1111	85.86	1047
85.88	1365	85.88	1307	85.88	1195	85.88	1192	85.88	1190	85.88	1053	85.88	1108
85.9	1397	85.9	1264	85.9	1228	85.9	1112	85.9	1145	85.9	1110	85.9	1071
85.92	1355	85.92	1342	85.92	1240	85.92	1190	85.92	1090	85.92	1093	85.92	1044
85.94	1310	85.94	1388	85.94	1252	85.94	1199	85.94	1133	85.94	1058	85.94	1001
85.96	1470	85.96	1357	85.96	1299	85.96	1268	85.96	1160	85.96	1111	85.96	1126
85.98	1417	85.98	1424	85.98	1312	85.98	1221	85.98	1159	85.98	1013	85.98	995
86	1432	86	1368	86	1296	86	1181	86	1250	86	1110	86	1106
86.02	1406	86.02	1403	86.02	1256	86.02	1268	86.02	1129	86.02	1170	86.02	1042
86.04	1453	86.04	1370	86.04	1288	86.04	1190	86.04	1223	86.04	1082	86.04	1064
86.06	1426	86.06	1459	86.06	1353	86.06	1213	86.06	1179	86.06	1111	86.06	1088
86.08	1538	86.08	1428	86.08	1388	86.08	1274	86.08	1190	86.08	1126	86.08	1090
86.1	1449	86.1	1456	86.1	1394	86.1	1287	86.1	1230	86.1	1150	86.1	1128
86.12	1529	86.12	1422	86.12	1377	86.12	1263	86.12	1143	86.12	1164	86.12	1158
86.14	1501	86.14	1466	86.14	1430	86.14	1299	86.14	1138	86.14	1180	86.14	1120
86.16	1609	86.16	1510	86.16	1501	86.16	1324	86.16	1199	86.16	1129	86.16	1028
86.18	1666	86.18	1502	86.18	1430	86.18	1410	86.18	1189	86.18	1118	86.18	1075
86.2	1587	86.2	1577	86.2	1449	86.2	1369	86.2	1235	86.2	1235	86.2	1078
86.22	1609	86.22	1575	86.22	1527	86.22	1389	86.22	1233	86.22	1200	86.22	1074
86.24	1735	86.24	1673	86.24	1512	86.24	1441	86.24	1210	86.24	1236	86.24	1104
86.26	1699	86.26	1689	86.26	1625	86.26	1372	86.26	1241	86.26	1200	86.26	1134
86.28	1727	86.28	1699	86.28	1570	86.28	1322	86.28	1260	86.28	1203	86.28	1080
86.3	1708	86.3	1743	86.3	1527	86.3	1436	86.3	1305	86.3	1223	86.3	1075
86.32	1860	86.32	1741	86.32	1585	86.32	1434	86.32	1288	86.32	1146	86.32	1108
86.34	1856	86.34	1836	86.34	1599	86.34	1533	86.34	1263	86.34	1169	86.34	1054
86.36	1907	86.36	1924	86.36	1705	86.36	1558	86.36	1395	86.36	1122	86.36	1084
86.38	1960	86.38	1918	86.38	1767	86.38	1476	86.38	1357	86.38	1209	86.38	1119
86.4	1966	86.4	1924	86.4	1700	86.4	1514	86.4	1293	86.4	1182	86.4	1057
86.42	2060	86.42	1943	86.42	1829	86.42	1526	86.42	1326	86.42	1218	86.42	1066
86.44	2185	86.44	2007	86.44	1786	86.44	1536	86.44	1409	86.44	1186	86.44	1155
86.46	2111	86.46	2020	86.46	1881	86.46	1614	86.46	1403	86.46	1200	86.46	1079
86.48	2184	86.48	2173	86.48	1901	86.48	1660	86.48	1439	86.48	1159	86.48	1127
86.5	2344	86.5	2156	86.5	2049	86.5	1704	86.5	1394	86.5	1212	86.5	1160
86.52	2357	86.52	2277	86.52	1988	86.52	1715	86.52	1437	86.52	1212	86.52	1075
86.54	2370	86.54	2314	86.54	2076	86.54	1654	86.54	1451	86.54	1199	86.54	1220
86.56	2512	86.56	2371	86.56	2161	86.56	1773	86.56	1387	86.56	1227	86.56	1164
86.58	2513	86.58	2498	86.58	2168	86.58	1759	86.58	1455	86.58	1227	86.58	1089
86.6	2703	86.6	2526	86.6	2061	86.6	1758	86.6	1447	86.6	1234	86.6	1177
86.62	2753	86.62	2589	86.62	2202	86.62	1806	86.62	1485	86.62	1245	86.62	1083
86.64	2803	86.64	2661	86.64	2308	86.64	1820	86.64	1502	86.64	1264	86.64	1090
86.66	2996	86.66	2669	86.66	2333	86.66	1844	86.66	1430	86.66	1228	86.66	1151
86.68	3041	86.68	2834	86.68	2406	86.68	1829	86.68	1505	86.68	1263	86.68	1103
86.7	3110	86.7	2877	86.7	2457	86.7	1900	86.7	1454	86.7	1231	86.7	1112
86.72	3269	86.72	3032	86.72	2499	86.72	1885	86.72	1526	86.72	1213	86.72	1097
86.74	3344	86.74	3081	86.74	2564	86.74	1951	86.74	1495	86.74	1205	86.74	1126
86.76	3463	86.76	3236	86.76	2571	86.76	1978	86.76	1426	86.76	1144	86.76	1145
86.78	3513	86.78	3344	86.78	2714	86.78	1990	86.78	1530	86.78	1293	86.78	1039
86.8	3609	86.8	3380	86.8	2733	86.8	1979	86.8	1422	86.8	1271	86.8	1108
86.82	3669	86.82	3422	86.82	2749	86.82	1963	86.82	1462	86.82	1251	86.82	1089
86.84	3832	86.84	3513	86.84	2745	86.84	2051	86.84	1503	86.84	1265	86.84	1104
86.86	3896	86.86	3597	86.86	2886	86.86	1917	86.86	1591	86.86	1268	86.86	1080
86.88	4007	86.88	3627	86.88	2694	86.88	2081	86.88	1525	86.88	1210	86.88	1068
86.9	4034	86.9	3701	86.9	2849	86.9	2011	86.9	1593	86.9	1249	86.9	1103
86.92	4181	86.92	3740	86.92	2713	86.92	2034	86.92	1547	86.92	1236	86.92	1130
86.94	4134	86.94	3792	86.94	2959	86.94	2052	86.94	1508	86.94	1251	86.94	1106
86.96	4271	86.96	3704	86.96	3011	86.96	2100	86.96	1501	86.96	1269	86.96	1113
86.98	4330	86.98	3729	86.98	2979	86.98	2097	86.98	1490	86.98	1258	86.98	1080
87	4376	87	3733	87	2783	87	2009	87	1541	87	1208	87	1140
87.02	4189	87.02	3798	87.02	2881	87.02	2012	87.02	1521	87.02	1218	87.02	1143
87.04	4157	87.04	3741	87.04	2860	87.04	2010	87.04	1510	87.04	1226	87.04	1112
87.06	4161	87.06	3794	87.06	2875	87.06	2061	87.06	1582	87.06	1246	87.06	1080
87.08	4050	87.08	3713	87.08	2902	87.08	2028	87.08	1552	87.08	1249	87.08	1089
87.1	4027	87.1	3622	87.1	2840	87.1	1967	87.1	1452	87.1	1219	87.1	1115
87.12	3995	87.12	3590	87.12	2823	87.12	1943	87.12	1505	87.12	1265	87.12	1083
87.14	3942	87.14	3425	87.14	2720	87.14	1954	87.14	1478	87.14	1227	87.14	1080
87.16	3646	87.16	3283	87.16	2752	87.16	2029	87.16	1535	87.16	1207	87.16	1119
87.18	3612	87.18	3271	87.18	2736	87.18	2021	87.18	1467	87.18	1233	87.18	1151
87.2	3575	87.2	3339	87.2	2663	87.2	1960	87.2	1561	87.2	1176	87.2	1103
87.22	3382	87.22	3147	87.22	2574	87.22	1962	87.22	1490	87.22	1224	87.22	1077
87.24	3345	87.24	3041	87.24	2544	87.24	1958	87.24	1448	87.24	1284	87.24	1059
87.26	3207	87.26	2955	87.26	2496	87.26	1843	87.26	1377	87.26	1214	87.26	1082
87.28	3086	87.28	3050	87.28	2485	87.28	1904	87.28	1471	87.28	1281	87.28	1079
87.3	3044	87.3	2763	87.3	2346	87.3	1817	87.3	1474	87.3	1231	87.3	1087
87.32	2924	87.32	2719	87.32	2296	87.32	1860	87.32	1479	87.32	1192	87.32	1095
87.34	2872	87.34	2637	87.34	2367	87.34	1834	87.34	1479	87.34	1207	87.34	998
87.36	2654	87.36	2520	87.36	2216	87.36	1798	87.36	1409	87.36	1164	87.36	1059
87.38	2604	87.38	2465	87.38	2206	87.38	1776	87.38	1376	87.38	1162	87.38	1075
87.4	2504	87.4	2477	87.4	2047	87.4	1690	87.4	1409	87.4	1231	87.4	1059
87.42	2413	87.42	2231	87.42	2087	87.42	1720	87.42	1443	87.42	1231	87.42	1077
87.44	2241	87.44	2179	87.44	2068	87.44	1683	87.44	1417	87.44	1162	87.44	1072
87.46	2062	87.46	2095	87.46	1997	87.46	1660	87.46	1375	87.46	1183	87.46	1088
87.48	2085	87.48	2088	87.48	1937	87.48	1618	87.48	1394	87.48	1181	87.48	1041
87.5	1968	87.5	2019	87.5	1875	87.5	1627	87.5	1345	87.5	1276	87.5	1116
87.52	1939	87.52	1958	87.52	1871	87.52	1664	87.52	1323	87.52	1240	87.52	1086
87.54	1873	87.54	1895	87.54	1743	87.54	1594	87.54	1304	87.54	1136	87.54	1145
87.56	1864	87.56	1766	87.56	1695	87.56	1502	87.56	1271	87.56	1234	87.56	1061
87.58	1865	87.58	1843	87.58	1625	87.58	1549	87.58	1382	87.58	1153	87.58	1063
87.6	1656	87.6	1675	87.6	1652	87.6	1540	87.6	1341	87.6	1173	87.6	1067
87.62	1651	87.62	1681	87.62	1624	87.62	1408	87.62	1292	87.62	1183	87.62	1045
87.64	1656	87.64	1609	87.64	1608	87.64	1393	87.64	1263	87.64	1123	87.64	1131
87.66	1609	87.66	1655	87.66	1540	87.66	1369	87.66	1270	87.66	1074	87.66	1096
87.68	1572	87.68	1461	87.68	1512	87.68	1407	87.68	1324	87.68	1119	87.68	1073
87.7	1545	87.7	1581	87.7	1473	87.7	1452	87.7	1274	87.7	1124	87.7	1097
87.72	1582	87.72	1495	87.72	1432	87.72	1318	87.72	1241	87.72	1147	87.72	1060
87.74	1535	87.74	1434	87.74	1485	87.74	1327	87.74	1219	87.74	1178	87.74	1066
87.76	1414	87.76	1468	87.76	1411	87.76	1217	87.76	1202	87.76	1110	87.76	1045
87.78	1401	87.78	1424	87.78	1314	87.78	1261	87.78	1217	87.78	1120	87.78	1051
87.8	1427	87.8	1428	87.8	1362	87.8	1272	87.8	1158	87.8	1103	87.8	1032
87.82	1411	87.82	1361	87.82	1270	87.82	1215	87.82	1154	87.82	1111	87.82	1059
87.84	1344	87.84	1306	87.84	1253	87.84	1247	87.84	1139	87.84	1083	87.84	1001
87.86	1373	87.86	1295	87.86	1348	87.86	1214	87.86	1117	87.86	1119	87.86	1012
87.88	1297	87.88	1365	87.88	1302	87.88	1164	87.88	1178	87.88	1067	87.88	1053
87.9	1314	87.9	1342	87.9	1283	87.9	1211	87.9	1094	87.9	1071	87.9	1000
87.92	1274	87.92	1305	87.92	1226	87.92	1146	87.92	1142	87.92	1048	87.92	1044
87.94	1310	87.94	1307	87.94	1149	87.94	1138	87.94	1174	87.94	1062	87.94	981
87.96	1224	87.96	1317	87.96	1267	87.96	1232	87.96	1091	87.96	1070	87.96	1066
87.98	1296	87.98	1261	87.98	1205	87.98	1208	87.98	1042	87.98	1060	87.98	959
88	1253	88	1249	88	1148	88	1142	88	1153	88	1041	88	1013
88.02	1182	88.02	1352	88.02	1199	88.02	1146	88.02	1072	88.02	994	88.02	1016
88.04	1211	88.04	1191	88.04	1165	88.04	1117	88.04	1128	88.04	1035	88.04	1010
88.06	1237	88.06	1229	88.06	1210	88.06	1085	88.06	1062	88.06	996	88.06	1004
88.08	1253	88.08	1127	88.08	1214	88.08	1090	88.08	1153	88.08	979	88.08	999
88.1	1194	88.1	1239	88.1	1129	88.1	1114	88.1	1043	88.1	1083	88.1	1050
88.12	1261	88.12	1213	88.12	1169	88.12	1123	88.12	1040	88.12	1071	88.12	1034
88.14	1248	88.14	1171	88.14	1152	88.14	1054	88.14	1051	88.14	1004	88.14	947
88.16	1228	88.16	1195	88.16	1103	88.16	1125	88.16	1061	88.16	1042	88.16	1027
88.18	1177	88.18	1190	88.18	1120	88.18	1044	88.18	1023	88.18	1030	88.18	1067
88.2	1177	88.2	1221	88.2	1109	88.2	1067	88.2	1036	88.2	1029	88.2	1030
88.22	1169	88.22	1161	88.22	1132	88.22	1112	88.22	1032	88.22	957	88.22	989
88.24	1103	88.24	1134	88.24	1104	88.24	1056	88.24	1020	88.24	1001	88.24	954
88.26	1212	88.26	1196	88.26	1100	88.26	1005	88.26	964	88.26	1049	88.26	986
88.28	1099	88.28	1120	88.28	1113	88.28	1074	88.28	1041	88.28	1090	88.28	971
88.3	1189	88.3	1127	88.3	1016	88.3	996	88.3	1021	88.3	1012	88.3	1003
88.32	1153	88.32	1119	88.32	1102	88.32	1064	88.32	998	88.32	1008	88.32	1053
88.34	1101	88.34	1134	88.34	1130	88.34	1010	88.34	976	88.34	984	88.34	1029
88.36	1110	88.36	1122	88.36	1208	88.36	1072	88.36	997	88.36	1035	88.36	963
88.38	1120	88.38	1181	88.38	1020	88.38	1025	88.38	1024	88.38	1022	88.38	942
88.4	1070	88.4	1161	88.4	1054	88.4	984	88.4	948	88.4	952	88.4	999
88.42	1104	88.42	1088	88.42	1022	88.42	1027	88.42	1042	88.42	1036	88.42	941
88.44	1129	88.44	1101	88.44	1079	88.44	996	88.44	969	88.44	988	88.44	951
88.46	1155	88.46	1077	88.46	1025	88.46	1009	88.46	976	88.46	979	88.46	963
88.48	1126	88.48	1101	88.48	1075	88.48	1012	88.48	1007	88.48	980	88.48	977
88.5	1118	88.5	1159	88.5	1067	88.5	1019	88.5	993	88.5	971	88.5	954
88.52	1071	88.52	1107	88.52	1062	88.52	1021	88.52	987	88.52	999	88.52	941
88.54	1073	88.54	1091	88.54	1040	88.54	990	88.54	953	88.54	1008	88.54	926
88.56	1086	88.56	1090	88.56	1016	88.56	1036	88.56	978	88.56	951	88.56	996
88.58	1092	88.58	1094	88.58	1039	88.58	990	88.58	921	88.58	998	88.58	966
88.6	1074	88.6	1151	88.6	1058	88.6	1017	88.6	982	88.6	975	88.6	1015
88.62	1081	88.62	1010	88.62	976	88.62	1047	88.62	954	88.62	975	88.62	908
88.64	1037	88.64	1013	88.64	1058	88.64	978	88.64	1002	88.64	965	88.64	945
88.66	1092	88.66	1044	88.66	1044	88.66	988	88.66	957	88.66	991	88.66	976
88.68	1051	88.68	1031	88.68	1063	88.68	989	88.68	1027	88.68	965	88.68	958
88.7	1078	88.7	1024	88.7	1039	88.7	996	88.7	973	88.7	996	88.7	947
88.72	1032	88.72	1058	88.72	1053	88.72	1043	88.72	1019	88.72	956	88.72	910
88.74	967	88.74	1039	88.74	1070	88.74	969	88.74	933	88.74	928	88.74	1007
88.76	1069	88.76	1117	88.76	1007	88.76	963	88.76	978	88.76	928	88.76	912
88.78	1084	88.78	1075	88.78	1085	88.78	1017	88.78	941	88.78	940	88.78	927
88.8	1038	88.8	966	88.8	1039	88.8	980	88.8	948	88.8	956	88.8	940
88.82	1063	88.82	1033	88.82	1048	88.82	968	88.82	1016	88.82	994	88.82	982
88.84	1014	88.84	1032	88.84	1051	88.84	992	88.84	945	88.84	992	88.84	968
88.86	1062	88.86	1011	88.86	1103	88.86	999	88.86	909	88.86	936	88.86	956
88.88	1070	88.88	1041	88.88	933	88.88	1012	88.88	997	88.88	949	88.88	960
88.9	1047	88.9	1034	88.9	1051	88.9	979	88.9	1022	88.9	925	88.9	1004
88.92	1070	88.92	1010	88.92	1065	88.92	992	88.92	959	88.92	945	88.92	956
88.94	1038	88.94	990	88.94	990	88.94	976	88.94	953	88.94	885	88.94	847
88.96	1038	88.96	1029	88.96	1037	88.96	970	88.96	912	88.96	956	88.96	993
88.98	1107	88.98	1031	88.98	1015	88.98	989	88.98	962	88.98	1027	88.98	946
89	1036	89	1016	89	980	89	923	89	961	89	944	89	920
89.02	1040	89.02	1018	89.02	1008	89.02	980	89.02	933	89.02	996	89.02	913
89.04	993	89.04	963	89.04	1038	89.04	989	89.04	877	89.04	971	89.04	895
89.06	981	89.06	1062	89.06	1020	89.06	979	89.06	876	89.06	961	89.06	913
89.08	1026	89.08	998	89.08	966	89.08	1030	89.08	977	89.08	955	89.08	957
89.1	1025	89.1	1006	89.1	993	89.1	1008	89.1	945	89.1	902	89.1	979
89.12	996	89.12	1030	89.12	972	89.12	942	89.12	963	89.12	941	89.12	939
89.14	1052	89.14	1030	89.14	982	89.14	950	89.14	940	89.14	930	89.14	973
89.16	1041	89.16	1101	89.16	1067	89.16	997	89.16	967	89.16	974	89.16	993
89.18	988	89.18	939	89.18	1038	89.18	964	89.18	961	89.18	977	89.18	929
89.2	984	89.2	1011	89.2	972	89.2	960	89.2	950	89.2	945	89.2	917
89.22	1047	89.22	1076	89.22	1049	89.22	1046	89.22	941	89.22	862	89.22	928
89.24	981	89.24	990	89.24	972	89.24	928	89.24	963	89.24	960	89.24	868
89.26	969	89.26	1001	89.26	984	89.26	938	89.26	920	89.26	977	89.26	1001
89.28	1012	89.28	1013	89.28	954	89.28	970	89.28	939	89.28	909	89.28	947
89.3	1056	89.3	978	89.3	1005	89.3	948	89.3	987	89.3	980	89.3	961
89.32	980	89.32	983	89.32	993	89.32	972	89.32	1014	89.32	996	89.32	922
89.34	983	89.34	1007	89.34	950	89.34	1019	89.34	911	89.34	950	89.34	940
89.36	1026	89.36	1000	89.36	977	89.36	924	89.36	966	89.36	977	89.36	870
89.38	1067	89.38	1056	89.38	1004	89.38	946	89.38	881	89.38	941	89.38	880
89.4	990	89.4	952	89.4	998	89.4	989	89.4	972	89.4	899	89.4	970
89.42	1008	89.42	1012	89.42	966	89.42	1016	89.42	1010	89.42	900	89.42	910
89.44	967	89.44	939	89.44	1070	89.44	928	89.44	979	89.44	919	89.44	901
89.46	963	89.46	985	89.46	983	89.46	950	89.46	980	89.46	983	89.46	998
89.48	1035	89.48	934	89.48	1000	89.48	957	89.48	941	89.48	926	89.48	949
89.5	973	89.5	1032	89.5	1003	89.5	935	89.5	950	89.5	966	89.5	943
89.52	1009	89.52	956	89.52	951	89.52	942	89.52	942	89.52	951	89.52	998
89.54	983	89.54	996	89.54	1006	89.54	946	89.54	872	89.54	930	89.54	972
89.56	963	89.56	983	89.56	963	89.56	898	89.56	885	89.56	943	89.56	964
89.58	1038	89.58	1039	89.58	989	89.58	934	89.58	967	89.58	937	89.58	888
89.6	967	89.6	961	89.6	969	89.6	924	89.6	945	89.6	929	89.6	962
89.62	1028	89.62	1001	89.62	953	89.62	910	89.62	937	89.62	921	89.62	952
89.64	932	89.64	1010	89.64	989	89.64	883	89.64	922	89.64	963	89.64	955
89.66	965	89.66	957	89.66	946	89.66	990	89.66	938	89.66	953	89.66	900
89.68	963	89.68	961	89.68	886	89.68	956	89.68	919	89.68	996	89.68	897
89.7	983	89.7	973	89.7	950	89.7	968	89.7	947	89.7	956	89.7	960
89.72	993	89.72	1010	89.72	979	89.72	948	89.72	953	89.72	1003	89.72	891
89.74	931	89.74	1009	89.74	933	89.74	961	89.74	960	89.74	928	89.74	885
89.76	937	89.76	936	89.76	971	89.76	992	89.76	974	89.76	906	89.76	963
89.78	1004	89.78	977	89.78	960	89.78	973	89.78	965	89.78	931	89.78	937
89.8	918	89.8	995	89.8	988	89.8	937	89.8	891	89.8	927	89.8	903
89.82	1011	89.82	1038	89.82	917	89.82	914	89.82	903	89.82	901	89.82	914
89.84	967	89.84	988	89.84	945	89.84	989	89.84	947	89.84	958	89.84	877
89.86	937	89.86	1030	89.86	995	89.86	991	89.86	901	89.86	901	89.86	935
89.88	975	89.88	973	89.88	970	89.88	933	89.88	914	89.88	870	89.88	872
89.9	966	89.9	939	89.9	987	89.9	941	89.9	921	89.9	928	89.9	872
89.92	1001	89.92	964	89.92	969	89.92	930	89.92	905	89.92	902	89.92	945
89.94	941	89.94	961	89.94	1014	89.94	955	89.94	923	89.94	965	89.94	955
89.96	1025	89.96	973	89.96	876	89.96	857	89.96	926	89.96	883	89.96	911
89.98	983	89.98	989	89.98	965	89.98	944	89.98	989	89.98	932	89.98	914
90	986	90	985	90	954	90	896	90	873	90	892	90	885
