# Supplementary material for: Tribological Properties of Nitrate Graphite Foils
Source: Nanomaterials (Basel). 2024 Sep 15;14(18):1499. doi: 10.3390/nano14181499 (PMC11434555; doi:10.3390/nano14181499)
Supplement: Supplementary file 1 [file nanomaterials-14-01499-s001.zip › X-ray data/macrostress/basic/160-200/dens_10/TD/88.TXT]

Sample	0_160_10_RD
Comments	Psi = 0.000
Filename	C:\Windmax\Data\2024_04_25\88.raw
Goniometer	Ultima IV
Attachment	MPA-ML4 (with gamma) for stress
ScanningMode	2Theta/Theta
ScanningType	FT
X-Ray	40kV/30mA	X-Ray	40kV/30mA	X-Ray	40kV/30mA	X-Ray	40kV/30mA	X-Ray	40kV/30mA	X-Ray	40kV/30mA	X-Ray	40kV/30mA
DivSlit	2/3?�|2/3deg.	DivSlit	2/3?�|2/3deg.	DivSlit	2/3?�|2/3deg.	DivSlit	2/3?�|2/3deg.	DivSlit	2/3?�|2/3deg.	DivSlit	2/3?�|2/3deg.	DivSlit	2/3?�|2/3deg.
DivH.L.Slit	10.00mm	DivH.L.Slit	10.00mm	DivH.L.Slit	10.00mm	DivH.L.Slit	10.00mm	DivH.L.Slit	10.00mm	DivH.L.Slit	10.00mm	DivH.L.Slit	10.00mm
SctSlit	Open	SctSlit	Open	SctSlit	Open	SctSlit	Open	SctSlit	Open	SctSlit	Open	SctSlit	Open
RecSlit	0.30mm	RecSlit	0.30mm	RecSlit	0.30mm	RecSlit	0.30mm	RecSlit	0.30mm	RecSlit	0.30mm	RecSlit	0.30mm
Start	84	Start	84	Start	84	Start	84	Start	84	Start	84	Start	84
Stop	90	Stop	90	Stop	90	Stop	90	Stop	90	Stop	90	Stop	90
Step	0.02	Step	0.02	Step	0.02	Step	0.02	Step	0.02	Step	0.02	Step	0.02
84	985	84	984	84	1031	84	1081	84	998	84	1048	84	1077
84.02	1041	84.02	1071	84.02	1055	84.02	1058	84.02	1049	84.02	979	84.02	1070
84.04	1066	84.04	1047	84.04	1065	84.04	1063	84.04	1020	84.04	1084	84.04	1078
84.06	1006	84.06	1053	84.06	1090	84.06	1070	84.06	1022	84.06	1065	84.06	996
84.08	960	84.08	1042	84.08	1068	84.08	1015	84.08	1011	84.08	1033	84.08	1043
84.1	1032	84.1	1024	84.1	1097	84.1	953	84.1	1076	84.1	1046	84.1	1072
84.12	1001	84.12	1036	84.12	1011	84.12	988	84.12	1057	84.12	1026	84.12	1077
84.14	1125	84.14	1075	84.14	1036	84.14	991	84.14	1092	84.14	1064	84.14	1054
84.16	1025	84.16	1016	84.16	1017	84.16	973	84.16	1007	84.16	1069	84.16	1039
84.18	1030	84.18	1097	84.18	1084	84.18	1051	84.18	1020	84.18	1072	84.18	1039
84.2	1016	84.2	989	84.2	1017	84.2	1102	84.2	1002	84.2	1036	84.2	1083
84.22	1052	84.22	1058	84.22	1113	84.22	1023	84.22	1041	84.22	1062	84.22	1080
84.24	1040	84.24	1003	84.24	1010	84.24	1053	84.24	1018	84.24	1033	84.24	1083
84.26	1001	84.26	1025	84.26	1001	84.26	1036	84.26	1059	84.26	1024	84.26	1007
84.28	1025	84.28	1069	84.28	1049	84.28	990	84.28	1051	84.28	1007	84.28	1119
84.3	1043	84.3	1001	84.3	1022	84.3	1002	84.3	1031	84.3	1073	84.3	1064
84.32	1083	84.32	1105	84.32	1082	84.32	1017	84.32	1028	84.32	981	84.32	1091
84.34	1099	84.34	1081	84.34	1066	84.34	981	84.34	989	84.34	1022	84.34	1019
84.36	1043	84.36	1004	84.36	979	84.36	1018	84.36	1002	84.36	1081	84.36	1014
84.38	961	84.38	999	84.38	999	84.38	1005	84.38	1043	84.38	1009	84.38	1105
84.4	1023	84.4	983	84.4	999	84.4	1047	84.4	998	84.4	1063	84.4	1092
84.42	1059	84.42	1028	84.42	1031	84.42	1075	84.42	1094	84.42	995	84.42	1024
84.44	1022	84.44	1027	84.44	1026	84.44	1029	84.44	1017	84.44	995	84.44	1054
84.46	1098	84.46	1032	84.46	1078	84.46	1055	84.46	962	84.46	1034	84.46	1077
84.48	969	84.48	1036	84.48	988	84.48	1034	84.48	1005	84.48	1032	84.48	1014
84.5	963	84.5	1048	84.5	1078	84.5	990	84.5	1042	84.5	1068	84.5	1045
84.52	1019	84.52	1033	84.52	1055	84.52	1014	84.52	962	84.52	972	84.52	1042
84.54	1020	84.54	1022	84.54	1029	84.54	1033	84.54	1001	84.54	1001	84.54	990
84.56	1057	84.56	990	84.56	1030	84.56	1015	84.56	995	84.56	1004	84.56	1085
84.58	998	84.58	1038	84.58	1001	84.58	1053	84.58	1108	84.58	1063	84.58	1039
84.6	1002	84.6	978	84.6	1025	84.6	1024	84.6	999	84.6	998	84.6	983
84.62	1065	84.62	1018	84.62	1028	84.62	980	84.62	1051	84.62	1007	84.62	995
84.64	1048	84.64	1047	84.64	1074	84.64	1001	84.64	1027	84.64	1027	84.64	1056
84.66	1083	84.66	1059	84.66	1060	84.66	1026	84.66	1074	84.66	1010	84.66	1002
84.68	1031	84.68	1016	84.68	1095	84.68	1000	84.68	944	84.68	939	84.68	1087
84.7	1043	84.7	1022	84.7	1015	84.7	1069	84.7	976	84.7	1014	84.7	1008
84.72	1040	84.72	1027	84.72	1034	84.72	962	84.72	1011	84.72	1024	84.72	983
84.74	1056	84.74	1037	84.74	1045	84.74	994	84.74	999	84.74	1031	84.74	1023
84.76	1033	84.76	1075	84.76	1008	84.76	994	84.76	990	84.76	1009	84.76	1037
84.78	1036	84.78	1056	84.78	1012	84.78	1006	84.78	1011	84.78	1063	84.78	1075
84.8	1051	84.8	1027	84.8	1048	84.8	1031	84.8	1024	84.8	1029	84.8	1010
84.82	1101	84.82	1024	84.82	1013	84.82	1007	84.82	1000	84.82	1048	84.82	1000
84.84	1009	84.84	1057	84.84	1030	84.84	1034	84.84	1027	84.84	999	84.84	961
84.86	1022	84.86	1032	84.86	1019	84.86	1020	84.86	1033	84.86	1063	84.86	1059
84.88	1026	84.88	989	84.88	1039	84.88	1061	84.88	956	84.88	949	84.88	1070
84.9	993	84.9	1008	84.9	1030	84.9	1042	84.9	1000	84.9	990	84.9	1048
84.92	1047	84.92	1092	84.92	1056	84.92	1065	84.92	1023	84.92	992	84.92	990
84.94	1040	84.94	1028	84.94	1013	84.94	1063	84.94	975	84.94	970	84.94	1001
84.96	1065	84.96	1015	84.96	1019	84.96	1083	84.96	1021	84.96	1032	84.96	1011
84.98	1062	84.98	1007	84.98	1078	84.98	1018	84.98	1036	84.98	1055	84.98	1003
85	963	85	1021	85	1029	85	1054	85	964	85	1107	85	1026
85.02	1052	85.02	1072	85.02	1001	85.02	1021	85.02	971	85.02	1061	85.02	1040
85.04	1062	85.04	1073	85.04	1068	85.04	1033	85.04	1075	85.04	1009	85.04	1013
85.06	1075	85.06	1048	85.06	1018	85.06	1052	85.06	993	85.06	929	85.06	978
85.08	1058	85.08	1076	85.08	1027	85.08	1072	85.08	1004	85.08	948	85.08	1038
85.1	1036	85.1	1060	85.1	1067	85.1	1034	85.1	1055	85.1	964	85.1	974
85.12	1081	85.12	1037	85.12	1061	85.12	1025	85.12	1088	85.12	965	85.12	999
85.14	1103	85.14	1075	85.14	1004	85.14	951	85.14	1059	85.14	987	85.14	1028
85.16	1119	85.16	1105	85.16	1052	85.16	989	85.16	972	85.16	1017	85.16	1010
85.18	1159	85.18	1066	85.18	1092	85.18	1034	85.18	987	85.18	1002	85.18	1089
85.2	1127	85.2	1090	85.2	1007	85.2	1079	85.2	1023	85.2	993	85.2	1044
85.22	1077	85.22	1092	85.22	1020	85.22	1061	85.22	1050	85.22	1008	85.22	989
85.24	1084	85.24	1059	85.24	1042	85.24	1071	85.24	1017	85.24	1018	85.24	931
85.26	1121	85.26	1049	85.26	1063	85.26	1041	85.26	1078	85.26	969	85.26	959
85.28	1055	85.28	1074	85.28	1124	85.28	1041	85.28	1020	85.28	1027	85.28	1007
85.3	1101	85.3	1106	85.3	1119	85.3	1035	85.3	1000	85.3	1040	85.3	1000
85.32	1117	85.32	1140	85.32	1048	85.32	992	85.32	1018	85.32	1048	85.32	993
85.34	1148	85.34	1062	85.34	1087	85.34	1028	85.34	1049	85.34	1000	85.34	1022
85.36	1087	85.36	1109	85.36	1110	85.36	1112	85.36	1049	85.36	1004	85.36	1087
85.38	1096	85.38	1084	85.38	1089	85.38	982	85.38	1060	85.38	1052	85.38	1051
85.4	1116	85.4	1066	85.4	1144	85.4	1117	85.4	1002	85.4	1028	85.4	1042
85.42	1087	85.42	1195	85.42	1125	85.42	1099	85.42	1016	85.42	1040	85.42	1011
85.44	1147	85.44	1081	85.44	1128	85.44	1043	85.44	1016	85.44	1023	85.44	998
85.46	1148	85.46	1103	85.46	1123	85.46	1089	85.46	1050	85.46	1075	85.46	1042
85.48	1185	85.48	1135	85.48	1081	85.48	1066	85.48	1034	85.48	1051	85.48	1040
85.5	1133	85.5	1154	85.5	1076	85.5	1061	85.5	1097	85.5	1002	85.5	1007
85.52	1193	85.52	1156	85.52	1075	85.52	1053	85.52	1114	85.52	1103	85.52	1111
85.54	1178	85.54	1155	85.54	1099	85.54	1136	85.54	1045	85.54	1016	85.54	1081
85.56	1112	85.56	1182	85.56	1117	85.56	1151	85.56	1114	85.56	1058	85.56	1048
85.58	1160	85.58	1144	85.58	1044	85.58	1125	85.58	1096	85.58	1114	85.58	1040
85.6	1151	85.6	1113	85.6	1095	85.6	1049	85.6	1103	85.6	1031	85.6	987
85.62	1210	85.62	1217	85.62	1069	85.62	1197	85.62	1043	85.62	999	85.62	975
85.64	1201	85.64	1160	85.64	1130	85.64	1159	85.64	1092	85.64	976	85.64	1015
85.66	1150	85.66	1169	85.66	1107	85.66	1099	85.66	1097	85.66	1069	85.66	1036
85.68	1256	85.68	1221	85.68	1133	85.68	1107	85.68	1006	85.68	1113	85.68	1028
85.7	1246	85.7	1194	85.7	1137	85.7	1106	85.7	1161	85.7	1033	85.7	1038
85.72	1197	85.72	1171	85.72	1160	85.72	1152	85.72	1083	85.72	1116	85.72	1004
85.74	1221	85.74	1159	85.74	1188	85.74	1076	85.74	1071	85.74	1043	85.74	987
85.76	1258	85.76	1208	85.76	1224	85.76	1177	85.76	1062	85.76	1005	85.76	1000
85.78	1324	85.78	1189	85.78	1235	85.78	1155	85.78	1131	85.78	1003	85.78	1054
85.8	1305	85.8	1330	85.8	1242	85.8	1204	85.8	1099	85.8	1045	85.8	1114
85.82	1273	85.82	1235	85.82	1237	85.82	1179	85.82	1064	85.82	1091	85.82	1011
85.84	1260	85.84	1265	85.84	1156	85.84	1145	85.84	1038	85.84	1106	85.84	1042
85.86	1310	85.86	1263	85.86	1191	85.86	1189	85.86	1113	85.86	1079	85.86	1023
85.88	1275	85.88	1260	85.88	1292	85.88	1166	85.88	1082	85.88	1077	85.88	1088
85.9	1377	85.9	1294	85.9	1209	85.9	1167	85.9	1171	85.9	1100	85.9	1076
85.92	1332	85.92	1339	85.92	1300	85.92	1227	85.92	1125	85.92	1075	85.92	1046
85.94	1326	85.94	1363	85.94	1255	85.94	1228	85.94	1195	85.94	1134	85.94	1039
85.96	1399	85.96	1356	85.96	1229	85.96	1217	85.96	1185	85.96	1127	85.96	1069
85.98	1408	85.98	1281	85.98	1264	85.98	1240	85.98	1130	85.98	1154	85.98	997
86	1379	86	1349	86	1390	86	1217	86	1130	86	1101	86	1046
86.02	1458	86.02	1391	86.02	1303	86.02	1206	86.02	1195	86.02	1127	86.02	1086
86.04	1445	86.04	1331	86.04	1348	86.04	1225	86.04	1212	86.04	1163	86.04	1134
86.06	1474	86.06	1436	86.06	1361	86.06	1314	86.06	1177	86.06	1178	86.06	1076
86.08	1450	86.08	1317	86.08	1316	86.08	1294	86.08	1182	86.08	1130	86.08	1016
86.1	1501	86.1	1424	86.1	1370	86.1	1315	86.1	1200	86.1	1092	86.1	1120
86.12	1563	86.12	1512	86.12	1379	86.12	1304	86.12	1195	86.12	1130	86.12	1101
86.14	1468	86.14	1556	86.14	1470	86.14	1321	86.14	1249	86.14	1167	86.14	1017
86.16	1511	86.16	1489	86.16	1389	86.16	1317	86.16	1239	86.16	1195	86.16	1067
86.18	1618	86.18	1522	86.18	1465	86.18	1364	86.18	1298	86.18	1181	86.18	1106
86.2	1563	86.2	1606	86.2	1491	86.2	1412	86.2	1295	86.2	1219	86.2	1102
86.22	1615	86.22	1612	86.22	1476	86.22	1484	86.22	1257	86.22	1152	86.22	1070
86.24	1689	86.24	1670	86.24	1559	86.24	1471	86.24	1334	86.24	1212	86.24	1096
86.26	1691	86.26	1634	86.26	1579	86.26	1506	86.26	1310	86.26	1177	86.26	1108
86.28	1724	86.28	1656	86.28	1527	86.28	1462	86.28	1298	86.28	1213	86.28	1046
86.3	1774	86.3	1760	86.3	1546	86.3	1450	86.3	1315	86.3	1255	86.3	1093
86.32	1804	86.32	1762	86.32	1642	86.32	1570	86.32	1427	86.32	1167	86.32	1103
86.34	1853	86.34	1824	86.34	1592	86.34	1543	86.34	1402	86.34	1179	86.34	1145
86.36	1934	86.36	1800	86.36	1675	86.36	1570	86.36	1426	86.36	1268	86.36	1104
86.38	1930	86.38	1829	86.38	1740	86.38	1628	86.38	1322	86.38	1269	86.38	1144
86.4	2035	86.4	2016	86.4	1792	86.4	1634	86.4	1412	86.4	1188	86.4	1168
86.42	2047	86.42	2008	86.42	1893	86.42	1659	86.42	1411	86.42	1217	86.42	1141
86.44	2107	86.44	2012	86.44	1815	86.44	1778	86.44	1462	86.44	1241	86.44	1076
86.46	2057	86.46	2144	86.46	1887	86.46	1756	86.46	1472	86.46	1286	86.46	1111
86.48	2193	86.48	2151	86.48	2029	86.48	1730	86.48	1419	86.48	1285	86.48	1093
86.5	2273	86.5	2190	86.5	1987	86.5	1829	86.5	1499	86.5	1331	86.5	1172
86.52	2341	86.52	2273	86.52	2102	86.52	1754	86.52	1581	86.52	1274	86.52	1131
86.54	2423	86.54	2413	86.54	2108	86.54	1819	86.54	1515	86.54	1290	86.54	1136
86.56	2460	86.56	2487	86.56	2194	86.56	1875	86.56	1534	86.56	1371	86.56	1102
86.58	2576	86.58	2489	86.58	2196	86.58	1842	86.58	1568	86.58	1297	86.58	1205
86.6	2718	86.6	2628	86.6	2296	86.6	1902	86.6	1474	86.6	1259	86.6	1167
86.62	2672	86.62	2562	86.62	2333	86.62	1881	86.62	1560	86.62	1306	86.62	1190
86.64	2790	86.64	2724	86.64	2334	86.64	2052	86.64	1580	86.64	1304	86.64	1167
86.66	2995	86.66	2792	86.66	2459	86.66	1972	86.66	1605	86.66	1251	86.66	1178
86.68	3109	86.68	2869	86.68	2515	86.68	2047	86.68	1625	86.68	1321	86.68	1203
86.7	3198	86.7	2952	86.7	2530	86.7	2072	86.7	1626	86.7	1344	86.7	1106
86.72	3352	86.72	3098	86.72	2500	86.72	2020	86.72	1606	86.72	1262	86.72	1093
86.74	3417	86.74	3280	86.74	2637	86.74	2137	86.74	1585	86.74	1290	86.74	1086
86.76	3450	86.76	3404	86.76	2773	86.76	2234	86.76	1659	86.76	1312	86.76	1104
86.78	3704	86.78	3409	86.78	2770	86.78	2149	86.78	1673	86.78	1294	86.78	1111
86.8	3635	86.8	3366	86.8	2827	86.8	2139	86.8	1654	86.8	1346	86.8	1109
86.82	3803	86.82	3526	86.82	2863	86.82	2175	86.82	1631	86.82	1328	86.82	1127
86.84	3892	86.84	3548	86.84	2938	86.84	2212	86.84	1717	86.84	1346	86.84	1120
86.86	3947	86.86	3723	86.86	3017	86.86	2217	86.86	1615	86.86	1311	86.86	1144
86.88	4091	86.88	3727	86.88	2886	86.88	2259	86.88	1694	86.88	1310	86.88	1164
86.9	4099	86.9	3815	86.9	2987	86.9	2297	86.9	1769	86.9	1294	86.9	1132
86.92	4215	86.92	3652	86.92	2982	86.92	2245	86.92	1683	86.92	1233	86.92	1137
86.94	4223	86.94	3827	86.94	2952	86.94	2209	86.94	1669	86.94	1358	86.94	1165
86.96	4232	86.96	3815	86.96	3038	86.96	2201	86.96	1620	86.96	1371	86.96	1106
86.98	4303	86.98	3967	86.98	2991	86.98	2206	86.98	1643	86.98	1337	86.98	1119
87	4304	87	3904	87	2946	87	2206	87	1680	87	1242	87	1172
87.02	4245	87.02	3863	87.02	3089	87.02	2289	87.02	1689	87.02	1271	87.02	1096
87.04	4093	87.04	3903	87.04	3077	87.04	2293	87.04	1723	87.04	1333	87.04	1129
87.06	4049	87.06	3786	87.06	3042	87.06	2209	87.06	1619	87.06	1386	87.06	1097
87.08	4102	87.08	3828	87.08	3049	87.08	2147	87.08	1631	87.08	1320	87.08	1156
87.1	4026	87.1	3817	87.1	2969	87.1	2217	87.1	1640	87.1	1300	87.1	1084
87.12	3891	87.12	3732	87.12	2923	87.12	2173	87.12	1646	87.12	1317	87.12	1160
87.14	3931	87.14	3621	87.14	2925	87.14	2149	87.14	1665	87.14	1319	87.14	1149
87.16	3681	87.16	3543	87.16	2913	87.16	2128	87.16	1597	87.16	1307	87.16	1073
87.18	3504	87.18	3422	87.18	2888	87.18	2164	87.18	1720	87.18	1303	87.18	1085
87.2	3412	87.2	3362	87.2	2760	87.2	2079	87.2	1647	87.2	1332	87.2	1189
87.22	3348	87.22	3283	87.22	2832	87.22	2107	87.22	1593	87.22	1272	87.22	1106
87.24	3298	87.24	3140	87.24	2599	87.24	2189	87.24	1623	87.24	1263	87.24	1170
87.26	3252	87.26	3005	87.26	2592	87.26	2086	87.26	1659	87.26	1286	87.26	1138
87.28	3202	87.28	3011	87.28	2571	87.28	2034	87.28	1574	87.28	1245	87.28	1116
87.3	2936	87.3	2879	87.3	2428	87.3	1988	87.3	1564	87.3	1283	87.3	1067
87.32	2834	87.32	2771	87.32	2462	87.32	1993	87.32	1546	87.32	1266	87.32	1144
87.34	2704	87.34	2676	87.34	2391	87.34	1938	87.34	1571	87.34	1275	87.34	1119
87.36	2732	87.36	2564	87.36	2380	87.36	1915	87.36	1535	87.36	1218	87.36	1140
87.38	2592	87.38	2593	87.38	2302	87.38	1934	87.38	1565	87.38	1243	87.38	1083
87.4	2455	87.4	2387	87.4	2177	87.4	1957	87.4	1456	87.4	1338	87.4	1050
87.42	2325	87.42	2313	87.42	2208	87.42	1774	87.42	1488	87.42	1287	87.42	1121
87.44	2179	87.44	2228	87.44	2037	87.44	1852	87.44	1426	87.44	1254	87.44	1035
87.46	2075	87.46	2146	87.46	2023	87.46	1817	87.46	1413	87.46	1232	87.46	1107
87.48	2095	87.48	2067	87.48	1930	87.48	1843	87.48	1377	87.48	1183	87.48	1137
87.5	1991	87.5	1989	87.5	1879	87.5	1685	87.5	1425	87.5	1271	87.5	1114
87.52	1896	87.52	1939	87.52	1825	87.52	1648	87.52	1476	87.52	1204	87.52	1103
87.54	1853	87.54	1802	87.54	1859	87.54	1631	87.54	1343	87.54	1229	87.54	1059
87.56	1825	87.56	1858	87.56	1820	87.56	1565	87.56	1378	87.56	1160	87.56	1121
87.58	1746	87.58	1694	87.58	1684	87.58	1637	87.58	1350	87.58	1167	87.58	1062
87.6	1659	87.6	1711	87.6	1625	87.6	1563	87.6	1336	87.6	1225	87.6	984
87.62	1638	87.62	1670	87.62	1583	87.62	1434	87.62	1326	87.62	1234	87.62	1036
87.64	1640	87.64	1645	87.64	1621	87.64	1512	87.64	1356	87.64	1239	87.64	1063
87.66	1559	87.66	1630	87.66	1615	87.66	1519	87.66	1280	87.66	1167	87.66	1049
87.68	1510	87.68	1519	87.68	1471	87.68	1434	87.68	1354	87.68	1206	87.68	1134
87.7	1551	87.7	1577	87.7	1539	87.7	1383	87.7	1268	87.7	1126	87.7	1027
87.72	1441	87.72	1396	87.72	1540	87.72	1470	87.72	1300	87.72	1108	87.72	1088
87.74	1540	87.74	1408	87.74	1455	87.74	1303	87.74	1273	87.74	1137	87.74	997
87.76	1451	87.76	1401	87.76	1438	87.76	1314	87.76	1180	87.76	1076	87.76	1031
87.78	1455	87.78	1380	87.78	1414	87.78	1302	87.78	1176	87.78	1130	87.78	1054
87.8	1371	87.8	1386	87.8	1384	87.8	1289	87.8	1175	87.8	1048	87.8	1051
87.82	1334	87.82	1338	87.82	1339	87.82	1253	87.82	1160	87.82	1146	87.82	1022
87.84	1301	87.84	1320	87.84	1278	87.84	1235	87.84	1239	87.84	1117	87.84	1010
87.86	1302	87.86	1322	87.86	1286	87.86	1237	87.86	1157	87.86	1105	87.86	993
87.88	1318	87.88	1352	87.88	1181	87.88	1167	87.88	1157	87.88	1015	87.88	1032
87.9	1293	87.9	1287	87.9	1300	87.9	1158	87.9	1148	87.9	1066	87.9	1036
87.92	1294	87.92	1226	87.92	1214	87.92	1210	87.92	1165	87.92	1092	87.92	1000
87.94	1299	87.94	1243	87.94	1208	87.94	1149	87.94	1063	87.94	993	87.94	948
87.96	1243	87.96	1257	87.96	1191	87.96	1177	87.96	1063	87.96	1019	87.96	990
87.98	1245	87.98	1204	87.98	1209	87.98	1170	87.98	1063	87.98	992	87.98	1042
88	1245	88	1245	88	1183	88	1122	88	1100	88	1001	88	999
88.02	1182	88.02	1180	88.02	1139	88.02	1095	88.02	1068	88.02	1050	88.02	1022
88.04	1224	88.04	1231	88.04	1137	88.04	1125	88.04	1134	88.04	1089	88.04	1027
88.06	1214	88.06	1195	88.06	1122	88.06	1088	88.06	1018	88.06	1060	88.06	939
88.08	1202	88.08	1195	88.08	1148	88.08	1087	88.08	1033	88.08	1005	88.08	1014
88.1	1163	88.1	1214	88.1	1132	88.1	1115	88.1	1021	88.1	1022	88.1	1024
88.12	1185	88.12	1224	88.12	1113	88.12	1061	88.12	1017	88.12	976	88.12	986
88.14	1152	88.14	1261	88.14	1078	88.14	1063	88.14	958	88.14	1016	88.14	1009
88.16	1128	88.16	1154	88.16	1112	88.16	1021	88.16	987	88.16	1012	88.16	994
88.18	1151	88.18	1105	88.18	1068	88.18	1131	88.18	1001	88.18	941	88.18	988
88.2	1148	88.2	1117	88.2	1035	88.2	1066	88.2	976	88.2	1022	88.2	964
88.22	1114	88.22	1088	88.22	1047	88.22	1057	88.22	1019	88.22	1000	88.22	985
88.24	1158	88.24	1154	88.24	1123	88.24	1055	88.24	1059	88.24	964	88.24	997
88.26	1099	88.26	1134	88.26	1143	88.26	981	88.26	995	88.26	974	88.26	937
88.28	1119	88.28	1081	88.28	1114	88.28	1016	88.28	996	88.28	943	88.28	945
88.3	1168	88.3	1061	88.3	1058	88.3	1024	88.3	1017	88.3	910	88.3	907
88.32	1131	88.32	1090	88.32	1052	88.32	1039	88.32	1007	88.32	910	88.32	984
88.34	1120	88.34	1064	88.34	1070	88.34	1015	88.34	925	88.34	950	88.34	954
88.36	1125	88.36	1077	88.36	1051	88.36	996	88.36	986	88.36	1016	88.36	973
88.38	1055	88.38	1113	88.38	1074	88.38	1004	88.38	1010	88.38	907	88.38	938
88.4	1083	88.4	1038	88.4	934	88.4	994	88.4	979	88.4	960	88.4	975
88.42	1115	88.42	1053	88.42	1078	88.42	1003	88.42	976	88.42	942	88.42	969
88.44	1084	88.44	1086	88.44	1052	88.44	961	88.44	991	88.44	873	88.44	914
88.46	1085	88.46	1039	88.46	1083	88.46	959	88.46	950	88.46	951	88.46	947
88.48	1088	88.48	1060	88.48	1020	88.48	1019	88.48	966	88.48	978	88.48	918
88.5	989	88.5	1050	88.5	1028	88.5	1018	88.5	955	88.5	926	88.5	953
88.52	992	88.52	1068	88.52	984	88.52	956	88.52	1036	88.52	981	88.52	899
88.54	1106	88.54	1083	88.54	1035	88.54	983	88.54	976	88.54	1014	88.54	918
88.56	1045	88.56	1072	88.56	989	88.56	963	88.56	936	88.56	990	88.56	944
88.58	1057	88.58	1052	88.58	974	88.58	993	88.58	988	88.58	903	88.58	963
88.6	1026	88.6	1013	88.6	998	88.6	969	88.6	975	88.6	902	88.6	947
88.62	1066	88.62	1061	88.62	1026	88.62	974	88.62	912	88.62	920	88.62	930
88.64	1040	88.64	1049	88.64	1036	88.64	944	88.64	896	88.64	899	88.64	928
88.66	1057	88.66	1078	88.66	960	88.66	937	88.66	929	88.66	893	88.66	1013
88.68	1076	88.68	1143	88.68	963	88.68	956	88.68	992	88.68	978	88.68	901
88.7	1069	88.7	979	88.7	1063	88.7	968	88.7	1008	88.7	882	88.7	903
88.72	1002	88.72	1007	88.72	1043	88.72	967	88.72	913	88.72	940	88.72	880
88.74	1036	88.74	1024	88.74	974	88.74	1006	88.74	899	88.74	872	88.74	939
88.76	984	88.76	1025	88.76	1012	88.76	1019	88.76	949	88.76	945	88.76	916
88.78	982	88.78	975	88.78	948	88.78	960	88.78	932	88.78	936	88.78	914
88.8	1036	88.8	1023	88.8	972	88.8	985	88.8	923	88.8	909	88.8	898
88.82	999	88.82	1069	88.82	1033	88.82	901	88.82	934	88.82	917	88.82	877
88.84	962	88.84	1001	88.84	921	88.84	925	88.84	938	88.84	898	88.84	933
88.86	1049	88.86	980	88.86	1000	88.86	910	88.86	925	88.86	921	88.86	968
88.88	1087	88.88	1050	88.88	984	88.88	944	88.88	950	88.88	915	88.88	886
88.9	1052	88.9	1057	88.9	990	88.9	944	88.9	956	88.9	929	88.9	943
88.92	1000	88.92	1034	88.92	951	88.92	930	88.92	899	88.92	900	88.92	927
88.94	986	88.94	1011	88.94	1010	88.94	972	88.94	923	88.94	937	88.94	899
88.96	979	88.96	991	88.96	934	88.96	954	88.96	948	88.96	907	88.96	879
88.98	997	88.98	998	88.98	979	88.98	1000	88.98	901	88.98	982	88.98	894
89	1034	89	1008	89	993	89	926	89	953	89	934	89	877
89.02	1015	89.02	1024	89.02	974	89.02	986	89.02	855	89.02	912	89.02	845
89.04	983	89.04	981	89.04	955	89.04	901	89.04	888	89.04	893	89.04	918
89.06	933	89.06	971	89.06	977	89.06	919	89.06	967	89.06	894	89.06	895
89.08	995	89.08	1035	89.08	914	89.08	964	89.08	935	89.08	950	89.08	973
89.1	947	89.1	985	89.1	992	89.1	955	89.1	893	89.1	931	89.1	941
89.12	1013	89.12	977	89.12	1013	89.12	991	89.12	937	89.12	929	89.12	916
89.14	969	89.14	1006	89.14	912	89.14	927	89.14	906	89.14	907	89.14	895
89.16	965	89.16	999	89.16	982	89.16	910	89.16	916	89.16	863	89.16	932
89.18	997	89.18	948	89.18	897	89.18	955	89.18	902	89.18	938	89.18	924
89.2	993	89.2	940	89.2	941	89.2	937	89.2	916	89.2	907	89.2	906
89.22	970	89.22	1004	89.22	970	89.22	907	89.22	889	89.22	909	89.22	863
89.24	950	89.24	990	89.24	955	89.24	978	89.24	940	89.24	896	89.24	908
89.26	954	89.26	994	89.26	964	89.26	940	89.26	880	89.26	928	89.26	935
89.28	966	89.28	969	89.28	997	89.28	921	89.28	878	89.28	913	89.28	873
89.3	908	89.3	993	89.3	935	89.3	930	89.3	936	89.3	933	89.3	905
89.32	1000	89.32	911	89.32	877	89.32	959	89.32	916	89.32	918	89.32	937
89.34	1005	89.34	949	89.34	1021	89.34	915	89.34	906	89.34	908	89.34	920
89.36	1007	89.36	892	89.36	943	89.36	902	89.36	875	89.36	915	89.36	883
89.38	1011	89.38	960	89.38	969	89.38	969	89.38	892	89.38	907	89.38	874
89.4	974	89.4	996	89.4	935	89.4	949	89.4	955	89.4	926	89.4	852
89.42	939	89.42	967	89.42	891	89.42	921	89.42	901	89.42	912	89.42	908
89.44	917	89.44	888	89.44	982	89.44	944	89.44	965	89.44	909	89.44	897
89.46	1031	89.46	995	89.46	980	89.46	965	89.46	889	89.46	883	89.46	917
89.48	940	89.48	936	89.48	974	89.48	914	89.48	881	89.48	927	89.48	848
89.5	897	89.5	999	89.5	988	89.5	911	89.5	911	89.5	897	89.5	910
89.52	994	89.52	959	89.52	962	89.52	964	89.52	903	89.52	886	89.52	806
89.54	932	89.54	945	89.54	951	89.54	968	89.54	868	89.54	859	89.54	960
89.56	991	89.56	900	89.56	913	89.56	863	89.56	880	89.56	888	89.56	879
89.58	945	89.58	933	89.58	984	89.58	949	89.58	873	89.58	904	89.58	867
89.6	983	89.6	924	89.6	953	89.6	930	89.6	919	89.6	844	89.6	921
89.62	954	89.62	948	89.62	909	89.62	911	89.62	968	89.62	913	89.62	897
89.64	930	89.64	900	89.64	880	89.64	901	89.64	873	89.64	879	89.64	870
89.66	958	89.66	935	89.66	969	89.66	959	89.66	879	89.66	844	89.66	879
89.68	941	89.68	891	89.68	918	89.68	861	89.68	914	89.68	864	89.68	927
89.7	865	89.7	910	89.7	898	89.7	854	89.7	865	89.7	913	89.7	873
89.72	956	89.72	965	89.72	956	89.72	930	89.72	940	89.72	936	89.72	898
89.74	982	89.74	953	89.74	917	89.74	915	89.74	889	89.74	855	89.74	896
89.76	907	89.76	887	89.76	913	89.76	938	89.76	874	89.76	889	89.76	845
89.78	977	89.78	916	89.78	923	89.78	923	89.78	946	89.78	875	89.78	839
89.8	925	89.8	996	89.8	925	89.8	912	89.8	903	89.8	866	89.8	858
89.82	967	89.82	925	89.82	957	89.82	945	89.82	894	89.82	882	89.82	896
89.84	976	89.84	913	89.84	975	89.84	924	89.84	969	89.84	912	89.84	847
89.86	943	89.86	965	89.86	881	89.86	905	89.86	915	89.86	942	89.86	927
89.88	918	89.88	924	89.88	960	89.88	840	89.88	878	89.88	856	89.88	824
89.9	959	89.9	931	89.9	892	89.9	976	89.9	882	89.9	905	89.9	940
89.92	967	89.92	946	89.92	870	89.92	853	89.92	905	89.92	878	89.92	885
89.94	943	89.94	924	89.94	918	89.94	931	89.94	897	89.94	851	89.94	926
89.96	940	89.96	909	89.96	971	89.96	934	89.96	851	89.96	865	89.96	817
89.98	945	89.98	911	89.98	905	89.98	975	89.98	901	89.98	887	89.98	877
90	963	90	921	90	949	90	852	90	868	90	913	90	879
