# Supplementary material for: Tribological Properties of Nitrate Graphite Foils
Source: Nanomaterials (Basel). 2024 Sep 15;14(18):1499. doi: 10.3390/nano14181499 (PMC11434555; doi:10.3390/nano14181499)
Supplement: Supplementary file 1 [file nanomaterials-14-01499-s001.zip › X-ray data/macrostress/basic/160-200/dens_13/RD/91.TXT]

Sample	0_160_13_TD
Comments	Psi = 0.000
Filename	C:\Windmax\Data\2024_04_25\91.raw
Goniometer	Ultima IV
Attachment	MPA-ML4 (with gamma) for stress
ScanningMode	2Theta/Theta
ScanningType	FT
X-Ray	40kV/30mA	X-Ray	40kV/30mA	X-Ray	40kV/30mA	X-Ray	40kV/30mA	X-Ray	40kV/30mA	X-Ray	40kV/30mA	X-Ray	40kV/30mA
DivSlit	2/3?�|2/3deg.	DivSlit	2/3?�|2/3deg.	DivSlit	2/3?�|2/3deg.	DivSlit	2/3?�|2/3deg.	DivSlit	2/3?�|2/3deg.	DivSlit	2/3?�|2/3deg.	DivSlit	2/3?�|2/3deg.
DivH.L.Slit	10.00mm	DivH.L.Slit	10.00mm	DivH.L.Slit	10.00mm	DivH.L.Slit	10.00mm	DivH.L.Slit	10.00mm	DivH.L.Slit	10.00mm	DivH.L.Slit	10.00mm
SctSlit	Open	SctSlit	Open	SctSlit	Open	SctSlit	Open	SctSlit	Open	SctSlit	Open	SctSlit	Open
RecSlit	0.30mm	RecSlit	0.30mm	RecSlit	0.30mm	RecSlit	0.30mm	RecSlit	0.30mm	RecSlit	0.30mm	RecSlit	0.30mm
Start	84	Start	84	Start	84	Start	84	Start	84	Start	84	Start	84
Stop	90	Stop	90	Stop	90	Stop	90	Stop	90	Stop	90	Stop	90
Step	0.02	Step	0.02	Step	0.02	Step	0.02	Step	0.02	Step	0.02	Step	0.02
84	1104	84	1164	84	1123	84	1109	84	1150	84	1106	84	1121
84.02	1155	84.02	1167	84.02	1123	84.02	1082	84.02	1112	84.02	1129	84.02	1183
84.04	1197	84.04	1162	84.04	1165	84.04	1064	84.04	1086	84.04	1070	84.04	1173
84.06	1157	84.06	1183	84.06	1158	84.06	1153	84.06	1156	84.06	1083	84.06	1201
84.08	1160	84.08	1171	84.08	1108	84.08	1131	84.08	1195	84.08	1087	84.08	1094
84.1	1123	84.1	1163	84.1	1094	84.1	1177	84.1	1135	84.1	1152	84.1	1172
84.12	1155	84.12	1233	84.12	1160	84.12	1135	84.12	1104	84.12	1144	84.12	1137
84.14	1131	84.14	1181	84.14	1131	84.14	1114	84.14	1119	84.14	1096	84.14	1228
84.16	1153	84.16	1195	84.16	1125	84.16	1077	84.16	1201	84.16	1162	84.16	1153
84.18	1113	84.18	1148	84.18	1091	84.18	1119	84.18	1098	84.18	1130	84.18	1183
84.2	1149	84.2	1119	84.2	1133	84.2	1110	84.2	1141	84.2	1128	84.2	1124
84.22	1122	84.22	1145	84.22	1113	84.22	1085	84.22	1142	84.22	1156	84.22	1140
84.24	1172	84.24	1120	84.24	1117	84.24	1096	84.24	1083	84.24	1201	84.24	1158
84.26	1127	84.26	1140	84.26	1151	84.26	1099	84.26	1148	84.26	1102	84.26	1116
84.28	1130	84.28	1151	84.28	1116	84.28	1066	84.28	1099	84.28	1136	84.28	1139
84.3	1186	84.3	1127	84.3	1127	84.3	1133	84.3	1168	84.3	1106	84.3	1186
84.32	1089	84.32	1168	84.32	1106	84.32	1137	84.32	1127	84.32	1165	84.32	1197
84.34	1084	84.34	1134	84.34	1113	84.34	1126	84.34	1071	84.34	1083	84.34	1160
84.36	1172	84.36	1075	84.36	1094	84.36	1081	84.36	1127	84.36	1101	84.36	1166
84.38	1170	84.38	1075	84.38	1138	84.38	1060	84.38	1069	84.38	1148	84.38	1087
84.4	1157	84.4	1136	84.4	1140	84.4	1101	84.4	1043	84.4	1164	84.4	1119
84.42	1158	84.42	1156	84.42	1131	84.42	1042	84.42	1082	84.42	1116	84.42	1133
84.44	1157	84.44	1126	84.44	1100	84.44	1127	84.44	1095	84.44	1174	84.44	1174
84.46	1166	84.46	1177	84.46	1141	84.46	1078	84.46	1117	84.46	1179	84.46	1110
84.48	1155	84.48	1037	84.48	1079	84.48	1168	84.48	1095	84.48	1125	84.48	1175
84.5	1152	84.5	1206	84.5	1084	84.5	1130	84.5	1100	84.5	1132	84.5	1135
84.52	1091	84.52	1145	84.52	1175	84.52	1062	84.52	1131	84.52	1133	84.52	1121
84.54	1129	84.54	1173	84.54	1128	84.54	1136	84.54	1118	84.54	1072	84.54	1175
84.56	1192	84.56	1138	84.56	1118	84.56	1124	84.56	1101	84.56	1157	84.56	1122
84.58	1174	84.58	1104	84.58	1083	84.58	1079	84.58	1086	84.58	1146	84.58	1142
84.6	1140	84.6	1103	84.6	1094	84.6	1148	84.6	1108	84.6	1102	84.6	1140
84.62	1168	84.62	1227	84.62	1110	84.62	1112	84.62	1077	84.62	1111	84.62	1140
84.64	1154	84.64	1152	84.64	1093	84.64	1102	84.64	1127	84.64	1061	84.64	1175
84.66	1157	84.66	1211	84.66	1156	84.66	1075	84.66	1060	84.66	1172	84.66	1194
84.68	1132	84.68	1186	84.68	1094	84.68	1116	84.68	1115	84.68	1118	84.68	1151
84.7	1150	84.7	1150	84.7	1142	84.7	1071	84.7	1068	84.7	1117	84.7	1106
84.72	1137	84.72	1162	84.72	1163	84.72	1103	84.72	1137	84.72	1111	84.72	1105
84.74	1178	84.74	1195	84.74	1162	84.74	1137	84.74	1102	84.74	1131	84.74	1128
84.76	1203	84.76	1227	84.76	1091	84.76	1085	84.76	1046	84.76	1140	84.76	1124
84.78	1217	84.78	1149	84.78	1195	84.78	1121	84.78	1106	84.78	1101	84.78	1151
84.8	1125	84.8	1140	84.8	1180	84.8	1076	84.8	1103	84.8	1146	84.8	1121
84.82	1206	84.82	1188	84.82	1146	84.82	1092	84.82	1072	84.82	1101	84.82	1109
84.84	1172	84.84	1197	84.84	1139	84.84	1168	84.84	1102	84.84	1142	84.84	1114
84.86	1159	84.86	1164	84.86	1121	84.86	1176	84.86	1085	84.86	1152	84.86	1149
84.88	1113	84.88	1230	84.88	1196	84.88	1149	84.88	1051	84.88	1201	84.88	1137
84.9	1215	84.9	1221	84.9	1162	84.9	1087	84.9	1125	84.9	1112	84.9	1191
84.92	1193	84.92	1137	84.92	1156	84.92	1120	84.92	1120	84.92	1121	84.92	1085
84.94	1235	84.94	1206	84.94	1244	84.94	1130	84.94	1074	84.94	1107	84.94	1074
84.96	1228	84.96	1206	84.96	1159	84.96	1126	84.96	1090	84.96	1094	84.96	1145
84.98	1221	84.98	1166	84.98	1187	84.98	1135	84.98	1130	84.98	1094	84.98	1140
85	1201	85	1134	85	1220	85	1135	85	1143	85	1122	85	1174
85.02	1213	85.02	1129	85.02	1190	85.02	1105	85.02	1079	85.02	1153	85.02	1144
85.04	1208	85.04	1241	85.04	1215	85.04	1192	85.04	1107	85.04	1183	85.04	1085
85.06	1193	85.06	1200	85.06	1208	85.06	1153	85.06	1113	85.06	1181	85.06	1133
85.08	1257	85.08	1281	85.08	1238	85.08	1156	85.08	1103	85.08	1184	85.08	1146
85.1	1201	85.1	1237	85.1	1141	85.1	1130	85.1	1103	85.1	1127	85.1	1075
85.12	1235	85.12	1185	85.12	1136	85.12	1206	85.12	1131	85.12	1114	85.12	1117
85.14	1245	85.14	1215	85.14	1195	85.14	1185	85.14	1086	85.14	1245	85.14	1146
85.16	1283	85.16	1173	85.16	1180	85.16	1146	85.16	1078	85.16	1165	85.16	1204
85.18	1284	85.18	1249	85.18	1178	85.18	1183	85.18	1179	85.18	1080	85.18	1085
85.2	1276	85.2	1191	85.2	1224	85.2	1185	85.2	1172	85.2	1153	85.2	1187
85.22	1259	85.22	1221	85.22	1178	85.22	1137	85.22	1115	85.22	1150	85.22	1123
85.24	1229	85.24	1176	85.24	1184	85.24	1102	85.24	1135	85.24	1202	85.24	1134
85.26	1250	85.26	1188	85.26	1189	85.26	1155	85.26	1152	85.26	1094	85.26	1139
85.28	1260	85.28	1287	85.28	1248	85.28	1085	85.28	1147	85.28	1126	85.28	1082
85.3	1304	85.3	1187	85.3	1210	85.3	1126	85.3	1105	85.3	1130	85.3	1157
85.32	1296	85.32	1244	85.32	1206	85.32	1111	85.32	1114	85.32	1174	85.32	1164
85.34	1299	85.34	1289	85.34	1217	85.34	1151	85.34	1086	85.34	1094	85.34	1081
85.36	1256	85.36	1255	85.36	1134	85.36	1221	85.36	1177	85.36	1134	85.36	1183
85.38	1300	85.38	1317	85.38	1188	85.38	1179	85.38	1211	85.38	1179	85.38	1172
85.4	1286	85.4	1304	85.4	1165	85.4	1173	85.4	1103	85.4	1193	85.4	1169
85.42	1272	85.42	1262	85.42	1212	85.42	1128	85.42	1114	85.42	1116	85.42	1117
85.44	1380	85.44	1257	85.44	1264	85.44	1121	85.44	1132	85.44	1116	85.44	1079
85.46	1329	85.46	1291	85.46	1161	85.46	1187	85.46	1227	85.46	1136	85.46	1167
85.48	1338	85.48	1220	85.48	1223	85.48	1106	85.48	1187	85.48	1141	85.48	1126
85.5	1302	85.5	1341	85.5	1242	85.5	1142	85.5	1128	85.5	1181	85.5	1134
85.52	1390	85.52	1323	85.52	1214	85.52	1212	85.52	1089	85.52	1060	85.52	1046
85.54	1315	85.54	1286	85.54	1239	85.54	1126	85.54	1146	85.54	1166	85.54	1170
85.56	1355	85.56	1370	85.56	1298	85.56	1077	85.56	1154	85.56	1059	85.56	1176
85.58	1333	85.58	1353	85.58	1297	85.58	1171	85.58	1170	85.58	1167	85.58	1075
85.6	1386	85.6	1375	85.6	1323	85.6	1247	85.6	1122	85.6	1205	85.6	1152
85.62	1395	85.62	1389	85.62	1251	85.62	1213	85.62	1126	85.62	1122	85.62	1087
85.64	1373	85.64	1370	85.64	1292	85.64	1170	85.64	1146	85.64	1120	85.64	1167
85.66	1447	85.66	1381	85.66	1304	85.66	1202	85.66	1159	85.66	1111	85.66	1149
85.68	1396	85.68	1369	85.68	1318	85.68	1198	85.68	1173	85.68	1096	85.68	1172
85.7	1438	85.7	1386	85.7	1278	85.7	1188	85.7	1163	85.7	1158	85.7	1167
85.72	1351	85.72	1391	85.72	1296	85.72	1222	85.72	1135	85.72	1217	85.72	1187
85.74	1453	85.74	1448	85.74	1293	85.74	1200	85.74	1202	85.74	1155	85.74	1082
85.76	1470	85.76	1394	85.76	1382	85.76	1234	85.76	1230	85.76	1086	85.76	1180
85.78	1417	85.78	1412	85.78	1350	85.78	1269	85.78	1150	85.78	1166	85.78	1099
85.8	1568	85.8	1417	85.8	1352	85.8	1265	85.8	1212	85.8	1204	85.8	1127
85.82	1538	85.82	1428	85.82	1344	85.82	1294	85.82	1216	85.82	1174	85.82	1161
85.84	1452	85.84	1420	85.84	1373	85.84	1250	85.84	1168	85.84	1177	85.84	1128
85.86	1485	85.86	1500	85.86	1326	85.86	1277	85.86	1170	85.86	1189	85.86	1085
85.88	1594	85.88	1552	85.88	1425	85.88	1268	85.88	1182	85.88	1230	85.88	1083
85.9	1552	85.9	1474	85.9	1450	85.9	1286	85.9	1177	85.9	1167	85.9	1094
85.92	1571	85.92	1474	85.92	1380	85.92	1361	85.92	1234	85.92	1125	85.92	1146
85.94	1589	85.94	1476	85.94	1424	85.94	1318	85.94	1277	85.94	1176	85.94	1115
85.96	1701	85.96	1554	85.96	1408	85.96	1318	85.96	1207	85.96	1246	85.96	1185
85.98	1661	85.98	1607	85.98	1497	85.98	1317	85.98	1261	85.98	1223	85.98	1164
86	1736	86	1636	86	1548	86	1375	86	1229	86	1178	86	1182
86.02	1639	86.02	1615	86.02	1508	86.02	1376	86.02	1267	86.02	1198	86.02	1159
86.04	1775	86.04	1701	86.04	1509	86.04	1418	86.04	1178	86.04	1149	86.04	1183
86.06	1686	86.06	1641	86.06	1519	86.06	1389	86.06	1282	86.06	1185	86.06	1114
86.08	1795	86.08	1774	86.08	1607	86.08	1409	86.08	1204	86.08	1128	86.08	1160
86.1	1799	86.1	1702	86.1	1602	86.1	1380	86.1	1227	86.1	1134	86.1	1142
86.12	1807	86.12	1786	86.12	1569	86.12	1379	86.12	1271	86.12	1183	86.12	1097
86.14	1912	86.14	1843	86.14	1627	86.14	1471	86.14	1249	86.14	1191	86.14	1202
86.16	1883	86.16	1849	86.16	1638	86.16	1504	86.16	1293	86.16	1187	86.16	1176
86.18	1917	86.18	1888	86.18	1628	86.18	1462	86.18	1349	86.18	1242	86.18	1164
86.2	1972	86.2	1861	86.2	1687	86.2	1551	86.2	1321	86.2	1144	86.2	1172
86.22	2065	86.22	1941	86.22	1701	86.22	1506	86.22	1384	86.22	1223	86.22	1121
86.24	2100	86.24	1893	86.24	1714	86.24	1467	86.24	1361	86.24	1193	86.24	1145
86.26	2135	86.26	1907	86.26	1832	86.26	1575	86.26	1391	86.26	1221	86.26	1169
86.28	2204	86.28	2076	86.28	1830	86.28	1547	86.28	1314	86.28	1294	86.28	1085
86.3	2271	86.3	2113	86.3	1899	86.3	1602	86.3	1297	86.3	1184	86.3	1174
86.32	2289	86.32	2263	86.32	1901	86.32	1630	86.32	1430	86.32	1226	86.32	1179
86.34	2374	86.34	2256	86.34	1949	86.34	1654	86.34	1424	86.34	1240	86.34	1146
86.36	2431	86.36	2292	86.36	1930	86.36	1665	86.36	1440	86.36	1220	86.36	1169
86.38	2490	86.38	2420	86.38	2083	86.38	1726	86.38	1351	86.38	1266	86.38	1136
86.4	2430	86.4	2493	86.4	2075	86.4	1678	86.4	1423	86.4	1280	86.4	1194
86.42	2598	86.42	2442	86.42	2119	86.42	1767	86.42	1475	86.42	1265	86.42	1181
86.44	2662	86.44	2525	86.44	2215	86.44	1794	86.44	1492	86.44	1321	86.44	1160
86.46	2730	86.46	2618	86.46	2289	86.46	1818	86.46	1429	86.46	1250	86.46	1202
86.48	2892	86.48	2803	86.48	2345	86.48	1818	86.48	1388	86.48	1179	86.48	1108
86.5	3019	86.5	2820	86.5	2387	86.5	1862	86.5	1448	86.5	1275	86.5	1214
86.52	3023	86.52	2801	86.52	2453	86.52	1952	86.52	1480	86.52	1274	86.52	1139
86.54	3177	86.54	2935	86.54	2411	86.54	2001	86.54	1452	86.54	1278	86.54	1162
86.56	3177	86.56	3074	86.56	2618	86.56	2035	86.56	1538	86.56	1263	86.56	1134
86.58	3287	86.58	3128	86.58	2559	86.58	1859	86.58	1554	86.58	1292	86.58	1161
86.6	3440	86.6	3278	86.6	2616	86.6	2009	86.6	1457	86.6	1262	86.6	1162
86.62	3652	86.62	3340	86.62	2681	86.62	1979	86.62	1557	86.62	1349	86.62	1153
86.64	3676	86.64	3417	86.64	2741	86.64	1933	86.64	1593	86.64	1228	86.64	1151
86.66	3787	86.66	3590	86.66	2757	86.66	2035	86.66	1514	86.66	1307	86.66	1116
86.68	3888	86.68	3626	86.68	2775	86.68	2118	86.68	1609	86.68	1324	86.68	1213
86.7	4249	86.7	3763	86.7	2954	86.7	2072	86.7	1486	86.7	1298	86.7	1182
86.72	4214	86.72	3808	86.72	2868	86.72	2081	86.72	1542	86.72	1310	86.72	1223
86.74	4329	86.74	3938	86.74	3205	86.74	2119	86.74	1598	86.74	1313	86.74	1158
86.76	4498	86.76	3965	86.76	3039	86.76	2149	86.76	1645	86.76	1253	86.76	1173
86.78	4623	86.78	4052	86.78	3110	86.78	2156	86.78	1543	86.78	1304	86.78	1180
86.8	4726	86.8	4111	86.8	3221	86.8	2233	86.8	1618	86.8	1337	86.8	1150
86.82	4839	86.82	4271	86.82	3152	86.82	2231	86.82	1545	86.82	1286	86.82	1181
86.84	5027	86.84	4248	86.84	3095	86.84	2095	86.84	1630	86.84	1306	86.84	1135
86.86	4942	86.86	4446	86.86	3300	86.86	2162	86.86	1547	86.86	1319	86.86	1133
86.88	5225	86.88	4477	86.88	3231	86.88	2171	86.88	1574	86.88	1357	86.88	1172
86.9	5281	86.9	4498	86.9	3207	86.9	2230	86.9	1501	86.9	1340	86.9	1155
86.92	5210	86.92	4604	86.92	3281	86.92	2250	86.92	1615	86.92	1262	86.92	1113
86.94	5314	86.94	4657	86.94	3301	86.94	2243	86.94	1677	86.94	1268	86.94	1182
86.96	5371	86.96	4532	86.96	3158	86.96	2175	86.96	1523	86.96	1294	86.96	1141
86.98	5218	86.98	4635	86.98	3370	86.98	2321	86.98	1625	86.98	1284	86.98	1110
87	5210	87	4556	87	3298	87	2219	87	1616	87	1290	87	1140
87.02	5332	87.02	4500	87.02	3215	87.02	2232	87.02	1543	87.02	1305	87.02	1142
87.04	5207	87.04	4495	87.04	3323	87.04	2227	87.04	1551	87.04	1270	87.04	1088
87.06	5039	87.06	4399	87.06	3284	87.06	2207	87.06	1596	87.06	1321	87.06	1195
87.08	4830	87.08	4389	87.08	3131	87.08	2217	87.08	1490	87.08	1271	87.08	1110
87.1	4755	87.1	4264	87.1	3145	87.1	2206	87.1	1567	87.1	1330	87.1	1178
87.12	4580	87.12	4126	87.12	3148	87.12	2176	87.12	1543	87.12	1334	87.12	1102
87.14	4644	87.14	4069	87.14	3073	87.14	2111	87.14	1540	87.14	1242	87.14	1090
87.16	4319	87.16	4022	87.16	3088	87.16	2123	87.16	1587	87.16	1375	87.16	1146
87.18	4296	87.18	3895	87.18	2994	87.18	2170	87.18	1570	87.18	1332	87.18	1108
87.2	4254	87.2	3724	87.2	2906	87.2	2137	87.2	1600	87.2	1277	87.2	1172
87.22	4086	87.22	3694	87.22	2866	87.22	2134	87.22	1575	87.22	1296	87.22	1148
87.24	3872	87.24	3524	87.24	2658	87.24	2093	87.24	1493	87.24	1313	87.24	1161
87.26	3679	87.26	3420	87.26	2704	87.26	1985	87.26	1565	87.26	1267	87.26	1234
87.28	3613	87.28	3398	87.28	2742	87.28	2048	87.28	1507	87.28	1320	87.28	1113
87.3	3499	87.3	3253	87.3	2624	87.3	1992	87.3	1520	87.3	1230	87.3	1108
87.32	3415	87.32	3046	87.32	2523	87.32	1949	87.32	1410	87.32	1274	87.32	1142
87.34	3335	87.34	3054	87.34	2511	87.34	1947	87.34	1461	87.34	1272	87.34	1100
87.36	2991	87.36	2858	87.36	2486	87.36	1937	87.36	1449	87.36	1251	87.36	1188
87.38	2905	87.38	2750	87.38	2391	87.38	1912	87.38	1492	87.38	1250	87.38	1225
87.4	2791	87.4	2694	87.4	2366	87.4	1856	87.4	1417	87.4	1289	87.4	1099
87.42	2692	87.42	2592	87.42	2327	87.42	1816	87.42	1518	87.42	1213	87.42	1135
87.44	2541	87.44	2535	87.44	2170	87.44	1812	87.44	1371	87.44	1166	87.44	1176
87.46	2478	87.46	2387	87.46	2171	87.46	1773	87.46	1399	87.46	1259	87.46	1133
87.48	2406	87.48	2320	87.48	2033	87.48	1715	87.48	1472	87.48	1240	87.48	1161
87.5	2269	87.5	2298	87.5	2031	87.5	1699	87.5	1476	87.5	1145	87.5	1109
87.52	2249	87.52	2186	87.52	1856	87.52	1608	87.52	1383	87.52	1208	87.52	1091
87.54	2151	87.54	2009	87.54	1895	87.54	1683	87.54	1403	87.54	1230	87.54	1116
87.56	2186	87.56	2085	87.56	1941	87.56	1637	87.56	1328	87.56	1251	87.56	1092
87.58	2077	87.58	1908	87.58	1807	87.58	1613	87.58	1417	87.58	1239	87.58	1084
87.6	2001	87.6	1899	87.6	1769	87.6	1534	87.6	1329	87.6	1215	87.6	1054
87.62	1927	87.62	1870	87.62	1760	87.62	1527	87.62	1390	87.62	1218	87.62	1141
87.64	1849	87.64	1817	87.64	1645	87.64	1494	87.64	1282	87.64	1194	87.64	1115
87.66	1873	87.66	1797	87.66	1639	87.66	1506	87.66	1303	87.66	1204	87.66	1145
87.68	1824	87.68	1735	87.68	1600	87.68	1459	87.68	1351	87.68	1178	87.68	1192
87.7	1816	87.7	1713	87.7	1597	87.7	1421	87.7	1325	87.7	1197	87.7	1122
87.72	1749	87.72	1680	87.72	1579	87.72	1470	87.72	1314	87.72	1132	87.72	1154
87.74	1664	87.74	1807	87.74	1525	87.74	1476	87.74	1237	87.74	1145	87.74	1134
87.76	1699	87.76	1620	87.76	1610	87.76	1339	87.76	1291	87.76	1176	87.76	1103
87.78	1619	87.78	1627	87.78	1463	87.78	1382	87.78	1295	87.78	1183	87.78	1152
87.8	1590	87.8	1534	87.8	1449	87.8	1437	87.8	1204	87.8	1155	87.8	1096
87.82	1579	87.82	1599	87.82	1402	87.82	1358	87.82	1157	87.82	1157	87.82	1133
87.84	1529	87.84	1535	87.84	1439	87.84	1321	87.84	1229	87.84	1100	87.84	1110
87.86	1557	87.86	1477	87.86	1439	87.86	1253	87.86	1218	87.86	1137	87.86	1130
87.88	1629	87.88	1495	87.88	1369	87.88	1299	87.88	1136	87.88	1122	87.88	1066
87.9	1562	87.9	1446	87.9	1359	87.9	1282	87.9	1237	87.9	1094	87.9	1056
87.92	1508	87.92	1548	87.92	1410	87.92	1273	87.92	1188	87.92	1189	87.92	1081
87.94	1493	87.94	1431	87.94	1361	87.94	1202	87.94	1148	87.94	1123	87.94	1077
87.96	1509	87.96	1386	87.96	1323	87.96	1243	87.96	1155	87.96	1139	87.96	1061
87.98	1417	87.98	1371	87.98	1338	87.98	1198	87.98	1174	87.98	1068	87.98	1042
88	1406	88	1424	88	1275	88	1216	88	1205	88	1084	88	1157
88.02	1460	88.02	1371	88.02	1298	88.02	1268	88.02	1166	88.02	1056	88.02	1064
88.04	1373	88.04	1292	88.04	1331	88.04	1244	88.04	1138	88.04	1104	88.04	1092
88.06	1337	88.06	1391	88.06	1271	88.06	1167	88.06	1150	88.06	1102	88.06	1111
88.08	1373	88.08	1287	88.08	1214	88.08	1163	88.08	1138	88.08	1171	88.08	1070
88.1	1343	88.1	1317	88.1	1253	88.1	1156	88.1	1166	88.1	1093	88.1	1007
88.12	1403	88.12	1386	88.12	1253	88.12	1195	88.12	1117	88.12	1094	88.12	1112
88.14	1312	88.14	1296	88.14	1195	88.14	1114	88.14	1069	88.14	1101	88.14	1077
88.16	1313	88.16	1267	88.16	1272	88.16	1170	88.16	1109	88.16	996	88.16	1046
88.18	1336	88.18	1325	88.18	1262	88.18	1106	88.18	1106	88.18	1080	88.18	1092
88.2	1258	88.2	1289	88.2	1158	88.2	1193	88.2	1075	88.2	1098	88.2	1063
88.22	1343	88.22	1320	88.22	1144	88.22	1153	88.22	1100	88.22	1093	88.22	1036
88.24	1315	88.24	1247	88.24	1206	88.24	1149	88.24	1077	88.24	1047	88.24	1062
88.26	1292	88.26	1328	88.26	1158	88.26	1080	88.26	1035	88.26	1060	88.26	1006
88.28	1316	88.28	1264	88.28	1214	88.28	1159	88.28	1067	88.28	1021	88.28	1026
88.3	1308	88.3	1227	88.3	1232	88.3	1148	88.3	1018	88.3	1009	88.3	1012
88.32	1228	88.32	1196	88.32	1174	88.32	1160	88.32	1089	88.32	1057	88.32	1041
88.34	1251	88.34	1199	88.34	1183	88.34	1170	88.34	1091	88.34	1074	88.34	1051
88.36	1249	88.36	1317	88.36	1224	88.36	1187	88.36	1092	88.36	1058	88.36	976
88.38	1194	88.38	1188	88.38	1192	88.38	1121	88.38	1051	88.38	1076	88.38	1084
88.4	1230	88.4	1217	88.4	1169	88.4	1107	88.4	1076	88.4	1096	88.4	1039
88.42	1217	88.42	1226	88.42	1192	88.42	1118	88.42	1088	88.42	999	88.42	1050
88.44	1223	88.44	1203	88.44	1138	88.44	1148	88.44	1053	88.44	1022	88.44	1073
88.46	1216	88.46	1269	88.46	1142	88.46	1066	88.46	1068	88.46	1010	88.46	1055
88.48	1273	88.48	1266	88.48	1136	88.48	1116	88.48	1023	88.48	1040	88.48	1030
88.5	1236	88.5	1232	88.5	1133	88.5	1058	88.5	1017	88.5	1052	88.5	1014
88.52	1228	88.52	1245	88.52	1120	88.52	1099	88.52	1050	88.52	1109	88.52	1022
88.54	1200	88.54	1236	88.54	1139	88.54	1088	88.54	1075	88.54	1046	88.54	1043
88.56	1168	88.56	1149	88.56	1154	88.56	1054	88.56	1074	88.56	1042	88.56	1058
88.58	1203	88.58	1206	88.58	1113	88.58	1094	88.58	1037	88.58	1071	88.58	993
88.6	1180	88.6	1211	88.6	1151	88.6	1137	88.6	1070	88.6	1038	88.6	1070
88.62	1142	88.62	1201	88.62	1124	88.62	1081	88.62	1052	88.62	1082	88.62	1028
88.64	1183	88.64	1150	88.64	1166	88.64	1102	88.64	1044	88.64	1025	88.64	1000
88.66	1216	88.66	1153	88.66	1163	88.66	1061	88.66	1069	88.66	1034	88.66	1018
88.68	1224	88.68	1178	88.68	1083	88.68	1068	88.68	987	88.68	1015	88.68	985
88.7	1224	88.7	1176	88.7	1167	88.7	1064	88.7	1043	88.7	1066	88.7	1047
88.72	1206	88.72	1148	88.72	1111	88.72	1052	88.72	995	88.72	987	88.72	1039
88.74	1148	88.74	1215	88.74	1117	88.74	1099	88.74	1040	88.74	1029	88.74	990
88.76	1130	88.76	1159	88.76	1102	88.76	1017	88.76	1029	88.76	1044	88.76	1001
88.78	1188	88.78	1182	88.78	1139	88.78	1106	88.78	1029	88.78	1000	88.78	1006
88.8	1169	88.8	1211	88.8	1070	88.8	1029	88.8	1029	88.8	1065	88.8	989
88.82	1112	88.82	1120	88.82	1123	88.82	1105	88.82	984	88.82	1035	88.82	1038
88.84	1160	88.84	1166	88.84	1091	88.84	1076	88.84	1066	88.84	1036	88.84	1084
88.86	1189	88.86	1155	88.86	1134	88.86	1107	88.86	1013	88.86	1013	88.86	1020
88.88	1133	88.88	1101	88.88	1129	88.88	1004	88.88	1025	88.88	1016	88.88	1064
88.9	1122	88.9	1118	88.9	1054	88.9	1029	88.9	1046	88.9	1045	88.9	1018
88.92	1170	88.92	1090	88.92	1020	88.92	1074	88.92	1045	88.92	1037	88.92	1038
88.94	1113	88.94	1147	88.94	1079	88.94	1072	88.94	1054	88.94	1097	88.94	1049
88.96	1200	88.96	1108	88.96	1086	88.96	1087	88.96	1038	88.96	1040	88.96	993
88.98	1193	88.98	1125	88.98	1066	88.98	1068	88.98	1039	88.98	1026	88.98	1044
89	1142	89	1106	89	1044	89	1050	89	1081	89	1054	89	1035
89.02	1188	89.02	1092	89.02	1013	89.02	1050	89.02	1010	89.02	1082	89.02	999
89.04	1085	89.04	1113	89.04	1087	89.04	1032	89.04	991	89.04	1063	89.04	1052
89.06	1119	89.06	1080	89.06	1106	89.06	1032	89.06	1004	89.06	993	89.06	995
89.08	1133	89.08	1069	89.08	1097	89.08	1028	89.08	970	89.08	1033	89.08	946
89.1	1071	89.1	1120	89.1	1047	89.1	1028	89.1	1030	89.1	1002	89.1	1029
89.12	1078	89.12	1100	89.12	1066	89.12	1022	89.12	1019	89.12	1073	89.12	1012
89.14	1038	89.14	1103	89.14	1121	89.14	959	89.14	1041	89.14	1018	89.14	1032
89.16	1070	89.16	1106	89.16	1128	89.16	980	89.16	1012	89.16	1032	89.16	1011
89.18	1098	89.18	1093	89.18	1027	89.18	1037	89.18	1044	89.18	1046	89.18	974
89.2	1140	89.2	1090	89.2	1099	89.2	1046	89.2	1010	89.2	1052	89.2	1021
89.22	1067	89.22	1031	89.22	1070	89.22	991	89.22	986	89.22	983	89.22	960
89.24	1054	89.24	1066	89.24	1037	89.24	1014	89.24	1055	89.24	975	89.24	1097
89.26	1098	89.26	1144	89.26	1025	89.26	1008	89.26	1018	89.26	977	89.26	973
89.28	1123	89.28	1049	89.28	1037	89.28	1005	89.28	972	89.28	980	89.28	983
89.3	1126	89.3	1069	89.3	1029	89.3	1029	89.3	1029	89.3	1006	89.3	979
89.32	1092	89.32	1036	89.32	1008	89.32	1071	89.32	1009	89.32	1037	89.32	1029
89.34	1058	89.34	1111	89.34	1089	89.34	975	89.34	1005	89.34	1095	89.34	1004
89.36	1023	89.36	1144	89.36	993	89.36	1092	89.36	1040	89.36	1013	89.36	989
89.38	1095	89.38	1073	89.38	1123	89.38	1061	89.38	1013	89.38	1009	89.38	1053
89.4	1042	89.4	1071	89.4	1037	89.4	1049	89.4	956	89.4	946	89.4	1018
89.42	1124	89.42	1079	89.42	1132	89.42	1046	89.42	1035	89.42	952	89.42	990
89.44	1084	89.44	1040	89.44	1036	89.44	1060	89.44	1033	89.44	993	89.44	989
89.46	1095	89.46	1095	89.46	1053	89.46	1014	89.46	1000	89.46	1075	89.46	975
89.48	1086	89.48	1090	89.48	1109	89.48	1019	89.48	999	89.48	957	89.48	945
89.5	990	89.5	1047	89.5	1060	89.5	984	89.5	991	89.5	984	89.5	1015
89.52	1124	89.52	1125	89.52	1103	89.52	1017	89.52	1033	89.52	1018	89.52	1033
89.54	1062	89.54	1099	89.54	1045	89.54	1038	89.54	1052	89.54	1034	89.54	1018
89.56	1055	89.56	1096	89.56	1056	89.56	1011	89.56	995	89.56	991	89.56	956
89.58	1027	89.58	1057	89.58	1007	89.58	995	89.58	1010	89.58	986	89.58	1052
89.6	1020	89.6	1075	89.6	1018	89.6	999	89.6	932	89.6	1041	89.6	1001
89.62	1049	89.62	1032	89.62	1028	89.62	998	89.62	967	89.62	1022	89.62	1027
89.64	1032	89.64	1024	89.64	1052	89.64	1050	89.64	1009	89.64	985	89.64	1012
89.66	1051	89.66	1080	89.66	1000	89.66	1012	89.66	1004	89.66	1016	89.66	1007
89.68	1070	89.68	1037	89.68	972	89.68	977	89.68	1006	89.68	978	89.68	949
89.7	1024	89.7	1064	89.7	1059	89.7	923	89.7	969	89.7	989	89.7	974
89.72	1043	89.72	1063	89.72	1059	89.72	984	89.72	976	89.72	999	89.72	956
89.74	1058	89.74	1024	89.74	1075	89.74	1020	89.74	980	89.74	1052	89.74	1037
89.76	1060	89.76	1068	89.76	1038	89.76	1041	89.76	1087	89.76	1015	89.76	992
89.78	1021	89.78	1072	89.78	1033	89.78	978	89.78	933	89.78	1038	89.78	998
89.8	1056	89.8	966	89.8	1066	89.8	1015	89.8	1019	89.8	995	89.8	984
89.82	982	89.82	1000	89.82	1055	89.82	951	89.82	1009	89.82	978	89.82	969
89.84	1037	89.84	1023	89.84	1062	89.84	1003	89.84	1022	89.84	987	89.84	1004
89.86	1015	89.86	1073	89.86	1067	89.86	990	89.86	995	89.86	997	89.86	1016
89.88	1086	89.88	1037	89.88	1037	89.88	1027	89.88	988	89.88	965	89.88	1002
89.9	1043	89.9	1098	89.9	1034	89.9	1005	89.9	970	89.9	1029	89.9	1008
89.92	1035	89.92	1050	89.92	1027	89.92	1000	89.92	1015	89.92	941	89.92	1023
89.94	1032	89.94	1010	89.94	976	89.94	1013	89.94	995	89.94	978	89.94	972
89.96	1097	89.96	1062	89.96	1039	89.96	966	89.96	983	89.96	993	89.96	1000
89.98	1053	89.98	1057	89.98	1014	89.98	980	89.98	1012	89.98	1032	89.98	1018
90	1024	90	1127	90	978	90	1030	90	952	90	1014	90	943
