# Supplementary material for: Tribological Properties of Nitrate Graphite Foils
Source: Nanomaterials (Basel). 2024 Sep 15;14(18):1499. doi: 10.3390/nano14181499 (PMC11434555; doi:10.3390/nano14181499)
Supplement: Supplementary file 1 [file nanomaterials-14-01499-s001.zip › X-ray data/macrostress/basic/160-200/dens_13/TD/93.TXT]

Sample	0_160_13_RD
Comments	Psi = 0.000
Filename	C:\Windmax\Data\2024_04_26\93.raw
Goniometer	Ultima IV
Attachment	MPA-ML4 (with gamma) for stress
ScanningMode	2Theta/Theta
ScanningType	FT
X-Ray	40kV/30mA	X-Ray	40kV/30mA	X-Ray	40kV/30mA	X-Ray	40kV/30mA	X-Ray	40kV/30mA	X-Ray	40kV/30mA	X-Ray	40kV/30mA
DivSlit	2/3?�|2/3deg.	DivSlit	2/3?�|2/3deg.	DivSlit	2/3?�|2/3deg.	DivSlit	2/3?�|2/3deg.	DivSlit	2/3?�|2/3deg.	DivSlit	2/3?�|2/3deg.	DivSlit	2/3?�|2/3deg.
DivH.L.Slit	10.00mm	DivH.L.Slit	10.00mm	DivH.L.Slit	10.00mm	DivH.L.Slit	10.00mm	DivH.L.Slit	10.00mm	DivH.L.Slit	10.00mm	DivH.L.Slit	10.00mm
SctSlit	Open	SctSlit	Open	SctSlit	Open	SctSlit	Open	SctSlit	Open	SctSlit	Open	SctSlit	Open
RecSlit	0.30mm	RecSlit	0.30mm	RecSlit	0.30mm	RecSlit	0.30mm	RecSlit	0.30mm	RecSlit	0.30mm	RecSlit	0.30mm
Start	84	Start	84	Start	84	Start	84	Start	84	Start	84	Start	84
Stop	90	Stop	90	Stop	90	Stop	90	Stop	90	Stop	90	Stop	90
Step	0.02	Step	0.02	Step	0.02	Step	0.02	Step	0.02	Step	0.02	Step	0.02
84	1156	84	1126	84	1081	84	1067	84	1084	84	1107	84	1152
84.02	1139	84.02	1129	84.02	1114	84.02	1128	84.02	1125	84.02	1154	84.02	1120
84.04	1064	84.04	1065	84.04	1136	84.04	1081	84.04	1107	84.04	1073	84.04	1106
84.06	1057	84.06	1178	84.06	1111	84.06	1131	84.06	1103	84.06	1140	84.06	1194
84.08	1153	84.08	1183	84.08	1130	84.08	1105	84.08	1151	84.08	1084	84.08	1079
84.1	1185	84.1	1151	84.1	1082	84.1	1108	84.1	1016	84.1	1093	84.1	1085
84.12	1168	84.12	1146	84.12	1071	84.12	1110	84.12	1181	84.12	1173	84.12	1098
84.14	1074	84.14	1088	84.14	1107	84.14	1096	84.14	1112	84.14	1162	84.14	1150
84.16	1154	84.16	1118	84.16	1065	84.16	1120	84.16	1100	84.16	1137	84.16	1132
84.18	1101	84.18	1130	84.18	1113	84.18	1036	84.18	1097	84.18	1045	84.18	1106
84.2	1117	84.2	1134	84.2	1086	84.2	1131	84.2	1059	84.2	1128	84.2	1120
84.22	1171	84.22	1105	84.22	1150	84.22	1130	84.22	1156	84.22	991	84.22	1155
84.24	1135	84.24	1152	84.24	1083	84.24	1175	84.24	1114	84.24	1144	84.24	1136
84.26	1080	84.26	1124	84.26	1124	84.26	1137	84.26	1094	84.26	1121	84.26	1122
84.28	1081	84.28	1143	84.28	1100	84.28	1053	84.28	1166	84.28	1085	84.28	1142
84.3	1149	84.3	1114	84.3	1139	84.3	1108	84.3	1088	84.3	1087	84.3	1125
84.32	1119	84.32	1112	84.32	1134	84.32	1094	84.32	1143	84.32	1119	84.32	1084
84.34	1100	84.34	1115	84.34	1091	84.34	1109	84.34	1120	84.34	1030	84.34	1122
84.36	1135	84.36	1096	84.36	1139	84.36	1122	84.36	1084	84.36	1078	84.36	1099
84.38	1149	84.38	1138	84.38	1128	84.38	1088	84.38	1102	84.38	1103	84.38	1170
84.4	1111	84.4	1125	84.4	1135	84.4	1080	84.4	1103	84.4	1093	84.4	1090
84.42	1109	84.42	1135	84.42	1092	84.42	1064	84.42	1114	84.42	1110	84.42	1118
84.44	1124	84.44	1098	84.44	1085	84.44	1134	84.44	1081	84.44	1109	84.44	1142
84.46	1104	84.46	1034	84.46	1150	84.46	1165	84.46	1082	84.46	1134	84.46	1161
84.48	1171	84.48	1180	84.48	1082	84.48	1113	84.48	1183	84.48	1138	84.48	1108
84.5	1126	84.5	1129	84.5	1156	84.5	1099	84.5	1055	84.5	1201	84.5	1161
84.52	1174	84.52	1172	84.52	1151	84.52	1023	84.52	1069	84.52	1109	84.52	1100
84.54	1121	84.54	1106	84.54	1113	84.54	1120	84.54	1104	84.54	1118	84.54	1148
84.56	1112	84.56	1179	84.56	1038	84.56	1099	84.56	1063	84.56	1039	84.56	1107
84.58	1107	84.58	1122	84.58	1131	84.58	1083	84.58	1073	84.58	1157	84.58	1145
84.6	1105	84.6	1129	84.6	1100	84.6	1084	84.6	1139	84.6	1109	84.6	1094
84.62	1154	84.62	1184	84.62	1102	84.62	1126	84.62	1095	84.62	1057	84.62	1092
84.64	1115	84.64	1190	84.64	1174	84.64	1101	84.64	1176	84.64	1067	84.64	1135
84.66	1148	84.66	1167	84.66	1145	84.66	1136	84.66	1092	84.66	1070	84.66	1111
84.68	1144	84.68	1173	84.68	1131	84.68	1075	84.68	1108	84.68	1051	84.68	1083
84.7	1118	84.7	1201	84.7	1162	84.7	1086	84.7	1074	84.7	1159	84.7	1152
84.72	1149	84.72	1243	84.72	1130	84.72	1174	84.72	1081	84.72	1129	84.72	1138
84.74	1211	84.74	1097	84.74	1118	84.74	1084	84.74	1077	84.74	1132	84.74	1140
84.76	1173	84.76	1167	84.76	1171	84.76	1103	84.76	1054	84.76	1073	84.76	1076
84.78	1166	84.78	1129	84.78	1150	84.78	1078	84.78	1051	84.78	1080	84.78	1186
84.8	1119	84.8	1175	84.8	1126	84.8	1158	84.8	1075	84.8	1058	84.8	1129
84.82	1218	84.82	1161	84.82	1180	84.82	1083	84.82	1077	84.82	1103	84.82	1084
84.84	1171	84.84	1086	84.84	1154	84.84	1091	84.84	1181	84.84	1098	84.84	1121
84.86	1172	84.86	1186	84.86	1159	84.86	1113	84.86	1095	84.86	1134	84.86	1104
84.88	1158	84.88	1136	84.88	1168	84.88	1103	84.88	1115	84.88	1084	84.88	1156
84.9	1160	84.9	1156	84.9	1180	84.9	1142	84.9	1074	84.9	1168	84.9	1135
84.92	1187	84.92	1139	84.92	1209	84.92	1154	84.92	1118	84.92	1022	84.92	1069
84.94	1191	84.94	1206	84.94	1201	84.94	1106	84.94	1096	84.94	1107	84.94	1125
84.96	1106	84.96	1146	84.96	1133	84.96	1134	84.96	1074	84.96	1106	84.96	1073
84.98	1195	84.98	1225	84.98	1133	84.98	1175	84.98	1135	84.98	1126	84.98	1062
85	1167	85	1180	85	1142	85	1135	85	1158	85	1106	85	1119
85.02	1190	85.02	1226	85.02	1163	85.02	1137	85.02	1102	85.02	1115	85.02	1154
85.04	1228	85.04	1178	85.04	1141	85.04	1069	85.04	1109	85.04	1155	85.04	1069
85.06	1200	85.06	1236	85.06	1208	85.06	1088	85.06	1123	85.06	1073	85.06	1132
85.08	1209	85.08	1182	85.08	1166	85.08	1149	85.08	1064	85.08	1100	85.08	1096
85.1	1211	85.1	1237	85.1	1206	85.1	1187	85.1	1031	85.1	1136	85.1	1086
85.12	1181	85.12	1122	85.12	1234	85.12	1155	85.12	1153	85.12	1113	85.12	1130
85.14	1222	85.14	1203	85.14	1217	85.14	1119	85.14	1151	85.14	1084	85.14	1138
85.16	1225	85.16	1175	85.16	1209	85.16	1187	85.16	1087	85.16	1143	85.16	1152
85.18	1184	85.18	1197	85.18	1184	85.18	1096	85.18	1103	85.18	1091	85.18	1151
85.2	1211	85.2	1188	85.2	1161	85.2	1130	85.2	1069	85.2	1152	85.2	1079
85.22	1191	85.22	1223	85.22	1145	85.22	1112	85.22	1157	85.22	1050	85.22	1111
85.24	1245	85.24	1248	85.24	1130	85.24	1106	85.24	1112	85.24	1101	85.24	1106
85.26	1289	85.26	1195	85.26	1109	85.26	1127	85.26	1107	85.26	1100	85.26	1166
85.28	1199	85.28	1266	85.28	1181	85.28	1119	85.28	1064	85.28	1143	85.28	1132
85.3	1215	85.3	1252	85.3	1168	85.3	1168	85.3	1121	85.3	1087	85.3	1064
85.32	1272	85.32	1248	85.32	1185	85.32	1110	85.32	1090	85.32	1128	85.32	1141
85.34	1252	85.34	1276	85.34	1272	85.34	1205	85.34	1135	85.34	1089	85.34	1049
85.36	1247	85.36	1252	85.36	1145	85.36	1123	85.36	1126	85.36	1108	85.36	1079
85.38	1254	85.38	1259	85.38	1208	85.38	1122	85.38	1165	85.38	1170	85.38	1097
85.4	1263	85.4	1278	85.4	1238	85.4	1188	85.4	1147	85.4	1063	85.4	1110
85.42	1196	85.42	1263	85.42	1202	85.42	1196	85.42	1220	85.42	1113	85.42	1218
85.44	1252	85.44	1277	85.44	1182	85.44	1155	85.44	1127	85.44	1121	85.44	1099
85.46	1288	85.46	1268	85.46	1194	85.46	1129	85.46	1161	85.46	1105	85.46	1125
85.48	1279	85.48	1269	85.48	1179	85.48	1184	85.48	1149	85.48	1076	85.48	1110
85.5	1253	85.5	1298	85.5	1284	85.5	1215	85.5	1111	85.5	1144	85.5	1150
85.52	1290	85.52	1331	85.52	1224	85.52	1222	85.52	1147	85.52	1205	85.52	1065
85.54	1307	85.54	1352	85.54	1277	85.54	1227	85.54	1192	85.54	1131	85.54	1095
85.56	1305	85.56	1277	85.56	1240	85.56	1204	85.56	1134	85.56	1101	85.56	1115
85.58	1355	85.58	1238	85.58	1245	85.58	1212	85.58	1090	85.58	1132	85.58	1075
85.6	1314	85.6	1347	85.6	1263	85.6	1221	85.6	1149	85.6	1152	85.6	1155
85.62	1350	85.62	1349	85.62	1230	85.62	1184	85.62	1133	85.62	1185	85.62	1100
85.64	1400	85.64	1257	85.64	1299	85.64	1189	85.64	1139	85.64	1217	85.64	1140
85.66	1423	85.66	1368	85.66	1336	85.66	1210	85.66	1209	85.66	1148	85.66	1135
85.68	1385	85.68	1391	85.68	1293	85.68	1250	85.68	1134	85.68	1138	85.68	1170
85.7	1405	85.7	1387	85.7	1274	85.7	1212	85.7	1215	85.7	1102	85.7	1096
85.72	1415	85.72	1424	85.72	1317	85.72	1305	85.72	1215	85.72	1171	85.72	1096
85.74	1362	85.74	1348	85.74	1281	85.74	1223	85.74	1209	85.74	1106	85.74	1142
85.76	1438	85.76	1405	85.76	1305	85.76	1294	85.76	1224	85.76	1159	85.76	1112
85.78	1489	85.78	1429	85.78	1368	85.78	1277	85.78	1282	85.78	1234	85.78	1146
85.8	1396	85.8	1425	85.8	1360	85.8	1268	85.8	1172	85.8	1172	85.8	1128
85.82	1502	85.82	1441	85.82	1375	85.82	1281	85.82	1302	85.82	1174	85.82	1165
85.84	1467	85.84	1500	85.84	1351	85.84	1255	85.84	1209	85.84	1164	85.84	1119
85.86	1560	85.86	1458	85.86	1442	85.86	1284	85.86	1228	85.86	1130	85.86	1114
85.88	1600	85.88	1410	85.88	1424	85.88	1311	85.88	1261	85.88	1152	85.88	1121
85.9	1478	85.9	1526	85.9	1458	85.9	1261	85.9	1221	85.9	1192	85.9	1109
85.92	1564	85.92	1592	85.92	1463	85.92	1332	85.92	1251	85.92	1214	85.92	1167
85.94	1569	85.94	1484	85.94	1451	85.94	1291	85.94	1297	85.94	1173	85.94	1110
85.96	1636	85.96	1551	85.96	1434	85.96	1400	85.96	1298	85.96	1178	85.96	1149
85.98	1585	85.98	1570	85.98	1422	85.98	1383	85.98	1270	85.98	1195	85.98	1147
86	1610	86	1602	86	1527	86	1413	86	1328	86	1224	86	1172
86.02	1628	86.02	1635	86.02	1543	86.02	1390	86.02	1316	86.02	1203	86.02	1164
86.04	1606	86.04	1711	86.04	1501	86.04	1400	86.04	1324	86.04	1343	86.04	1177
86.06	1691	86.06	1668	86.06	1563	86.06	1419	86.06	1328	86.06	1141	86.06	1123
86.08	1752	86.08	1669	86.08	1578	86.08	1399	86.08	1396	86.08	1218	86.08	1125
86.1	1815	86.1	1702	86.1	1593	86.1	1469	86.1	1375	86.1	1272	86.1	1187
86.12	1785	86.12	1725	86.12	1690	86.12	1479	86.12	1377	86.12	1223	86.12	1177
86.14	1837	86.14	1761	86.14	1590	86.14	1501	86.14	1399	86.14	1313	86.14	1165
86.16	1794	86.16	1767	86.16	1691	86.16	1482	86.16	1476	86.16	1242	86.16	1145
86.18	1858	86.18	1849	86.18	1747	86.18	1572	86.18	1349	86.18	1305	86.18	1181
86.2	1923	86.2	1894	86.2	1793	86.2	1558	86.2	1451	86.2	1325	86.2	1142
86.22	1899	86.22	1904	86.22	1708	86.22	1599	86.22	1377	86.22	1292	86.22	1168
86.24	2075	86.24	1916	86.24	1763	86.24	1575	86.24	1433	86.24	1233	86.24	1221
86.26	2022	86.26	1997	86.26	1726	86.26	1681	86.26	1415	86.26	1303	86.26	1247
86.28	2086	86.28	2070	86.28	1885	86.28	1655	86.28	1458	86.28	1271	86.28	1165
86.3	2117	86.3	2076	86.3	1855	86.3	1664	86.3	1515	86.3	1270	86.3	1210
86.32	2186	86.32	2142	86.32	1872	86.32	1645	86.32	1488	86.32	1298	86.32	1158
86.34	2241	86.34	2171	86.34	1920	86.34	1741	86.34	1601	86.34	1280	86.34	1157
86.36	2279	86.36	2185	86.36	2080	86.36	1851	86.36	1461	86.36	1306	86.36	1243
86.38	2349	86.38	2286	86.38	2137	86.38	1820	86.38	1422	86.38	1330	86.38	1157
86.4	2386	86.4	2413	86.4	2111	86.4	1868	86.4	1566	86.4	1364	86.4	1211
86.42	2412	86.42	2420	86.42	2112	86.42	1890	86.42	1627	86.42	1322	86.42	1204
86.44	2547	86.44	2463	86.44	2185	86.44	1876	86.44	1595	86.44	1363	86.44	1186
86.46	2604	86.46	2474	86.46	2250	86.46	1915	86.46	1556	86.46	1346	86.46	1220
86.48	2705	86.48	2627	86.48	2368	86.48	1943	86.48	1575	86.48	1441	86.48	1210
86.5	2841	86.5	2654	86.5	2414	86.5	1888	86.5	1602	86.5	1387	86.5	1166
86.52	2836	86.52	2854	86.52	2361	86.52	2044	86.52	1609	86.52	1326	86.52	1138
86.54	2968	86.54	2847	86.54	2563	86.54	2064	86.54	1742	86.54	1394	86.54	1278
86.56	3094	86.56	2979	86.56	2586	86.56	2126	86.56	1660	86.56	1377	86.56	1188
86.58	3306	86.58	3014	86.58	2625	86.58	2187	86.58	1620	86.58	1429	86.58	1195
86.6	3252	86.6	3220	86.6	2720	86.6	2144	86.6	1629	86.6	1310	86.6	1163
86.62	3481	86.62	3156	86.62	2805	86.62	2228	86.62	1687	86.62	1419	86.62	1194
86.64	3582	86.64	3484	86.64	2869	86.64	2168	86.64	1717	86.64	1413	86.64	1187
86.66	3676	86.66	3590	86.66	2913	86.66	2278	86.66	1666	86.66	1385	86.66	1199
86.68	3696	86.68	3473	86.68	3020	86.68	2277	86.68	1683	86.68	1373	86.68	1158
86.7	3995	86.7	3772	86.7	3050	86.7	2338	86.7	1689	86.7	1377	86.7	1241
86.72	4062	86.72	3792	86.72	3073	86.72	2318	86.72	1721	86.72	1345	86.72	1158
86.74	4284	86.74	3863	86.74	3180	86.74	2314	86.74	1755	86.74	1435	86.74	1236
86.76	4292	86.76	4005	86.76	3195	86.76	2415	86.76	1746	86.76	1395	86.76	1193
86.78	4568	86.78	4036	86.78	3193	86.78	2358	86.78	1758	86.78	1372	86.78	1226
86.8	4574	86.8	4212	86.8	3289	86.8	2463	86.8	1714	86.8	1344	86.8	1198
86.82	4649	86.82	4202	86.82	3330	86.82	2406	86.82	1786	86.82	1360	86.82	1200
86.84	4843	86.84	4390	86.84	3462	86.84	2523	86.84	1676	86.84	1378	86.84	1236
86.86	5084	86.86	4450	86.86	3546	86.86	2571	86.86	1782	86.86	1443	86.86	1200
86.88	5017	86.88	4575	86.88	3415	86.88	2467	86.88	1787	86.88	1376	86.88	1166
86.9	5299	86.9	4533	86.9	3516	86.9	2453	86.9	1769	86.9	1379	86.9	1184
86.92	5166	86.92	4600	86.92	3655	86.92	2481	86.92	1880	86.92	1388	86.92	1226
86.94	5309	86.94	4651	86.94	3485	86.94	2503	86.94	1833	86.94	1395	86.94	1165
86.96	5308	86.96	4661	86.96	3458	86.96	2477	86.96	1655	86.96	1367	86.96	1111
86.98	5243	86.98	4668	86.98	3516	86.98	2518	86.98	1778	86.98	1386	86.98	1172
87	5056	87	4717	87	3617	87	2579	87	1781	87	1423	87	1192
87.02	5155	87.02	4672	87.02	3545	87.02	2500	87.02	1800	87.02	1432	87.02	1259
87.04	5304	87.04	4571	87.04	3492	87.04	2473	87.04	1796	87.04	1331	87.04	1151
87.06	4953	87.06	4510	87.06	3556	87.06	2376	87.06	1729	87.06	1361	87.06	1207
87.08	4886	87.08	4510	87.08	3352	87.08	2399	87.08	1785	87.08	1392	87.08	1189
87.1	4837	87.1	4375	87.1	3361	87.1	2411	87.1	1813	87.1	1414	87.1	1271
87.12	4599	87.12	4290	87.12	3370	87.12	2439	87.12	1772	87.12	1393	87.12	1213
87.14	4567	87.14	4145	87.14	3418	87.14	2392	87.14	1716	87.14	1391	87.14	1145
87.16	4483	87.16	4257	87.16	3280	87.16	2401	87.16	1811	87.16	1332	87.16	1207
87.18	4381	87.18	4004	87.18	3151	87.18	2400	87.18	1688	87.18	1308	87.18	1219
87.2	4148	87.2	3916	87.2	3093	87.2	2339	87.2	1708	87.2	1327	87.2	1162
87.22	3861	87.22	3749	87.22	3151	87.22	2372	87.22	1708	87.22	1378	87.22	1210
87.24	3907	87.24	3660	87.24	3064	87.24	2274	87.24	1645	87.24	1389	87.24	1156
87.26	3711	87.26	3585	87.26	2836	87.26	2174	87.26	1692	87.26	1328	87.26	1172
87.28	3574	87.28	3589	87.28	2928	87.28	2207	87.28	1703	87.28	1316	87.28	1197
87.3	3556	87.3	3252	87.3	2843	87.3	2184	87.3	1714	87.3	1411	87.3	1124
87.32	3339	87.32	3212	87.32	2673	87.32	2238	87.32	1740	87.32	1352	87.32	1135
87.34	3258	87.34	3129	87.34	2692	87.34	2200	87.34	1698	87.34	1277	87.34	1191
87.36	3083	87.36	2937	87.36	2605	87.36	2055	87.36	1681	87.36	1306	87.36	1162
87.38	3016	87.38	2801	87.38	2483	87.38	2082	87.38	1611	87.38	1285	87.38	1136
87.4	2917	87.4	2738	87.4	2452	87.4	2032	87.4	1519	87.4	1382	87.4	1101
87.42	2853	87.42	2605	87.42	2326	87.42	2022	87.42	1599	87.42	1304	87.42	1175
87.44	2635	87.44	2524	87.44	2308	87.44	1955	87.44	1571	87.44	1320	87.44	1188
87.46	2415	87.46	2652	87.46	2256	87.46	1938	87.46	1516	87.46	1298	87.46	1170
87.48	2459	87.48	2360	87.48	2170	87.48	1859	87.48	1517	87.48	1293	87.48	1144
87.5	2259	87.5	2329	87.5	2207	87.5	1851	87.5	1527	87.5	1306	87.5	1205
87.52	2167	87.52	2208	87.52	2067	87.52	1823	87.52	1587	87.52	1326	87.52	1171
87.54	2121	87.54	2189	87.54	1974	87.54	1717	87.54	1492	87.54	1248	87.54	1105
87.56	2103	87.56	2067	87.56	1895	87.56	1697	87.56	1498	87.56	1197	87.56	1174
87.58	2037	87.58	2053	87.58	1882	87.58	1644	87.58	1447	87.58	1229	87.58	1151
87.6	2060	87.6	1924	87.6	1848	87.6	1704	87.6	1407	87.6	1282	87.6	1199
87.62	1946	87.62	1932	87.62	1822	87.62	1648	87.62	1430	87.62	1274	87.62	1172
87.64	1896	87.64	1850	87.64	1803	87.64	1694	87.64	1444	87.64	1261	87.64	1162
87.66	1830	87.66	1842	87.66	1661	87.66	1535	87.66	1428	87.66	1318	87.66	1169
87.68	1766	87.68	1691	87.68	1667	87.68	1555	87.68	1406	87.68	1249	87.68	1127
87.7	1779	87.7	1720	87.7	1681	87.7	1509	87.7	1345	87.7	1211	87.7	1168
87.72	1722	87.72	1734	87.72	1613	87.72	1515	87.72	1368	87.72	1177	87.72	1204
87.74	1704	87.74	1700	87.74	1524	87.74	1485	87.74	1327	87.74	1133	87.74	1108
87.76	1670	87.76	1656	87.76	1621	87.76	1436	87.76	1301	87.76	1167	87.76	1148
87.78	1683	87.78	1567	87.78	1524	87.78	1446	87.78	1286	87.78	1153	87.78	1120
87.8	1552	87.8	1586	87.8	1496	87.8	1408	87.8	1313	87.8	1195	87.8	1181
87.82	1647	87.82	1604	87.82	1542	87.82	1399	87.82	1277	87.82	1237	87.82	1177
87.84	1629	87.84	1553	87.84	1458	87.84	1368	87.84	1234	87.84	1289	87.84	1056
87.86	1534	87.86	1585	87.86	1451	87.86	1395	87.86	1210	87.86	1141	87.86	1107
87.88	1524	87.88	1571	87.88	1412	87.88	1370	87.88	1170	87.88	1195	87.88	1069
87.9	1492	87.9	1469	87.9	1393	87.9	1315	87.9	1226	87.9	1154	87.9	1086
87.92	1564	87.92	1446	87.92	1354	87.92	1322	87.92	1223	87.92	1111	87.92	1081
87.94	1472	87.94	1469	87.94	1378	87.94	1307	87.94	1217	87.94	1161	87.94	1123
87.96	1438	87.96	1438	87.96	1344	87.96	1273	87.96	1195	87.96	1195	87.96	1062
87.98	1394	87.98	1409	87.98	1306	87.98	1214	87.98	1144	87.98	1088	87.98	1082
88	1365	88	1382	88	1353	88	1253	88	1119	88	1146	88	1037
88.02	1338	88.02	1413	88.02	1307	88.02	1263	88.02	1207	88.02	1083	88.02	1089
88.04	1322	88.04	1367	88.04	1357	88.04	1260	88.04	1198	88.04	1083	88.04	1052
88.06	1356	88.06	1335	88.06	1293	88.06	1185	88.06	1199	88.06	1080	88.06	1113
88.08	1344	88.08	1325	88.08	1269	88.08	1233	88.08	1124	88.08	1075	88.08	1075
88.1	1304	88.1	1357	88.1	1335	88.1	1201	88.1	1120	88.1	1107	88.1	1088
88.12	1286	88.12	1344	88.12	1256	88.12	1240	88.12	1154	88.12	1037	88.12	1057
88.14	1301	88.14	1295	88.14	1283	88.14	1136	88.14	1101	88.14	1108	88.14	1097
88.16	1330	88.16	1328	88.16	1236	88.16	1161	88.16	1070	88.16	1096	88.16	1056
88.18	1376	88.18	1235	88.18	1208	88.18	1211	88.18	1165	88.18	1084	88.18	1037
88.2	1350	88.2	1276	88.2	1232	88.2	1123	88.2	1101	88.2	1085	88.2	1069
88.22	1314	88.22	1277	88.22	1202	88.22	1107	88.22	1094	88.22	1098	88.22	990
88.24	1257	88.24	1307	88.24	1264	88.24	1185	88.24	1127	88.24	1056	88.24	1037
88.26	1288	88.26	1273	88.26	1269	88.26	1159	88.26	1058	88.26	1068	88.26	1079
88.28	1316	88.28	1255	88.28	1220	88.28	1137	88.28	1165	88.28	1059	88.28	1082
88.3	1284	88.3	1199	88.3	1152	88.3	1201	88.3	1048	88.3	1025	88.3	1039
88.32	1262	88.32	1223	88.32	1205	88.32	1176	88.32	1096	88.32	1058	88.32	1065
88.34	1243	88.34	1261	88.34	1184	88.34	1151	88.34	1094	88.34	1017	88.34	1052
88.36	1270	88.36	1251	88.36	1230	88.36	1076	88.36	1041	88.36	1044	88.36	1089
88.38	1200	88.38	1213	88.38	1135	88.38	1109	88.38	1039	88.38	1037	88.38	1028
88.4	1194	88.4	1211	88.4	1226	88.4	1125	88.4	1009	88.4	1040	88.4	996
88.42	1213	88.42	1255	88.42	1139	88.42	1213	88.42	1019	88.42	1034	88.42	1011
88.44	1248	88.44	1226	88.44	1156	88.44	1119	88.44	1096	88.44	1065	88.44	1046
88.46	1349	88.46	1197	88.46	1144	88.46	1139	88.46	1135	88.46	1079	88.46	1009
88.48	1186	88.48	1189	88.48	1127	88.48	1086	88.48	1040	88.48	1056	88.48	997
88.5	1271	88.5	1206	88.5	1174	88.5	1099	88.5	1062	88.5	1047	88.5	1026
88.52	1190	88.52	1183	88.52	1126	88.52	1052	88.52	1099	88.52	1040	88.52	1023
88.54	1231	88.54	1149	88.54	1121	88.54	1144	88.54	1073	88.54	1073	88.54	1058
88.56	1206	88.56	1151	88.56	1168	88.56	1058	88.56	1078	88.56	1038	88.56	1069
88.58	1170	88.58	1180	88.58	1154	88.58	1089	88.58	1069	88.58	1087	88.58	1049
88.6	1187	88.6	1196	88.6	1137	88.6	1120	88.6	1105	88.6	1077	88.6	1015
88.62	1217	88.62	1246	88.62	1120	88.62	1112	88.62	1054	88.62	1080	88.62	1005
88.64	1227	88.64	1141	88.64	1099	88.64	1104	88.64	1061	88.64	978	88.64	1011
88.66	1206	88.66	1102	88.66	1166	88.66	1146	88.66	1071	88.66	1014	88.66	1043
88.68	1186	88.68	1156	88.68	1072	88.68	1072	88.68	1036	88.68	1066	88.68	1022
88.7	1225	88.7	1143	88.7	1135	88.7	1066	88.7	1090	88.7	1065	88.7	1001
88.72	1150	88.72	1188	88.72	1098	88.72	1077	88.72	1059	88.72	1023	88.72	1038
88.74	1113	88.74	1121	88.74	1097	88.74	1074	88.74	1091	88.74	1039	88.74	1025
88.76	1167	88.76	1134	88.76	1119	88.76	1054	88.76	1034	88.76	948	88.76	1055
88.78	1119	88.78	1159	88.78	1144	88.78	1089	88.78	1057	88.78	1079	88.78	1042
88.8	1142	88.8	1056	88.8	1110	88.8	1102	88.8	1043	88.8	922	88.8	974
88.82	1106	88.82	1092	88.82	1055	88.82	1091	88.82	1054	88.82	1022	88.82	986
88.84	1137	88.84	1155	88.84	1138	88.84	1055	88.84	1056	88.84	1006	88.84	1004
88.86	1158	88.86	1144	88.86	1107	88.86	1077	88.86	1032	88.86	999	88.86	959
88.88	1111	88.88	1161	88.88	1089	88.88	1108	88.88	973	88.88	1026	88.88	960
88.9	1134	88.9	1201	88.9	1121	88.9	1116	88.9	1026	88.9	1025	88.9	1036
88.92	1142	88.92	1086	88.92	1109	88.92	1026	88.92	1002	88.92	1014	88.92	977
88.94	1146	88.94	1112	88.94	1109	88.94	1029	88.94	1042	88.94	1027	88.94	1040
88.96	1132	88.96	1113	88.96	1045	88.96	1076	88.96	1014	88.96	1038	88.96	942
88.98	1127	88.98	1127	88.98	1055	88.98	1069	88.98	1046	88.98	1033	88.98	944
89	1124	89	1113	89	1028	89	999	89	1044	89	1053	89	1010
89.02	1080	89.02	1077	89.02	1099	89.02	1040	89.02	1052	89.02	992	89.02	1011
89.04	1107	89.04	1140	89.04	1075	89.04	1033	89.04	1052	89.04	957	89.04	1015
89.06	1161	89.06	1010	89.06	1105	89.06	1031	89.06	1009	89.06	1013	89.06	950
89.08	1102	89.08	1079	89.08	1137	89.08	1030	89.08	1002	89.08	1039	89.08	942
89.1	1157	89.1	1133	89.1	1065	89.1	1030	89.1	1015	89.1	1012	89.1	1008
89.12	1056	89.12	1156	89.12	1042	89.12	1091	89.12	994	89.12	1022	89.12	975
89.14	1142	89.14	1083	89.14	972	89.14	992	89.14	1017	89.14	985	89.14	999
89.16	1058	89.16	1062	89.16	1057	89.16	1055	89.16	1058	89.16	1001	89.16	1013
89.18	999	89.18	1077	89.18	991	89.18	1110	89.18	1002	89.18	965	89.18	1003
89.2	1071	89.2	1093	89.2	1060	89.2	997	89.2	1031	89.2	984	89.2	1072
89.22	1032	89.22	1080	89.22	1062	89.22	1016	89.22	1005	89.22	996	89.22	1036
89.24	1059	89.24	1059	89.24	1102	89.24	1071	89.24	1005	89.24	925	89.24	930
89.26	1081	89.26	1081	89.26	1071	89.26	1019	89.26	1011	89.26	980	89.26	985
89.28	1116	89.28	1088	89.28	1126	89.28	1075	89.28	989	89.28	983	89.28	975
89.3	1083	89.3	1078	89.3	1106	89.3	1000	89.3	1010	89.3	971	89.3	1009
89.32	1071	89.32	1050	89.32	1001	89.32	991	89.32	984	89.32	1026	89.32	1019
89.34	1128	89.34	1131	89.34	1050	89.34	1059	89.34	993	89.34	1016	89.34	982
89.36	1082	89.36	1122	89.36	1027	89.36	1023	89.36	986	89.36	998	89.36	1011
89.38	1143	89.38	1009	89.38	1070	89.38	1012	89.38	1055	89.38	1044	89.38	997
89.4	1059	89.4	1075	89.4	1057	89.4	1035	89.4	990	89.4	977	89.4	1009
89.42	1085	89.42	1063	89.42	1044	89.42	966	89.42	1002	89.42	1005	89.42	978
89.44	1112	89.44	1060	89.44	1076	89.44	989	89.44	1066	89.44	1023	89.44	1006
89.46	1070	89.46	1083	89.46	1034	89.46	1002	89.46	973	89.46	1001	89.46	1008
89.48	1054	89.48	994	89.48	1087	89.48	1065	89.48	964	89.48	1008	89.48	923
89.5	1111	89.5	1092	89.5	1048	89.5	1034	89.5	1043	89.5	954	89.5	973
89.52	1089	89.52	1098	89.52	1042	89.52	1021	89.52	1014	89.52	1026	89.52	977
89.54	1056	89.54	1023	89.54	1001	89.54	1017	89.54	950	89.54	961	89.54	1022
89.56	1090	89.56	1099	89.56	1048	89.56	993	89.56	997	89.56	986	89.56	983
89.58	1024	89.58	1053	89.58	1039	89.58	1013	89.58	984	89.58	1008	89.58	997
89.6	1080	89.6	1116	89.6	1025	89.6	985	89.6	1050	89.6	957	89.6	952
89.62	1023	89.62	1099	89.62	999	89.62	1050	89.62	1040	89.62	1012	89.62	1012
89.64	1048	89.64	1096	89.64	977	89.64	1028	89.64	1028	89.64	993	89.64	973
89.66	1035	89.66	1038	89.66	1046	89.66	994	89.66	1026	89.66	1016	89.66	1001
89.68	1050	89.68	1088	89.68	1028	89.68	1034	89.68	1045	89.68	1024	89.68	995
89.7	1061	89.7	1047	89.7	1006	89.7	992	89.7	1043	89.7	1046	89.7	976
89.72	1051	89.72	1057	89.72	1025	89.72	1011	89.72	971	89.72	929	89.72	969
89.74	1015	89.74	1022	89.74	1099	89.74	1035	89.74	1028	89.74	976	89.74	1011
89.76	1036	89.76	1043	89.76	1049	89.76	1041	89.76	1050	89.76	934	89.76	932
89.78	1061	89.78	985	89.78	1062	89.78	1017	89.78	997	89.78	993	89.78	983
89.8	1089	89.8	977	89.8	1018	89.8	1039	89.8	1070	89.8	981	89.8	972
89.82	1092	89.82	1072	89.82	978	89.82	960	89.82	1008	89.82	986	89.82	962
89.84	1056	89.84	982	89.84	991	89.84	1050	89.84	929	89.84	984	89.84	991
89.86	1048	89.86	1052	89.86	1048	89.86	978	89.86	1031	89.86	962	89.86	933
89.88	1022	89.88	1035	89.88	1033	89.88	962	89.88	1015	89.88	1019	89.88	970
89.9	1043	89.9	1023	89.9	1054	89.9	987	89.9	972	89.9	955	89.9	1016
89.92	1033	89.92	1042	89.92	1055	89.92	983	89.92	980	89.92	985	89.92	983
89.94	1063	89.94	1085	89.94	1056	89.94	966	89.94	955	89.94	926	89.94	907
89.96	1054	89.96	1015	89.96	1028	89.96	965	89.96	1015	89.96	989	89.96	952
89.98	1069	89.98	1041	89.98	1036	89.98	983	89.98	950	89.98	934	89.98	991
90	1092	90	1061	90	1029	90	1010	90	951	90	956	90	964
