# Supplementary material for: Tribological Properties of Nitrate Graphite Foils
Source: Nanomaterials (Basel). 2024 Sep 15;14(18):1499. doi: 10.3390/nano14181499 (PMC11434555; doi:10.3390/nano14181499)
Supplement: Supplementary file 1 [file nanomaterials-14-01499-s001.zip › X-ray data/macrostress/basic/160-200/dens_16/RD/96.TXT]

Sample	0_160_16_TD
Comments	Psi = 0.000
Filename	C:\Windmax\Data\2024_04_26\96.raw
Goniometer	Ultima IV
Attachment	MPA-ML4 (with gamma) for stress
ScanningMode	2Theta/Theta
ScanningType	FT
X-Ray	40kV/30mA	X-Ray	40kV/30mA	X-Ray	40kV/30mA	X-Ray	40kV/30mA	X-Ray	40kV/30mA	X-Ray	40kV/30mA	X-Ray	40kV/30mA
DivSlit	2/3?�|2/3deg.	DivSlit	2/3?�|2/3deg.	DivSlit	2/3?�|2/3deg.	DivSlit	2/3?�|2/3deg.	DivSlit	2/3?�|2/3deg.	DivSlit	2/3?�|2/3deg.	DivSlit	2/3?�|2/3deg.
DivH.L.Slit	10.00mm	DivH.L.Slit	10.00mm	DivH.L.Slit	10.00mm	DivH.L.Slit	10.00mm	DivH.L.Slit	10.00mm	DivH.L.Slit	10.00mm	DivH.L.Slit	10.00mm
SctSlit	Open	SctSlit	Open	SctSlit	Open	SctSlit	Open	SctSlit	Open	SctSlit	Open	SctSlit	Open
RecSlit	0.30mm	RecSlit	0.30mm	RecSlit	0.30mm	RecSlit	0.30mm	RecSlit	0.30mm	RecSlit	0.30mm	RecSlit	0.30mm
Start	84	Start	84	Start	84	Start	84	Start	84	Start	84	Start	84
Stop	90	Stop	90	Stop	90	Stop	90	Stop	90	Stop	90	Stop	90
Step	0.02	Step	0.02	Step	0.02	Step	0.02	Step	0.02	Step	0.02	Step	0.02
84	1119	84	1109	84	1066	84	1158	84	1093	84	1178	84	1116
84.02	1138	84.02	1147	84.02	1133	84.02	1146	84.02	1138	84.02	1138	84.02	1158
84.04	1114	84.04	1171	84.04	1092	84.04	1081	84.04	1136	84.04	1165	84.04	1129
84.06	1089	84.06	1108	84.06	1119	84.06	1111	84.06	1092	84.06	1124	84.06	1085
84.08	1068	84.08	1121	84.08	1078	84.08	1108	84.08	1099	84.08	1127	84.08	1095
84.1	1129	84.1	1089	84.1	1128	84.1	1118	84.1	1057	84.1	1139	84.1	1172
84.12	1119	84.12	1199	84.12	1149	84.12	1094	84.12	1098	84.12	1091	84.12	1158
84.14	1073	84.14	1078	84.14	1111	84.14	1067	84.14	1135	84.14	1129	84.14	1208
84.16	1140	84.16	1121	84.16	1072	84.16	1105	84.16	1010	84.16	1120	84.16	1130
84.18	1159	84.18	1122	84.18	1075	84.18	1069	84.18	1128	84.18	1110	84.18	1110
84.2	1167	84.2	1125	84.2	1136	84.2	1065	84.2	1130	84.2	1105	84.2	1108
84.22	1121	84.22	1135	84.22	1100	84.22	1144	84.22	1148	84.22	1095	84.22	1175
84.24	1127	84.24	1129	84.24	1088	84.24	1161	84.24	1099	84.24	1109	84.24	1097
84.26	1098	84.26	1152	84.26	1082	84.26	1145	84.26	1147	84.26	1114	84.26	1106
84.28	1185	84.28	1120	84.28	1111	84.28	1096	84.28	1077	84.28	1117	84.28	1124
84.3	1101	84.3	1093	84.3	1062	84.3	1079	84.3	1117	84.3	1084	84.3	1064
84.32	1158	84.32	1148	84.32	1126	84.32	1104	84.32	1106	84.32	1118	84.32	1147
84.34	1055	84.34	1099	84.34	1126	84.34	1134	84.34	1061	84.34	1068	84.34	1117
84.36	1138	84.36	1263	84.36	1161	84.36	1077	84.36	1126	84.36	1079	84.36	1121
84.38	1116	84.38	1117	84.38	1147	84.38	1036	84.38	1053	84.38	1165	84.38	1112
84.4	1100	84.4	1196	84.4	1101	84.4	1140	84.4	1105	84.4	1136	84.4	1145
84.42	1168	84.42	1100	84.42	1175	84.42	1174	84.42	1083	84.42	1082	84.42	1141
84.44	1154	84.44	1173	84.44	1056	84.44	1113	84.44	1113	84.44	1122	84.44	1106
84.46	1143	84.46	1148	84.46	1070	84.46	1129	84.46	1120	84.46	1164	84.46	1124
84.48	1097	84.48	1149	84.48	1170	84.48	1084	84.48	1112	84.48	1116	84.48	1136
84.5	1183	84.5	1130	84.5	1135	84.5	1127	84.5	1123	84.5	1151	84.5	1067
84.52	1099	84.52	1158	84.52	1132	84.52	1133	84.52	1201	84.52	1146	84.52	1117
84.54	1155	84.54	1147	84.54	1078	84.54	1153	84.54	1103	84.54	1200	84.54	1087
84.56	1180	84.56	1153	84.56	1110	84.56	1120	84.56	1047	84.56	1056	84.56	1117
84.58	1155	84.58	1130	84.58	1113	84.58	1074	84.58	1118	84.58	1190	84.58	1091
84.6	1154	84.6	1109	84.6	1089	84.6	1094	84.6	1102	84.6	1106	84.6	1157
84.62	1212	84.62	1160	84.62	1131	84.62	1104	84.62	1121	84.62	1144	84.62	1091
84.64	1178	84.64	1157	84.64	1109	84.64	1081	84.64	1113	84.64	1118	84.64	1090
84.66	1129	84.66	1205	84.66	1120	84.66	1154	84.66	1022	84.66	1089	84.66	1082
84.68	1091	84.68	1131	84.68	1154	84.68	1108	84.68	1113	84.68	1114	84.68	1096
84.7	1168	84.7	1168	84.7	1134	84.7	1103	84.7	1139	84.7	1098	84.7	1162
84.72	1190	84.72	1132	84.72	1114	84.72	1118	84.72	1074	84.72	1112	84.72	1074
84.74	1177	84.74	1159	84.74	1181	84.74	1136	84.74	1167	84.74	1127	84.74	1140
84.76	1161	84.76	1153	84.76	1173	84.76	1099	84.76	1117	84.76	1181	84.76	1151
84.78	1106	84.78	1129	84.78	1147	84.78	1109	84.78	1072	84.78	1137	84.78	1153
84.8	1171	84.8	1105	84.8	1147	84.8	1068	84.8	1126	84.8	1127	84.8	1112
84.82	1140	84.82	1180	84.82	1126	84.82	1098	84.82	1134	84.82	1098	84.82	1109
84.84	1155	84.84	1200	84.84	1153	84.84	1122	84.84	1105	84.84	1101	84.84	1151
84.86	1132	84.86	1133	84.86	1175	84.86	1162	84.86	1098	84.86	1090	84.86	1103
84.88	1188	84.88	1224	84.88	1136	84.88	1146	84.88	1083	84.88	1054	84.88	1146
84.9	1152	84.9	1147	84.9	1133	84.9	1108	84.9	1121	84.9	1068	84.9	1091
84.92	1200	84.92	1191	84.92	1132	84.92	1082	84.92	1104	84.92	1183	84.92	1074
84.94	1167	84.94	1181	84.94	1141	84.94	1107	84.94	1116	84.94	1122	84.94	1081
84.96	1158	84.96	1159	84.96	1141	84.96	1103	84.96	1118	84.96	1076	84.96	1056
84.98	1162	84.98	1239	84.98	1160	84.98	1091	84.98	1112	84.98	1138	84.98	1088
85	1193	85	1130	85	1138	85	1109	85	1170	85	1141	85	1130
85.02	1217	85.02	1107	85.02	1111	85.02	1122	85.02	1142	85.02	1099	85.02	1118
85.04	1242	85.04	1171	85.04	1155	85.04	1103	85.04	1113	85.04	1108	85.04	1097
85.06	1169	85.06	1174	85.06	1216	85.06	1134	85.06	1085	85.06	1050	85.06	1169
85.08	1216	85.08	1213	85.08	1124	85.08	1112	85.08	1085	85.08	1117	85.08	1125
85.1	1181	85.1	1215	85.1	1132	85.1	1145	85.1	1134	85.1	1102	85.1	1125
85.12	1258	85.12	1237	85.12	1151	85.12	1084	85.12	1092	85.12	1111	85.12	1113
85.14	1213	85.14	1178	85.14	1147	85.14	1092	85.14	1100	85.14	1077	85.14	1109
85.16	1185	85.16	1246	85.16	1145	85.16	1153	85.16	1139	85.16	1067	85.16	1100
85.18	1265	85.18	1221	85.18	1170	85.18	1152	85.18	1093	85.18	1080	85.18	1109
85.2	1216	85.2	1265	85.2	1186	85.2	1129	85.2	1159	85.2	1142	85.2	1134
85.22	1268	85.22	1226	85.22	1132	85.22	1151	85.22	1160	85.22	1157	85.22	1091
85.24	1265	85.24	1147	85.24	1183	85.24	1189	85.24	1123	85.24	1101	85.24	1061
85.26	1196	85.26	1195	85.26	1172	85.26	1132	85.26	1173	85.26	1141	85.26	1097
85.28	1275	85.28	1247	85.28	1179	85.28	1108	85.28	1122	85.28	1099	85.28	1099
85.3	1273	85.3	1181	85.3	1171	85.3	1112	85.3	1166	85.3	1103	85.3	1090
85.32	1275	85.32	1143	85.32	1201	85.32	1185	85.32	1122	85.32	1135	85.32	1070
85.34	1245	85.34	1249	85.34	1183	85.34	1163	85.34	1134	85.34	1074	85.34	1167
85.36	1298	85.36	1243	85.36	1182	85.36	1153	85.36	1083	85.36	1218	85.36	1134
85.38	1321	85.38	1242	85.38	1221	85.38	1198	85.38	1159	85.38	1094	85.38	1071
85.4	1281	85.4	1271	85.4	1209	85.4	1111	85.4	1102	85.4	1169	85.4	1126
85.42	1358	85.42	1226	85.42	1239	85.42	1141	85.42	1121	85.42	1176	85.42	1120
85.44	1235	85.44	1332	85.44	1248	85.44	1140	85.44	1158	85.44	1141	85.44	1122
85.46	1317	85.46	1349	85.46	1230	85.46	1117	85.46	1159	85.46	1124	85.46	1077
85.48	1330	85.48	1293	85.48	1215	85.48	1121	85.48	1139	85.48	1131	85.48	1103
85.5	1339	85.5	1211	85.5	1308	85.5	1223	85.5	1153	85.5	1115	85.5	1140
85.52	1336	85.52	1308	85.52	1271	85.52	1130	85.52	1137	85.52	1128	85.52	1119
85.54	1351	85.54	1240	85.54	1218	85.54	1160	85.54	1119	85.54	1179	85.54	1094
85.56	1366	85.56	1343	85.56	1278	85.56	1155	85.56	1075	85.56	1132	85.56	1113
85.58	1315	85.58	1318	85.58	1231	85.58	1198	85.58	1142	85.58	1086	85.58	1108
85.6	1370	85.6	1293	85.6	1270	85.6	1195	85.6	1139	85.6	1142	85.6	1169
85.62	1363	85.62	1323	85.62	1237	85.62	1235	85.62	1134	85.62	1162	85.62	1052
85.64	1304	85.64	1384	85.64	1240	85.64	1240	85.64	1142	85.64	1165	85.64	1137
85.66	1395	85.66	1353	85.66	1293	85.66	1197	85.66	1153	85.66	1176	85.66	1174
85.68	1470	85.68	1417	85.68	1284	85.68	1176	85.68	1161	85.68	1053	85.68	1160
85.7	1381	85.7	1406	85.7	1232	85.7	1218	85.7	1218	85.7	1166	85.7	1174
85.72	1446	85.72	1369	85.72	1302	85.72	1198	85.72	1101	85.72	1190	85.72	1156
85.74	1405	85.74	1378	85.74	1321	85.74	1186	85.74	1141	85.74	1140	85.74	1106
85.76	1467	85.76	1344	85.76	1379	85.76	1183	85.76	1172	85.76	1129	85.76	1140
85.78	1411	85.78	1439	85.78	1301	85.78	1264	85.78	1131	85.78	1168	85.78	1122
85.8	1484	85.8	1433	85.8	1346	85.8	1262	85.8	1127	85.8	1096	85.8	1057
85.82	1521	85.82	1419	85.82	1263	85.82	1293	85.82	1194	85.82	1098	85.82	1143
85.84	1487	85.84	1451	85.84	1361	85.84	1270	85.84	1119	85.84	1142	85.84	1090
85.86	1510	85.86	1438	85.86	1390	85.86	1288	85.86	1156	85.86	1174	85.86	1099
85.88	1519	85.88	1493	85.88	1344	85.88	1239	85.88	1256	85.88	1178	85.88	1139
85.9	1523	85.9	1488	85.9	1368	85.9	1294	85.9	1191	85.9	1201	85.9	1126
85.92	1584	85.92	1515	85.92	1376	85.92	1274	85.92	1123	85.92	1069	85.92	1139
85.94	1556	85.94	1491	85.94	1447	85.94	1272	85.94	1208	85.94	1140	85.94	1143
85.96	1539	85.96	1511	85.96	1448	85.96	1306	85.96	1220	85.96	1099	85.96	1146
85.98	1615	85.98	1559	85.98	1431	85.98	1316	85.98	1273	85.98	1156	85.98	1140
86	1653	86	1573	86	1600	86	1342	86	1247	86	1145	86	1119
86.02	1717	86.02	1539	86.02	1514	86.02	1293	86.02	1247	86.02	1168	86.02	1159
86.04	1689	86.04	1561	86.04	1443	86.04	1341	86.04	1168	86.04	1146	86.04	1152
86.06	1746	86.06	1710	86.06	1518	86.06	1402	86.06	1192	86.06	1124	86.06	1073
86.08	1792	86.08	1661	86.08	1536	86.08	1353	86.08	1244	86.08	1155	86.08	1071
86.1	1753	86.1	1603	86.1	1514	86.1	1397	86.1	1261	86.1	1224	86.1	1140
86.12	1767	86.12	1675	86.12	1554	86.12	1399	86.12	1247	86.12	1171	86.12	1117
86.14	1820	86.14	1798	86.14	1623	86.14	1525	86.14	1293	86.14	1111	86.14	1137
86.16	1809	86.16	1818	86.16	1530	86.16	1430	86.16	1298	86.16	1138	86.16	1114
86.18	1905	86.18	1842	86.18	1503	86.18	1432	86.18	1296	86.18	1255	86.18	1114
86.2	1944	86.2	1757	86.2	1651	86.2	1488	86.2	1339	86.2	1180	86.2	1139
86.22	1974	86.22	1879	86.22	1711	86.22	1527	86.22	1329	86.22	1259	86.22	1136
86.24	2010	86.24	1911	86.24	1697	86.24	1507	86.24	1320	86.24	1242	86.24	1080
86.26	2021	86.26	2006	86.26	1810	86.26	1486	86.26	1293	86.26	1226	86.26	1143
86.28	2092	86.28	1958	86.28	1756	86.28	1514	86.28	1344	86.28	1166	86.28	1148
86.3	2227	86.3	2063	86.3	1814	86.3	1603	86.3	1429	86.3	1169	86.3	1091
86.32	2188	86.32	2098	86.32	1824	86.32	1629	86.32	1377	86.32	1202	86.32	1130
86.34	2168	86.34	2174	86.34	1920	86.34	1661	86.34	1348	86.34	1230	86.34	1090
86.36	2384	86.36	2170	86.36	1879	86.36	1636	86.36	1413	86.36	1234	86.36	1135
86.38	2301	86.38	2238	86.38	1985	86.38	1613	86.38	1436	86.38	1261	86.38	1155
86.4	2372	86.4	2303	86.4	2047	86.4	1689	86.4	1415	86.4	1260	86.4	1067
86.42	2495	86.42	2286	86.42	2014	86.42	1713	86.42	1448	86.42	1237	86.42	1145
86.44	2608	86.44	2348	86.44	2084	86.44	1742	86.44	1384	86.44	1246	86.44	1120
86.46	2688	86.46	2448	86.46	2178	86.46	1728	86.46	1305	86.46	1205	86.46	1141
86.48	2688	86.48	2531	86.48	2140	86.48	1751	86.48	1406	86.48	1226	86.48	1128
86.5	2826	86.5	2754	86.5	2127	86.5	1746	86.5	1415	86.5	1259	86.5	1100
86.52	2863	86.52	2646	86.52	2290	86.52	1806	86.52	1495	86.52	1239	86.52	1145
86.54	2921	86.54	2873	86.54	2329	86.54	1861	86.54	1448	86.54	1197	86.54	1142
86.56	3065	86.56	2803	86.56	2382	86.56	1879	86.56	1429	86.56	1211	86.56	1117
86.58	3250	86.58	2874	86.58	2424	86.58	1862	86.58	1472	86.58	1263	86.58	1076
86.6	3155	86.6	2960	86.6	2482	86.6	1958	86.6	1571	86.6	1223	86.6	1114
86.62	3354	86.62	3191	86.62	2603	86.62	1957	86.62	1475	86.62	1241	86.62	1140
86.64	3446	86.64	3106	86.64	2639	86.64	1922	86.64	1426	86.64	1251	86.64	1146
86.66	3637	86.66	3265	86.66	2648	86.66	1979	86.66	1376	86.66	1277	86.66	1107
86.68	3781	86.68	3317	86.68	2660	86.68	1941	86.68	1542	86.68	1255	86.68	1123
86.7	3833	86.7	3469	86.7	2831	86.7	1950	86.7	1515	86.7	1229	86.7	1200
86.72	3932	86.72	3586	86.72	2873	86.72	2042	86.72	1585	86.72	1248	86.72	1155
86.74	4050	86.74	3620	86.74	2792	86.74	2073	86.74	1493	86.74	1236	86.74	1150
86.76	4160	86.76	3801	86.76	2866	86.76	2029	86.76	1506	86.76	1263	86.76	1152
86.78	4384	86.78	3898	86.78	2896	86.78	2103	86.78	1592	86.78	1254	86.78	1157
86.8	4415	86.8	3926	86.8	3077	86.8	2176	86.8	1563	86.8	1280	86.8	1137
86.82	4472	86.82	3891	86.82	2994	86.82	2025	86.82	1509	86.82	1289	86.82	1139
86.84	4706	86.84	4164	86.84	3105	86.84	2186	86.84	1534	86.84	1227	86.84	1084
86.86	4794	86.86	4246	86.86	3028	86.86	2045	86.86	1621	86.86	1264	86.86	1112
86.88	4941	86.88	4305	86.88	3101	86.88	2081	86.88	1557	86.88	1307	86.88	1166
86.9	4960	86.9	4301	86.9	3193	86.9	2159	86.9	1579	86.9	1285	86.9	1153
86.92	5126	86.92	4367	86.92	3104	86.92	1998	86.92	1556	86.92	1322	86.92	1093
86.94	5193	86.94	4363	86.94	3241	86.94	2227	86.94	1540	86.94	1228	86.94	1113
86.96	5222	86.96	4178	86.96	3109	86.96	2158	86.96	1518	86.96	1222	86.96	1139
86.98	5096	86.98	4385	86.98	3115	86.98	2223	86.98	1579	86.98	1254	86.98	1158
87	5103	87	4321	87	3125	87	2149	87	1486	87	1267	87	1152
87.02	5128	87.02	4309	87.02	3165	87.02	2182	87.02	1579	87.02	1323	87.02	1138
87.04	5033	87.04	4425	87.04	3167	87.04	2193	87.04	1621	87.04	1295	87.04	1101
87.06	5004	87.06	4190	87.06	3243	87.06	2146	87.06	1557	87.06	1316	87.06	1133
87.08	5033	87.08	4158	87.08	3063	87.08	2197	87.08	1588	87.08	1274	87.08	1096
87.1	4909	87.1	4173	87.1	3132	87.1	2133	87.1	1508	87.1	1326	87.1	1124
87.12	4685	87.12	4080	87.12	2999	87.12	2068	87.12	1577	87.12	1311	87.12	1108
87.14	4513	87.14	4044	87.14	2953	87.14	2088	87.14	1495	87.14	1271	87.14	1152
87.16	4415	87.16	3877	87.16	2984	87.16	2097	87.16	1488	87.16	1275	87.16	1100
87.18	4263	87.18	3894	87.18	2997	87.18	2090	87.18	1577	87.18	1285	87.18	1061
87.2	4107	87.2	3658	87.2	2889	87.2	2137	87.2	1553	87.2	1232	87.2	1109
87.22	4048	87.22	3710	87.22	2874	87.22	2053	87.22	1526	87.22	1278	87.22	1113
87.24	3773	87.24	3520	87.24	2864	87.24	2019	87.24	1516	87.24	1192	87.24	1136
87.26	3808	87.26	3390	87.26	2840	87.26	1983	87.26	1480	87.26	1256	87.26	1172
87.28	3726	87.28	3330	87.28	2698	87.28	2010	87.28	1451	87.28	1272	87.28	1128
87.3	3549	87.3	3245	87.3	2598	87.3	1969	87.3	1506	87.3	1215	87.3	1131
87.32	3453	87.32	3155	87.32	2661	87.32	1958	87.32	1526	87.32	1300	87.32	1118
87.34	3322	87.34	3021	87.34	2461	87.34	1965	87.34	1480	87.34	1300	87.34	1103
87.36	3110	87.36	2977	87.36	2421	87.36	1920	87.36	1562	87.36	1277	87.36	1162
87.38	3045	87.38	2836	87.38	2408	87.38	1918	87.38	1424	87.38	1289	87.38	1092
87.4	2756	87.4	2705	87.4	2315	87.4	1888	87.4	1450	87.4	1327	87.4	1115
87.42	2798	87.42	2647	87.42	2325	87.42	1793	87.42	1474	87.42	1244	87.42	1103
87.44	2625	87.44	2563	87.44	2228	87.44	1799	87.44	1487	87.44	1248	87.44	1137
87.46	2526	87.46	2478	87.46	2247	87.46	1738	87.46	1416	87.46	1245	87.46	1118
87.48	2455	87.48	2355	87.48	2097	87.48	1768	87.48	1435	87.48	1186	87.48	1114
87.5	2293	87.5	2251	87.5	2017	87.5	1642	87.5	1427	87.5	1224	87.5	1113
87.52	2339	87.52	2237	87.52	1957	87.52	1677	87.52	1374	87.52	1221	87.52	1082
87.54	2181	87.54	2147	87.54	2033	87.54	1657	87.54	1419	87.54	1223	87.54	1144
87.56	2188	87.56	2132	87.56	1862	87.56	1697	87.56	1395	87.56	1185	87.56	1130
87.58	2041	87.58	2042	87.58	1931	87.58	1715	87.58	1385	87.58	1222	87.58	1139
87.6	1999	87.6	1919	87.6	1834	87.6	1482	87.6	1390	87.6	1174	87.6	1089
87.62	1960	87.62	1903	87.62	1767	87.62	1576	87.62	1364	87.62	1223	87.62	1142
87.64	1941	87.64	1900	87.64	1665	87.64	1642	87.64	1336	87.64	1201	87.64	1098
87.66	1904	87.66	1782	87.66	1674	87.66	1560	87.66	1382	87.66	1175	87.66	1109
87.68	1786	87.68	1671	87.68	1698	87.68	1450	87.68	1289	87.68	1179	87.68	1070
87.7	1856	87.7	1762	87.7	1626	87.7	1590	87.7	1316	87.7	1210	87.7	1063
87.72	1713	87.72	1674	87.72	1590	87.72	1461	87.72	1315	87.72	1197	87.72	1068
87.74	1728	87.74	1682	87.74	1609	87.74	1450	87.74	1318	87.74	1229	87.74	1061
87.76	1744	87.76	1709	87.76	1512	87.76	1359	87.76	1218	87.76	1103	87.76	1095
87.78	1740	87.78	1649	87.78	1558	87.78	1415	87.78	1211	87.78	1148	87.78	1106
87.8	1586	87.8	1598	87.8	1463	87.8	1344	87.8	1201	87.8	1119	87.8	1084
87.82	1600	87.82	1526	87.82	1479	87.82	1379	87.82	1255	87.82	1147	87.82	1053
87.84	1604	87.84	1607	87.84	1464	87.84	1406	87.84	1203	87.84	1177	87.84	1086
87.86	1499	87.86	1563	87.86	1408	87.86	1322	87.86	1251	87.86	1159	87.86	1053
87.88	1559	87.88	1475	87.88	1413	87.88	1273	87.88	1171	87.88	1143	87.88	1015
87.9	1521	87.9	1466	87.9	1386	87.9	1280	87.9	1178	87.9	1178	87.9	1085
87.92	1464	87.92	1437	87.92	1395	87.92	1311	87.92	1239	87.92	1110	87.92	1067
87.94	1437	87.94	1458	87.94	1394	87.94	1259	87.94	1255	87.94	1098	87.94	1121
87.96	1483	87.96	1454	87.96	1341	87.96	1249	87.96	1155	87.96	1163	87.96	1114
87.98	1415	87.98	1398	87.98	1321	87.98	1143	87.98	1112	87.98	1143	87.98	1096
88	1449	88	1445	88	1303	88	1245	88	1182	88	1123	88	1118
88.02	1527	88.02	1375	88.02	1343	88.02	1189	88.02	1188	88.02	1043	88.02	1068
88.04	1462	88.04	1415	88.04	1282	88.04	1169	88.04	1225	88.04	1186	88.04	978
88.06	1369	88.06	1401	88.06	1269	88.06	1166	88.06	1106	88.06	1102	88.06	1084
88.08	1419	88.08	1310	88.08	1265	88.08	1231	88.08	1150	88.08	1057	88.08	1052
88.1	1394	88.1	1356	88.1	1287	88.1	1189	88.1	1146	88.1	1078	88.1	1076
88.12	1376	88.12	1352	88.12	1260	88.12	1199	88.12	1168	88.12	1082	88.12	1083
88.14	1353	88.14	1359	88.14	1247	88.14	1228	88.14	1062	88.14	1048	88.14	1045
88.16	1379	88.16	1228	88.16	1195	88.16	1220	88.16	1124	88.16	1009	88.16	1028
88.18	1335	88.18	1257	88.18	1182	88.18	1172	88.18	1050	88.18	1049	88.18	1053
88.2	1320	88.2	1278	88.2	1266	88.2	1127	88.2	1154	88.2	1123	88.2	1065
88.22	1303	88.22	1356	88.22	1185	88.22	1145	88.22	1129	88.22	1037	88.22	1087
88.24	1278	88.24	1335	88.24	1186	88.24	1147	88.24	1154	88.24	1090	88.24	1020
88.26	1306	88.26	1292	88.26	1222	88.26	1169	88.26	1130	88.26	1092	88.26	984
88.28	1221	88.28	1324	88.28	1216	88.28	1132	88.28	1086	88.28	1055	88.28	1051
88.3	1184	88.3	1277	88.3	1212	88.3	1135	88.3	1140	88.3	1085	88.3	1072
88.32	1247	88.32	1269	88.32	1232	88.32	1101	88.32	1062	88.32	1049	88.32	1045
88.34	1203	88.34	1252	88.34	1161	88.34	1154	88.34	1044	88.34	1066	88.34	1028
88.36	1261	88.36	1319	88.36	1195	88.36	1117	88.36	1072	88.36	1073	88.36	1006
88.38	1241	88.38	1211	88.38	1235	88.38	1113	88.38	1076	88.38	1049	88.38	1077
88.4	1262	88.4	1266	88.4	1184	88.4	1117	88.4	1045	88.4	1044	88.4	1022
88.42	1269	88.42	1202	88.42	1179	88.42	1108	88.42	1108	88.42	1074	88.42	1052
88.44	1263	88.44	1188	88.44	1095	88.44	1132	88.44	1099	88.44	1009	88.44	1038
88.46	1277	88.46	1226	88.46	1209	88.46	1048	88.46	1095	88.46	1050	88.46	1068
88.48	1228	88.48	1225	88.48	1151	88.48	1085	88.48	1023	88.48	1034	88.48	1031
88.5	1220	88.5	1204	88.5	1124	88.5	1084	88.5	1178	88.5	1032	88.5	1012
88.52	1225	88.52	1152	88.52	1085	88.52	1154	88.52	1070	88.52	1029	88.52	1011
88.54	1240	88.54	1201	88.54	1152	88.54	1093	88.54	1072	88.54	981	88.54	1078
88.56	1180	88.56	1134	88.56	1111	88.56	1040	88.56	957	88.56	994	88.56	1023
88.58	1219	88.58	1192	88.58	1173	88.58	1087	88.58	1042	88.58	1027	88.58	1042
88.6	1193	88.6	1216	88.6	1121	88.6	1123	88.6	1079	88.6	1048	88.6	1044
88.62	1173	88.62	1236	88.62	1228	88.62	1066	88.62	1054	88.62	1075	88.62	1061
88.64	1225	88.64	1140	88.64	1085	88.64	1121	88.64	1042	88.64	1010	88.64	1038
88.66	1254	88.66	1188	88.66	1139	88.66	1040	88.66	1079	88.66	982	88.66	1000
88.68	1185	88.68	1119	88.68	1106	88.68	1070	88.68	1040	88.68	1030	88.68	1001
88.7	1142	88.7	1099	88.7	1105	88.7	1099	88.7	1002	88.7	1017	88.7	1034
88.72	1089	88.72	1196	88.72	1154	88.72	1038	88.72	1029	88.72	1055	88.72	1000
88.74	1178	88.74	1165	88.74	1084	88.74	1111	88.74	1056	88.74	1072	88.74	1065
88.76	1122	88.76	1158	88.76	1117	88.76	1108	88.76	1005	88.76	1048	88.76	1075
88.78	1153	88.78	1204	88.78	1075	88.78	1094	88.78	1094	88.78	1038	88.78	1021
88.8	1121	88.8	1106	88.8	1058	88.8	1097	88.8	1028	88.8	1029	88.8	1054
88.82	1136	88.82	1106	88.82	1101	88.82	1041	88.82	1074	88.82	1080	88.82	990
88.84	1146	88.84	1119	88.84	1087	88.84	1125	88.84	1008	88.84	989	88.84	1013
88.86	1127	88.86	1122	88.86	1116	88.86	1065	88.86	1032	88.86	1024	88.86	1002
88.88	1151	88.88	1085	88.88	1113	88.88	1096	88.88	987	88.88	1024	88.88	1011
88.9	1133	88.9	1115	88.9	1068	88.9	1030	88.9	1082	88.9	1024	88.9	1006
88.92	1093	88.92	1141	88.92	1110	88.92	1042	88.92	1080	88.92	1060	88.92	1064
88.94	1167	88.94	1102	88.94	1067	88.94	1097	88.94	1097	88.94	1016	88.94	958
88.96	1092	88.96	1097	88.96	1099	88.96	1040	88.96	1038	88.96	1003	88.96	992
88.98	1153	88.98	1130	88.98	1145	88.98	1097	88.98	1021	88.98	1073	88.98	1012
89	1102	89	1117	89	1067	89	1127	89	1030	89	980	89	1006
89.02	1122	89.02	1173	89.02	1161	89.02	1053	89.02	1019	89.02	1006	89.02	947
89.04	1049	89.04	1108	89.04	1125	89.04	1053	89.04	1030	89.04	1021	89.04	992
89.06	1158	89.06	1096	89.06	1043	89.06	1084	89.06	1027	89.06	1043	89.06	1045
89.08	1053	89.08	1121	89.08	1077	89.08	1113	89.08	1007	89.08	1025	89.08	1002
89.1	1118	89.1	1084	89.1	1126	89.1	1041	89.1	1018	89.1	974	89.1	1051
89.12	1120	89.12	1054	89.12	1041	89.12	1030	89.12	1028	89.12	1029	89.12	996
89.14	1085	89.14	1117	89.14	1054	89.14	1026	89.14	1049	89.14	991	89.14	999
89.16	1147	89.16	1063	89.16	1027	89.16	1000	89.16	966	89.16	1064	89.16	993
89.18	1061	89.18	1060	89.18	1032	89.18	1124	89.18	1026	89.18	974	89.18	987
89.2	1109	89.2	1124	89.2	1034	89.2	1024	89.2	995	89.2	1025	89.2	997
89.22	1053	89.22	990	89.22	1045	89.22	1009	89.22	1020	89.22	1003	89.22	963
89.24	1098	89.24	1069	89.24	1023	89.24	1063	89.24	1010	89.24	1026	89.24	984
89.26	1088	89.26	1071	89.26	983	89.26	1028	89.26	1088	89.26	980	89.26	979
89.28	1060	89.28	1126	89.28	988	89.28	1029	89.28	1009	89.28	1012	89.28	971
89.3	1113	89.3	1106	89.3	968	89.3	1088	89.3	1012	89.3	1039	89.3	996
89.32	1094	89.32	1144	89.32	1038	89.32	1051	89.32	993	89.32	1055	89.32	1029
89.34	1062	89.34	1130	89.34	1115	89.34	991	89.34	1028	89.34	970	89.34	1016
89.36	1114	89.36	1020	89.36	1074	89.36	989	89.36	994	89.36	968	89.36	926
89.38	1062	89.38	1090	89.38	1108	89.38	1050	89.38	1073	89.38	972	89.38	952
89.4	1082	89.4	1161	89.4	1058	89.4	1118	89.4	997	89.4	969	89.4	1008
89.42	1080	89.42	1144	89.42	1032	89.42	990	89.42	983	89.42	916	89.42	1063
89.44	1045	89.44	1060	89.44	1081	89.44	978	89.44	1051	89.44	955	89.44	987
89.46	1077	89.46	1065	89.46	1031	89.46	1028	89.46	986	89.46	1018	89.46	1015
89.48	1091	89.48	1084	89.48	1019	89.48	979	89.48	991	89.48	986	89.48	945
89.5	1071	89.5	1069	89.5	1092	89.5	962	89.5	1004	89.5	997	89.5	1010
89.52	1078	89.52	1084	89.52	1004	89.52	1025	89.52	1035	89.52	988	89.52	959
89.54	1060	89.54	1140	89.54	1015	89.54	1048	89.54	1008	89.54	1069	89.54	979
89.56	1102	89.56	1067	89.56	1035	89.56	1017	89.56	997	89.56	1009	89.56	949
89.58	1096	89.58	1049	89.58	1010	89.58	1074	89.58	1072	89.58	999	89.58	989
89.6	1095	89.6	1076	89.6	1021	89.6	1000	89.6	1002	89.6	938	89.6	1029
89.62	1036	89.62	1101	89.62	996	89.62	1008	89.62	969	89.62	1037	89.62	994
89.64	1113	89.64	995	89.64	1011	89.64	985	89.64	955	89.64	966	89.64	967
89.66	1039	89.66	1025	89.66	985	89.66	1042	89.66	1035	89.66	990	89.66	984
89.68	1099	89.68	1028	89.68	1040	89.68	1077	89.68	985	89.68	976	89.68	1065
89.7	1056	89.7	1069	89.7	1045	89.7	1028	89.7	958	89.7	922	89.7	977
89.72	1100	89.72	1075	89.72	1034	89.72	1037	89.72	989	89.72	1001	89.72	1048
89.74	1073	89.74	1000	89.74	1077	89.74	993	89.74	1012	89.74	1076	89.74	1021
89.76	993	89.76	1053	89.76	1019	89.76	998	89.76	985	89.76	948	89.76	941
89.78	1095	89.78	1095	89.78	1011	89.78	1017	89.78	1027	89.78	1045	89.78	1010
89.8	1052	89.8	1033	89.8	1097	89.8	1085	89.8	1000	89.8	991	89.8	1048
89.82	1066	89.82	1115	89.82	1033	89.82	1031	89.82	986	89.82	992	89.82	1004
89.84	1067	89.84	1081	89.84	1043	89.84	978	89.84	982	89.84	951	89.84	1029
89.86	1042	89.86	1033	89.86	1013	89.86	998	89.86	963	89.86	963	89.86	984
89.88	1098	89.88	1010	89.88	1055	89.88	991	89.88	1020	89.88	927	89.88	941
89.9	983	89.9	1033	89.9	1016	89.9	1031	89.9	1060	89.9	946	89.9	980
89.92	1079	89.92	1065	89.92	1043	89.92	951	89.92	1018	89.92	1001	89.92	931
89.94	998	89.94	1047	89.94	1060	89.94	970	89.94	1001	89.94	1028	89.94	1029
89.96	1109	89.96	1112	89.96	1075	89.96	993	89.96	968	89.96	958	89.96	1010
89.98	1070	89.98	1035	89.98	990	89.98	983	89.98	960	89.98	979	89.98	977
90	1024	90	1086	90	978	90	994	90	990	90	979	90	1009
