# Supplementary material for: Tribological Properties of Nitrate Graphite Foils
Source: Nanomaterials (Basel). 2024 Sep 15;14(18):1499. doi: 10.3390/nano14181499 (PMC11434555; doi:10.3390/nano14181499)
Supplement: Supplementary file 1 [file nanomaterials-14-01499-s001.zip › X-ray data/macrostress/basic/160-200/dens_16/TD/98.TXT]

Sample	0_160_16_RD
Comments	Psi = 0.000
Filename	C:\Windmax\Data\2024_04_26\98.raw
Goniometer	Ultima IV
Attachment	MPA-ML4 (with gamma) for stress
ScanningMode	2Theta/Theta
ScanningType	FT
X-Ray	40kV/30mA	X-Ray	40kV/30mA	X-Ray	40kV/30mA	X-Ray	40kV/30mA	X-Ray	40kV/30mA	X-Ray	40kV/30mA	X-Ray	40kV/30mA
DivSlit	2/3?�|2/3deg.	DivSlit	2/3?�|2/3deg.	DivSlit	2/3?�|2/3deg.	DivSlit	2/3?�|2/3deg.	DivSlit	2/3?�|2/3deg.	DivSlit	2/3?�|2/3deg.	DivSlit	2/3?�|2/3deg.
DivH.L.Slit	10.00mm	DivH.L.Slit	10.00mm	DivH.L.Slit	10.00mm	DivH.L.Slit	10.00mm	DivH.L.Slit	10.00mm	DivH.L.Slit	10.00mm	DivH.L.Slit	10.00mm
SctSlit	Open	SctSlit	Open	SctSlit	Open	SctSlit	Open	SctSlit	Open	SctSlit	Open	SctSlit	Open
RecSlit	0.30mm	RecSlit	0.30mm	RecSlit	0.30mm	RecSlit	0.30mm	RecSlit	0.30mm	RecSlit	0.30mm	RecSlit	0.30mm
Start	84	Start	84	Start	84	Start	84	Start	84	Start	84	Start	84
Stop	90	Stop	90	Stop	90	Stop	90	Stop	90	Stop	90	Stop	90
Step	0.02	Step	0.02	Step	0.02	Step	0.02	Step	0.02	Step	0.02	Step	0.02
84	1126	84	1156	84	1144	84	1111	84	1093	84	1094	84	1112
84.02	1097	84.02	1155	84.02	1134	84.02	1098	84.02	1150	84.02	1152	84.02	1201
84.04	1133	84.04	1155	84.04	1131	84.04	1140	84.04	1119	84.04	1105	84.04	1146
84.06	1095	84.06	1091	84.06	1087	84.06	1108	84.06	1076	84.06	1132	84.06	1130
84.08	1169	84.08	1134	84.08	1222	84.08	1118	84.08	1160	84.08	1170	84.08	1120
84.1	1166	84.1	1147	84.1	1079	84.1	1100	84.1	1148	84.1	1150	84.1	1158
84.12	1086	84.12	1176	84.12	1176	84.12	1080	84.12	1073	84.12	1202	84.12	1128
84.14	1175	84.14	1113	84.14	1103	84.14	1140	84.14	1053	84.14	1096	84.14	1112
84.16	1105	84.16	1107	84.16	1108	84.16	1101	84.16	1136	84.16	1121	84.16	1156
84.18	1125	84.18	1154	84.18	1110	84.18	1043	84.18	1061	84.18	1115	84.18	1114
84.2	1107	84.2	1097	84.2	1068	84.2	1182	84.2	1059	84.2	1119	84.2	1173
84.22	1080	84.22	1147	84.22	1231	84.22	1153	84.22	1083	84.22	1103	84.22	1130
84.24	1115	84.24	1138	84.24	1112	84.24	1161	84.24	1168	84.24	1169	84.24	1157
84.26	1128	84.26	1098	84.26	1073	84.26	1096	84.26	1089	84.26	1123	84.26	1213
84.28	1164	84.28	1073	84.28	1104	84.28	1110	84.28	1070	84.28	1099	84.28	1158
84.3	1191	84.3	1133	84.3	1151	84.3	1136	84.3	1075	84.3	1111	84.3	1138
84.32	1108	84.32	1135	84.32	1126	84.32	1096	84.32	1125	84.32	1140	84.32	1143
84.34	1142	84.34	1058	84.34	1126	84.34	1116	84.34	1121	84.34	1054	84.34	1152
84.36	1199	84.36	1088	84.36	1096	84.36	1081	84.36	1060	84.36	1139	84.36	1081
84.38	1065	84.38	1089	84.38	1125	84.38	1117	84.38	1089	84.38	1120	84.38	1149
84.4	1140	84.4	1176	84.4	1080	84.4	1105	84.4	1100	84.4	1121	84.4	1127
84.42	1127	84.42	1072	84.42	1116	84.42	1142	84.42	1133	84.42	1093	84.42	1175
84.44	1144	84.44	1101	84.44	1119	84.44	1108	84.44	1096	84.44	1122	84.44	1217
84.46	1126	84.46	1151	84.46	1153	84.46	1161	84.46	1134	84.46	1120	84.46	1194
84.48	1152	84.48	1101	84.48	1065	84.48	1099	84.48	1108	84.48	1144	84.48	1157
84.5	1206	84.5	1182	84.5	1162	84.5	1123	84.5	1129	84.5	1128	84.5	1149
84.52	1204	84.52	1070	84.52	1132	84.52	1102	84.52	1164	84.52	1195	84.52	1122
84.54	1151	84.54	1153	84.54	1135	84.54	1111	84.54	1069	84.54	1115	84.54	1148
84.56	1148	84.56	1156	84.56	1102	84.56	1114	84.56	1151	84.56	1100	84.56	1150
84.58	1135	84.58	1176	84.58	1129	84.58	1117	84.58	1096	84.58	1114	84.58	1109
84.6	1111	84.6	1139	84.6	1128	84.6	1120	84.6	1178	84.6	1192	84.6	1132
84.62	1105	84.62	1166	84.62	1138	84.62	1172	84.62	1114	84.62	1119	84.62	1193
84.64	1192	84.64	1116	84.64	1143	84.64	1090	84.64	1113	84.64	1084	84.64	1118
84.66	1143	84.66	1133	84.66	1095	84.66	1133	84.66	1097	84.66	1138	84.66	1095
84.68	1119	84.68	1156	84.68	1152	84.68	1148	84.68	1150	84.68	1085	84.68	1184
84.7	1179	84.7	1131	84.7	1210	84.7	1093	84.7	1083	84.7	1103	84.7	1067
84.72	1186	84.72	1154	84.72	1139	84.72	1131	84.72	1137	84.72	1110	84.72	1116
84.74	1111	84.74	1152	84.74	1134	84.74	1089	84.74	1120	84.74	1103	84.74	1208
84.76	1199	84.76	1174	84.76	1144	84.76	1148	84.76	1090	84.76	1091	84.76	1083
84.78	1189	84.78	1197	84.78	1123	84.78	1154	84.78	1043	84.78	1097	84.78	1157
84.8	1183	84.8	1199	84.8	1170	84.8	1129	84.8	1124	84.8	1102	84.8	1100
84.82	1154	84.82	1150	84.82	1190	84.82	1141	84.82	1131	84.82	1136	84.82	1106
84.84	1185	84.84	1204	84.84	1152	84.84	1169	84.84	1042	84.84	1115	84.84	1128
84.86	1205	84.86	1206	84.86	1158	84.86	1101	84.86	1050	84.86	1158	84.86	1134
84.88	1153	84.88	1173	84.88	1139	84.88	1105	84.88	1102	84.88	1124	84.88	1142
84.9	1178	84.9	1140	84.9	1127	84.9	1148	84.9	1117	84.9	1159	84.9	1130
84.92	1185	84.92	1202	84.92	1224	84.92	1102	84.92	1090	84.92	1073	84.92	1110
84.94	1188	84.94	1161	84.94	1085	84.94	1184	84.94	1068	84.94	1144	84.94	1119
84.96	1175	84.96	1180	84.96	1131	84.96	1140	84.96	1141	84.96	1079	84.96	1133
84.98	1169	84.98	1203	84.98	1188	84.98	1207	84.98	1114	84.98	1137	84.98	1155
85	1199	85	1231	85	1138	85	1151	85	1105	85	1107	85	1118
85.02	1234	85.02	1186	85.02	1178	85.02	1125	85.02	1129	85.02	1183	85.02	1135
85.04	1256	85.04	1100	85.04	1117	85.04	1115	85.04	1015	85.04	1093	85.04	1101
85.06	1245	85.06	1234	85.06	1180	85.06	1084	85.06	1145	85.06	1150	85.06	1116
85.08	1182	85.08	1193	85.08	1163	85.08	1136	85.08	1171	85.08	1138	85.08	1136
85.1	1178	85.1	1185	85.1	1147	85.1	1175	85.1	1114	85.1	1131	85.1	1192
85.12	1277	85.12	1234	85.12	1212	85.12	1191	85.12	1128	85.12	1107	85.12	1183
85.14	1244	85.14	1149	85.14	1218	85.14	1073	85.14	1158	85.14	1171	85.14	1135
85.16	1236	85.16	1209	85.16	1204	85.16	1173	85.16	1175	85.16	1126	85.16	1110
85.18	1246	85.18	1265	85.18	1238	85.18	1166	85.18	1146	85.18	1071	85.18	1111
85.2	1177	85.2	1247	85.2	1194	85.2	1120	85.2	1201	85.2	1112	85.2	1160
85.22	1231	85.22	1290	85.22	1256	85.22	1145	85.22	1145	85.22	1084	85.22	1114
85.24	1319	85.24	1201	85.24	1242	85.24	1119	85.24	1199	85.24	1147	85.24	1157
85.26	1223	85.26	1272	85.26	1256	85.26	1148	85.26	1178	85.26	1121	85.26	1174
85.28	1250	85.28	1201	85.28	1206	85.28	1202	85.28	1116	85.28	1138	85.28	1086
85.3	1324	85.3	1306	85.3	1249	85.3	1199	85.3	1175	85.3	1200	85.3	1067
85.32	1322	85.32	1228	85.32	1225	85.32	1151	85.32	1179	85.32	1125	85.32	1093
85.34	1233	85.34	1271	85.34	1263	85.34	1148	85.34	1182	85.34	1146	85.34	1094
85.36	1298	85.36	1287	85.36	1210	85.36	1144	85.36	1164	85.36	1130	85.36	1117
85.38	1272	85.38	1274	85.38	1285	85.38	1214	85.38	1152	85.38	1217	85.38	1141
85.4	1265	85.4	1275	85.4	1270	85.4	1216	85.4	1167	85.4	1107	85.4	1133
85.42	1226	85.42	1358	85.42	1279	85.42	1196	85.42	1162	85.42	1102	85.42	1104
85.44	1313	85.44	1326	85.44	1270	85.44	1169	85.44	1137	85.44	1229	85.44	1110
85.46	1276	85.46	1350	85.46	1265	85.46	1178	85.46	1178	85.46	1083	85.46	1077
85.48	1282	85.48	1324	85.48	1260	85.48	1206	85.48	1083	85.48	1142	85.48	1204
85.5	1361	85.5	1300	85.5	1263	85.5	1181	85.5	1195	85.5	1099	85.5	1128
85.52	1402	85.52	1278	85.52	1281	85.52	1238	85.52	1114	85.52	1137	85.52	1197
85.54	1375	85.54	1338	85.54	1246	85.54	1189	85.54	1246	85.54	1093	85.54	1123
85.56	1416	85.56	1251	85.56	1315	85.56	1260	85.56	1170	85.56	1138	85.56	1121
85.58	1338	85.58	1256	85.58	1277	85.58	1277	85.58	1164	85.58	1153	85.58	1100
85.6	1374	85.6	1299	85.6	1317	85.6	1244	85.6	1218	85.6	1182	85.6	1111
85.62	1403	85.62	1354	85.62	1288	85.62	1297	85.62	1150	85.62	1118	85.62	1099
85.64	1404	85.64	1360	85.64	1278	85.64	1236	85.64	1271	85.64	1186	85.64	1138
85.66	1454	85.66	1332	85.66	1361	85.66	1254	85.66	1187	85.66	1173	85.66	1175
85.68	1414	85.68	1422	85.68	1250	85.68	1291	85.68	1146	85.68	1143	85.68	1095
85.7	1462	85.7	1357	85.7	1347	85.7	1239	85.7	1167	85.7	1173	85.7	1116
85.72	1430	85.72	1373	85.72	1414	85.72	1267	85.72	1167	85.72	1153	85.72	1108
85.74	1448	85.74	1394	85.74	1383	85.74	1239	85.74	1244	85.74	1192	85.74	1174
85.76	1426	85.76	1418	85.76	1367	85.76	1358	85.76	1222	85.76	1164	85.76	1140
85.78	1477	85.78	1360	85.78	1316	85.78	1290	85.78	1221	85.78	1109	85.78	1173
85.8	1502	85.8	1514	85.8	1385	85.8	1354	85.8	1251	85.8	1168	85.8	1044
85.82	1510	85.82	1479	85.82	1355	85.82	1289	85.82	1254	85.82	1161	85.82	1118
85.84	1609	85.84	1482	85.84	1438	85.84	1322	85.84	1208	85.84	1194	85.84	1146
85.86	1487	85.86	1521	85.86	1340	85.86	1289	85.86	1217	85.86	1187	85.86	1160
85.88	1550	85.88	1590	85.88	1420	85.88	1311	85.88	1259	85.88	1146	85.88	1160
85.9	1566	85.9	1480	85.9	1409	85.9	1342	85.9	1256	85.9	1145	85.9	1182
85.92	1573	85.92	1592	85.92	1414	85.92	1403	85.92	1276	85.92	1182	85.92	1159
85.94	1561	85.94	1520	85.94	1498	85.94	1436	85.94	1227	85.94	1158	85.94	1172
85.96	1596	85.96	1506	85.96	1459	85.96	1413	85.96	1315	85.96	1173	85.96	1102
85.98	1654	85.98	1612	85.98	1504	85.98	1382	85.98	1249	85.98	1240	85.98	1194
86	1676	86	1625	86	1463	86	1413	86	1327	86	1244	86	1183
86.02	1735	86.02	1647	86.02	1513	86.02	1361	86.02	1279	86.02	1222	86.02	1140
86.04	1749	86.04	1741	86.04	1625	86.04	1442	86.04	1321	86.04	1197	86.04	1086
86.06	1724	86.06	1711	86.06	1580	86.06	1422	86.06	1336	86.06	1228	86.06	1127
86.08	1756	86.08	1745	86.08	1584	86.08	1538	86.08	1286	86.08	1317	86.08	1125
86.1	1854	86.1	1836	86.1	1655	86.1	1507	86.1	1337	86.1	1280	86.1	1190
86.12	1819	86.12	1744	86.12	1690	86.12	1557	86.12	1356	86.12	1228	86.12	1163
86.14	1931	86.14	1840	86.14	1665	86.14	1525	86.14	1342	86.14	1251	86.14	1225
86.16	1832	86.16	1848	86.16	1712	86.16	1556	86.16	1369	86.16	1307	86.16	1149
86.18	1923	86.18	1899	86.18	1682	86.18	1653	86.18	1458	86.18	1280	86.18	1173
86.2	1989	86.2	1888	86.2	1743	86.2	1559	86.2	1425	86.2	1296	86.2	1262
86.22	1973	86.22	1829	86.22	1833	86.22	1708	86.22	1426	86.22	1302	86.22	1124
86.24	2019	86.24	1976	86.24	1831	86.24	1684	86.24	1444	86.24	1306	86.24	1139
86.26	2108	86.26	2090	86.26	1767	86.26	1754	86.26	1423	86.26	1296	86.26	1226
86.28	2154	86.28	2111	86.28	1994	86.28	1723	86.28	1434	86.28	1299	86.28	1222
86.3	2229	86.3	2098	86.3	1985	86.3	1710	86.3	1454	86.3	1272	86.3	1144
86.32	2236	86.32	2180	86.32	1957	86.32	1763	86.32	1461	86.32	1291	86.32	1131
86.34	2310	86.34	2177	86.34	2008	86.34	1807	86.34	1498	86.34	1297	86.34	1248
86.36	2397	86.36	2300	86.36	2057	86.36	1825	86.36	1562	86.36	1315	86.36	1153
86.38	2427	86.38	2346	86.38	2163	86.38	1866	86.38	1582	86.38	1241	86.38	1209
86.4	2496	86.4	2382	86.4	2301	86.4	1856	86.4	1593	86.4	1369	86.4	1171
86.42	2597	86.42	2571	86.42	2208	86.42	1926	86.42	1631	86.42	1417	86.42	1228
86.44	2544	86.44	2533	86.44	2234	86.44	1934	86.44	1593	86.44	1339	86.44	1215
86.46	2707	86.46	2584	86.46	2251	86.46	1927	86.46	1557	86.46	1358	86.46	1199
86.48	2825	86.48	2633	86.48	2321	86.48	1967	86.48	1629	86.48	1352	86.48	1267
86.5	2890	86.5	2867	86.5	2471	86.5	2055	86.5	1587	86.5	1346	86.5	1225
86.52	2979	86.52	2909	86.52	2390	86.52	2082	86.52	1642	86.52	1317	86.52	1284
86.54	2975	86.54	2975	86.54	2516	86.54	2116	86.54	1654	86.54	1420	86.54	1202
86.56	3155	86.56	2939	86.56	2689	86.56	2143	86.56	1749	86.56	1403	86.56	1199
86.58	3249	86.58	3185	86.58	2626	86.58	2170	86.58	1633	86.58	1387	86.58	1244
86.6	3243	86.6	3232	86.6	2737	86.6	2183	86.6	1716	86.6	1383	86.6	1263
86.62	3408	86.62	3384	86.62	2722	86.62	2182	86.62	1745	86.62	1396	86.62	1239
86.64	3652	86.64	3427	86.64	2811	86.64	2257	86.64	1750	86.64	1341	86.64	1202
86.66	3635	86.66	3552	86.66	2997	86.66	2313	86.66	1736	86.66	1383	86.66	1282
86.68	3871	86.68	3504	86.68	2990	86.68	2434	86.68	1768	86.68	1400	86.68	1198
86.7	4030	86.7	3570	86.7	3009	86.7	2370	86.7	1799	86.7	1430	86.7	1160
86.72	4091	86.72	3849	86.72	3130	86.72	2356	86.72	1738	86.72	1398	86.72	1307
86.74	4393	86.74	3898	86.74	3277	86.74	2425	86.74	1755	86.74	1434	86.74	1250
86.76	4422	86.76	4075	86.76	3245	86.76	2411	86.76	1836	86.76	1388	86.76	1250
86.78	4578	86.78	4065	86.78	3290	86.78	2375	86.78	1799	86.78	1425	86.78	1203
86.8	4657	86.8	4244	86.8	3383	86.8	2418	86.8	1814	86.8	1451	86.8	1259
86.82	4772	86.82	4432	86.82	3561	86.82	2436	86.82	1811	86.82	1424	86.82	1174
86.84	4917	86.84	4491	86.84	3450	86.84	2558	86.84	1784	86.84	1444	86.84	1220
86.86	5041	86.86	4439	86.86	3489	86.86	2577	86.86	1810	86.86	1459	86.86	1190
86.88	4969	86.88	4537	86.88	3491	86.88	2527	86.88	1874	86.88	1435	86.88	1232
86.9	5280	86.9	4671	86.9	3478	86.9	2582	86.9	1756	86.9	1385	86.9	1222
86.92	5265	86.92	4744	86.92	3630	86.92	2581	86.92	1823	86.92	1402	86.92	1228
86.94	5290	86.94	4504	86.94	3562	86.94	2540	86.94	1882	86.94	1339	86.94	1257
86.96	5334	86.96	4790	86.96	3577	86.96	2539	86.96	1857	86.96	1443	86.96	1235
86.98	5421	86.98	4732	86.98	3603	86.98	2583	86.98	1803	86.98	1516	86.98	1206
87	5401	87	4713	87	3526	87	2448	87	1893	87	1497	87	1184
87.02	5296	87.02	4672	87.02	3685	87.02	2562	87.02	1804	87.02	1425	87.02	1242
87.04	5241	87.04	4729	87.04	3578	87.04	2585	87.04	1882	87.04	1413	87.04	1252
87.06	5155	87.06	4700	87.06	3596	87.06	2504	87.06	1855	87.06	1405	87.06	1252
87.08	5023	87.08	4511	87.08	3481	87.08	2556	87.08	1790	87.08	1441	87.08	1292
87.1	4928	87.1	4559	87.1	3447	87.1	2567	87.1	1789	87.1	1329	87.1	1219
87.12	4749	87.12	4458	87.12	3324	87.12	2498	87.12	1844	87.12	1427	87.12	1238
87.14	4548	87.14	4207	87.14	3369	87.14	2564	87.14	1858	87.14	1402	87.14	1174
87.16	4560	87.16	4105	87.16	3405	87.16	2436	87.16	1834	87.16	1396	87.16	1225
87.18	4342	87.18	4106	87.18	3333	87.18	2417	87.18	1847	87.18	1419	87.18	1228
87.2	4255	87.2	3899	87.2	3214	87.2	2485	87.2	1802	87.2	1439	87.2	1205
87.22	4041	87.22	3819	87.22	3163	87.22	2315	87.22	1824	87.22	1416	87.22	1246
87.24	4089	87.24	3673	87.24	3162	87.24	2341	87.24	1792	87.24	1502	87.24	1242
87.26	3843	87.26	3694	87.26	3116	87.26	2374	87.26	1819	87.26	1420	87.26	1165
87.28	3679	87.28	3558	87.28	3024	87.28	2379	87.28	1771	87.28	1413	87.28	1214
87.3	3748	87.3	3388	87.3	2949	87.3	2315	87.3	1691	87.3	1396	87.3	1169
87.32	3438	87.32	3307	87.32	2788	87.32	2239	87.32	1757	87.32	1381	87.32	1235
87.34	3393	87.34	3133	87.34	2765	87.34	2262	87.34	1690	87.34	1477	87.34	1273
87.36	3191	87.36	3092	87.36	2741	87.36	2322	87.36	1767	87.36	1325	87.36	1187
87.38	2962	87.38	3042	87.38	2681	87.38	2157	87.38	1659	87.38	1406	87.38	1258
87.4	2820	87.4	2846	87.4	2591	87.4	2050	87.4	1756	87.4	1398	87.4	1235
87.42	2814	87.42	2761	87.42	2474	87.42	2119	87.42	1646	87.42	1360	87.42	1198
87.44	2711	87.44	2735	87.44	2432	87.44	2034	87.44	1684	87.44	1357	87.44	1249
87.46	2718	87.46	2549	87.46	2411	87.46	2084	87.46	1735	87.46	1396	87.46	1161
87.48	2510	87.48	2447	87.48	2267	87.48	2017	87.48	1653	87.48	1344	87.48	1175
87.5	2421	87.5	2347	87.5	2231	87.5	1930	87.5	1618	87.5	1394	87.5	1168
87.52	2383	87.52	2319	87.52	2155	87.52	1913	87.52	1544	87.52	1382	87.52	1179
87.54	2172	87.54	2263	87.54	2125	87.54	1876	87.54	1595	87.54	1342	87.54	1197
87.56	2188	87.56	2099	87.56	1973	87.56	1877	87.56	1510	87.56	1464	87.56	1161
87.58	2200	87.58	2102	87.58	1992	87.58	1759	87.58	1553	87.58	1383	87.58	1216
87.6	1984	87.6	2036	87.6	2026	87.6	1778	87.6	1569	87.6	1354	87.6	1241
87.62	1989	87.62	1993	87.62	1880	87.62	1721	87.62	1520	87.62	1311	87.62	1209
87.64	1911	87.64	1982	87.64	1831	87.64	1693	87.64	1442	87.64	1321	87.64	1191
87.66	1821	87.66	1944	87.66	1813	87.66	1641	87.66	1507	87.66	1338	87.66	1165
87.68	1874	87.68	1852	87.68	1696	87.68	1612	87.68	1459	87.68	1235	87.68	1152
87.7	1769	87.7	1767	87.7	1638	87.7	1602	87.7	1406	87.7	1318	87.7	1170
87.72	1860	87.72	1861	87.72	1699	87.72	1561	87.72	1410	87.72	1371	87.72	1159
87.74	1717	87.74	1758	87.74	1604	87.74	1537	87.74	1427	87.74	1304	87.74	1117
87.76	1768	87.76	1681	87.76	1622	87.76	1510	87.76	1427	87.76	1257	87.76	1194
87.78	1649	87.78	1600	87.78	1553	87.78	1480	87.78	1321	87.78	1235	87.78	1135
87.8	1690	87.8	1675	87.8	1483	87.8	1462	87.8	1342	87.8	1251	87.8	1209
87.82	1658	87.82	1603	87.82	1521	87.82	1406	87.82	1316	87.82	1291	87.82	1124
87.84	1622	87.84	1601	87.84	1497	87.84	1385	87.84	1287	87.84	1181	87.84	1102
87.86	1619	87.86	1530	87.86	1461	87.86	1413	87.86	1296	87.86	1241	87.86	1212
87.88	1490	87.88	1514	87.88	1471	87.88	1375	87.88	1296	87.88	1191	87.88	1165
87.9	1517	87.9	1542	87.9	1489	87.9	1364	87.9	1260	87.9	1223	87.9	1109
87.92	1553	87.92	1521	87.92	1434	87.92	1326	87.92	1212	87.92	1233	87.92	1171
87.94	1463	87.94	1530	87.94	1486	87.94	1342	87.94	1341	87.94	1286	87.94	1127
87.96	1468	87.96	1426	87.96	1456	87.96	1348	87.96	1318	87.96	1180	87.96	1092
87.98	1507	87.98	1390	87.98	1307	87.98	1242	87.98	1252	87.98	1203	87.98	1103
88	1509	88	1410	88	1372	88	1262	88	1227	88	1163	88	1081
88.02	1373	88.02	1375	88.02	1310	88.02	1200	88.02	1226	88.02	1191	88.02	1169
88.04	1424	88.04	1380	88.04	1293	88.04	1290	88.04	1182	88.04	1116	88.04	1117
88.06	1453	88.06	1372	88.06	1338	88.06	1285	88.06	1152	88.06	1094	88.06	1086
88.08	1407	88.08	1392	88.08	1362	88.08	1219	88.08	1219	88.08	1114	88.08	1155
88.1	1318	88.1	1376	88.1	1293	88.1	1272	88.1	1166	88.1	1152	88.1	1119
88.12	1361	88.12	1421	88.12	1267	88.12	1256	88.12	1125	88.12	1167	88.12	1095
88.14	1343	88.14	1307	88.14	1309	88.14	1186	88.14	1156	88.14	1155	88.14	1074
88.16	1300	88.16	1341	88.16	1323	88.16	1210	88.16	1142	88.16	1098	88.16	1122
88.18	1313	88.18	1282	88.18	1288	88.18	1162	88.18	1129	88.18	1095	88.18	1089
88.2	1353	88.2	1311	88.2	1259	88.2	1191	88.2	1135	88.2	1105	88.2	1022
88.22	1441	88.22	1265	88.22	1270	88.22	1210	88.22	1157	88.22	1005	88.22	1116
88.24	1312	88.24	1304	88.24	1257	88.24	1173	88.24	1233	88.24	1069	88.24	1082
88.26	1269	88.26	1208	88.26	1221	88.26	1202	88.26	1173	88.26	1142	88.26	1072
88.28	1328	88.28	1287	88.28	1228	88.28	1234	88.28	1104	88.28	1138	88.28	1074
88.3	1269	88.3	1292	88.3	1213	88.3	1243	88.3	1172	88.3	1110	88.3	1083
88.32	1367	88.32	1315	88.32	1203	88.32	1174	88.32	1135	88.32	1122	88.32	1037
88.34	1249	88.34	1285	88.34	1226	88.34	1176	88.34	1150	88.34	1061	88.34	1112
88.36	1279	88.36	1292	88.36	1181	88.36	1132	88.36	1106	88.36	1070	88.36	1096
88.38	1230	88.38	1260	88.38	1246	88.38	1172	88.38	1192	88.38	1062	88.38	1060
88.4	1195	88.4	1252	88.4	1246	88.4	1139	88.4	1148	88.4	1069	88.4	1093
88.42	1233	88.42	1253	88.42	1199	88.42	1186	88.42	1073	88.42	1053	88.42	1107
88.44	1204	88.44	1198	88.44	1183	88.44	1119	88.44	1107	88.44	1076	88.44	1055
88.46	1233	88.46	1225	88.46	1164	88.46	1126	88.46	1091	88.46	1070	88.46	1056
88.48	1230	88.48	1212	88.48	1197	88.48	1133	88.48	1067	88.48	1127	88.48	1035
88.5	1205	88.5	1204	88.5	1200	88.5	1058	88.5	1040	88.5	1062	88.5	1015
88.52	1250	88.52	1241	88.52	1156	88.52	1118	88.52	1079	88.52	1065	88.52	1035
88.54	1176	88.54	1148	88.54	1189	88.54	1138	88.54	1057	88.54	1113	88.54	1099
88.56	1190	88.56	1148	88.56	1126	88.56	1162	88.56	1097	88.56	1072	88.56	1022
88.58	1174	88.58	1158	88.58	1154	88.58	1083	88.58	1090	88.58	984	88.58	934
88.6	1176	88.6	1168	88.6	1211	88.6	1108	88.6	1083	88.6	1098	88.6	996
88.62	1136	88.62	1186	88.62	1167	88.62	1163	88.62	1018	88.62	1032	88.62	1045
88.64	1129	88.64	1201	88.64	1082	88.64	1156	88.64	1110	88.64	1046	88.64	1032
88.66	1190	88.66	1094	88.66	1122	88.66	1037	88.66	1083	88.66	962	88.66	1021
88.68	1138	88.68	1201	88.68	1070	88.68	1079	88.68	1094	88.68	1013	88.68	1004
88.7	1142	88.7	1171	88.7	1107	88.7	1111	88.7	1109	88.7	971	88.7	1049
88.72	1171	88.72	1123	88.72	1098	88.72	1107	88.72	1019	88.72	1063	88.72	1005
88.74	1209	88.74	1115	88.74	1090	88.74	1104	88.74	1082	88.74	996	88.74	1045
88.76	1201	88.76	1174	88.76	1093	88.76	1094	88.76	1084	88.76	1035	88.76	1035
88.78	1126	88.78	1224	88.78	1141	88.78	1064	88.78	1077	88.78	1040	88.78	1102
88.8	1168	88.8	1140	88.8	1131	88.8	1057	88.8	1015	88.8	1043	88.8	1013
88.82	1188	88.82	1064	88.82	1153	88.82	1052	88.82	1068	88.82	1034	88.82	1110
88.84	1151	88.84	1112	88.84	1100	88.84	1056	88.84	1016	88.84	1019	88.84	1015
88.86	1208	88.86	1106	88.86	1142	88.86	1128	88.86	1041	88.86	1003	88.86	1023
88.88	1137	88.88	1156	88.88	1177	88.88	1070	88.88	1065	88.88	1086	88.88	1017
88.9	1122	88.9	1146	88.9	1128	88.9	1080	88.9	1038	88.9	1055	88.9	1027
88.92	1107	88.92	1137	88.92	1093	88.92	1044	88.92	1041	88.92	1032	88.92	993
88.94	1127	88.94	1062	88.94	1169	88.94	1119	88.94	1013	88.94	1031	88.94	1033
88.96	1157	88.96	1139	88.96	1089	88.96	1034	88.96	1035	88.96	1079	88.96	978
88.98	1095	88.98	1136	88.98	1154	88.98	1052	88.98	1044	88.98	1006	88.98	1042
89	1179	89	1101	89	1084	89	1042	89	1067	89	1041	89	1058
89.02	1085	89.02	1132	89.02	1103	89.02	1032	89.02	1037	89.02	1127	89.02	1015
89.04	1140	89.04	1113	89.04	1058	89.04	1094	89.04	1021	89.04	1027	89.04	1036
89.06	1119	89.06	1113	89.06	1078	89.06	1006	89.06	1025	89.06	971	89.06	1031
89.08	1102	89.08	1075	89.08	1068	89.08	1036	89.08	1009	89.08	1059	89.08	1022
89.1	1152	89.1	1096	89.1	1154	89.1	1052	89.1	1011	89.1	1030	89.1	1032
89.12	1086	89.12	1146	89.12	1068	89.12	1028	89.12	1020	89.12	1019	89.12	1011
89.14	1048	89.14	1072	89.14	1054	89.14	1056	89.14	974	89.14	993	89.14	985
89.16	1033	89.16	1088	89.16	1095	89.16	1002	89.16	1014	89.16	1089	89.16	988
89.18	1056	89.18	1111	89.18	1029	89.18	1005	89.18	1003	89.18	1023	89.18	1093
89.2	1068	89.2	1096	89.2	1065	89.2	1043	89.2	1051	89.2	1034	89.2	1017
89.22	1177	89.22	1122	89.22	1050	89.22	1028	89.22	976	89.22	998	89.22	1049
89.24	1118	89.24	1103	89.24	1047	89.24	1015	89.24	1067	89.24	990	89.24	1015
89.26	1054	89.26	1095	89.26	1083	89.26	1081	89.26	1028	89.26	1079	89.26	1058
89.28	1077	89.28	1085	89.28	1080	89.28	1039	89.28	1038	89.28	973	89.28	1008
89.3	1108	89.3	1121	89.3	1100	89.3	997	89.3	1055	89.3	1007	89.3	969
89.32	1106	89.32	1090	89.32	1054	89.32	1074	89.32	986	89.32	1001	89.32	981
89.34	1065	89.34	1037	89.34	1078	89.34	949	89.34	1049	89.34	1068	89.34	984
89.36	1054	89.36	1115	89.36	1024	89.36	1030	89.36	984	89.36	1040	89.36	986
89.38	1132	89.38	1125	89.38	1019	89.38	1018	89.38	1017	89.38	1015	89.38	991
89.4	1067	89.4	1144	89.4	1091	89.4	961	89.4	1088	89.4	985	89.4	992
89.42	1141	89.42	1062	89.42	1010	89.42	1051	89.42	1054	89.42	923	89.42	987
89.44	1002	89.44	1191	89.44	1046	89.44	1037	89.44	1024	89.44	990	89.44	979
89.46	984	89.46	1071	89.46	1064	89.46	998	89.46	1023	89.46	1038	89.46	966
89.48	1111	89.48	1011	89.48	1104	89.48	1011	89.48	1037	89.48	1015	89.48	1011
89.5	1038	89.5	1017	89.5	1104	89.5	1005	89.5	1011	89.5	962	89.5	1015
89.52	1098	89.52	1081	89.52	1099	89.52	1060	89.52	994	89.52	1017	89.52	1000
89.54	1023	89.54	1058	89.54	1022	89.54	1048	89.54	953	89.54	1010	89.54	1012
89.56	1099	89.56	1060	89.56	1055	89.56	935	89.56	1061	89.56	1056	89.56	1072
89.58	1062	89.58	1117	89.58	998	89.58	1046	89.58	1026	89.58	1029	89.58	992
89.6	1044	89.6	1048	89.6	988	89.6	968	89.6	1047	89.6	1017	89.6	1012
89.62	1051	89.62	1084	89.62	1023	89.62	1034	89.62	973	89.62	984	89.62	943
89.64	1067	89.64	1019	89.64	987	89.64	1014	89.64	991	89.64	1061	89.64	1019
89.66	1080	89.66	1072	89.66	1036	89.66	976	89.66	968	89.66	1033	89.66	959
89.68	1045	89.68	1070	89.68	1047	89.68	1088	89.68	989	89.68	1056	89.68	948
89.7	1054	89.7	1041	89.7	963	89.7	1001	89.7	985	89.7	985	89.7	993
89.72	1070	89.72	1056	89.72	1029	89.72	1032	89.72	996	89.72	1004	89.72	958
89.74	1065	89.74	1017	89.74	1101	89.74	981	89.74	1057	89.74	1045	89.74	963
89.76	1066	89.76	1040	89.76	1064	89.76	1050	89.76	1018	89.76	1025	89.76	989
89.78	1025	89.78	1090	89.78	992	89.78	1001	89.78	1058	89.78	952	89.78	979
89.8	1041	89.8	1080	89.8	1023	89.8	1038	89.8	973	89.8	944	89.8	931
89.82	1054	89.82	1068	89.82	998	89.82	1021	89.82	948	89.82	937	89.82	986
89.84	1132	89.84	1096	89.84	1028	89.84	995	89.84	991	89.84	972	89.84	960
89.86	1000	89.86	1033	89.86	1044	89.86	1087	89.86	949	89.86	956	89.86	961
89.88	1045	89.88	1024	89.88	1052	89.88	950	89.88	988	89.88	969	89.88	977
89.9	1040	89.9	1074	89.9	1003	89.9	1011	89.9	968	89.9	1009	89.9	970
89.92	1101	89.92	1103	89.92	1002	89.92	991	89.92	1024	89.92	975	89.92	915
89.94	1026	89.94	1058	89.94	1048	89.94	953	89.94	991	89.94	1023	89.94	1014
89.96	1031	89.96	1002	89.96	1062	89.96	944	89.96	1020	89.96	978	89.96	983
89.98	994	89.98	1072	89.98	1103	89.98	1056	89.98	988	89.98	1046	89.98	964
90	1075	90	1033	90	927	90	1010	90	1043	90	955	90	952
