# Supplementary material for: Tribological Properties of Nitrate Graphite Foils
Source: Nanomaterials (Basel). 2024 Sep 15;14(18):1499. doi: 10.3390/nano14181499 (PMC11434555; doi:10.3390/nano14181499)
Supplement: Supplementary file 1 [file nanomaterials-14-01499-s001.zip › X-ray data/macrostress/basic/40-80/dens_10/RD/57.TXT]

Sample	0_40_10_RD
Comments	Psi = 0.000
Filename	C:\Windmax\Data\2024_04_22\57.raw
Goniometer	Ultima IV
Attachment	MPA-ML4 (with gamma) for stress
ScanningMode	2Theta/Theta
ScanningType	FT
X-Ray	40kV/30mA	X-Ray	40kV/30mA	X-Ray	40kV/30mA	X-Ray	40kV/30mA	X-Ray	40kV/30mA	X-Ray	40kV/30mA	X-Ray	40kV/30mA
DivSlit	2/3?�|2/3deg.	DivSlit	2/3?�|2/3deg.	DivSlit	2/3?�|2/3deg.	DivSlit	2/3?�|2/3deg.	DivSlit	2/3?�|2/3deg.	DivSlit	2/3?�|2/3deg.	DivSlit	2/3?�|2/3deg.
DivH.L.Slit	10.00mm	DivH.L.Slit	10.00mm	DivH.L.Slit	10.00mm	DivH.L.Slit	10.00mm	DivH.L.Slit	10.00mm	DivH.L.Slit	10.00mm	DivH.L.Slit	10.00mm
SctSlit	Open	SctSlit	Open	SctSlit	Open	SctSlit	Open	SctSlit	Open	SctSlit	Open	SctSlit	Open
RecSlit	0.30mm	RecSlit	0.30mm	RecSlit	0.30mm	RecSlit	0.30mm	RecSlit	0.30mm	RecSlit	0.30mm	RecSlit	0.30mm
Start	84	Start	84	Start	84	Start	84	Start	84	Start	84	Start	84
Stop	90	Stop	90	Stop	90	Stop	90	Stop	90	Stop	90	Stop	90
Step	0.02	Step	0.02	Step	0.02	Step	0.02	Step	0.02	Step	0.02	Step	0.02
84	1590	84	1550	84	1593	84	1642	84	1663	84	1627	84	1648
84.02	1601	84.02	1541	84.02	1579	84.02	1581	84.02	1613	84.02	1698	84.02	1606
84.04	1586	84.04	1566	84.04	1659	84.04	1587	84.04	1540	84.04	1635	84.04	1661
84.06	1614	84.06	1593	84.06	1608	84.06	1580	84.06	1608	84.06	1704	84.06	1625
84.08	1583	84.08	1524	84.08	1609	84.08	1658	84.08	1624	84.08	1607	84.08	1612
84.1	1563	84.1	1540	84.1	1577	84.1	1594	84.1	1589	84.1	1627	84.1	1557
84.12	1559	84.12	1559	84.12	1566	84.12	1590	84.12	1632	84.12	1691	84.12	1712
84.14	1506	84.14	1618	84.14	1572	84.14	1672	84.14	1551	84.14	1677	84.14	1627
84.16	1567	84.16	1597	84.16	1534	84.16	1510	84.16	1600	84.16	1690	84.16	1647
84.18	1496	84.18	1470	84.18	1501	84.18	1557	84.18	1641	84.18	1624	84.18	1646
84.2	1533	84.2	1589	84.2	1564	84.2	1620	84.2	1565	84.2	1589	84.2	1620
84.22	1565	84.22	1547	84.22	1627	84.22	1576	84.22	1572	84.22	1585	84.22	1654
84.24	1520	84.24	1506	84.24	1557	84.24	1533	84.24	1551	84.24	1614	84.24	1581
84.26	1545	84.26	1574	84.26	1524	84.26	1536	84.26	1538	84.26	1584	84.26	1593
84.28	1465	84.28	1564	84.28	1627	84.28	1484	84.28	1534	84.28	1621	84.28	1572
84.3	1551	84.3	1531	84.3	1516	84.3	1525	84.3	1565	84.3	1657	84.3	1584
84.32	1495	84.32	1559	84.32	1514	84.32	1539	84.32	1638	84.32	1596	84.32	1617
84.34	1586	84.34	1519	84.34	1487	84.34	1548	84.34	1569	84.34	1645	84.34	1603
84.36	1530	84.36	1522	84.36	1537	84.36	1561	84.36	1540	84.36	1565	84.36	1568
84.38	1497	84.38	1447	84.38	1530	84.38	1541	84.38	1433	84.38	1549	84.38	1629
84.4	1547	84.4	1543	84.4	1458	84.4	1471	84.4	1537	84.4	1550	84.4	1609
84.42	1533	84.42	1433	84.42	1567	84.42	1515	84.42	1542	84.42	1514	84.42	1547
84.44	1491	84.44	1499	84.44	1592	84.44	1512	84.44	1520	84.44	1534	84.44	1582
84.46	1529	84.46	1539	84.46	1472	84.46	1568	84.46	1574	84.46	1541	84.46	1620
84.48	1490	84.48	1478	84.48	1512	84.48	1500	84.48	1583	84.48	1556	84.48	1576
84.5	1520	84.5	1465	84.5	1477	84.5	1519	84.5	1529	84.5	1625	84.5	1582
84.52	1495	84.52	1493	84.52	1483	84.52	1503	84.52	1538	84.52	1606	84.52	1572
84.54	1510	84.54	1595	84.54	1495	84.54	1486	84.54	1612	84.54	1594	84.54	1580
84.56	1423	84.56	1485	84.56	1519	84.56	1480	84.56	1523	84.56	1502	84.56	1644
84.58	1584	84.58	1473	84.58	1438	84.58	1557	84.58	1600	84.58	1613	84.58	1602
84.6	1529	84.6	1521	84.6	1525	84.6	1475	84.6	1467	84.6	1534	84.6	1661
84.62	1495	84.62	1460	84.62	1496	84.62	1519	84.62	1538	84.62	1527	84.62	1659
84.64	1532	84.64	1490	84.64	1533	84.64	1448	84.64	1489	84.64	1537	84.64	1547
84.66	1502	84.66	1473	84.66	1464	84.66	1467	84.66	1540	84.66	1531	84.66	1556
84.68	1525	84.68	1594	84.68	1509	84.68	1432	84.68	1485	84.68	1584	84.68	1547
84.7	1475	84.7	1545	84.7	1507	84.7	1482	84.7	1537	84.7	1504	84.7	1585
84.72	1518	84.72	1522	84.72	1485	84.72	1527	84.72	1508	84.72	1615	84.72	1547
84.74	1514	84.74	1495	84.74	1528	84.74	1510	84.74	1533	84.74	1564	84.74	1603
84.76	1474	84.76	1454	84.76	1539	84.76	1507	84.76	1546	84.76	1518	84.76	1579
84.78	1536	84.78	1463	84.78	1495	84.78	1570	84.78	1491	84.78	1476	84.78	1546
84.8	1539	84.8	1500	84.8	1508	84.8	1564	84.8	1513	84.8	1483	84.8	1606
84.82	1513	84.82	1525	84.82	1508	84.82	1519	84.82	1454	84.82	1413	84.82	1549
84.84	1549	84.84	1479	84.84	1562	84.84	1521	84.84	1454	84.84	1479	84.84	1469
84.86	1503	84.86	1593	84.86	1506	84.86	1494	84.86	1558	84.86	1494	84.86	1484
84.88	1487	84.88	1493	84.88	1526	84.88	1536	84.88	1563	84.88	1537	84.88	1533
84.9	1517	84.9	1534	84.9	1583	84.9	1499	84.9	1554	84.9	1517	84.9	1476
84.92	1534	84.92	1488	84.92	1546	84.92	1474	84.92	1486	84.92	1544	84.92	1567
84.94	1535	84.94	1518	84.94	1477	84.94	1498	84.94	1479	84.94	1521	84.94	1477
84.96	1588	84.96	1500	84.96	1455	84.96	1499	84.96	1473	84.96	1558	84.96	1510
84.98	1565	84.98	1577	84.98	1522	84.98	1461	84.98	1500	84.98	1566	84.98	1562
85	1546	85	1558	85	1623	85	1512	85	1434	85	1535	85	1514
85.02	1604	85.02	1586	85.02	1505	85.02	1570	85.02	1506	85.02	1517	85.02	1496
85.04	1483	85.04	1646	85.04	1517	85.04	1573	85.04	1455	85.04	1541	85.04	1526
85.06	1527	85.06	1582	85.06	1510	85.06	1461	85.06	1522	85.06	1480	85.06	1512
85.08	1538	85.08	1557	85.08	1549	85.08	1506	85.08	1503	85.08	1491	85.08	1528
85.1	1477	85.1	1565	85.1	1547	85.1	1622	85.1	1477	85.1	1395	85.1	1486
85.12	1567	85.12	1509	85.12	1501	85.12	1491	85.12	1583	85.12	1507	85.12	1494
85.14	1503	85.14	1503	85.14	1560	85.14	1583	85.14	1484	85.14	1421	85.14	1483
85.16	1590	85.16	1578	85.16	1564	85.16	1613	85.16	1582	85.16	1493	85.16	1454
85.18	1495	85.18	1505	85.18	1517	85.18	1519	85.18	1479	85.18	1564	85.18	1580
85.2	1547	85.2	1512	85.2	1509	85.2	1536	85.2	1471	85.2	1472	85.2	1469
85.22	1523	85.22	1421	85.22	1528	85.22	1564	85.22	1522	85.22	1525	85.22	1554
85.24	1535	85.24	1556	85.24	1482	85.24	1497	85.24	1482	85.24	1518	85.24	1479
85.26	1525	85.26	1534	85.26	1503	85.26	1554	85.26	1606	85.26	1436	85.26	1478
85.28	1611	85.28	1602	85.28	1542	85.28	1504	85.28	1582	85.28	1563	85.28	1478
85.3	1564	85.3	1593	85.3	1531	85.3	1549	85.3	1525	85.3	1488	85.3	1464
85.32	1530	85.32	1567	85.32	1589	85.32	1521	85.32	1521	85.32	1466	85.32	1537
85.34	1514	85.34	1584	85.34	1582	85.34	1523	85.34	1513	85.34	1469	85.34	1529
85.36	1573	85.36	1571	85.36	1544	85.36	1557	85.36	1595	85.36	1497	85.36	1489
85.38	1619	85.38	1581	85.38	1508	85.38	1540	85.38	1572	85.38	1497	85.38	1381
85.4	1566	85.4	1562	85.4	1552	85.4	1648	85.4	1524	85.4	1540	85.4	1505
85.42	1606	85.42	1603	85.42	1561	85.42	1547	85.42	1530	85.42	1498	85.42	1540
85.44	1665	85.44	1620	85.44	1642	85.44	1544	85.44	1563	85.44	1541	85.44	1506
85.46	1533	85.46	1578	85.46	1611	85.46	1534	85.46	1607	85.46	1527	85.46	1532
85.48	1568	85.48	1560	85.48	1600	85.48	1576	85.48	1587	85.48	1467	85.48	1493
85.5	1598	85.5	1561	85.5	1566	85.5	1554	85.5	1517	85.5	1553	85.5	1549
85.52	1601	85.52	1634	85.52	1556	85.52	1553	85.52	1524	85.52	1523	85.52	1528
85.54	1653	85.54	1627	85.54	1663	85.54	1601	85.54	1628	85.54	1513	85.54	1499
85.56	1649	85.56	1650	85.56	1535	85.56	1580	85.56	1539	85.56	1449	85.56	1569
85.58	1583	85.58	1600	85.58	1500	85.58	1546	85.58	1541	85.58	1579	85.58	1540
85.6	1618	85.6	1559	85.6	1595	85.6	1566	85.6	1647	85.6	1448	85.6	1522
85.62	1628	85.62	1599	85.62	1622	85.62	1541	85.62	1604	85.62	1521	85.62	1524
85.64	1539	85.64	1667	85.64	1614	85.64	1574	85.64	1555	85.64	1472	85.64	1520
85.66	1640	85.66	1674	85.66	1612	85.66	1598	85.66	1547	85.66	1531	85.66	1578
85.68	1623	85.68	1643	85.68	1610	85.68	1580	85.68	1610	85.68	1522	85.68	1521
85.7	1665	85.7	1652	85.7	1737	85.7	1587	85.7	1593	85.7	1548	85.7	1560
85.72	1699	85.72	1644	85.72	1621	85.72	1569	85.72	1499	85.72	1489	85.72	1473
85.74	1719	85.74	1599	85.74	1592	85.74	1626	85.74	1557	85.74	1611	85.74	1517
85.76	1611	85.76	1693	85.76	1621	85.76	1616	85.76	1582	85.76	1586	85.76	1537
85.78	1700	85.78	1597	85.78	1690	85.78	1632	85.78	1618	85.78	1548	85.78	1460
85.8	1660	85.8	1681	85.8	1648	85.8	1595	85.8	1603	85.8	1567	85.8	1549
85.82	1617	85.82	1657	85.82	1654	85.82	1605	85.82	1672	85.82	1580	85.82	1588
85.84	1743	85.84	1707	85.84	1567	85.84	1594	85.84	1583	85.84	1561	85.84	1551
85.86	1751	85.86	1649	85.86	1686	85.86	1615	85.86	1590	85.86	1516	85.86	1517
85.88	1696	85.88	1733	85.88	1682	85.88	1588	85.88	1627	85.88	1522	85.88	1589
85.9	1663	85.9	1671	85.9	1642	85.9	1653	85.9	1615	85.9	1559	85.9	1566
85.92	1783	85.92	1781	85.92	1775	85.92	1646	85.92	1547	85.92	1567	85.92	1542
85.94	1745	85.94	1725	85.94	1694	85.94	1698	85.94	1594	85.94	1594	85.94	1551
85.96	1701	85.96	1796	85.96	1675	85.96	1732	85.96	1574	85.96	1672	85.96	1531
85.98	1737	85.98	1751	85.98	1713	85.98	1723	85.98	1610	85.98	1633	85.98	1489
86	1787	86	1699	86	1732	86	1729	86	1624	86	1504	86	1579
86.02	1755	86.02	1746	86.02	1753	86.02	1640	86.02	1611	86.02	1662	86.02	1582
86.04	1786	86.04	1839	86.04	1729	86.04	1623	86.04	1715	86.04	1617	86.04	1564
86.06	1881	86.06	1843	86.06	1770	86.06	1726	86.06	1658	86.06	1578	86.06	1600
86.08	1835	86.08	1854	86.08	1671	86.08	1786	86.08	1673	86.08	1643	86.08	1606
86.1	1883	86.1	1891	86.1	1772	86.1	1710	86.1	1712	86.1	1623	86.1	1548
86.12	1877	86.12	1812	86.12	1855	86.12	1794	86.12	1687	86.12	1587	86.12	1656
86.14	1861	86.14	1808	86.14	1901	86.14	1767	86.14	1739	86.14	1652	86.14	1545
86.16	1927	86.16	1847	86.16	1864	86.16	1756	86.16	1696	86.16	1623	86.16	1595
86.18	1960	86.18	1999	86.18	1867	86.18	1803	86.18	1737	86.18	1664	86.18	1665
86.2	1906	86.2	1916	86.2	1934	86.2	1817	86.2	1728	86.2	1714	86.2	1654
86.22	1992	86.22	2011	86.22	1860	86.22	1885	86.22	1749	86.22	1798	86.22	1592
86.24	2035	86.24	2014	86.24	1879	86.24	1822	86.24	1762	86.24	1624	86.24	1609
86.26	2031	86.26	1915	86.26	1993	86.26	1779	86.26	1808	86.26	1743	86.26	1619
86.28	2099	86.28	1994	86.28	2011	86.28	1918	86.28	1805	86.28	1667	86.28	1592
86.3	2229	86.3	2067	86.3	2067	86.3	1884	86.3	1889	86.3	1692	86.3	1693
86.32	2052	86.32	2076	86.32	2033	86.32	1942	86.32	1887	86.32	1822	86.32	1602
86.34	2106	86.34	2146	86.34	2040	86.34	1959	86.34	1837	86.34	1714	86.34	1637
86.36	2241	86.36	2132	86.36	2151	86.36	1967	86.36	1966	86.36	1790	86.36	1652
86.38	2231	86.38	2205	86.38	2134	86.38	2068	86.38	1879	86.38	1766	86.38	1560
86.4	2314	86.4	2241	86.4	2139	86.4	1988	86.4	2001	86.4	1809	86.4	1604
86.42	2415	86.42	2384	86.42	2234	86.42	2160	86.42	1979	86.42	1735	86.42	1598
86.44	2418	86.44	2349	86.44	2305	86.44	2159	86.44	2034	86.44	1758	86.44	1585
86.46	2437	86.46	2444	86.46	2278	86.46	2173	86.46	1966	86.46	1761	86.46	1678
86.48	2548	86.48	2496	86.48	2287	86.48	2226	86.48	2133	86.48	1805	86.48	1624
86.5	2440	86.5	2499	86.5	2483	86.5	2221	86.5	1958	86.5	1784	86.5	1723
86.52	2583	86.52	2616	86.52	2473	86.52	2271	86.52	2004	86.52	1820	86.52	1652
86.54	2719	86.54	2575	86.54	2548	86.54	2344	86.54	2045	86.54	1759	86.54	1617
86.56	2772	86.56	2827	86.56	2558	86.56	2322	86.56	2058	86.56	1871	86.56	1560
86.58	2840	86.58	2735	86.58	2648	86.58	2485	86.58	2144	86.58	1856	86.58	1668
86.6	2930	86.6	2846	86.6	2670	86.6	2446	86.6	2069	86.6	1780	86.6	1626
86.62	3101	86.62	3027	86.62	2820	86.62	2477	86.62	2224	86.62	1862	86.62	1708
86.64	3143	86.64	3087	86.64	2945	86.64	2572	86.64	2211	86.64	1816	86.64	1698
86.66	3205	86.66	3210	86.66	3002	86.66	2659	86.66	2208	86.66	1897	86.66	1665
86.68	3369	86.68	3240	86.68	3096	86.68	2688	86.68	2289	86.68	1900	86.68	1616
86.7	3497	86.7	3357	86.7	3109	86.7	2647	86.7	2230	86.7	1860	86.7	1615
86.72	3612	86.72	3417	86.72	3202	86.72	2706	86.72	2232	86.72	1883	86.72	1723
86.74	3702	86.74	3627	86.74	3368	86.74	2761	86.74	2304	86.74	1847	86.74	1630
86.76	3948	86.76	3737	86.76	3391	86.76	2782	86.76	2306	86.76	1921	86.76	1647
86.78	4111	86.78	3911	86.78	3422	86.78	2869	86.78	2273	86.78	1848	86.78	1656
86.8	4389	86.8	4100	86.8	3530	86.8	2824	86.8	2265	86.8	1920	86.8	1670
86.82	4472	86.82	4267	86.82	3484	86.82	2867	86.82	2266	86.82	1829	86.82	1692
86.84	4563	86.84	4284	86.84	3686	86.84	2953	86.84	2217	86.84	1941	86.84	1734
86.86	4805	86.86	4460	86.86	3720	86.86	2919	86.86	2251	86.86	1932	86.86	1538
86.88	5082	86.88	4642	86.88	3721	86.88	2935	86.88	2359	86.88	1854	86.88	1665
86.9	5279	86.9	4732	86.9	3887	86.9	2963	86.9	2229	86.9	1982	86.9	1747
86.92	5273	86.92	4925	86.92	3938	86.92	2973	86.92	2374	86.92	1935	86.92	1652
86.94	5440	86.94	4996	86.94	3972	86.94	3072	86.94	2333	86.94	1872	86.94	1656
86.96	5681	86.96	5150	86.96	4012	86.96	3014	86.96	2260	86.96	1905	86.96	1690
86.98	5500	86.98	5093	86.98	3976	86.98	3094	86.98	2221	86.98	1949	86.98	1640
87	5827	87	5190	87	4027	87	3044	87	2368	87	1862	87	1607
87.02	5846	87.02	5266	87.02	4026	87.02	3017	87.02	2295	87.02	1941	87.02	1602
87.04	5804	87.04	5211	87.04	4010	87.04	3059	87.04	2395	87.04	2014	87.04	1609
87.06	5893	87.06	5327	87.06	4150	87.06	2996	87.06	2325	87.06	1860	87.06	1702
87.08	5874	87.08	5248	87.08	4148	87.08	3001	87.08	2343	87.08	1917	87.08	1654
87.1	5594	87.1	5186	87.1	4183	87.1	3009	87.1	2373	87.1	1917	87.1	1605
87.12	5696	87.12	5197	87.12	4013	87.12	3084	87.12	2348	87.12	1891	87.12	1637
87.14	5462	87.14	4986	87.14	4046	87.14	3012	87.14	2329	87.14	1878	87.14	1743
87.16	5341	87.16	5038	87.16	4049	87.16	3061	87.16	2375	87.16	1868	87.16	1584
87.18	5100	87.18	4887	87.18	3957	87.18	3082	87.18	2364	87.18	1941	87.18	1713
87.2	4979	87.2	4765	87.2	3941	87.2	2962	87.2	2259	87.2	1822	87.2	1677
87.22	4754	87.22	4487	87.22	3842	87.22	3010	87.22	2338	87.22	1877	87.22	1653
87.24	4605	87.24	4460	87.24	3865	87.24	2966	87.24	2301	87.24	1950	87.24	1645
87.26	4537	87.26	4335	87.26	3655	87.26	2893	87.26	2259	87.26	1813	87.26	1684
87.28	4517	87.28	4258	87.28	3690	87.28	2796	87.28	2311	87.28	1864	87.28	1711
87.3	4240	87.3	4055	87.3	3596	87.3	2901	87.3	2256	87.3	1899	87.3	1670
87.32	4190	87.32	3927	87.32	3475	87.32	2808	87.32	2262	87.32	1821	87.32	1651
87.34	3906	87.34	3784	87.34	3369	87.34	2767	87.34	2261	87.34	1890	87.34	1608
87.36	4000	87.36	3537	87.36	3224	87.36	2706	87.36	2265	87.36	1859	87.36	1708
87.38	3819	87.38	3587	87.38	3256	87.38	2615	87.38	2249	87.38	1823	87.38	1591
87.4	3514	87.4	3365	87.4	3148	87.4	2715	87.4	2113	87.4	1799	87.4	1634
87.42	3386	87.42	3318	87.42	3109	87.42	2645	87.42	2235	87.42	1907	87.42	1629
87.44	3210	87.44	3048	87.44	3017	87.44	2641	87.44	2187	87.44	1852	87.44	1625
87.46	3095	87.46	3015	87.46	2941	87.46	2517	87.46	2133	87.46	1827	87.46	1552
87.48	2880	87.48	2968	87.48	2742	87.48	2427	87.48	2125	87.48	1837	87.48	1563
87.5	2764	87.5	2873	87.5	2697	87.5	2551	87.5	2114	87.5	1834	87.5	1529
87.52	2641	87.52	2657	87.52	2596	87.52	2479	87.52	2077	87.52	1786	87.52	1639
87.54	2598	87.54	2580	87.54	2500	87.54	2349	87.54	2085	87.54	1788	87.54	1560
87.56	2453	87.56	2468	87.56	2408	87.56	2258	87.56	2032	87.56	1763	87.56	1564
87.58	2346	87.58	2369	87.58	2378	87.58	2202	87.58	1979	87.58	1798	87.58	1679
87.6	2360	87.6	2323	87.6	2377	87.6	2216	87.6	1937	87.6	1801	87.6	1583
87.62	2273	87.62	2258	87.62	2196	87.62	2172	87.62	1930	87.62	1750	87.62	1590
87.64	2166	87.64	2238	87.64	2214	87.64	2131	87.64	1953	87.64	1710	87.64	1682
87.66	2110	87.66	2223	87.66	2241	87.66	2056	87.66	1864	87.66	1792	87.66	1569
87.68	2151	87.68	2114	87.68	2107	87.68	2041	87.68	1831	87.68	1751	87.68	1625
87.7	2078	87.7	2088	87.7	1996	87.7	1977	87.7	1869	87.7	1667	87.7	1539
87.72	2036	87.72	2049	87.72	2001	87.72	1953	87.72	1859	87.72	1649	87.72	1615
87.74	1932	87.74	1985	87.74	2031	87.74	1982	87.74	1704	87.74	1682	87.74	1560
87.76	2006	87.76	1922	87.76	1958	87.76	1921	87.76	1821	87.76	1640	87.76	1495
87.78	1962	87.78	1875	87.78	1824	87.78	1906	87.78	1823	87.78	1551	87.78	1496
87.8	1890	87.8	1964	87.8	1847	87.8	1830	87.8	1729	87.8	1672	87.8	1543
87.82	1802	87.82	1917	87.82	1845	87.82	1738	87.82	1758	87.82	1656	87.82	1586
87.84	1832	87.84	1779	87.84	1768	87.84	1711	87.84	1631	87.84	1661	87.84	1615
87.86	1798	87.86	1826	87.86	1812	87.86	1737	87.86	1607	87.86	1598	87.86	1535
87.88	1747	87.88	1774	87.88	1723	87.88	1726	87.88	1640	87.88	1555	87.88	1566
87.9	1777	87.9	1780	87.9	1752	87.9	1668	87.9	1617	87.9	1583	87.9	1519
87.92	1760	87.92	1825	87.92	1668	87.92	1686	87.92	1645	87.92	1535	87.92	1528
87.94	1712	87.94	1734	87.94	1639	87.94	1616	87.94	1687	87.94	1578	87.94	1482
87.96	1678	87.96	1645	87.96	1670	87.96	1634	87.96	1651	87.96	1530	87.96	1522
87.98	1761	87.98	1686	87.98	1629	87.98	1609	87.98	1573	87.98	1551	87.98	1553
88	1750	88	1636	88	1576	88	1619	88	1538	88	1577	88	1474
88.02	1716	88.02	1651	88.02	1658	88.02	1607	88.02	1529	88.02	1459	88.02	1442
88.04	1631	88.04	1699	88.04	1641	88.04	1667	88.04	1554	88.04	1483	88.04	1469
88.06	1619	88.06	1638	88.06	1647	88.06	1553	88.06	1575	88.06	1455	88.06	1456
88.08	1707	88.08	1567	88.08	1605	88.08	1544	88.08	1505	88.08	1517	88.08	1442
88.1	1649	88.1	1630	88.1	1580	88.1	1478	88.1	1559	88.1	1440	88.1	1433
88.12	1592	88.12	1638	88.12	1619	88.12	1492	88.12	1476	88.12	1422	88.12	1469
88.14	1578	88.14	1603	88.14	1603	88.14	1531	88.14	1429	88.14	1500	88.14	1429
88.16	1649	88.16	1622	88.16	1559	88.16	1533	88.16	1485	88.16	1454	88.16	1433
88.18	1618	88.18	1542	88.18	1530	88.18	1467	88.18	1475	88.18	1388	88.18	1397
88.2	1625	88.2	1585	88.2	1543	88.2	1523	88.2	1536	88.2	1446	88.2	1469
88.22	1599	88.22	1572	88.22	1482	88.22	1540	88.22	1454	88.22	1466	88.22	1370
88.24	1591	88.24	1602	88.24	1528	88.24	1462	88.24	1478	88.24	1443	88.24	1364
88.26	1516	88.26	1584	88.26	1535	88.26	1444	88.26	1475	88.26	1491	88.26	1376
88.28	1597	88.28	1553	88.28	1592	88.28	1444	88.28	1483	88.28	1464	88.28	1382
88.3	1606	88.3	1504	88.3	1505	88.3	1567	88.3	1430	88.3	1421	88.3	1402
88.32	1520	88.32	1444	88.32	1568	88.32	1469	88.32	1484	88.32	1389	88.32	1371
88.34	1529	88.34	1499	88.34	1469	88.34	1536	88.34	1521	88.34	1402	88.34	1335
88.36	1550	88.36	1478	88.36	1489	88.36	1406	88.36	1469	88.36	1417	88.36	1378
88.38	1505	88.38	1536	88.38	1508	88.38	1434	88.38	1444	88.38	1373	88.38	1386
88.4	1623	88.4	1595	88.4	1467	88.4	1445	88.4	1360	88.4	1364	88.4	1376
88.42	1484	88.42	1452	88.42	1475	88.42	1447	88.42	1365	88.42	1391	88.42	1413
88.44	1507	88.44	1548	88.44	1551	88.44	1425	88.44	1346	88.44	1385	88.44	1341
88.46	1519	88.46	1524	88.46	1416	88.46	1390	88.46	1404	88.46	1376	88.46	1307
88.48	1502	88.48	1529	88.48	1447	88.48	1398	88.48	1372	88.48	1366	88.48	1474
88.5	1491	88.5	1466	88.5	1452	88.5	1437	88.5	1382	88.5	1389	88.5	1296
88.52	1576	88.52	1430	88.52	1464	88.52	1401	88.52	1401	88.52	1373	88.52	1419
88.54	1484	88.54	1463	88.54	1422	88.54	1415	88.54	1357	88.54	1349	88.54	1352
88.56	1537	88.56	1450	88.56	1422	88.56	1382	88.56	1406	88.56	1321	88.56	1404
88.58	1529	88.58	1537	88.58	1440	88.58	1420	88.58	1367	88.58	1390	88.58	1336
88.6	1487	88.6	1466	88.6	1408	88.6	1461	88.6	1317	88.6	1394	88.6	1390
88.62	1494	88.62	1434	88.62	1407	88.62	1392	88.62	1460	88.62	1366	88.62	1406
88.64	1522	88.64	1476	88.64	1450	88.64	1380	88.64	1363	88.64	1432	88.64	1367
88.66	1543	88.66	1471	88.66	1438	88.66	1390	88.66	1390	88.66	1294	88.66	1363
88.68	1495	88.68	1362	88.68	1397	88.68	1390	88.68	1376	88.68	1330	88.68	1327
88.7	1483	88.7	1451	88.7	1368	88.7	1404	88.7	1436	88.7	1330	88.7	1374
88.72	1351	88.72	1458	88.72	1492	88.72	1416	88.72	1337	88.72	1345	88.72	1418
88.74	1447	88.74	1382	88.74	1388	88.74	1403	88.74	1345	88.74	1434	88.74	1339
88.76	1412	88.76	1444	88.76	1482	88.76	1350	88.76	1412	88.76	1313	88.76	1386
88.78	1455	88.78	1436	88.78	1355	88.78	1437	88.78	1413	88.78	1379	88.78	1339
88.8	1430	88.8	1449	88.8	1447	88.8	1351	88.8	1383	88.8	1462	88.8	1324
88.82	1387	88.82	1453	88.82	1461	88.82	1391	88.82	1366	88.82	1325	88.82	1307
88.84	1463	88.84	1392	88.84	1329	88.84	1406	88.84	1384	88.84	1390	88.84	1221
88.86	1465	88.86	1456	88.86	1389	88.86	1459	88.86	1381	88.86	1413	88.86	1276
88.88	1467	88.88	1434	88.88	1505	88.88	1336	88.88	1446	88.88	1283	88.88	1374
88.9	1471	88.9	1483	88.9	1405	88.9	1360	88.9	1386	88.9	1350	88.9	1322
88.92	1407	88.92	1418	88.92	1403	88.92	1353	88.92	1414	88.92	1370	88.92	1354
88.94	1386	88.94	1385	88.94	1374	88.94	1407	88.94	1333	88.94	1402	88.94	1325
88.96	1363	88.96	1450	88.96	1410	88.96	1354	88.96	1329	88.96	1308	88.96	1384
88.98	1419	88.98	1438	88.98	1412	88.98	1430	88.98	1333	88.98	1394	88.98	1315
89	1435	89	1376	89	1468	89	1430	89	1395	89	1351	89	1326
89.02	1426	89.02	1462	89.02	1330	89.02	1443	89.02	1393	89.02	1375	89.02	1350
89.04	1507	89.04	1450	89.04	1382	89.04	1401	89.04	1309	89.04	1426	89.04	1289
89.06	1472	89.06	1414	89.06	1436	89.06	1410	89.06	1359	89.06	1323	89.06	1444
89.08	1492	89.08	1410	89.08	1363	89.08	1337	89.08	1308	89.08	1344	89.08	1295
89.1	1362	89.1	1400	89.1	1492	89.1	1429	89.1	1310	89.1	1383	89.1	1286
89.12	1435	89.12	1392	89.12	1451	89.12	1374	89.12	1329	89.12	1336	89.12	1409
89.14	1396	89.14	1455	89.14	1423	89.14	1357	89.14	1380	89.14	1348	89.14	1310
89.16	1397	89.16	1465	89.16	1356	89.16	1342	89.16	1342	89.16	1339	89.16	1326
89.18	1384	89.18	1423	89.18	1389	89.18	1379	89.18	1321	89.18	1301	89.18	1372
89.2	1431	89.2	1296	89.2	1381	89.2	1400	89.2	1315	89.2	1331	89.2	1310
89.22	1426	89.22	1443	89.22	1267	89.22	1330	89.22	1353	89.22	1315	89.22	1375
89.24	1428	89.24	1459	89.24	1411	89.24	1292	89.24	1352	89.24	1351	89.24	1316
89.26	1394	89.26	1371	89.26	1442	89.26	1362	89.26	1353	89.26	1335	89.26	1285
89.28	1442	89.28	1385	89.28	1354	89.28	1346	89.28	1397	89.28	1379	89.28	1298
89.3	1459	89.3	1414	89.3	1347	89.3	1380	89.3	1313	89.3	1313	89.3	1325
89.32	1382	89.32	1365	89.32	1319	89.32	1338	89.32	1326	89.32	1325	89.32	1272
89.34	1333	89.34	1424	89.34	1361	89.34	1338	89.34	1346	89.34	1298	89.34	1338
89.36	1439	89.36	1374	89.36	1275	89.36	1354	89.36	1320	89.36	1220	89.36	1322
89.38	1410	89.38	1332	89.38	1377	89.38	1335	89.38	1360	89.38	1371	89.38	1303
89.4	1414	89.4	1362	89.4	1397	89.4	1366	89.4	1373	89.4	1362	89.4	1300
89.42	1296	89.42	1417	89.42	1331	89.42	1313	89.42	1383	89.42	1383	89.42	1351
89.44	1382	89.44	1407	89.44	1320	89.44	1352	89.44	1334	89.44	1365	89.44	1332
89.46	1357	89.46	1391	89.46	1425	89.46	1354	89.46	1294	89.46	1321	89.46	1318
89.48	1343	89.48	1442	89.48	1380	89.48	1263	89.48	1311	89.48	1340	89.48	1323
89.5	1300	89.5	1401	89.5	1334	89.5	1352	89.5	1311	89.5	1338	89.5	1259
89.52	1350	89.52	1431	89.52	1431	89.52	1332	89.52	1339	89.52	1356	89.52	1265
89.54	1334	89.54	1449	89.54	1337	89.54	1403	89.54	1367	89.54	1347	89.54	1351
89.56	1416	89.56	1373	89.56	1343	89.56	1317	89.56	1273	89.56	1338	89.56	1272
89.58	1420	89.58	1341	89.58	1319	89.58	1382	89.58	1325	89.58	1322	89.58	1329
89.6	1378	89.6	1384	89.6	1286	89.6	1286	89.6	1319	89.6	1326	89.6	1321
89.62	1485	89.62	1408	89.62	1337	89.62	1301	89.62	1310	89.62	1303	89.62	1332
89.64	1348	89.64	1379	89.64	1417	89.64	1355	89.64	1444	89.64	1325	89.64	1352
89.66	1307	89.66	1377	89.66	1414	89.66	1389	89.66	1381	89.66	1248	89.66	1327
89.68	1362	89.68	1375	89.68	1377	89.68	1324	89.68	1363	89.68	1315	89.68	1338
89.7	1401	89.7	1364	89.7	1338	89.7	1338	89.7	1341	89.7	1323	89.7	1303
89.72	1343	89.72	1359	89.72	1427	89.72	1400	89.72	1307	89.72	1272	89.72	1270
89.74	1376	89.74	1370	89.74	1302	89.74	1338	89.74	1326	89.74	1288	89.74	1290
89.76	1333	89.76	1361	89.76	1345	89.76	1277	89.76	1339	89.76	1282	89.76	1319
89.78	1421	89.78	1370	89.78	1332	89.78	1258	89.78	1312	89.78	1303	89.78	1247
89.8	1290	89.8	1381	89.8	1315	89.8	1312	89.8	1353	89.8	1278	89.8	1348
89.82	1368	89.82	1351	89.82	1373	89.82	1409	89.82	1261	89.82	1306	89.82	1243
89.84	1403	89.84	1379	89.84	1279	89.84	1310	89.84	1284	89.84	1297	89.84	1296
89.86	1326	89.86	1352	89.86	1353	89.86	1338	89.86	1285	89.86	1316	89.86	1280
89.88	1367	89.88	1337	89.88	1354	89.88	1335	89.88	1373	89.88	1311	89.88	1325
89.9	1413	89.9	1336	89.9	1342	89.9	1337	89.9	1332	89.9	1278	89.9	1328
89.92	1378	89.92	1396	89.92	1392	89.92	1394	89.92	1277	89.92	1290	89.92	1250
89.94	1325	89.94	1393	89.94	1344	89.94	1279	89.94	1309	89.94	1348	89.94	1314
89.96	1380	89.96	1312	89.96	1330	89.96	1263	89.96	1327	89.96	1283	89.96	1270
89.98	1396	89.98	1362	89.98	1354	89.98	1359	89.98	1297	89.98	1323	89.98	1293
90	1357	90	1403	90	1354	90	1362	90	1360	90	1287	90	1242
