# Supplementary material for: Tribological Properties of Nitrate Graphite Foils
Source: Nanomaterials (Basel). 2024 Sep 15;14(18):1499. doi: 10.3390/nano14181499 (PMC11434555; doi:10.3390/nano14181499)
Supplement: Supplementary file 1 [file nanomaterials-14-01499-s001.zip › X-ray data/macrostress/basic/40-80/dens_10/TD/58.TXT]

Sample	0_40_10_TD
Comments	Psi = 0.000
Filename	C:\Windmax\Data\2024_04_22\58.raw
Goniometer	Ultima IV
Attachment	MPA-ML4 (with gamma) for stress
ScanningMode	2Theta/Theta
ScanningType	FT
X-Ray	40kV/30mA	X-Ray	40kV/30mA	X-Ray	40kV/30mA	X-Ray	40kV/30mA	X-Ray	40kV/30mA	X-Ray	40kV/30mA	X-Ray	40kV/30mA
DivSlit	2/3?�|2/3deg.	DivSlit	2/3?�|2/3deg.	DivSlit	2/3?�|2/3deg.	DivSlit	2/3?�|2/3deg.	DivSlit	2/3?�|2/3deg.	DivSlit	2/3?�|2/3deg.	DivSlit	2/3?�|2/3deg.
DivH.L.Slit	10.00mm	DivH.L.Slit	10.00mm	DivH.L.Slit	10.00mm	DivH.L.Slit	10.00mm	DivH.L.Slit	10.00mm	DivH.L.Slit	10.00mm	DivH.L.Slit	10.00mm
SctSlit	Open	SctSlit	Open	SctSlit	Open	SctSlit	Open	SctSlit	Open	SctSlit	Open	SctSlit	Open
RecSlit	0.30mm	RecSlit	0.30mm	RecSlit	0.30mm	RecSlit	0.30mm	RecSlit	0.30mm	RecSlit	0.30mm	RecSlit	0.30mm
Start	84	Start	84	Start	84	Start	84	Start	84	Start	84	Start	84
Stop	90	Stop	90	Stop	90	Stop	90	Stop	90	Stop	90	Stop	90
Step	0.02	Step	0.02	Step	0.02	Step	0.02	Step	0.02	Step	0.02	Step	0.02
84	1469	84	1531	84	1582	84	1559	84	1603	84	1612	84	1652
84.02	1552	84.02	1591	84.02	1556	84.02	1562	84.02	1581	84.02	1581	84.02	1609
84.04	1507	84.04	1486	84.04	1545	84.04	1535	84.04	1579	84.04	1627	84.04	1646
84.06	1488	84.06	1540	84.06	1463	84.06	1557	84.06	1614	84.06	1611	84.06	1648
84.08	1554	84.08	1495	84.08	1539	84.08	1559	84.08	1592	84.08	1588	84.08	1647
84.1	1457	84.1	1593	84.1	1486	84.1	1525	84.1	1604	84.1	1639	84.1	1551
84.12	1483	84.12	1530	84.12	1505	84.12	1526	84.12	1490	84.12	1590	84.12	1634
84.14	1489	84.14	1471	84.14	1550	84.14	1538	84.14	1500	84.14	1625	84.14	1573
84.16	1455	84.16	1565	84.16	1520	84.16	1571	84.16	1495	84.16	1523	84.16	1653
84.18	1519	84.18	1442	84.18	1487	84.18	1539	84.18	1588	84.18	1527	84.18	1649
84.2	1396	84.2	1485	84.2	1510	84.2	1560	84.2	1526	84.2	1530	84.2	1568
84.22	1452	84.22	1450	84.22	1425	84.22	1440	84.22	1523	84.22	1555	84.22	1656
84.24	1499	84.24	1530	84.24	1461	84.24	1488	84.24	1506	84.24	1553	84.24	1570
84.26	1356	84.26	1510	84.26	1505	84.26	1484	84.26	1538	84.26	1616	84.26	1544
84.28	1435	84.28	1455	84.28	1490	84.28	1467	84.28	1484	84.28	1603	84.28	1668
84.3	1428	84.3	1529	84.3	1418	84.3	1491	84.3	1501	84.3	1577	84.3	1654
84.32	1428	84.32	1461	84.32	1506	84.32	1358	84.32	1482	84.32	1561	84.32	1561
84.34	1364	84.34	1509	84.34	1474	84.34	1467	84.34	1517	84.34	1522	84.34	1582
84.36	1493	84.36	1561	84.36	1420	84.36	1487	84.36	1486	84.36	1483	84.36	1561
84.38	1436	84.38	1464	84.38	1451	84.38	1501	84.38	1499	84.38	1546	84.38	1549
84.4	1445	84.4	1428	84.4	1431	84.4	1495	84.4	1545	84.4	1554	84.4	1643
84.42	1437	84.42	1474	84.42	1427	84.42	1492	84.42	1538	84.42	1487	84.42	1620
84.44	1366	84.44	1476	84.44	1426	84.44	1521	84.44	1516	84.44	1573	84.44	1560
84.46	1473	84.46	1541	84.46	1423	84.46	1496	84.46	1480	84.46	1632	84.46	1551
84.48	1394	84.48	1459	84.48	1430	84.48	1408	84.48	1427	84.48	1460	84.48	1580
84.5	1471	84.5	1460	84.5	1430	84.5	1469	84.5	1547	84.5	1505	84.5	1448
84.52	1425	84.52	1481	84.52	1440	84.52	1427	84.52	1487	84.52	1507	84.52	1586
84.54	1417	84.54	1466	84.54	1473	84.54	1411	84.54	1479	84.54	1610	84.54	1553
84.56	1440	84.56	1504	84.56	1445	84.56	1446	84.56	1472	84.56	1464	84.56	1586
84.58	1498	84.58	1411	84.58	1473	84.58	1413	84.58	1533	84.58	1398	84.58	1473
84.6	1502	84.6	1531	84.6	1478	84.6	1462	84.6	1461	84.6	1589	84.6	1588
84.62	1407	84.62	1446	84.62	1518	84.62	1444	84.62	1518	84.62	1523	84.62	1591
84.64	1436	84.64	1389	84.64	1415	84.64	1470	84.64	1508	84.64	1487	84.64	1473
84.66	1435	84.66	1420	84.66	1430	84.66	1465	84.66	1523	84.66	1572	84.66	1550
84.68	1437	84.68	1475	84.68	1483	84.68	1476	84.68	1568	84.68	1522	84.68	1520
84.7	1385	84.7	1429	84.7	1416	84.7	1458	84.7	1423	84.7	1508	84.7	1572
84.72	1378	84.72	1462	84.72	1455	84.72	1443	84.72	1446	84.72	1491	84.72	1464
84.74	1508	84.74	1444	84.74	1421	84.74	1465	84.74	1426	84.74	1417	84.74	1481
84.76	1402	84.76	1456	84.76	1416	84.76	1442	84.76	1378	84.76	1467	84.76	1560
84.78	1435	84.78	1433	84.78	1368	84.78	1470	84.78	1495	84.78	1491	84.78	1471
84.8	1426	84.8	1415	84.8	1419	84.8	1466	84.8	1392	84.8	1461	84.8	1521
84.82	1442	84.82	1459	84.82	1437	84.82	1491	84.82	1466	84.82	1483	84.82	1560
84.84	1437	84.84	1445	84.84	1446	84.84	1470	84.84	1424	84.84	1482	84.84	1461
84.86	1445	84.86	1477	84.86	1431	84.86	1405	84.86	1516	84.86	1504	84.86	1516
84.88	1443	84.88	1457	84.88	1431	84.88	1478	84.88	1436	84.88	1534	84.88	1549
84.9	1429	84.9	1492	84.9	1518	84.9	1453	84.9	1397	84.9	1509	84.9	1520
84.92	1459	84.92	1425	84.92	1464	84.92	1414	84.92	1506	84.92	1492	84.92	1529
84.94	1454	84.94	1476	84.94	1494	84.94	1495	84.94	1504	84.94	1494	84.94	1483
84.96	1426	84.96	1482	84.96	1435	84.96	1457	84.96	1500	84.96	1527	84.96	1486
84.98	1506	84.98	1535	84.98	1473	84.98	1414	84.98	1480	84.98	1498	84.98	1509
85	1430	85	1453	85	1483	85	1435	85	1403	85	1482	85	1470
85.02	1381	85.02	1419	85.02	1470	85.02	1435	85.02	1434	85.02	1491	85.02	1500
85.04	1434	85.04	1479	85.04	1401	85.04	1484	85.04	1491	85.04	1449	85.04	1471
85.06	1452	85.06	1491	85.06	1455	85.06	1405	85.06	1405	85.06	1449	85.06	1491
85.08	1428	85.08	1472	85.08	1464	85.08	1436	85.08	1469	85.08	1471	85.08	1566
85.1	1465	85.1	1561	85.1	1461	85.1	1469	85.1	1377	85.1	1503	85.1	1509
85.12	1482	85.12	1484	85.12	1556	85.12	1513	85.12	1432	85.12	1496	85.12	1459
85.14	1519	85.14	1446	85.14	1477	85.14	1323	85.14	1474	85.14	1545	85.14	1513
85.16	1469	85.16	1514	85.16	1392	85.16	1451	85.16	1443	85.16	1479	85.16	1578
85.18	1466	85.18	1465	85.18	1442	85.18	1464	85.18	1473	85.18	1487	85.18	1429
85.2	1489	85.2	1504	85.2	1439	85.2	1442	85.2	1486	85.2	1445	85.2	1486
85.22	1444	85.22	1436	85.22	1479	85.22	1449	85.22	1455	85.22	1460	85.22	1461
85.24	1478	85.24	1575	85.24	1489	85.24	1455	85.24	1496	85.24	1474	85.24	1561
85.26	1522	85.26	1495	85.26	1479	85.26	1476	85.26	1378	85.26	1424	85.26	1481
85.28	1540	85.28	1516	85.28	1457	85.28	1473	85.28	1454	85.28	1458	85.28	1463
85.3	1481	85.3	1471	85.3	1491	85.3	1434	85.3	1477	85.3	1466	85.3	1543
85.32	1523	85.32	1583	85.32	1450	85.32	1444	85.32	1460	85.32	1448	85.32	1485
85.34	1517	85.34	1471	85.34	1530	85.34	1436	85.34	1460	85.34	1504	85.34	1445
85.36	1430	85.36	1560	85.36	1528	85.36	1544	85.36	1509	85.36	1410	85.36	1452
85.38	1569	85.38	1549	85.38	1448	85.38	1497	85.38	1444	85.38	1499	85.38	1483
85.4	1466	85.4	1563	85.4	1521	85.4	1464	85.4	1440	85.4	1506	85.4	1503
85.42	1387	85.42	1487	85.42	1445	85.42	1495	85.42	1474	85.42	1522	85.42	1568
85.44	1497	85.44	1502	85.44	1552	85.44	1493	85.44	1453	85.44	1536	85.44	1445
85.46	1599	85.46	1600	85.46	1562	85.46	1443	85.46	1489	85.46	1517	85.46	1459
85.48	1524	85.48	1520	85.48	1459	85.48	1485	85.48	1493	85.48	1497	85.48	1429
85.5	1493	85.5	1506	85.5	1567	85.5	1546	85.5	1467	85.5	1493	85.5	1486
85.52	1525	85.52	1543	85.52	1541	85.52	1471	85.52	1515	85.52	1513	85.52	1561
85.54	1560	85.54	1560	85.54	1463	85.54	1467	85.54	1497	85.54	1497	85.54	1541
85.56	1585	85.56	1512	85.56	1536	85.56	1461	85.56	1454	85.56	1535	85.56	1463
85.58	1498	85.58	1544	85.58	1564	85.58	1507	85.58	1421	85.58	1475	85.58	1532
85.6	1519	85.6	1640	85.6	1485	85.6	1524	85.6	1465	85.6	1436	85.6	1484
85.62	1557	85.62	1590	85.62	1456	85.62	1494	85.62	1503	85.62	1435	85.62	1524
85.64	1541	85.64	1581	85.64	1536	85.64	1518	85.64	1426	85.64	1538	85.64	1565
85.66	1619	85.66	1540	85.66	1451	85.66	1537	85.66	1438	85.66	1454	85.66	1533
85.68	1537	85.68	1545	85.68	1560	85.68	1455	85.68	1480	85.68	1495	85.68	1501
85.7	1621	85.7	1598	85.7	1509	85.7	1536	85.7	1461	85.7	1481	85.7	1503
85.72	1607	85.72	1613	85.72	1543	85.72	1452	85.72	1492	85.72	1533	85.72	1419
85.74	1590	85.74	1569	85.74	1495	85.74	1502	85.74	1475	85.74	1470	85.74	1552
85.76	1565	85.76	1568	85.76	1570	85.76	1499	85.76	1515	85.76	1439	85.76	1514
85.78	1610	85.78	1626	85.78	1521	85.78	1556	85.78	1523	85.78	1527	85.78	1533
85.8	1615	85.8	1588	85.8	1507	85.8	1593	85.8	1588	85.8	1514	85.8	1481
85.82	1664	85.82	1469	85.82	1621	85.82	1468	85.82	1602	85.82	1436	85.82	1554
85.84	1685	85.84	1601	85.84	1599	85.84	1517	85.84	1579	85.84	1525	85.84	1480
85.86	1627	85.86	1598	85.86	1592	85.86	1543	85.86	1537	85.86	1515	85.86	1535
85.88	1594	85.88	1668	85.88	1554	85.88	1509	85.88	1606	85.88	1585	85.88	1516
85.9	1624	85.9	1581	85.9	1555	85.9	1585	85.9	1601	85.9	1605	85.9	1492
85.92	1618	85.92	1694	85.92	1598	85.92	1530	85.92	1551	85.92	1568	85.92	1525
85.94	1661	85.94	1645	85.94	1645	85.94	1605	85.94	1618	85.94	1569	85.94	1520
85.96	1737	85.96	1724	85.96	1571	85.96	1585	85.96	1615	85.96	1565	85.96	1538
85.98	1710	85.98	1684	85.98	1646	85.98	1573	85.98	1468	85.98	1582	85.98	1538
86	1684	86	1630	86	1672	86	1587	86	1554	86	1561	86	1502
86.02	1751	86.02	1740	86.02	1608	86.02	1567	86.02	1555	86.02	1604	86.02	1543
86.04	1731	86.04	1704	86.04	1694	86.04	1598	86.04	1526	86.04	1508	86.04	1566
86.06	1775	86.06	1830	86.06	1680	86.06	1656	86.06	1626	86.06	1567	86.06	1575
86.08	1705	86.08	1762	86.08	1667	86.08	1511	86.08	1579	86.08	1564	86.08	1563
86.1	1760	86.1	1786	86.1	1717	86.1	1714	86.1	1605	86.1	1571	86.1	1481
86.12	1791	86.12	1826	86.12	1690	86.12	1630	86.12	1576	86.12	1564	86.12	1571
86.14	1815	86.14	1814	86.14	1769	86.14	1675	86.14	1657	86.14	1636	86.14	1523
86.16	1821	86.16	1813	86.16	1725	86.16	1629	86.16	1574	86.16	1590	86.16	1457
86.18	1952	86.18	1842	86.18	1702	86.18	1744	86.18	1707	86.18	1582	86.18	1565
86.2	1880	86.2	1916	86.2	1765	86.2	1751	86.2	1662	86.2	1574	86.2	1564
86.22	1849	86.22	1937	86.22	1769	86.22	1724	86.22	1650	86.22	1635	86.22	1567
86.24	1858	86.24	1889	86.24	1820	86.24	1744	86.24	1658	86.24	1592	86.24	1521
86.26	1974	86.26	2025	86.26	1868	86.26	1748	86.26	1664	86.26	1654	86.26	1579
86.28	1955	86.28	1977	86.28	1916	86.28	1712	86.28	1710	86.28	1644	86.28	1516
86.3	2018	86.3	1946	86.3	1857	86.3	1761	86.3	1721	86.3	1648	86.3	1620
86.32	2016	86.32	2056	86.32	1970	86.32	1950	86.32	1759	86.32	1644	86.32	1601
86.34	2050	86.34	2001	86.34	1999	86.34	1909	86.34	1794	86.34	1619	86.34	1546
86.36	2176	86.36	2153	86.36	1921	86.36	1867	86.36	1756	86.36	1682	86.36	1548
86.38	2232	86.38	2189	86.38	2029	86.38	1929	86.38	1766	86.38	1706	86.38	1526
86.4	2253	86.4	2257	86.4	2136	86.4	1894	86.4	1796	86.4	1681	86.4	1525
86.42	2293	86.42	2216	86.42	2145	86.42	1941	86.42	1774	86.42	1712	86.42	1548
86.44	2355	86.44	2292	86.44	2150	86.44	2040	86.44	1784	86.44	1661	86.44	1573
86.46	2333	86.46	2349	86.46	2155	86.46	1993	86.46	1841	86.46	1706	86.46	1561
86.48	2388	86.48	2369	86.48	2307	86.48	2083	86.48	1874	86.48	1663	86.48	1561
86.5	2442	86.5	2402	86.5	2314	86.5	2072	86.5	1875	86.5	1711	86.5	1571
86.52	2578	86.52	2463	86.52	2289	86.52	2107	86.52	1877	86.52	1711	86.52	1542
86.54	2585	86.54	2594	86.54	2330	86.54	2160	86.54	1942	86.54	1690	86.54	1597
86.56	2667	86.56	2584	86.56	2448	86.56	2195	86.56	1955	86.56	1710	86.56	1602
86.58	2755	86.58	2649	86.58	2513	86.58	2263	86.58	1909	86.58	1736	86.58	1539
86.6	2911	86.6	2757	86.6	2553	86.6	2266	86.6	1961	86.6	1751	86.6	1569
86.62	2919	86.62	2888	86.62	2809	86.62	2311	86.62	1956	86.62	1737	86.62	1641
86.64	2992	86.64	2957	86.64	2708	86.64	2387	86.64	2017	86.64	1684	86.64	1568
86.66	3200	86.66	3014	86.66	2809	86.66	2451	86.66	2080	86.66	1723	86.66	1532
86.68	3209	86.68	3160	86.68	2902	86.68	2411	86.68	2066	86.68	1710	86.68	1554
86.7	3480	86.7	3278	86.7	3024	86.7	2479	86.7	1979	86.7	1726	86.7	1563
86.72	3569	86.72	3435	86.72	3018	86.72	2557	86.72	2042	86.72	1659	86.72	1505
86.74	3617	86.74	3418	86.74	3081	86.74	2544	86.74	2024	86.74	1698	86.74	1556
86.76	3790	86.76	3625	86.76	3225	86.76	2517	86.76	2143	86.76	1735	86.76	1531
86.78	3877	86.78	3794	86.78	3376	86.78	2694	86.78	2100	86.78	1812	86.78	1623
86.8	4119	86.8	3914	86.8	3315	86.8	2599	86.8	2176	86.8	1731	86.8	1517
86.82	4430	86.82	4180	86.82	3511	86.82	2624	86.82	2071	86.82	1739	86.82	1601
86.84	4511	86.84	4220	86.84	3408	86.84	2673	86.84	2042	86.84	1747	86.84	1582
86.86	4686	86.86	4326	86.86	3499	86.86	2736	86.86	2099	86.86	1830	86.86	1617
86.88	5010	86.88	4553	86.88	3525	86.88	2807	86.88	2186	86.88	1704	86.88	1621
86.9	4948	86.9	4670	86.9	3621	86.9	2695	86.9	2078	86.9	1733	86.9	1580
86.92	5127	86.92	4779	86.92	3801	86.92	2734	86.92	2066	86.92	1710	86.92	1554
86.94	5284	86.94	4737	86.94	3738	86.94	2831	86.94	2085	86.94	1827	86.94	1559
86.96	5456	86.96	4931	86.96	3820	86.96	2738	86.96	2137	86.96	1746	86.96	1572
86.98	5588	86.98	5138	86.98	3900	86.98	2802	86.98	2115	86.98	1784	86.98	1565
87	5685	87	5150	87	3941	87	2799	87	2163	87	1771	87	1585
87.02	5839	87.02	5116	87.02	3804	87.02	2862	87.02	2206	87.02	1847	87.02	1571
87.04	6014	87.04	5130	87.04	3928	87.04	2853	87.04	2218	87.04	1727	87.04	1535
87.06	5778	87.06	5169	87.06	3947	87.06	2811	87.06	2136	87.06	1879	87.06	1581
87.08	5670	87.08	5113	87.08	4015	87.08	2835	87.08	2181	87.08	1738	87.08	1515
87.1	5677	87.1	5120	87.1	3991	87.1	2777	87.1	2132	87.1	1853	87.1	1563
87.12	5602	87.12	5024	87.12	3879	87.12	2793	87.12	2212	87.12	1754	87.12	1506
87.14	5416	87.14	4896	87.14	3894	87.14	2821	87.14	2109	87.14	1699	87.14	1591
87.16	5293	87.16	4814	87.16	3856	87.16	2774	87.16	2095	87.16	1822	87.16	1588
87.18	5085	87.18	4737	87.18	3720	87.18	2888	87.18	2127	87.18	1706	87.18	1629
87.2	4858	87.2	4613	87.2	3637	87.2	2766	87.2	2157	87.2	1779	87.2	1540
87.22	4701	87.22	4502	87.22	3629	87.22	2767	87.22	2171	87.22	1717	87.22	1540
87.24	4576	87.24	4423	87.24	3522	87.24	2725	87.24	2082	87.24	1720	87.24	1538
87.26	4351	87.26	4207	87.26	3526	87.26	2772	87.26	2057	87.26	1704	87.26	1581
87.28	4238	87.28	4121	87.28	3473	87.28	2736	87.28	2087	87.28	1732	87.28	1526
87.3	4260	87.3	3962	87.3	3380	87.3	2653	87.3	2115	87.3	1694	87.3	1529
87.32	4115	87.32	3827	87.32	3355	87.32	2657	87.32	2038	87.32	1705	87.32	1615
87.34	3966	87.34	3655	87.34	3207	87.34	2468	87.34	2150	87.34	1783	87.34	1537
87.36	3878	87.36	3577	87.36	3130	87.36	2534	87.36	2009	87.36	1743	87.36	1539
87.38	3665	87.38	3398	87.38	3115	87.38	2478	87.38	2014	87.38	1694	87.38	1580
87.4	3484	87.4	3378	87.4	3071	87.4	2509	87.4	2007	87.4	1743	87.4	1525
87.42	3251	87.42	3159	87.42	2884	87.42	2435	87.42	1999	87.42	1761	87.42	1607
87.44	3078	87.44	2988	87.44	2838	87.44	2409	87.44	1947	87.44	1679	87.44	1531
87.46	2993	87.46	2981	87.46	2752	87.46	2324	87.46	1940	87.46	1792	87.46	1559
87.48	2814	87.48	2754	87.48	2662	87.48	2275	87.48	1990	87.48	1655	87.48	1574
87.5	2820	87.5	2739	87.5	2524	87.5	2341	87.5	1922	87.5	1656	87.5	1544
87.52	2595	87.52	2690	87.52	2495	87.52	2208	87.52	1995	87.52	1693	87.52	1546
87.54	2512	87.54	2558	87.54	2479	87.54	2102	87.54	1867	87.54	1700	87.54	1584
87.56	2444	87.56	2413	87.56	2301	87.56	2176	87.56	1848	87.56	1680	87.56	1524
87.58	2359	87.58	2339	87.58	2313	87.58	2138	87.58	2008	87.58	1630	87.58	1507
87.6	2278	87.6	2307	87.6	2230	87.6	2062	87.6	1895	87.6	1771	87.6	1541
87.62	2112	87.62	2174	87.62	2237	87.62	2007	87.62	1895	87.62	1604	87.62	1536
87.64	2085	87.64	2192	87.64	2035	87.64	2006	87.64	1769	87.64	1582	87.64	1550
87.66	1987	87.66	2030	87.66	2086	87.66	1971	87.66	1782	87.66	1649	87.66	1542
87.68	2033	87.68	2001	87.68	1982	87.68	1864	87.68	1768	87.68	1588	87.68	1473
87.7	2015	87.7	2050	87.7	1965	87.7	1847	87.7	1769	87.7	1623	87.7	1500
87.72	1880	87.72	1933	87.72	1855	87.72	1822	87.72	1752	87.72	1582	87.72	1474
87.74	1925	87.74	1929	87.74	1856	87.74	1794	87.74	1714	87.74	1579	87.74	1557
87.76	1875	87.76	1853	87.76	1793	87.76	1865	87.76	1674	87.76	1612	87.76	1493
87.78	1804	87.78	1887	87.78	1804	87.78	1799	87.78	1627	87.78	1576	87.78	1501
87.8	1820	87.8	1763	87.8	1711	87.8	1759	87.8	1630	87.8	1654	87.8	1441
87.82	1782	87.82	1777	87.82	1755	87.82	1696	87.82	1626	87.82	1604	87.82	1433
87.84	1737	87.84	1774	87.84	1703	87.84	1726	87.84	1659	87.84	1579	87.84	1469
87.86	1712	87.86	1795	87.86	1630	87.86	1666	87.86	1572	87.86	1559	87.86	1510
87.88	1708	87.88	1774	87.88	1605	87.88	1573	87.88	1656	87.88	1508	87.88	1457
87.9	1749	87.9	1660	87.9	1646	87.9	1591	87.9	1610	87.9	1505	87.9	1407
87.92	1717	87.92	1673	87.92	1622	87.92	1606	87.92	1518	87.92	1516	87.92	1456
87.94	1740	87.94	1739	87.94	1686	87.94	1579	87.94	1570	87.94	1469	87.94	1485
87.96	1722	87.96	1679	87.96	1638	87.96	1514	87.96	1383	87.96	1512	87.96	1453
87.98	1588	87.98	1656	87.98	1601	87.98	1564	87.98	1523	87.98	1469	87.98	1404
88	1643	88	1553	88	1587	88	1537	88	1460	88	1494	88	1457
88.02	1642	88.02	1672	88.02	1556	88.02	1479	88.02	1530	88.02	1421	88.02	1412
88.04	1621	88.04	1556	88.04	1597	88.04	1541	88.04	1456	88.04	1475	88.04	1461
88.06	1568	88.06	1587	88.06	1553	88.06	1501	88.06	1387	88.06	1426	88.06	1464
88.08	1621	88.08	1574	88.08	1547	88.08	1479	88.08	1461	88.08	1389	88.08	1427
88.1	1598	88.1	1572	88.1	1503	88.1	1520	88.1	1521	88.1	1456	88.1	1374
88.12	1614	88.12	1554	88.12	1522	88.12	1542	88.12	1432	88.12	1412	88.12	1420
88.14	1534	88.14	1536	88.14	1531	88.14	1437	88.14	1371	88.14	1411	88.14	1404
88.16	1543	88.16	1619	88.16	1511	88.16	1439	88.16	1459	88.16	1431	88.16	1432
88.18	1517	88.18	1569	88.18	1474	88.18	1447	88.18	1399	88.18	1380	88.18	1435
88.2	1546	88.2	1467	88.2	1493	88.2	1392	88.2	1451	88.2	1338	88.2	1412
88.22	1478	88.22	1525	88.22	1416	88.22	1402	88.22	1409	88.22	1354	88.22	1430
88.24	1515	88.24	1503	88.24	1487	88.24	1365	88.24	1429	88.24	1324	88.24	1402
88.26	1466	88.26	1442	88.26	1434	88.26	1417	88.26	1390	88.26	1390	88.26	1352
88.28	1587	88.28	1498	88.28	1512	88.28	1449	88.28	1461	88.28	1424	88.28	1384
88.3	1525	88.3	1439	88.3	1449	88.3	1378	88.3	1367	88.3	1377	88.3	1433
88.32	1451	88.32	1478	88.32	1468	88.32	1403	88.32	1429	88.32	1359	88.32	1320
88.34	1495	88.34	1509	88.34	1381	88.34	1344	88.34	1336	88.34	1375	88.34	1443
88.36	1453	88.36	1464	88.36	1453	88.36	1369	88.36	1280	88.36	1344	88.36	1382
88.38	1519	88.38	1511	88.38	1453	88.38	1353	88.38	1450	88.38	1322	88.38	1343
88.4	1463	88.4	1440	88.4	1440	88.4	1375	88.4	1374	88.4	1452	88.4	1393
88.42	1426	88.42	1444	88.42	1396	88.42	1371	88.42	1407	88.42	1319	88.42	1374
88.44	1476	88.44	1443	88.44	1476	88.44	1396	88.44	1411	88.44	1359	88.44	1388
88.46	1404	88.46	1512	88.46	1415	88.46	1439	88.46	1314	88.46	1347	88.46	1347
88.48	1570	88.48	1435	88.48	1443	88.48	1389	88.48	1345	88.48	1263	88.48	1322
88.5	1386	88.5	1418	88.5	1373	88.5	1367	88.5	1347	88.5	1359	88.5	1341
88.52	1413	88.52	1394	88.52	1398	88.52	1387	88.52	1329	88.52	1359	88.52	1360
88.54	1463	88.54	1475	88.54	1404	88.54	1367	88.54	1298	88.54	1280	88.54	1333
88.56	1409	88.56	1414	88.56	1411	88.56	1341	88.56	1354	88.56	1285	88.56	1321
88.58	1437	88.58	1420	88.58	1346	88.58	1333	88.58	1319	88.58	1362	88.58	1321
88.6	1457	88.6	1388	88.6	1401	88.6	1458	88.6	1404	88.6	1322	88.6	1336
88.62	1416	88.62	1467	88.62	1387	88.62	1393	88.62	1340	88.62	1366	88.62	1391
88.64	1476	88.64	1397	88.64	1339	88.64	1368	88.64	1346	88.64	1340	88.64	1368
88.66	1404	88.66	1440	88.66	1320	88.66	1354	88.66	1361	88.66	1444	88.66	1314
88.68	1522	88.68	1461	88.68	1387	88.68	1399	88.68	1387	88.68	1358	88.68	1371
88.7	1404	88.7	1427	88.7	1437	88.7	1387	88.7	1307	88.7	1316	88.7	1326
88.72	1443	88.72	1412	88.72	1307	88.72	1315	88.72	1368	88.72	1315	88.72	1278
88.74	1372	88.74	1474	88.74	1348	88.74	1389	88.74	1328	88.74	1352	88.74	1311
88.76	1416	88.76	1432	88.76	1378	88.76	1322	88.76	1295	88.76	1312	88.76	1297
88.78	1349	88.78	1461	88.78	1341	88.78	1358	88.78	1439	88.78	1307	88.78	1379
88.8	1395	88.8	1403	88.8	1428	88.8	1358	88.8	1288	88.8	1385	88.8	1277
88.82	1406	88.82	1392	88.82	1382	88.82	1333	88.82	1338	88.82	1381	88.82	1303
88.84	1312	88.84	1390	88.84	1367	88.84	1376	88.84	1292	88.84	1349	88.84	1301
88.86	1428	88.86	1370	88.86	1391	88.86	1330	88.86	1337	88.86	1342	88.86	1321
88.88	1359	88.88	1352	88.88	1378	88.88	1394	88.88	1304	88.88	1314	88.88	1295
88.9	1363	88.9	1378	88.9	1404	88.9	1331	88.9	1375	88.9	1278	88.9	1316
88.92	1335	88.92	1356	88.92	1412	88.92	1372	88.92	1356	88.92	1331	88.92	1334
88.94	1382	88.94	1442	88.94	1419	88.94	1281	88.94	1284	88.94	1339	88.94	1336
88.96	1388	88.96	1382	88.96	1386	88.96	1285	88.96	1333	88.96	1320	88.96	1343
88.98	1392	88.98	1407	88.98	1322	88.98	1269	88.98	1385	88.98	1388	88.98	1309
89	1436	89	1370	89	1370	89	1323	89	1397	89	1300	89	1322
89.02	1362	89.02	1285	89.02	1331	89.02	1321	89.02	1311	89.02	1268	89.02	1335
89.04	1433	89.04	1350	89.04	1318	89.04	1299	89.04	1331	89.04	1300	89.04	1267
89.06	1340	89.06	1313	89.06	1282	89.06	1228	89.06	1333	89.06	1322	89.06	1248
89.08	1345	89.08	1364	89.08	1328	89.08	1342	89.08	1269	89.08	1295	89.08	1312
89.1	1421	89.1	1365	89.1	1329	89.1	1286	89.1	1353	89.1	1330	89.1	1304
89.12	1367	89.12	1395	89.12	1342	89.12	1397	89.12	1272	89.12	1302	89.12	1363
89.14	1330	89.14	1382	89.14	1341	89.14	1275	89.14	1294	89.14	1325	89.14	1394
89.16	1413	89.16	1379	89.16	1298	89.16	1306	89.16	1292	89.16	1316	89.16	1346
89.18	1406	89.18	1407	89.18	1326	89.18	1384	89.18	1325	89.18	1300	89.18	1330
89.2	1359	89.2	1427	89.2	1316	89.2	1294	89.2	1335	89.2	1251	89.2	1379
89.22	1325	89.22	1377	89.22	1295	89.22	1321	89.22	1287	89.22	1276	89.22	1371
89.24	1259	89.24	1346	89.24	1295	89.24	1327	89.24	1320	89.24	1298	89.24	1309
89.26	1290	89.26	1337	89.26	1287	89.26	1277	89.26	1315	89.26	1367	89.26	1257
89.28	1348	89.28	1364	89.28	1347	89.28	1308	89.28	1225	89.28	1284	89.28	1284
89.3	1278	89.3	1336	89.3	1346	89.3	1325	89.3	1283	89.3	1305	89.3	1296
89.32	1348	89.32	1407	89.32	1343	89.32	1368	89.32	1320	89.32	1275	89.32	1279
89.34	1389	89.34	1340	89.34	1355	89.34	1343	89.34	1332	89.34	1285	89.34	1358
89.36	1320	89.36	1332	89.36	1340	89.36	1259	89.36	1296	89.36	1271	89.36	1330
89.38	1328	89.38	1292	89.38	1247	89.38	1342	89.38	1300	89.38	1272	89.38	1324
89.4	1343	89.4	1365	89.4	1346	89.4	1308	89.4	1338	89.4	1261	89.4	1307
89.42	1331	89.42	1316	89.42	1274	89.42	1323	89.42	1304	89.42	1343	89.42	1331
89.44	1378	89.44	1316	89.44	1303	89.44	1346	89.44	1258	89.44	1302	89.44	1277
89.46	1349	89.46	1351	89.46	1375	89.46	1310	89.46	1286	89.46	1274	89.46	1295
89.48	1330	89.48	1281	89.48	1284	89.48	1287	89.48	1376	89.48	1307	89.48	1308
89.5	1330	89.5	1351	89.5	1297	89.5	1353	89.5	1317	89.5	1271	89.5	1249
89.52	1370	89.52	1301	89.52	1334	89.52	1288	89.52	1339	89.52	1278	89.52	1344
89.54	1338	89.54	1288	89.54	1336	89.54	1270	89.54	1352	89.54	1347	89.54	1368
89.56	1389	89.56	1288	89.56	1337	89.56	1326	89.56	1273	89.56	1319	89.56	1217
89.58	1324	89.58	1347	89.58	1378	89.58	1327	89.58	1244	89.58	1311	89.58	1315
89.6	1324	89.6	1371	89.6	1316	89.6	1373	89.6	1249	89.6	1349	89.6	1316
89.62	1304	89.62	1342	89.62	1296	89.62	1322	89.62	1258	89.62	1317	89.62	1412
89.64	1309	89.64	1364	89.64	1296	89.64	1280	89.64	1271	89.64	1275	89.64	1281
89.66	1335	89.66	1326	89.66	1297	89.66	1326	89.66	1308	89.66	1339	89.66	1308
89.68	1339	89.68	1319	89.68	1308	89.68	1236	89.68	1392	89.68	1208	89.68	1288
89.7	1339	89.7	1344	89.7	1361	89.7	1334	89.7	1290	89.7	1268	89.7	1286
89.72	1386	89.72	1267	89.72	1387	89.72	1310	89.72	1269	89.72	1291	89.72	1314
89.74	1319	89.74	1318	89.74	1275	89.74	1293	89.74	1217	89.74	1264	89.74	1285
89.76	1352	89.76	1376	89.76	1333	89.76	1268	89.76	1292	89.76	1330	89.76	1327
89.78	1314	89.78	1362	89.78	1307	89.78	1209	89.78	1262	89.78	1247	89.78	1310
89.8	1305	89.8	1348	89.8	1318	89.8	1297	89.8	1292	89.8	1315	89.8	1245
89.82	1305	89.82	1310	89.82	1321	89.82	1320	89.82	1266	89.82	1302	89.82	1343
89.84	1324	89.84	1279	89.84	1293	89.84	1304	89.84	1279	89.84	1264	89.84	1254
89.86	1317	89.86	1345	89.86	1254	89.86	1281	89.86	1270	89.86	1267	89.86	1297
89.88	1287	89.88	1283	89.88	1306	89.88	1342	89.88	1208	89.88	1293	89.88	1286
89.9	1352	89.9	1406	89.9	1313	89.9	1322	89.9	1262	89.9	1262	89.9	1289
89.92	1284	89.92	1325	89.92	1238	89.92	1321	89.92	1299	89.92	1329	89.92	1314
89.94	1263	89.94	1365	89.94	1332	89.94	1259	89.94	1269	89.94	1322	89.94	1302
89.96	1204	89.96	1296	89.96	1234	89.96	1380	89.96	1256	89.96	1317	89.96	1297
89.98	1337	89.98	1299	89.98	1323	89.98	1279	89.98	1298	89.98	1271	89.98	1272
90	1302	90	1278	90	1288	90	1315	90	1243	90	1399	90	1168
