# Supplementary material for: Tribological Properties of Nitrate Graphite Foils
Source: Nanomaterials (Basel). 2024 Sep 15;14(18):1499. doi: 10.3390/nano14181499 (PMC11434555; doi:10.3390/nano14181499)
Supplement: Supplementary file 1 [file nanomaterials-14-01499-s001.zip › X-ray data/macrostress/basic/40-80/dens_13/RD/61.TXT]

Sample	0_40_13_TD
Comments	Psi = 0.000
Filename	C:\Windmax\Data\2024_04_22\61.raw
Goniometer	Ultima IV
Attachment	MPA-ML4 (with gamma) for stress
ScanningMode	2Theta/Theta
ScanningType	FT
X-Ray	40kV/30mA	X-Ray	40kV/30mA	X-Ray	40kV/30mA	X-Ray	40kV/30mA	X-Ray	40kV/30mA	X-Ray	40kV/30mA	X-Ray	40kV/30mA
DivSlit	2/3?�|2/3deg.	DivSlit	2/3?�|2/3deg.	DivSlit	2/3?�|2/3deg.	DivSlit	2/3?�|2/3deg.	DivSlit	2/3?�|2/3deg.	DivSlit	2/3?�|2/3deg.	DivSlit	2/3?�|2/3deg.
DivH.L.Slit	10.00mm	DivH.L.Slit	10.00mm	DivH.L.Slit	10.00mm	DivH.L.Slit	10.00mm	DivH.L.Slit	10.00mm	DivH.L.Slit	10.00mm	DivH.L.Slit	10.00mm
SctSlit	Open	SctSlit	Open	SctSlit	Open	SctSlit	Open	SctSlit	Open	SctSlit	Open	SctSlit	Open
RecSlit	0.30mm	RecSlit	0.30mm	RecSlit	0.30mm	RecSlit	0.30mm	RecSlit	0.30mm	RecSlit	0.30mm	RecSlit	0.30mm
Start	84	Start	84	Start	84	Start	84	Start	84	Start	84	Start	84
Stop	90	Stop	90	Stop	90	Stop	90	Stop	90	Stop	90	Stop	90
Step	0.02	Step	0.02	Step	0.02	Step	0.02	Step	0.02	Step	0.02	Step	0.02
84	1670	84	1610	84	1627	84	1683	84	1593	84	1611	84	1664
84.02	1582	84.02	1657	84.02	1615	84.02	1663	84.02	1615	84.02	1580	84.02	1732
84.04	1634	84.04	1640	84.04	1601	84.04	1631	84.04	1669	84.04	1656	84.04	1699
84.06	1617	84.06	1641	84.06	1610	84.06	1591	84.06	1623	84.06	1597	84.06	1669
84.08	1654	84.08	1648	84.08	1618	84.08	1635	84.08	1622	84.08	1591	84.08	1665
84.1	1598	84.1	1627	84.1	1574	84.1	1669	84.1	1704	84.1	1630	84.1	1668
84.12	1578	84.12	1654	84.12	1637	84.12	1602	84.12	1678	84.12	1706	84.12	1612
84.14	1617	84.14	1686	84.14	1546	84.14	1560	84.14	1626	84.14	1628	84.14	1675
84.16	1560	84.16	1693	84.16	1573	84.16	1651	84.16	1605	84.16	1731	84.16	1688
84.18	1593	84.18	1640	84.18	1615	84.18	1562	84.18	1610	84.18	1659	84.18	1701
84.2	1679	84.2	1616	84.2	1644	84.2	1627	84.2	1717	84.2	1668	84.2	1663
84.22	1667	84.22	1583	84.22	1654	84.22	1609	84.22	1695	84.22	1632	84.22	1669
84.24	1652	84.24	1544	84.24	1592	84.24	1636	84.24	1537	84.24	1645	84.24	1625
84.26	1622	84.26	1623	84.26	1562	84.26	1637	84.26	1702	84.26	1636	84.26	1632
84.28	1619	84.28	1670	84.28	1677	84.28	1630	84.28	1687	84.28	1682	84.28	1664
84.3	1602	84.3	1585	84.3	1596	84.3	1552	84.3	1607	84.3	1583	84.3	1665
84.32	1616	84.32	1593	84.32	1663	84.32	1607	84.32	1683	84.32	1603	84.32	1629
84.34	1651	84.34	1562	84.34	1555	84.34	1596	84.34	1607	84.34	1641	84.34	1652
84.36	1577	84.36	1668	84.36	1584	84.36	1611	84.36	1621	84.36	1644	84.36	1663
84.38	1630	84.38	1612	84.38	1655	84.38	1588	84.38	1551	84.38	1697	84.38	1667
84.4	1535	84.4	1603	84.4	1598	84.4	1571	84.4	1537	84.4	1639	84.4	1621
84.42	1504	84.42	1625	84.42	1619	84.42	1632	84.42	1622	84.42	1605	84.42	1653
84.44	1581	84.44	1633	84.44	1586	84.44	1592	84.44	1568	84.44	1665	84.44	1662
84.46	1656	84.46	1548	84.46	1562	84.46	1610	84.46	1630	84.46	1695	84.46	1665
84.48	1584	84.48	1637	84.48	1552	84.48	1580	84.48	1546	84.48	1667	84.48	1636
84.5	1573	84.5	1625	84.5	1558	84.5	1571	84.5	1622	84.5	1630	84.5	1641
84.52	1586	84.52	1683	84.52	1582	84.52	1603	84.52	1607	84.52	1615	84.52	1612
84.54	1545	84.54	1634	84.54	1554	84.54	1498	84.54	1594	84.54	1543	84.54	1567
84.56	1623	84.56	1641	84.56	1550	84.56	1652	84.56	1557	84.56	1635	84.56	1681
84.58	1659	84.58	1608	84.58	1715	84.58	1555	84.58	1604	84.58	1706	84.58	1627
84.6	1543	84.6	1607	84.6	1547	84.6	1550	84.6	1586	84.6	1625	84.6	1637
84.62	1659	84.62	1621	84.62	1602	84.62	1571	84.62	1598	84.62	1653	84.62	1632
84.64	1673	84.64	1650	84.64	1548	84.64	1503	84.64	1620	84.64	1605	84.64	1582
84.66	1686	84.66	1673	84.66	1552	84.66	1573	84.66	1614	84.66	1643	84.66	1579
84.68	1582	84.68	1634	84.68	1599	84.68	1502	84.68	1552	84.68	1619	84.68	1647
84.7	1513	84.7	1613	84.7	1635	84.7	1550	84.7	1542	84.7	1597	84.7	1580
84.72	1609	84.72	1668	84.72	1604	84.72	1618	84.72	1534	84.72	1594	84.72	1628
84.74	1597	84.74	1594	84.74	1615	84.74	1517	84.74	1561	84.74	1610	84.74	1674
84.76	1619	84.76	1677	84.76	1596	84.76	1587	84.76	1630	84.76	1632	84.76	1659
84.78	1600	84.78	1677	84.78	1687	84.78	1661	84.78	1561	84.78	1615	84.78	1588
84.8	1623	84.8	1599	84.8	1675	84.8	1636	84.8	1552	84.8	1614	84.8	1632
84.82	1715	84.82	1525	84.82	1616	84.82	1577	84.82	1573	84.82	1617	84.82	1608
84.84	1635	84.84	1632	84.84	1557	84.84	1526	84.84	1493	84.84	1675	84.84	1580
84.86	1630	84.86	1658	84.86	1581	84.86	1685	84.86	1559	84.86	1650	84.86	1556
84.88	1638	84.88	1580	84.88	1622	84.88	1587	84.88	1653	84.88	1503	84.88	1581
84.9	1579	84.9	1584	84.9	1590	84.9	1612	84.9	1587	84.9	1593	84.9	1591
84.92	1616	84.92	1601	84.92	1605	84.92	1544	84.92	1550	84.92	1617	84.92	1607
84.94	1614	84.94	1657	84.94	1582	84.94	1572	84.94	1556	84.94	1565	84.94	1621
84.96	1717	84.96	1564	84.96	1564	84.96	1627	84.96	1549	84.96	1561	84.96	1664
84.98	1582	84.98	1634	84.98	1641	84.98	1528	84.98	1620	84.98	1688	84.98	1582
85	1671	85	1685	85	1610	85	1607	85	1607	85	1624	85	1635
85.02	1694	85.02	1573	85.02	1558	85.02	1526	85.02	1581	85.02	1641	85.02	1596
85.04	1689	85.04	1633	85.04	1621	85.04	1619	85.04	1590	85.04	1594	85.04	1614
85.06	1652	85.06	1649	85.06	1575	85.06	1552	85.06	1535	85.06	1612	85.06	1633
85.08	1641	85.08	1701	85.08	1662	85.08	1596	85.08	1571	85.08	1530	85.08	1611
85.1	1695	85.1	1641	85.1	1572	85.1	1510	85.1	1571	85.1	1691	85.1	1576
85.12	1668	85.12	1683	85.12	1652	85.12	1580	85.12	1605	85.12	1599	85.12	1580
85.14	1630	85.14	1596	85.14	1649	85.14	1571	85.14	1582	85.14	1639	85.14	1617
85.16	1659	85.16	1673	85.16	1654	85.16	1576	85.16	1537	85.16	1604	85.16	1516
85.18	1763	85.18	1761	85.18	1631	85.18	1576	85.18	1607	85.18	1594	85.18	1641
85.2	1578	85.2	1724	85.2	1666	85.2	1556	85.2	1631	85.2	1672	85.2	1580
85.22	1707	85.22	1747	85.22	1649	85.22	1568	85.22	1615	85.22	1579	85.22	1550
85.24	1682	85.24	1625	85.24	1563	85.24	1656	85.24	1613	85.24	1645	85.24	1461
85.26	1679	85.26	1668	85.26	1637	85.26	1587	85.26	1627	85.26	1666	85.26	1592
85.28	1665	85.28	1641	85.28	1627	85.28	1572	85.28	1596	85.28	1630	85.28	1603
85.3	1645	85.3	1702	85.3	1582	85.3	1538	85.3	1559	85.3	1606	85.3	1597
85.32	1723	85.32	1676	85.32	1621	85.32	1620	85.32	1541	85.32	1662	85.32	1585
85.34	1717	85.34	1684	85.34	1673	85.34	1608	85.34	1599	85.34	1576	85.34	1560
85.36	1702	85.36	1719	85.36	1690	85.36	1569	85.36	1571	85.36	1570	85.36	1716
85.38	1698	85.38	1754	85.38	1647	85.38	1615	85.38	1679	85.38	1603	85.38	1610
85.4	1767	85.4	1659	85.4	1707	85.4	1618	85.4	1627	85.4	1618	85.4	1577
85.42	1659	85.42	1754	85.42	1724	85.42	1525	85.42	1573	85.42	1578	85.42	1600
85.44	1684	85.44	1672	85.44	1659	85.44	1584	85.44	1571	85.44	1609	85.44	1586
85.46	1816	85.46	1785	85.46	1670	85.46	1591	85.46	1619	85.46	1637	85.46	1574
85.48	1778	85.48	1728	85.48	1715	85.48	1580	85.48	1688	85.48	1609	85.48	1654
85.5	1802	85.5	1807	85.5	1652	85.5	1636	85.5	1585	85.5	1582	85.5	1554
85.52	1771	85.52	1706	85.52	1645	85.52	1613	85.52	1639	85.52	1597	85.52	1519
85.54	1714	85.54	1759	85.54	1662	85.54	1683	85.54	1580	85.54	1529	85.54	1584
85.56	1743	85.56	1831	85.56	1672	85.56	1632	85.56	1609	85.56	1605	85.56	1559
85.58	1729	85.58	1714	85.58	1710	85.58	1684	85.58	1656	85.58	1499	85.58	1493
85.6	1790	85.6	1757	85.6	1695	85.6	1665	85.6	1619	85.6	1642	85.6	1659
85.62	1780	85.62	1792	85.62	1703	85.62	1586	85.62	1590	85.62	1611	85.62	1603
85.64	1795	85.64	1772	85.64	1767	85.64	1706	85.64	1638	85.64	1654	85.64	1610
85.66	1814	85.66	1788	85.66	1753	85.66	1624	85.66	1614	85.66	1621	85.66	1612
85.68	1766	85.68	1855	85.68	1746	85.68	1669	85.68	1620	85.68	1538	85.68	1651
85.7	1787	85.7	1781	85.7	1639	85.7	1713	85.7	1641	85.7	1625	85.7	1570
85.72	1824	85.72	1828	85.72	1711	85.72	1657	85.72	1676	85.72	1596	85.72	1621
85.74	1878	85.74	1930	85.74	1714	85.74	1678	85.74	1669	85.74	1604	85.74	1607
85.76	1822	85.76	1828	85.76	1749	85.76	1726	85.76	1677	85.76	1689	85.76	1641
85.78	1906	85.78	1833	85.78	1683	85.78	1709	85.78	1624	85.78	1662	85.78	1602
85.8	1835	85.8	1846	85.8	1710	85.8	1660	85.8	1613	85.8	1610	85.8	1647
85.82	1944	85.82	1825	85.82	1745	85.82	1659	85.82	1651	85.82	1609	85.82	1592
85.84	1919	85.84	1832	85.84	1814	85.84	1703	85.84	1777	85.84	1566	85.84	1578
85.86	1890	85.86	1795	85.86	1802	85.86	1738	85.86	1605	85.86	1660	85.86	1646
85.88	1986	85.88	1937	85.88	1774	85.88	1771	85.88	1661	85.88	1629	85.88	1594
85.9	1887	85.9	1849	85.9	1839	85.9	1670	85.9	1610	85.9	1660	85.9	1610
85.92	1937	85.92	1899	85.92	1846	85.92	1736	85.92	1650	85.92	1635	85.92	1626
85.94	1974	85.94	1933	85.94	1887	85.94	1789	85.94	1709	85.94	1680	85.94	1631
85.96	1905	85.96	1927	85.96	1863	85.96	1726	85.96	1713	85.96	1728	85.96	1604
85.98	2023	85.98	2030	85.98	1907	85.98	1774	85.98	1659	85.98	1648	85.98	1675
86	2006	86	1926	86	1800	86	1872	86	1775	86	1690	86	1656
86.02	2032	86.02	1968	86.02	1883	86.02	1732	86.02	1773	86.02	1674	86.02	1658
86.04	2018	86.04	1949	86.04	1944	86.04	1769	86.04	1678	86.04	1627	86.04	1651
86.06	2093	86.06	2051	86.06	1885	86.06	1802	86.06	1715	86.06	1704	86.06	1594
86.08	2123	86.08	2017	86.08	1922	86.08	1820	86.08	1756	86.08	1654	86.08	1614
86.1	2096	86.1	2088	86.1	2031	86.1	1874	86.1	1703	86.1	1711	86.1	1651
86.12	2112	86.12	2076	86.12	1902	86.12	1943	86.12	1745	86.12	1699	86.12	1690
86.14	2239	86.14	2057	86.14	1993	86.14	1912	86.14	1737	86.14	1730	86.14	1656
86.16	2171	86.16	2149	86.16	1969	86.16	1843	86.16	1753	86.16	1669	86.16	1752
86.18	2264	86.18	2134	86.18	2103	86.18	1854	86.18	1818	86.18	1662	86.18	1569
86.2	2224	86.2	2288	86.2	2048	86.2	1922	86.2	1803	86.2	1668	86.2	1641
86.22	2224	86.22	2291	86.22	2005	86.22	2010	86.22	1724	86.22	1770	86.22	1617
86.24	2367	86.24	2253	86.24	2223	86.24	1927	86.24	1845	86.24	1718	86.24	1595
86.26	2317	86.26	2349	86.26	2134	86.26	1934	86.26	1871	86.26	1773	86.26	1702
86.28	2371	86.28	2256	86.28	2208	86.28	1967	86.28	1831	86.28	1708	86.28	1640
86.3	2460	86.3	2380	86.3	2335	86.3	1987	86.3	1901	86.3	1809	86.3	1739
86.32	2552	86.32	2348	86.32	2257	86.32	1998	86.32	1884	86.32	1718	86.32	1631
86.34	2499	86.34	2359	86.34	2250	86.34	2011	86.34	1881	86.34	1722	86.34	1616
86.36	2584	86.36	2471	86.36	2291	86.36	2064	86.36	1894	86.36	1747	86.36	1722
86.38	2701	86.38	2532	86.38	2358	86.38	2154	86.38	1913	86.38	1775	86.38	1652
86.4	2611	86.4	2539	86.4	2461	86.4	2198	86.4	2009	86.4	1857	86.4	1676
86.42	2706	86.42	2618	86.42	2469	86.42	2119	86.42	1901	86.42	1738	86.42	1673
86.44	2763	86.44	2636	86.44	2425	86.44	2211	86.44	2025	86.44	1790	86.44	1625
86.46	2851	86.46	2750	86.46	2508	86.46	2306	86.46	1977	86.46	1775	86.46	1626
86.48	2994	86.48	2869	86.48	2655	86.48	2243	86.48	1986	86.48	1710	86.48	1695
86.5	2965	86.5	2953	86.5	2625	86.5	2356	86.5	2026	86.5	1717	86.5	1646
86.52	3043	86.52	3062	86.52	2777	86.52	2430	86.52	2041	86.52	1843	86.52	1691
86.54	3303	86.54	3041	86.54	2748	86.54	2427	86.54	2151	86.54	1773	86.54	1632
86.56	3334	86.56	3320	86.56	2939	86.56	2482	86.56	2087	86.56	1772	86.56	1657
86.58	3483	86.58	3357	86.58	2877	86.58	2558	86.58	2086	86.58	1865	86.58	1596
86.6	3495	86.6	3444	86.6	2996	86.6	2566	86.6	2103	86.6	1901	86.6	1660
86.62	3661	86.62	3483	86.62	3139	86.62	2514	86.62	2107	86.62	1784	86.62	1678
86.64	3774	86.64	3579	86.64	3135	86.64	2618	86.64	2157	86.64	1837	86.64	1608
86.66	3832	86.66	3707	86.66	3365	86.66	2558	86.66	2206	86.66	1786	86.66	1635
86.68	4027	86.68	3880	86.68	3416	86.68	2762	86.68	2152	86.68	1826	86.68	1620
86.7	4212	86.7	4018	86.7	3485	86.7	2738	86.7	2132	86.7	1834	86.7	1668
86.72	4345	86.72	4239	86.72	3587	86.72	2835	86.72	2237	86.72	1839	86.72	1699
86.74	4671	86.74	4377	86.74	3762	86.74	2779	86.74	2258	86.74	1856	86.74	1667
86.76	4804	86.76	4650	86.76	3699	86.76	2925	86.76	2184	86.76	1871	86.76	1669
86.78	5025	86.78	4564	86.78	3875	86.78	2952	86.78	2225	86.78	1911	86.78	1675
86.8	5284	86.8	4935	86.8	3942	86.8	2917	86.8	2228	86.8	1801	86.8	1672
86.82	5391	86.82	5023	86.82	4144	86.82	3075	86.82	2252	86.82	1835	86.82	1663
86.84	5756	86.84	5357	86.84	4249	86.84	3141	86.84	2161	86.84	1854	86.84	1728
86.86	6029	86.86	5408	86.86	4344	86.86	3032	86.86	2308	86.86	1825	86.86	1698
86.88	6187	86.88	5716	86.88	4282	86.88	3111	86.88	2304	86.88	1905	86.88	1602
86.9	6396	86.9	5882	86.9	4461	86.9	3153	86.9	2233	86.9	1848	86.9	1686
86.92	6498	86.92	5958	86.92	4438	86.92	3139	86.92	2325	86.92	1851	86.92	1644
86.94	6778	86.94	5984	86.94	4531	86.94	3238	86.94	2280	86.94	1827	86.94	1683
86.96	7032	86.96	6341	86.96	4662	86.96	3239	86.96	2346	86.96	1872	86.96	1641
86.98	7234	86.98	6411	86.98	4583	86.98	3163	86.98	2359	86.98	1942	86.98	1690
87	7363	87	6517	87	4599	87	3147	87	2354	87	1787	87	1599
87.02	7521	87.02	6471	87.02	4674	87.02	3328	87.02	2290	87.02	1931	87.02	1686
87.04	7630	87.04	6489	87.04	4793	87.04	3208	87.04	2339	87.04	1779	87.04	1652
87.06	7634	87.06	6512	87.06	4758	87.06	3189	87.06	2220	87.06	1904	87.06	1659
87.08	7534	87.08	6534	87.08	4718	87.08	3312	87.08	2290	87.08	1863	87.08	1669
87.1	7403	87.1	6344	87.1	4738	87.1	3192	87.1	2326	87.1	1880	87.1	1732
87.12	7159	87.12	6601	87.12	4664	87.12	3224	87.12	2316	87.12	1846	87.12	1617
87.14	7186	87.14	6220	87.14	4702	87.14	3200	87.14	2355	87.14	1878	87.14	1664
87.16	6803	87.16	6239	87.16	4674	87.16	3273	87.16	2307	87.16	1827	87.16	1672
87.18	6580	87.18	6149	87.18	4590	87.18	3120	87.18	2322	87.18	1891	87.18	1645
87.2	6388	87.2	5964	87.2	4554	87.2	3226	87.2	2264	87.2	1865	87.2	1664
87.22	6203	87.22	5701	87.22	4632	87.22	3236	87.22	2368	87.22	1884	87.22	1672
87.24	6064	87.24	5578	87.24	4387	87.24	3119	87.24	2289	87.24	1893	87.24	1596
87.26	5776	87.26	5468	87.26	4304	87.26	3092	87.26	2231	87.26	1852	87.26	1678
87.28	5674	87.28	5226	87.28	4274	87.28	3046	87.28	2263	87.28	1909	87.28	1642
87.3	5466	87.3	5056	87.3	4094	87.3	3062	87.3	2246	87.3	1875	87.3	1642
87.32	5522	87.32	5117	87.32	4055	87.32	3049	87.32	2271	87.32	1834	87.32	1669
87.34	5292	87.34	4751	87.34	4008	87.34	2857	87.34	2220	87.34	1819	87.34	1568
87.36	5118	87.36	4585	87.36	3941	87.36	2875	87.36	2246	87.36	1805	87.36	1632
87.38	4679	87.38	4283	87.38	3815	87.38	3003	87.38	2198	87.38	1873	87.38	1641
87.4	4520	87.4	4190	87.4	3569	87.4	2875	87.4	2210	87.4	1840	87.4	1625
87.42	4378	87.42	3941	87.42	3539	87.42	2715	87.42	2147	87.42	1787	87.42	1696
87.44	4002	87.44	3898	87.44	3454	87.44	2716	87.44	2137	87.44	1787	87.44	1582
87.46	3752	87.46	3669	87.46	3340	87.46	2684	87.46	2136	87.46	1782	87.46	1709
87.48	3687	87.48	3622	87.48	3215	87.48	2595	87.48	2060	87.48	1779	87.48	1673
87.5	3511	87.5	3502	87.5	3071	87.5	2659	87.5	2155	87.5	1883	87.5	1646
87.52	3295	87.52	3327	87.52	2964	87.52	2624	87.52	2142	87.52	1839	87.52	1608
87.54	3185	87.54	3238	87.54	3027	87.54	2498	87.54	2157	87.54	1822	87.54	1572
87.56	3045	87.56	3090	87.56	2839	87.56	2507	87.56	2073	87.56	1807	87.56	1583
87.58	2910	87.58	2835	87.58	2875	87.58	2443	87.58	2130	87.58	1795	87.58	1658
87.6	2796	87.6	2826	87.6	2685	87.6	2414	87.6	2085	87.6	1800	87.6	1618
87.62	2742	87.62	2751	87.62	2600	87.62	2293	87.62	1968	87.62	1771	87.62	1577
87.64	2593	87.64	2652	87.64	2552	87.64	2265	87.64	2030	87.64	1675	87.64	1599
87.66	2520	87.66	2525	87.66	2442	87.66	2275	87.66	1875	87.66	1777	87.66	1598
87.68	2441	87.68	2505	87.68	2395	87.68	2233	87.68	1971	87.68	1773	87.68	1523
87.7	2462	87.7	2409	87.7	2365	87.7	2148	87.7	1933	87.7	1681	87.7	1515
87.72	2319	87.72	2359	87.72	2224	87.72	2131	87.72	1922	87.72	1720	87.72	1614
87.74	2373	87.74	2189	87.74	2280	87.74	2052	87.74	1899	87.74	1709	87.74	1616
87.76	2236	87.76	2196	87.76	2150	87.76	2085	87.76	1899	87.76	1735	87.76	1583
87.78	2166	87.78	2160	87.78	2062	87.78	2090	87.78	1879	87.78	1637	87.78	1580
87.8	2190	87.8	2207	87.8	2125	87.8	1879	87.8	1847	87.8	1704	87.8	1557
87.82	2172	87.82	2082	87.82	2023	87.82	1886	87.82	1834	87.82	1713	87.82	1591
87.84	2201	87.84	2102	87.84	2042	87.84	1890	87.84	1740	87.84	1646	87.84	1464
87.86	2120	87.86	2123	87.86	1935	87.86	1900	87.86	1740	87.86	1717	87.86	1519
87.88	2108	87.88	2155	87.88	1928	87.88	1903	87.88	1720	87.88	1632	87.88	1527
87.9	2071	87.9	2092	87.9	1902	87.9	1817	87.9	1711	87.9	1638	87.9	1537
87.92	2010	87.92	2034	87.92	1836	87.92	1781	87.92	1736	87.92	1557	87.92	1557
87.94	1977	87.94	2008	87.94	1881	87.94	1764	87.94	1696	87.94	1587	87.94	1557
87.96	1987	87.96	1958	87.96	1886	87.96	1828	87.96	1715	87.96	1590	87.96	1510
87.98	2027	87.98	1895	87.98	1731	87.98	1762	87.98	1669	87.98	1570	87.98	1583
88	1915	88	1813	88	1790	88	1646	88	1717	88	1645	88	1576
88.02	1883	88.02	1892	88.02	1739	88.02	1713	88.02	1611	88.02	1545	88.02	1530
88.04	1872	88.04	1939	88.04	1801	88.04	1691	88.04	1597	88.04	1665	88.04	1619
88.06	1849	88.06	1957	88.06	1780	88.06	1697	88.06	1575	88.06	1556	88.06	1536
88.08	1901	88.08	1750	88.08	1771	88.08	1637	88.08	1596	88.08	1537	88.08	1486
88.1	1836	88.1	1781	88.1	1815	88.1	1641	88.1	1601	88.1	1538	88.1	1524
88.12	1841	88.12	1753	88.12	1737	88.12	1590	88.12	1559	88.12	1610	88.12	1533
88.14	1773	88.14	1843	88.14	1780	88.14	1627	88.14	1547	88.14	1552	88.14	1538
88.16	1804	88.16	1789	88.16	1765	88.16	1650	88.16	1581	88.16	1470	88.16	1548
88.18	1793	88.18	1829	88.18	1683	88.18	1715	88.18	1566	88.18	1542	88.18	1498
88.2	1751	88.2	1800	88.2	1618	88.2	1614	88.2	1523	88.2	1558	88.2	1449
88.22	1773	88.22	1780	88.22	1674	88.22	1586	88.22	1536	88.22	1544	88.22	1448
88.24	1774	88.24	1723	88.24	1762	88.24	1636	88.24	1570	88.24	1559	88.24	1439
88.26	1755	88.26	1717	88.26	1644	88.26	1580	88.26	1497	88.26	1537	88.26	1492
88.28	1689	88.28	1648	88.28	1641	88.28	1607	88.28	1540	88.28	1542	88.28	1413
88.3	1784	88.3	1731	88.3	1627	88.3	1528	88.3	1479	88.3	1472	88.3	1433
88.32	1706	88.32	1768	88.32	1603	88.32	1572	88.32	1541	88.32	1449	88.32	1530
88.34	1735	88.34	1715	88.34	1629	88.34	1525	88.34	1509	88.34	1543	88.34	1489
88.36	1746	88.36	1695	88.36	1692	88.36	1619	88.36	1533	88.36	1519	88.36	1417
88.38	1665	88.38	1723	88.38	1666	88.38	1547	88.38	1507	88.38	1473	88.38	1456
88.4	1704	88.4	1712	88.4	1672	88.4	1601	88.4	1542	88.4	1428	88.4	1492
88.42	1711	88.42	1700	88.42	1632	88.42	1569	88.42	1482	88.42	1534	88.42	1453
88.44	1667	88.44	1645	88.44	1664	88.44	1600	88.44	1409	88.44	1451	88.44	1391
88.46	1656	88.46	1663	88.46	1682	88.46	1555	88.46	1418	88.46	1478	88.46	1468
88.48	1609	88.48	1697	88.48	1600	88.48	1585	88.48	1492	88.48	1443	88.48	1459
88.5	1667	88.5	1678	88.5	1614	88.5	1474	88.5	1443	88.5	1452	88.5	1449
88.52	1641	88.52	1626	88.52	1553	88.52	1491	88.52	1473	88.52	1434	88.52	1481
88.54	1676	88.54	1671	88.54	1562	88.54	1485	88.54	1456	88.54	1483	88.54	1515
88.56	1667	88.56	1700	88.56	1638	88.56	1435	88.56	1530	88.56	1418	88.56	1453
88.58	1615	88.58	1594	88.58	1577	88.58	1576	88.58	1515	88.58	1418	88.58	1459
88.6	1617	88.6	1684	88.6	1499	88.6	1591	88.6	1485	88.6	1599	88.6	1502
88.62	1594	88.62	1589	88.62	1544	88.62	1464	88.62	1478	88.62	1410	88.62	1408
88.64	1641	88.64	1504	88.64	1543	88.64	1487	88.64	1484	88.64	1432	88.64	1508
88.66	1591	88.66	1638	88.66	1498	88.66	1404	88.66	1447	88.66	1436	88.66	1410
88.68	1590	88.68	1566	88.68	1546	88.68	1511	88.68	1435	88.68	1467	88.68	1399
88.7	1568	88.7	1606	88.7	1603	88.7	1574	88.7	1504	88.7	1365	88.7	1496
88.72	1575	88.72	1623	88.72	1629	88.72	1548	88.72	1445	88.72	1421	88.72	1430
88.74	1542	88.74	1599	88.74	1558	88.74	1484	88.74	1460	88.74	1345	88.74	1371
88.76	1633	88.76	1664	88.76	1549	88.76	1518	88.76	1437	88.76	1396	88.76	1486
88.78	1551	88.78	1561	88.78	1509	88.78	1506	88.78	1466	88.78	1476	88.78	1465
88.8	1600	88.8	1633	88.8	1541	88.8	1505	88.8	1467	88.8	1484	88.8	1439
88.82	1593	88.82	1580	88.82	1454	88.82	1470	88.82	1378	88.82	1441	88.82	1436
88.84	1626	88.84	1594	88.84	1453	88.84	1505	88.84	1439	88.84	1455	88.84	1389
88.86	1537	88.86	1615	88.86	1465	88.86	1477	88.86	1459	88.86	1480	88.86	1452
88.88	1561	88.88	1577	88.88	1512	88.88	1413	88.88	1455	88.88	1380	88.88	1444
88.9	1575	88.9	1507	88.9	1498	88.9	1442	88.9	1481	88.9	1347	88.9	1428
88.92	1567	88.92	1561	88.92	1514	88.92	1487	88.92	1448	88.92	1439	88.92	1388
88.94	1616	88.94	1585	88.94	1526	88.94	1456	88.94	1410	88.94	1383	88.94	1422
88.96	1544	88.96	1557	88.96	1510	88.96	1509	88.96	1435	88.96	1453	88.96	1330
88.98	1557	88.98	1508	88.98	1518	88.98	1476	88.98	1404	88.98	1449	88.98	1381
89	1558	89	1582	89	1556	89	1471	89	1378	89	1479	89	1390
89.02	1600	89.02	1511	89.02	1524	89.02	1482	89.02	1418	89.02	1390	89.02	1472
89.04	1539	89.04	1564	89.04	1487	89.04	1425	89.04	1465	89.04	1476	89.04	1474
89.06	1567	89.06	1508	89.06	1476	89.06	1399	89.06	1481	89.06	1450	89.06	1479
89.08	1502	89.08	1564	89.08	1403	89.08	1489	89.08	1474	89.08	1446	89.08	1387
89.1	1631	89.1	1557	89.1	1496	89.1	1468	89.1	1399	89.1	1464	89.1	1402
89.12	1568	89.12	1569	89.12	1522	89.12	1460	89.12	1492	89.12	1413	89.12	1419
89.14	1530	89.14	1491	89.14	1487	89.14	1415	89.14	1458	89.14	1435	89.14	1378
89.16	1510	89.16	1515	89.16	1483	89.16	1352	89.16	1466	89.16	1345	89.16	1419
89.18	1550	89.18	1523	89.18	1498	89.18	1461	89.18	1463	89.18	1440	89.18	1416
89.2	1484	89.2	1502	89.2	1536	89.2	1441	89.2	1376	89.2	1339	89.2	1361
89.22	1538	89.22	1555	89.22	1415	89.22	1448	89.22	1459	89.22	1367	89.22	1382
89.24	1561	89.24	1559	89.24	1522	89.24	1466	89.24	1407	89.24	1331	89.24	1415
89.26	1517	89.26	1503	89.26	1505	89.26	1467	89.26	1449	89.26	1445	89.26	1407
89.28	1521	89.28	1571	89.28	1470	89.28	1542	89.28	1450	89.28	1369	89.28	1317
89.3	1486	89.3	1509	89.3	1500	89.3	1416	89.3	1403	89.3	1432	89.3	1393
89.32	1535	89.32	1464	89.32	1493	89.32	1475	89.32	1437	89.32	1385	89.32	1500
89.34	1495	89.34	1465	89.34	1435	89.34	1472	89.34	1462	89.34	1432	89.34	1419
89.36	1515	89.36	1524	89.36	1450	89.36	1395	89.36	1463	89.36	1421	89.36	1348
89.38	1477	89.38	1549	89.38	1493	89.38	1465	89.38	1324	89.38	1437	89.38	1370
89.4	1487	89.4	1428	89.4	1545	89.4	1453	89.4	1450	89.4	1375	89.4	1473
89.42	1467	89.42	1458	89.42	1444	89.42	1459	89.42	1435	89.42	1397	89.42	1360
89.44	1530	89.44	1510	89.44	1437	89.44	1421	89.44	1395	89.44	1420	89.44	1357
89.46	1516	89.46	1489	89.46	1475	89.46	1491	89.46	1462	89.46	1465	89.46	1381
89.48	1549	89.48	1477	89.48	1519	89.48	1417	89.48	1400	89.48	1438	89.48	1369
89.5	1511	89.5	1464	89.5	1458	89.5	1460	89.5	1376	89.5	1384	89.5	1373
89.52	1527	89.52	1448	89.52	1465	89.52	1425	89.52	1419	89.52	1442	89.52	1364
89.54	1538	89.54	1511	89.54	1433	89.54	1421	89.54	1338	89.54	1407	89.54	1377
89.56	1540	89.56	1541	89.56	1460	89.56	1462	89.56	1308	89.56	1379	89.56	1367
89.58	1507	89.58	1470	89.58	1415	89.58	1489	89.58	1386	89.58	1388	89.58	1385
89.6	1431	89.6	1494	89.6	1481	89.6	1428	89.6	1385	89.6	1446	89.6	1441
89.62	1482	89.62	1450	89.62	1410	89.62	1453	89.62	1477	89.62	1366	89.62	1406
89.64	1463	89.64	1415	89.64	1467	89.64	1434	89.64	1395	89.64	1358	89.64	1353
89.66	1406	89.66	1412	89.66	1442	89.66	1400	89.66	1393	89.66	1399	89.66	1392
89.68	1534	89.68	1528	89.68	1391	89.68	1461	89.68	1397	89.68	1416	89.68	1366
89.7	1485	89.7	1447	89.7	1462	89.7	1436	89.7	1345	89.7	1394	89.7	1435
89.72	1491	89.72	1506	89.72	1446	89.72	1447	89.72	1414	89.72	1386	89.72	1356
89.74	1507	89.74	1544	89.74	1514	89.74	1440	89.74	1353	89.74	1437	89.74	1504
89.76	1509	89.76	1449	89.76	1466	89.76	1448	89.76	1503	89.76	1457	89.76	1377
89.78	1443	89.78	1442	89.78	1460	89.78	1440	89.78	1367	89.78	1376	89.78	1432
89.8	1408	89.8	1508	89.8	1449	89.8	1379	89.8	1399	89.8	1439	89.8	1392
89.82	1483	89.82	1484	89.82	1412	89.82	1373	89.82	1371	89.82	1399	89.82	1435
89.84	1465	89.84	1462	89.84	1524	89.84	1424	89.84	1398	89.84	1368	89.84	1342
89.86	1412	89.86	1425	89.86	1429	89.86	1407	89.86	1357	89.86	1425	89.86	1358
89.88	1484	89.88	1405	89.88	1469	89.88	1391	89.88	1348	89.88	1359	89.88	1379
89.9	1486	89.9	1506	89.9	1471	89.9	1414	89.9	1416	89.9	1405	89.9	1411
89.92	1566	89.92	1473	89.92	1375	89.92	1488	89.92	1449	89.92	1335	89.92	1328
89.94	1511	89.94	1499	89.94	1452	89.94	1428	89.94	1420	89.94	1368	89.94	1291
89.96	1467	89.96	1461	89.96	1416	89.96	1456	89.96	1366	89.96	1408	89.96	1329
89.98	1415	89.98	1398	89.98	1480	89.98	1383	89.98	1414	89.98	1375	89.98	1377
90	1452	90	1383	90	1482	90	1431	90	1346	90	1427	90	1402
