# Supplementary material for: Tribological Properties of Nitrate Graphite Foils
Source: Nanomaterials (Basel). 2024 Sep 15;14(18):1499. doi: 10.3390/nano14181499 (PMC11434555; doi:10.3390/nano14181499)
Supplement: Supplementary file 1 [file nanomaterials-14-01499-s001.zip › X-ray data/macrostress/basic/40-80/dens_13/TD/63.TXT]

Sample	0_40_13_RD
Comments	Psi = 0.000
Filename	C:\Windmax\Data\2024_04_23\63.raw
Goniometer	Ultima IV
Attachment	MPA-ML4 (with gamma) for stress
ScanningMode	2Theta/Theta
ScanningType	FT
X-Ray	40kV/30mA	X-Ray	40kV/30mA	X-Ray	40kV/30mA	X-Ray	40kV/30mA	X-Ray	40kV/30mA	X-Ray	40kV/30mA	X-Ray	40kV/30mA
DivSlit	2/3?�|2/3deg.	DivSlit	2/3?�|2/3deg.	DivSlit	2/3?�|2/3deg.	DivSlit	2/3?�|2/3deg.	DivSlit	2/3?�|2/3deg.	DivSlit	2/3?�|2/3deg.	DivSlit	2/3?�|2/3deg.
DivH.L.Slit	10.00mm	DivH.L.Slit	10.00mm	DivH.L.Slit	10.00mm	DivH.L.Slit	10.00mm	DivH.L.Slit	10.00mm	DivH.L.Slit	10.00mm	DivH.L.Slit	10.00mm
SctSlit	Open	SctSlit	Open	SctSlit	Open	SctSlit	Open	SctSlit	Open	SctSlit	Open	SctSlit	Open
RecSlit	0.30mm	RecSlit	0.30mm	RecSlit	0.30mm	RecSlit	0.30mm	RecSlit	0.30mm	RecSlit	0.30mm	RecSlit	0.30mm
Start	84	Start	84	Start	84	Start	84	Start	84	Start	84	Start	84
Stop	90	Stop	90	Stop	90	Stop	90	Stop	90	Stop	90	Stop	90
Step	0.02	Step	0.02	Step	0.02	Step	0.02	Step	0.02	Step	0.02	Step	0.02
84	1050	84	1179	84	1063	84	1092	84	1043	84	1109	84	1098
84.02	1134	84.02	1123	84.02	1129	84.02	1113	84.02	1149	84.02	1131	84.02	1098
84.04	1097	84.04	1166	84.04	1123	84.04	1113	84.04	1143	84.04	1097	84.04	1056
84.06	1085	84.06	1188	84.06	1104	84.06	1065	84.06	1095	84.06	1187	84.06	1097
84.08	1105	84.08	1139	84.08	1155	84.08	1083	84.08	1088	84.08	1043	84.08	1137
84.1	1069	84.1	1121	84.1	1162	84.1	1107	84.1	1092	84.1	1079	84.1	1122
84.12	1089	84.12	1137	84.12	1071	84.12	1044	84.12	1134	84.12	1072	84.12	1072
84.14	1121	84.14	1115	84.14	1089	84.14	1099	84.14	1025	84.14	1154	84.14	1110
84.16	1056	84.16	1040	84.16	1063	84.16	1075	84.16	1092	84.16	1076	84.16	1127
84.18	1083	84.18	1122	84.18	1085	84.18	1054	84.18	1115	84.18	1116	84.18	1126
84.2	1086	84.2	1129	84.2	1069	84.2	1126	84.2	1035	84.2	1087	84.2	1089
84.22	1053	84.22	1104	84.22	1089	84.22	1085	84.22	1077	84.22	1094	84.22	1075
84.24	1107	84.24	1083	84.24	1101	84.24	1029	84.24	1064	84.24	1107	84.24	1088
84.26	1062	84.26	1070	84.26	1031	84.26	1102	84.26	1065	84.26	1047	84.26	1134
84.28	1144	84.28	1100	84.28	1104	84.28	1075	84.28	1066	84.28	1070	84.28	1073
84.3	1075	84.3	1124	84.3	1110	84.3	1051	84.3	1020	84.3	1103	84.3	1125
84.32	1074	84.32	1090	84.32	1067	84.32	1045	84.32	1063	84.32	1052	84.32	1057
84.34	1062	84.34	1060	84.34	1060	84.34	1038	84.34	1100	84.34	1138	84.34	1120
84.36	1071	84.36	1088	84.36	1098	84.36	1088	84.36	1115	84.36	1123	84.36	1146
84.38	1087	84.38	1104	84.38	1109	84.38	1078	84.38	1168	84.38	1116	84.38	1104
84.4	1099	84.4	1080	84.4	1125	84.4	1115	84.4	1048	84.4	1057	84.4	1045
84.42	1159	84.42	1140	84.42	1043	84.42	1085	84.42	1067	84.42	1102	84.42	1141
84.44	1083	84.44	1086	84.44	1052	84.44	1077	84.44	1072	84.44	1081	84.44	1058
84.46	1129	84.46	1112	84.46	1052	84.46	1014	84.46	1092	84.46	1109	84.46	1087
84.48	1053	84.48	1149	84.48	1133	84.48	1056	84.48	1070	84.48	1141	84.48	1093
84.5	1118	84.5	1072	84.5	1110	84.5	1072	84.5	1050	84.5	1040	84.5	1045
84.52	1094	84.52	1095	84.52	1098	84.52	1018	84.52	1114	84.52	1064	84.52	1087
84.54	1036	84.54	1098	84.54	1037	84.54	1051	84.54	1071	84.54	1055	84.54	1076
84.56	1144	84.56	1102	84.56	1060	84.56	1082	84.56	1057	84.56	1148	84.56	1074
84.58	1079	84.58	1180	84.58	1126	84.58	1095	84.58	1120	84.58	1157	84.58	1045
84.6	1030	84.6	1047	84.6	1116	84.6	1022	84.6	1036	84.6	1068	84.6	1069
84.62	1109	84.62	1109	84.62	1077	84.62	1071	84.62	1072	84.62	1066	84.62	1086
84.64	1152	84.64	1143	84.64	1056	84.64	1120	84.64	1103	84.64	1137	84.64	1120
84.66	1079	84.66	1104	84.66	1072	84.66	1111	84.66	1056	84.66	1045	84.66	1057
84.68	1080	84.68	1112	84.68	1153	84.68	1079	84.68	1025	84.68	1073	84.68	1080
84.7	1090	84.7	1112	84.7	1073	84.7	1123	84.7	1036	84.7	1038	84.7	994
84.72	1104	84.72	1144	84.72	1149	84.72	1114	84.72	1088	84.72	1085	84.72	1072
84.74	1038	84.74	1054	84.74	1070	84.74	1029	84.74	1062	84.74	1066	84.74	1120
84.76	1106	84.76	1141	84.76	1052	84.76	1073	84.76	1020	84.76	1058	84.76	1046
84.78	1073	84.78	1098	84.78	1126	84.78	1037	84.78	1033	84.78	1060	84.78	1035
84.8	1093	84.8	1090	84.8	1118	84.8	1143	84.8	1066	84.8	1083	84.8	1074
84.82	1083	84.82	1098	84.82	1102	84.82	1113	84.82	1090	84.82	1100	84.82	1094
84.84	1103	84.84	1156	84.84	1025	84.84	1021	84.84	1044	84.84	1040	84.84	1090
84.86	1099	84.86	1081	84.86	1087	84.86	1055	84.86	1097	84.86	1077	84.86	1087
84.88	1102	84.88	1129	84.88	1088	84.88	1100	84.88	1085	84.88	1094	84.88	1074
84.9	1105	84.9	1108	84.9	1137	84.9	1056	84.9	1053	84.9	1071	84.9	1022
84.92	1101	84.92	1174	84.92	1108	84.92	1082	84.92	1118	84.92	1086	84.92	1106
84.94	1118	84.94	1136	84.94	1158	84.94	1077	84.94	1089	84.94	1040	84.94	1080
84.96	1111	84.96	1084	84.96	1065	84.96	1118	84.96	1053	84.96	1059	84.96	1077
84.98	1159	84.98	1098	84.98	1185	84.98	1151	84.98	1045	84.98	1020	84.98	1121
85	1120	85	1080	85	1071	85	1032	85	1067	85	1085	85	1057
85.02	1091	85.02	1152	85.02	1185	85.02	1085	85.02	1114	85.02	1053	85.02	1069
85.04	1136	85.04	1103	85.04	1109	85.04	1071	85.04	1047	85.04	1056	85.04	1072
85.06	1127	85.06	1102	85.06	1136	85.06	1038	85.06	1022	85.06	1068	85.06	1043
85.08	1141	85.08	1136	85.08	1103	85.08	1092	85.08	1117	85.08	1116	85.08	1098
85.1	1125	85.1	1106	85.1	1140	85.1	1090	85.1	1069	85.1	1123	85.1	1064
85.12	1115	85.12	1098	85.12	1128	85.12	1037	85.12	1076	85.12	1038	85.12	1097
85.14	1147	85.14	1100	85.14	1070	85.14	1060	85.14	1046	85.14	1054	85.14	1083
85.16	1088	85.16	1118	85.16	1067	85.16	1107	85.16	1087	85.16	1071	85.16	1002
85.18	1158	85.18	1144	85.18	1140	85.18	1161	85.18	1101	85.18	1049	85.18	1076
85.2	1138	85.2	1196	85.2	1151	85.2	1089	85.2	1073	85.2	1088	85.2	1051
85.22	1140	85.22	1170	85.22	1141	85.22	1129	85.22	1123	85.22	1075	85.22	1162
85.24	1190	85.24	1180	85.24	1133	85.24	1110	85.24	1095	85.24	1112	85.24	1043
85.26	1137	85.26	1161	85.26	1136	85.26	1119	85.26	1110	85.26	1140	85.26	1085
85.28	1196	85.28	1134	85.28	1169	85.28	1112	85.28	1080	85.28	1059	85.28	1050
85.3	1134	85.3	1164	85.3	1200	85.3	1064	85.3	1074	85.3	1005	85.3	1054
85.32	1116	85.32	1166	85.32	1104	85.32	1075	85.32	1046	85.32	1077	85.32	1040
85.34	1189	85.34	1166	85.34	1131	85.34	1096	85.34	1054	85.34	1132	85.34	1090
85.36	1192	85.36	1104	85.36	1169	85.36	1191	85.36	1094	85.36	1092	85.36	1059
85.38	1099	85.38	1179	85.38	1137	85.38	1032	85.38	1100	85.38	1048	85.38	1071
85.4	1172	85.4	1156	85.4	1149	85.4	1138	85.4	1115	85.4	1087	85.4	1038
85.42	1166	85.42	1129	85.42	1164	85.42	1080	85.42	1134	85.42	1081	85.42	1057
85.44	1207	85.44	1239	85.44	1186	85.44	1129	85.44	1120	85.44	1080	85.44	1043
85.46	1212	85.46	1229	85.46	1098	85.46	1106	85.46	1110	85.46	1118	85.46	1054
85.48	1207	85.48	1209	85.48	1170	85.48	1109	85.48	1084	85.48	1091	85.48	1061
85.5	1206	85.5	1124	85.5	1173	85.5	1083	85.5	1142	85.5	1120	85.5	989
85.52	1199	85.52	1208	85.52	1207	85.52	1132	85.52	1130	85.52	1107	85.52	1136
85.54	1220	85.54	1164	85.54	1170	85.54	1148	85.54	1095	85.54	1131	85.54	1044
85.56	1189	85.56	1215	85.56	1144	85.56	1118	85.56	1096	85.56	1095	85.56	1082
85.58	1181	85.58	1213	85.58	1180	85.58	1176	85.58	1090	85.58	1080	85.58	1078
85.6	1224	85.6	1160	85.6	1121	85.6	1181	85.6	1056	85.6	1156	85.6	1126
85.62	1159	85.62	1301	85.62	1165	85.62	1142	85.62	1100	85.62	1098	85.62	1097
85.64	1224	85.64	1201	85.64	1212	85.64	1066	85.64	1147	85.64	1091	85.64	1045
85.66	1275	85.66	1230	85.66	1171	85.66	1134	85.66	1106	85.66	1058	85.66	1111
85.68	1281	85.68	1162	85.68	1173	85.68	1134	85.68	1136	85.68	1088	85.68	1111
85.7	1238	85.7	1263	85.7	1221	85.7	1182	85.7	1162	85.7	1019	85.7	1069
85.72	1217	85.72	1294	85.72	1145	85.72	1178	85.72	1120	85.72	1129	85.72	1064
85.74	1262	85.74	1275	85.74	1167	85.74	1130	85.74	1066	85.74	1186	85.74	1083
85.76	1215	85.76	1304	85.76	1211	85.76	1081	85.76	1102	85.76	1122	85.76	1055
85.78	1277	85.78	1228	85.78	1233	85.78	1158	85.78	1149	85.78	1104	85.78	1040
85.8	1299	85.8	1201	85.8	1230	85.8	1144	85.8	1151	85.8	1013	85.8	1067
85.82	1314	85.82	1212	85.82	1264	85.82	1139	85.82	1168	85.82	1019	85.82	1127
85.84	1286	85.84	1273	85.84	1300	85.84	1196	85.84	1162	85.84	1114	85.84	1059
85.86	1335	85.86	1299	85.86	1247	85.86	1241	85.86	1140	85.86	1113	85.86	1125
85.88	1281	85.88	1269	85.88	1210	85.88	1186	85.88	1157	85.88	1079	85.88	1133
85.9	1263	85.9	1293	85.9	1238	85.9	1218	85.9	1127	85.9	1181	85.9	1039
85.92	1300	85.92	1308	85.92	1255	85.92	1224	85.92	1174	85.92	1112	85.92	1071
85.94	1375	85.94	1243	85.94	1223	85.94	1172	85.94	1157	85.94	1110	85.94	1142
85.96	1308	85.96	1271	85.96	1389	85.96	1172	85.96	1140	85.96	1110	85.96	1119
85.98	1377	85.98	1334	85.98	1309	85.98	1254	85.98	1140	85.98	1097	85.98	1091
86	1345	86	1403	86	1337	86	1180	86	1224	86	1103	86	1094
86.02	1349	86.02	1349	86.02	1352	86.02	1206	86.02	1236	86.02	1114	86.02	1095
86.04	1373	86.04	1336	86.04	1227	86.04	1255	86.04	1263	86.04	1131	86.04	1127
86.06	1423	86.06	1329	86.06	1389	86.06	1245	86.06	1219	86.06	1078	86.06	1171
86.08	1452	86.08	1413	86.08	1378	86.08	1261	86.08	1265	86.08	1155	86.08	1094
86.1	1397	86.1	1430	86.1	1398	86.1	1277	86.1	1219	86.1	1180	86.1	1122
86.12	1430	86.12	1501	86.12	1413	86.12	1389	86.12	1219	86.12	1186	86.12	1131
86.14	1417	86.14	1428	86.14	1400	86.14	1350	86.14	1311	86.14	1191	86.14	1109
86.16	1464	86.16	1488	86.16	1353	86.16	1321	86.16	1281	86.16	1108	86.16	1126
86.18	1487	86.18	1467	86.18	1386	86.18	1280	86.18	1263	86.18	1169	86.18	1102
86.2	1558	86.2	1509	86.2	1351	86.2	1289	86.2	1268	86.2	1186	86.2	1095
86.22	1515	86.22	1502	86.22	1444	86.22	1394	86.22	1279	86.22	1161	86.22	1146
86.24	1547	86.24	1512	86.24	1518	86.24	1361	86.24	1277	86.24	1221	86.24	1198
86.26	1541	86.26	1554	86.26	1474	86.26	1358	86.26	1374	86.26	1208	86.26	1092
86.28	1628	86.28	1540	86.28	1490	86.28	1386	86.28	1397	86.28	1210	86.28	1132
86.3	1550	86.3	1584	86.3	1585	86.3	1493	86.3	1342	86.3	1211	86.3	1145
86.32	1624	86.32	1628	86.32	1599	86.32	1451	86.32	1332	86.32	1227	86.32	1168
86.34	1687	86.34	1649	86.34	1612	86.34	1433	86.34	1426	86.34	1224	86.34	1157
86.36	1794	86.36	1655	86.36	1574	86.36	1454	86.36	1443	86.36	1271	86.36	1153
86.38	1781	86.38	1782	86.38	1667	86.38	1530	86.38	1347	86.38	1287	86.38	1110
86.4	1770	86.4	1724	86.4	1652	86.4	1550	86.4	1375	86.4	1262	86.4	1128
86.42	1881	86.42	1863	86.42	1700	86.42	1599	86.42	1347	86.42	1192	86.42	1151
86.44	1887	86.44	1834	86.44	1684	86.44	1693	86.44	1461	86.44	1296	86.44	1238
86.46	1904	86.46	1891	86.46	1825	86.46	1645	86.46	1448	86.46	1276	86.46	1129
86.48	2070	86.48	1900	86.48	1862	86.48	1713	86.48	1497	86.48	1283	86.48	1206
86.5	2061	86.5	1944	86.5	1918	86.5	1694	86.5	1428	86.5	1324	86.5	1199
86.52	2052	86.52	2012	86.52	1978	86.52	1744	86.52	1517	86.52	1323	86.52	1177
86.54	2131	86.54	2091	86.54	2012	86.54	1884	86.54	1507	86.54	1305	86.54	1161
86.56	2145	86.56	2179	86.56	2095	86.56	1796	86.56	1558	86.56	1347	86.56	1170
86.58	2274	86.58	2158	86.58	2099	86.58	1883	86.58	1526	86.58	1263	86.58	1164
86.6	2328	86.6	2322	86.6	2123	86.6	1899	86.6	1610	86.6	1320	86.6	1202
86.62	2455	86.62	2393	86.62	2236	86.62	1906	86.62	1672	86.62	1350	86.62	1177
86.64	2454	86.64	2447	86.64	2257	86.64	1944	86.64	1655	86.64	1398	86.64	1173
86.66	2656	86.66	2574	86.66	2328	86.66	2005	86.66	1654	86.66	1354	86.66	1207
86.68	2708	86.68	2638	86.68	2370	86.68	2078	86.68	1626	86.68	1328	86.68	1140
86.7	2879	86.7	2757	86.7	2462	86.7	2124	86.7	1648	86.7	1381	86.7	1173
86.72	2898	86.72	2869	86.72	2541	86.72	2129	86.72	1693	86.72	1336	86.72	1197
86.74	3107	86.74	3008	86.74	2589	86.74	2125	86.74	1728	86.74	1360	86.74	1185
86.76	3092	86.76	3086	86.76	2685	86.76	2177	86.76	1733	86.76	1412	86.76	1230
86.78	3322	86.78	3217	86.78	2803	86.78	2323	86.78	1718	86.78	1444	86.78	1212
86.8	3326	86.8	3333	86.8	2894	86.8	2347	86.8	1668	86.8	1385	86.8	1134
86.82	3562	86.82	3412	86.82	2855	86.82	2257	86.82	1687	86.82	1387	86.82	1220
86.84	3855	86.84	3545	86.84	3032	86.84	2319	86.84	1738	86.84	1367	86.84	1253
86.86	3940	86.86	3799	86.86	3056	86.86	2328	86.86	1745	86.86	1400	86.86	1177
86.88	4176	86.88	3735	86.88	3143	86.88	2352	86.88	1758	86.88	1381	86.88	1259
86.9	4224	86.9	3977	86.9	3229	86.9	2379	86.9	1749	86.9	1387	86.9	1225
86.92	4535	86.92	4097	86.92	3164	86.92	2376	86.92	1656	86.92	1388	86.92	1133
86.94	4556	86.94	4289	86.94	3318	86.94	2320	86.94	1794	86.94	1364	86.94	1089
86.96	4674	86.96	4228	86.96	3347	86.96	2418	86.96	1697	86.96	1407	86.96	1182
86.98	4761	86.98	4444	86.98	3436	86.98	2418	86.98	1840	86.98	1349	86.98	1186
87	4948	87	4644	87	3461	87	2524	87	1733	87	1337	87	1188
87.02	5032	87.02	4482	87.02	3417	87.02	2440	87.02	1745	87.02	1407	87.02	1155
87.04	5136	87.04	4587	87.04	3350	87.04	2536	87.04	1804	87.04	1291	87.04	1209
87.06	5045	87.06	4590	87.06	3500	87.06	2480	87.06	1782	87.06	1389	87.06	1204
87.08	5127	87.08	4547	87.08	3404	87.08	2434	87.08	1758	87.08	1389	87.08	1194
87.1	5103	87.1	4459	87.1	3464	87.1	2477	87.1	1732	87.1	1425	87.1	1200
87.12	5024	87.12	4475	87.12	3476	87.12	2431	87.12	1827	87.12	1386	87.12	1213
87.14	4754	87.14	4349	87.14	3570	87.14	2466	87.14	1819	87.14	1463	87.14	1166
87.16	4533	87.16	4396	87.16	3454	87.16	2491	87.16	1763	87.16	1356	87.16	1234
87.18	4410	87.18	4096	87.18	3502	87.18	2401	87.18	1731	87.18	1335	87.18	1137
87.2	4363	87.2	4158	87.2	3291	87.2	2475	87.2	1730	87.2	1337	87.2	1115
87.22	4249	87.22	4014	87.22	3214	87.22	2439	87.22	1756	87.22	1349	87.22	1157
87.24	3957	87.24	3915	87.24	3144	87.24	2402	87.24	1679	87.24	1332	87.24	1168
87.26	3930	87.26	3842	87.26	3100	87.26	2304	87.26	1762	87.26	1362	87.26	1128
87.28	3901	87.28	3622	87.28	3135	87.28	2381	87.28	1704	87.28	1332	87.28	1117
87.3	3709	87.3	3524	87.3	2954	87.3	2350	87.3	1770	87.3	1344	87.3	1201
87.32	3723	87.32	3525	87.32	2862	87.32	2282	87.32	1666	87.32	1348	87.32	1185
87.34	3470	87.34	3273	87.34	2883	87.34	2289	87.34	1660	87.34	1346	87.34	1185
87.36	3466	87.36	3248	87.36	2800	87.36	2199	87.36	1611	87.36	1318	87.36	1111
87.38	3205	87.38	3186	87.38	2752	87.38	2153	87.38	1632	87.38	1347	87.38	1189
87.4	3136	87.4	2956	87.4	2606	87.4	2185	87.4	1620	87.4	1258	87.4	1157
87.42	2899	87.42	2902	87.42	2574	87.42	2146	87.42	1613	87.42	1353	87.42	1163
87.44	2784	87.44	2711	87.44	2474	87.44	2227	87.44	1687	87.44	1285	87.44	1156
87.46	2604	87.46	2674	87.46	2351	87.46	1991	87.46	1538	87.46	1349	87.46	1201
87.48	2532	87.48	2459	87.48	2293	87.48	1999	87.48	1641	87.48	1355	87.48	1122
87.5	2380	87.5	2366	87.5	2279	87.5	1895	87.5	1613	87.5	1356	87.5	1105
87.52	2278	87.52	2276	87.52	2183	87.52	1817	87.52	1518	87.52	1264	87.52	1107
87.54	2148	87.54	2239	87.54	2066	87.54	1813	87.54	1531	87.54	1325	87.54	1182
87.56	2202	87.56	2163	87.56	2036	87.56	1747	87.56	1502	87.56	1274	87.56	1149
87.58	1959	87.58	1959	87.58	1908	87.58	1753	87.58	1429	87.58	1269	87.58	1033
87.6	1976	87.6	1914	87.6	1838	87.6	1700	87.6	1442	87.6	1350	87.6	1155
87.62	1796	87.62	1907	87.62	1791	87.62	1644	87.62	1548	87.62	1248	87.62	1108
87.64	1865	87.64	1802	87.64	1802	87.64	1698	87.64	1436	87.64	1331	87.64	1065
87.66	1720	87.66	1737	87.66	1721	87.66	1578	87.66	1423	87.66	1329	87.66	1097
87.68	1754	87.68	1769	87.68	1674	87.68	1568	87.68	1352	87.68	1274	87.68	1127
87.7	1696	87.7	1639	87.7	1605	87.7	1526	87.7	1359	87.7	1249	87.7	1063
87.72	1612	87.72	1592	87.72	1528	87.72	1466	87.72	1379	87.72	1220	87.72	1060
87.74	1574	87.74	1575	87.74	1613	87.74	1468	87.74	1329	87.74	1202	87.74	1099
87.76	1587	87.76	1567	87.76	1501	87.76	1421	87.76	1333	87.76	1227	87.76	1157
87.78	1560	87.78	1575	87.78	1428	87.78	1381	87.78	1342	87.78	1244	87.78	1115
87.8	1520	87.8	1457	87.8	1499	87.8	1296	87.8	1296	87.8	1161	87.8	1073
87.82	1440	87.82	1526	87.82	1486	87.82	1448	87.82	1202	87.82	1148	87.82	1066
87.84	1434	87.84	1509	87.84	1422	87.84	1342	87.84	1292	87.84	1176	87.84	1090
87.86	1413	87.86	1473	87.86	1329	87.86	1368	87.86	1283	87.86	1217	87.86	1051
87.88	1497	87.88	1495	87.88	1378	87.88	1214	87.88	1205	87.88	1197	87.88	1128
87.9	1453	87.9	1369	87.9	1327	87.9	1246	87.9	1213	87.9	1185	87.9	1055
87.92	1401	87.92	1438	87.92	1289	87.92	1250	87.92	1190	87.92	1171	87.92	1051
87.94	1377	87.94	1294	87.94	1301	87.94	1230	87.94	1137	87.94	1106	87.94	1067
87.96	1369	87.96	1314	87.96	1403	87.96	1332	87.96	1161	87.96	1095	87.96	1117
87.98	1345	87.98	1275	87.98	1260	87.98	1234	87.98	1164	87.98	1188	87.98	1056
88	1313	88	1363	88	1217	88	1145	88	1209	88	1111	88	1044
88.02	1259	88.02	1322	88.02	1293	88.02	1183	88.02	1229	88.02	1076	88.02	1025
88.04	1306	88.04	1326	88.04	1238	88.04	1197	88.04	1175	88.04	1121	88.04	1048
88.06	1324	88.06	1239	88.06	1197	88.06	1160	88.06	1077	88.06	1082	88.06	1017
88.08	1240	88.08	1291	88.08	1235	88.08	1161	88.08	1156	88.08	1053	88.08	1058
88.1	1281	88.1	1285	88.1	1174	88.1	1158	88.1	1098	88.1	1141	88.1	958
88.12	1177	88.12	1270	88.12	1188	88.12	1154	88.12	1025	88.12	1038	88.12	1013
88.14	1210	88.14	1218	88.14	1246	88.14	1137	88.14	1083	88.14	1046	88.14	996
88.16	1285	88.16	1154	88.16	1180	88.16	1148	88.16	1097	88.16	1100	88.16	975
88.18	1206	88.18	1132	88.18	1191	88.18	1082	88.18	1076	88.18	1042	88.18	1001
88.2	1265	88.2	1188	88.2	1212	88.2	1130	88.2	1043	88.2	1041	88.2	1024
88.22	1204	88.22	1221	88.22	1118	88.22	1119	88.22	1032	88.22	1049	88.22	1005
88.24	1264	88.24	1188	88.24	1146	88.24	1115	88.24	1059	88.24	1054	88.24	1005
88.26	1202	88.26	1182	88.26	1193	88.26	1121	88.26	1093	88.26	1038	88.26	1018
88.28	1158	88.28	1209	88.28	1207	88.28	1133	88.28	1086	88.28	1039	88.28	975
88.3	1158	88.3	1207	88.3	1164	88.3	1139	88.3	1053	88.3	1007	88.3	980
88.32	1191	88.32	1209	88.32	1148	88.32	1031	88.32	1048	88.32	1028	88.32	1002
88.34	1171	88.34	1177	88.34	1155	88.34	1029	88.34	1055	88.34	1021	88.34	1010
88.36	1209	88.36	1096	88.36	1161	88.36	1076	88.36	975	88.36	989	88.36	978
88.38	1114	88.38	1173	88.38	1094	88.38	997	88.38	1012	88.38	1013	88.38	943
88.4	1174	88.4	1157	88.4	1166	88.4	1077	88.4	1049	88.4	975	88.4	987
88.42	1150	88.42	1055	88.42	1124	88.42	1093	88.42	1054	88.42	1046	88.42	942
88.44	1167	88.44	1150	88.44	1131	88.44	1026	88.44	1012	88.44	1005	88.44	983
88.46	1185	88.46	1119	88.46	1090	88.46	1101	88.46	995	88.46	997	88.46	951
88.48	1187	88.48	1128	88.48	1083	88.48	1054	88.48	1090	88.48	972	88.48	989
88.5	1128	88.5	1106	88.5	1131	88.5	1109	88.5	1061	88.5	959	88.5	1013
88.52	1149	88.52	1155	88.52	1096	88.52	1055	88.52	1001	88.52	996	88.52	930
88.54	1049	88.54	1176	88.54	1070	88.54	1047	88.54	1025	88.54	959	88.54	1050
88.56	1118	88.56	1135	88.56	1059	88.56	1129	88.56	1016	88.56	982	88.56	936
88.58	1134	88.58	1152	88.58	1085	88.58	987	88.58	1055	88.58	1004	88.58	932
88.6	1083	88.6	1095	88.6	1103	88.6	983	88.6	963	88.6	996	88.6	894
88.62	1141	88.62	1109	88.62	1026	88.62	1006	88.62	1001	88.62	1007	88.62	992
88.64	1135	88.64	1083	88.64	1025	88.64	1031	88.64	1022	88.64	1015	88.64	1018
88.66	1120	88.66	1112	88.66	1117	88.66	1045	88.66	1023	88.66	997	88.66	904
88.68	1108	88.68	1080	88.68	1066	88.68	1008	88.68	1030	88.68	949	88.68	974
88.7	1061	88.7	1129	88.7	1071	88.7	967	88.7	966	88.7	984	88.7	937
88.72	1070	88.72	1098	88.72	1065	88.72	1037	88.72	975	88.72	967	88.72	996
88.74	1128	88.74	1069	88.74	1064	88.74	1098	88.74	982	88.74	975	88.74	872
88.76	1065	88.76	1095	88.76	1003	88.76	1024	88.76	984	88.76	980	88.76	965
88.78	1124	88.78	1108	88.78	1102	88.78	999	88.78	996	88.78	936	88.78	941
88.8	1062	88.8	1089	88.8	1048	88.8	1019	88.8	976	88.8	970	88.8	961
88.82	1071	88.82	1099	88.82	1014	88.82	1042	88.82	1032	88.82	931	88.82	942
88.84	1094	88.84	1009	88.84	1048	88.84	1081	88.84	903	88.84	973	88.84	946
88.86	1049	88.86	1108	88.86	1066	88.86	946	88.86	1024	88.86	1013	88.86	912
88.88	1087	88.88	1109	88.88	1037	88.88	1073	88.88	997	88.88	992	88.88	916
88.9	1082	88.9	1058	88.9	1089	88.9	1017	88.9	964	88.9	890	88.9	959
88.92	1056	88.92	1066	88.92	1000	88.92	1069	88.92	961	88.92	977	88.92	1007
88.94	1051	88.94	1070	88.94	1039	88.94	1019	88.94	955	88.94	979	88.94	952
88.96	1051	88.96	1037	88.96	1086	88.96	1081	88.96	1005	88.96	958	88.96	932
88.98	1081	88.98	1066	88.98	1033	88.98	1029	88.98	1001	88.98	1006	88.98	981
89	1048	89	1029	89	1074	89	960	89	978	89	942	89	933
89.02	1055	89.02	1066	89.02	1042	89.02	1030	89.02	929	89.02	990	89.02	979
89.04	1053	89.04	1051	89.04	1043	89.04	989	89.04	939	89.04	953	89.04	957
89.06	1041	89.06	1085	89.06	1075	89.06	998	89.06	1071	89.06	1007	89.06	965
89.08	1098	89.08	1067	89.08	1050	89.08	1020	89.08	968	89.08	1021	89.08	918
89.1	1082	89.1	1036	89.1	1018	89.1	1023	89.1	928	89.1	991	89.1	955
89.12	1101	89.12	1057	89.12	1028	89.12	960	89.12	967	89.12	909	89.12	928
89.14	1014	89.14	1057	89.14	1090	89.14	1047	89.14	987	89.14	931	89.14	936
89.16	1014	89.16	1020	89.16	971	89.16	962	89.16	976	89.16	956	89.16	945
89.18	1115	89.18	1018	89.18	1015	89.18	1016	89.18	1002	89.18	964	89.18	949
89.2	1012	89.2	1055	89.2	1019	89.2	1029	89.2	994	89.2	899	89.2	937
89.22	1047	89.22	1053	89.22	1057	89.22	993	89.22	958	89.22	944	89.22	930
89.24	1038	89.24	1045	89.24	1028	89.24	1000	89.24	960	89.24	923	89.24	897
89.26	1040	89.26	1025	89.26	1019	89.26	1020	89.26	981	89.26	1027	89.26	971
89.28	1008	89.28	1057	89.28	976	89.28	997	89.28	950	89.28	993	89.28	906
89.3	1108	89.3	1056	89.3	965	89.3	996	89.3	1036	89.3	1028	89.3	866
89.32	971	89.32	1018	89.32	1043	89.32	946	89.32	979	89.32	984	89.32	930
89.34	1069	89.34	1081	89.34	1078	89.34	924	89.34	933	89.34	969	89.34	966
89.36	1033	89.36	1002	89.36	1005	89.36	934	89.36	954	89.36	898	89.36	895
89.38	1037	89.38	957	89.38	1006	89.38	972	89.38	1003	89.38	935	89.38	846
89.4	1007	89.4	1016	89.4	930	89.4	1000	89.4	908	89.4	925	89.4	944
89.42	993	89.42	1000	89.42	994	89.42	1016	89.42	964	89.42	931	89.42	896
89.44	1006	89.44	1055	89.44	989	89.44	981	89.44	977	89.44	910	89.44	917
89.46	1056	89.46	1091	89.46	991	89.46	966	89.46	1012	89.46	933	89.46	890
89.48	1046	89.48	1004	89.48	990	89.48	965	89.48	966	89.48	922	89.48	967
89.5	1067	89.5	1030	89.5	982	89.5	971	89.5	972	89.5	939	89.5	889
89.52	1011	89.52	1034	89.52	1050	89.52	971	89.52	957	89.52	948	89.52	907
89.54	1016	89.54	988	89.54	1021	89.54	1014	89.54	942	89.54	958	89.54	919
89.56	1031	89.56	1047	89.56	1040	89.56	940	89.56	963	89.56	949	89.56	899
89.58	1014	89.58	993	89.58	970	89.58	1008	89.58	950	89.58	964	89.58	925
89.6	1003	89.6	1023	89.6	982	89.6	949	89.6	971	89.6	958	89.6	936
89.62	962	89.62	1003	89.62	1021	89.62	989	89.62	974	89.62	951	89.62	985
89.64	1055	89.64	996	89.64	994	89.64	1009	89.64	966	89.64	960	89.64	959
89.66	1066	89.66	996	89.66	957	89.66	1010	89.66	937	89.66	955	89.66	976
89.68	1024	89.68	1010	89.68	1023	89.68	963	89.68	964	89.68	938	89.68	959
89.7	1029	89.7	990	89.7	957	89.7	949	89.7	971	89.7	907	89.7	923
89.72	1010	89.72	955	89.72	1005	89.72	1005	89.72	977	89.72	946	89.72	888
89.74	1001	89.74	972	89.74	958	89.74	960	89.74	935	89.74	923	89.74	931
89.76	1051	89.76	1019	89.76	1038	89.76	940	89.76	978	89.76	948	89.76	874
89.78	1007	89.78	1053	89.78	979	89.78	968	89.78	906	89.78	940	89.78	829
89.8	1030	89.8	1000	89.8	970	89.8	921	89.8	1013	89.8	974	89.8	932
89.82	986	89.82	998	89.82	1006	89.82	990	89.82	937	89.82	941	89.82	897
89.84	1008	89.84	982	89.84	975	89.84	918	89.84	921	89.84	960	89.84	950
89.86	944	89.86	1037	89.86	965	89.86	1020	89.86	984	89.86	902	89.86	954
89.88	981	89.88	976	89.88	1003	89.88	1008	89.88	961	89.88	927	89.88	896
89.9	979	89.9	1003	89.9	1046	89.9	944	89.9	1004	89.9	853	89.9	929
89.92	988	89.92	964	89.92	971	89.92	1009	89.92	923	89.92	943	89.92	915
89.94	1065	89.94	1017	89.94	937	89.94	987	89.94	923	89.94	939	89.94	924
89.96	975	89.96	1000	89.96	897	89.96	989	89.96	931	89.96	955	89.96	925
89.98	972	89.98	970	89.98	1001	89.98	983	89.98	903	89.98	950	89.98	922
90	1012	90	995	90	971	90	974	90	1014	90	970	90	938
