# Supplementary material for: Tribological Properties of Nitrate Graphite Foils
Source: Nanomaterials (Basel). 2024 Sep 15;14(18):1499. doi: 10.3390/nano14181499 (PMC11434555; doi:10.3390/nano14181499)
Supplement: Supplementary file 1 [file nanomaterials-14-01499-s001.zip › X-ray data/macrostress/basic/40-80/dens_16/RD/66.TXT]

Sample	0_40_16_TD
Comments	Psi = 0.000
Filename	C:\Windmax\Data\2024_04_23\66.raw
Goniometer	Ultima IV
Attachment	MPA-ML4 (with gamma) for stress
ScanningMode	2Theta/Theta
ScanningType	FT
X-Ray	40kV/30mA	X-Ray	40kV/30mA	X-Ray	40kV/30mA	X-Ray	40kV/30mA	X-Ray	40kV/30mA	X-Ray	40kV/30mA	X-Ray	40kV/30mA
DivSlit	2/3?�|2/3deg.	DivSlit	2/3?�|2/3deg.	DivSlit	2/3?�|2/3deg.	DivSlit	2/3?�|2/3deg.	DivSlit	2/3?�|2/3deg.	DivSlit	2/3?�|2/3deg.	DivSlit	2/3?�|2/3deg.
DivH.L.Slit	10.00mm	DivH.L.Slit	10.00mm	DivH.L.Slit	10.00mm	DivH.L.Slit	10.00mm	DivH.L.Slit	10.00mm	DivH.L.Slit	10.00mm	DivH.L.Slit	10.00mm
SctSlit	Open	SctSlit	Open	SctSlit	Open	SctSlit	Open	SctSlit	Open	SctSlit	Open	SctSlit	Open
RecSlit	0.30mm	RecSlit	0.30mm	RecSlit	0.30mm	RecSlit	0.30mm	RecSlit	0.30mm	RecSlit	0.30mm	RecSlit	0.30mm
Start	84	Start	84	Start	84	Start	84	Start	84	Start	84	Start	84
Stop	90	Stop	90	Stop	90	Stop	90	Stop	90	Stop	90	Stop	90
Step	0.02	Step	0.02	Step	0.02	Step	0.02	Step	0.02	Step	0.02	Step	0.02
84	1234	84	1214	84	1161	84	1127	84	1180	84	1147	84	1164
84.02	1167	84.02	1093	84.02	1155	84.02	1176	84.02	1168	84.02	1147	84.02	1167
84.04	1193	84.04	1220	84.04	1125	84.04	1144	84.04	1173	84.04	1147	84.04	1097
84.06	1177	84.06	1109	84.06	1152	84.06	1106	84.06	1062	84.06	1117	84.06	1106
84.08	1184	84.08	1110	84.08	1146	84.08	1108	84.08	1155	84.08	1126	84.08	1138
84.1	1174	84.1	1089	84.1	1142	84.1	1110	84.1	1125	84.1	1188	84.1	1183
84.12	1178	84.12	1182	84.12	1204	84.12	1164	84.12	1119	84.12	1126	84.12	1185
84.14	1172	84.14	1144	84.14	1129	84.14	1238	84.14	1118	84.14	1109	84.14	1123
84.16	1235	84.16	1185	84.16	1140	84.16	1060	84.16	1152	84.16	1154	84.16	1160
84.18	1142	84.18	1181	84.18	1171	84.18	1175	84.18	1091	84.18	1102	84.18	1190
84.2	1133	84.2	1165	84.2	1155	84.2	1087	84.2	1147	84.2	1116	84.2	1192
84.22	1158	84.22	1176	84.22	1126	84.22	1161	84.22	1147	84.22	1156	84.22	1072
84.24	1145	84.24	1157	84.24	1139	84.24	1140	84.24	1141	84.24	1183	84.24	1172
84.26	1212	84.26	1130	84.26	1138	84.26	1167	84.26	1119	84.26	1114	84.26	1090
84.28	1076	84.28	1192	84.28	1172	84.28	1096	84.28	1170	84.28	1183	84.28	1190
84.3	1177	84.3	1213	84.3	1145	84.3	1127	84.3	1134	84.3	1114	84.3	1171
84.32	1169	84.32	1151	84.32	1135	84.32	1184	84.32	1127	84.32	1168	84.32	1207
84.34	1122	84.34	1189	84.34	1139	84.34	1181	84.34	1186	84.34	1112	84.34	1109
84.36	1181	84.36	1139	84.36	1152	84.36	1089	84.36	1156	84.36	1167	84.36	1123
84.38	1156	84.38	1147	84.38	1118	84.38	1151	84.38	1106	84.38	1114	84.38	1138
84.4	1169	84.4	1095	84.4	1182	84.4	1153	84.4	1096	84.4	1157	84.4	1187
84.42	1185	84.42	1172	84.42	1151	84.42	1093	84.42	1134	84.42	1088	84.42	1174
84.44	1189	84.44	1139	84.44	1132	84.44	1139	84.44	1138	84.44	1191	84.44	1161
84.46	1124	84.46	1159	84.46	1143	84.46	1117	84.46	1106	84.46	1113	84.46	1174
84.48	1162	84.48	1168	84.48	1134	84.48	1172	84.48	1220	84.48	1149	84.48	1106
84.5	1173	84.5	1142	84.5	1155	84.5	1178	84.5	1142	84.5	1146	84.5	1183
84.52	1141	84.52	1199	84.52	1157	84.52	1200	84.52	1140	84.52	1077	84.52	1164
84.54	1158	84.54	1123	84.54	1071	84.54	1139	84.54	1033	84.54	1194	84.54	1173
84.56	1175	84.56	1174	84.56	1169	84.56	1107	84.56	1175	84.56	1187	84.56	1204
84.58	1145	84.58	1165	84.58	1134	84.58	1194	84.58	1174	84.58	1130	84.58	1194
84.6	1209	84.6	1167	84.6	1205	84.6	1149	84.6	1188	84.6	1126	84.6	1073
84.62	1189	84.62	1199	84.62	1194	84.62	1206	84.62	1167	84.62	1148	84.62	1180
84.64	1216	84.64	1145	84.64	1105	84.64	1092	84.64	1162	84.64	1090	84.64	1190
84.66	1145	84.66	1174	84.66	1158	84.66	1127	84.66	1141	84.66	1164	84.66	1131
84.68	1183	84.68	1198	84.68	1153	84.68	1205	84.68	1100	84.68	1099	84.68	1095
84.7	1183	84.7	1177	84.7	1221	84.7	1120	84.7	1131	84.7	1205	84.7	1143
84.72	1162	84.72	1199	84.72	1206	84.72	1182	84.72	1140	84.72	1127	84.72	1126
84.74	1222	84.74	1203	84.74	1213	84.74	1160	84.74	1125	84.74	1125	84.74	1145
84.76	1245	84.76	1145	84.76	1183	84.76	1106	84.76	1113	84.76	1118	84.76	1138
84.78	1167	84.78	1156	84.78	1130	84.78	1128	84.78	1156	84.78	1139	84.78	1219
84.8	1194	84.8	1173	84.8	1109	84.8	1125	84.8	1086	84.8	1166	84.8	1176
84.82	1213	84.82	1207	84.82	1175	84.82	1099	84.82	1143	84.82	1194	84.82	1145
84.84	1218	84.84	1162	84.84	1187	84.84	1154	84.84	1132	84.84	1136	84.84	1126
84.86	1148	84.86	1219	84.86	1181	84.86	1106	84.86	1206	84.86	1174	84.86	1147
84.88	1175	84.88	1209	84.88	1147	84.88	1115	84.88	1096	84.88	1085	84.88	1127
84.9	1207	84.9	1146	84.9	1168	84.9	1192	84.9	1137	84.9	1100	84.9	1134
84.92	1199	84.92	1232	84.92	1189	84.92	1112	84.92	1136	84.92	1107	84.92	1158
84.94	1227	84.94	1226	84.94	1141	84.94	1139	84.94	1105	84.94	1156	84.94	1160
84.96	1218	84.96	1179	84.96	1121	84.96	1182	84.96	1091	84.96	1198	84.96	1177
84.98	1259	84.98	1183	84.98	1180	84.98	1126	84.98	1111	84.98	1157	84.98	1155
85	1229	85	1269	85	1148	85	1103	85	1209	85	1172	85	1118
85.02	1185	85.02	1214	85.02	1129	85.02	1113	85.02	1136	85.02	1172	85.02	1220
85.04	1160	85.04	1224	85.04	1180	85.04	1201	85.04	1111	85.04	1179	85.04	1240
85.06	1199	85.06	1135	85.06	1166	85.06	1105	85.06	1142	85.06	1155	85.06	1114
85.08	1247	85.08	1235	85.08	1197	85.08	1134	85.08	1153	85.08	1130	85.08	1145
85.1	1221	85.1	1302	85.1	1124	85.1	1147	85.1	1176	85.1	1128	85.1	1159
85.12	1215	85.12	1181	85.12	1233	85.12	1107	85.12	1145	85.12	1159	85.12	1179
85.14	1239	85.14	1204	85.14	1188	85.14	1181	85.14	1121	85.14	1123	85.14	1162
85.16	1215	85.16	1260	85.16	1130	85.16	1072	85.16	1107	85.16	1109	85.16	1077
85.18	1176	85.18	1162	85.18	1233	85.18	1185	85.18	1233	85.18	1217	85.18	1175
85.2	1174	85.2	1175	85.2	1192	85.2	1151	85.2	1125	85.2	1183	85.2	1065
85.22	1236	85.22	1200	85.22	1233	85.22	1167	85.22	1106	85.22	1098	85.22	1212
85.24	1267	85.24	1237	85.24	1205	85.24	1162	85.24	1123	85.24	1128	85.24	1118
85.26	1239	85.26	1251	85.26	1218	85.26	1178	85.26	1117	85.26	1163	85.26	1164
85.28	1292	85.28	1211	85.28	1205	85.28	1183	85.28	1144	85.28	1193	85.28	1164
85.3	1214	85.3	1194	85.3	1158	85.3	1163	85.3	1166	85.3	1144	85.3	1074
85.32	1256	85.32	1184	85.32	1179	85.32	1156	85.32	1186	85.32	1151	85.32	1137
85.34	1240	85.34	1244	85.34	1167	85.34	1126	85.34	1165	85.34	1149	85.34	1143
85.36	1192	85.36	1234	85.36	1225	85.36	1205	85.36	1121	85.36	1153	85.36	1098
85.38	1210	85.38	1272	85.38	1203	85.38	1145	85.38	1111	85.38	1164	85.38	1150
85.4	1229	85.4	1249	85.4	1172	85.4	1220	85.4	1217	85.4	1159	85.4	1143
85.42	1263	85.42	1240	85.42	1181	85.42	1231	85.42	1117	85.42	1142	85.42	1082
85.44	1352	85.44	1234	85.44	1183	85.44	1256	85.44	1130	85.44	1145	85.44	1145
85.46	1250	85.46	1234	85.46	1211	85.46	1191	85.46	1195	85.46	1139	85.46	1102
85.48	1326	85.48	1276	85.48	1191	85.48	1245	85.48	1188	85.48	1120	85.48	1135
85.5	1301	85.5	1279	85.5	1281	85.5	1217	85.5	1157	85.5	1100	85.5	1157
85.52	1236	85.52	1312	85.52	1307	85.52	1157	85.52	1152	85.52	1119	85.52	1118
85.54	1254	85.54	1323	85.54	1212	85.54	1168	85.54	1146	85.54	1151	85.54	1128
85.56	1299	85.56	1260	85.56	1211	85.56	1168	85.56	1157	85.56	1114	85.56	1127
85.58	1287	85.58	1306	85.58	1215	85.58	1209	85.58	1191	85.58	1192	85.58	1106
85.6	1260	85.6	1315	85.6	1207	85.6	1199	85.6	1158	85.6	1154	85.6	1214
85.62	1396	85.62	1294	85.62	1206	85.62	1216	85.62	1171	85.62	1207	85.62	1122
85.64	1301	85.64	1273	85.64	1274	85.64	1272	85.64	1127	85.64	1084	85.64	1168
85.66	1326	85.66	1325	85.66	1243	85.66	1268	85.66	1182	85.66	1180	85.66	1094
85.68	1376	85.68	1224	85.68	1233	85.68	1193	85.68	1153	85.68	1119	85.68	1212
85.7	1322	85.7	1298	85.7	1273	85.7	1206	85.7	1195	85.7	1133	85.7	1191
85.72	1359	85.72	1337	85.72	1295	85.72	1294	85.72	1196	85.72	1160	85.72	1143
85.74	1349	85.74	1332	85.74	1292	85.74	1252	85.74	1217	85.74	1180	85.74	1169
85.76	1330	85.76	1275	85.76	1285	85.76	1252	85.76	1253	85.76	1187	85.76	1203
85.78	1360	85.78	1341	85.78	1276	85.78	1260	85.78	1231	85.78	1249	85.78	1163
85.8	1349	85.8	1363	85.8	1324	85.8	1282	85.8	1222	85.8	1125	85.8	1128
85.82	1405	85.82	1357	85.82	1312	85.82	1239	85.82	1149	85.82	1174	85.82	1174
85.84	1377	85.84	1402	85.84	1317	85.84	1211	85.84	1248	85.84	1186	85.84	1137
85.86	1399	85.86	1374	85.86	1359	85.86	1268	85.86	1128	85.86	1116	85.86	1184
85.88	1436	85.88	1382	85.88	1330	85.88	1198	85.88	1279	85.88	1173	85.88	1143
85.9	1433	85.9	1407	85.9	1339	85.9	1282	85.9	1228	85.9	1186	85.9	1219
85.92	1424	85.92	1413	85.92	1302	85.92	1243	85.92	1223	85.92	1185	85.92	1161
85.94	1406	85.94	1498	85.94	1287	85.94	1260	85.94	1283	85.94	1159	85.94	1169
85.96	1400	85.96	1432	85.96	1405	85.96	1261	85.96	1174	85.96	1185	85.96	1129
85.98	1511	85.98	1524	85.98	1365	85.98	1211	85.98	1234	85.98	1213	85.98	1195
86	1483	86	1438	86	1394	86	1266	86	1211	86	1160	86	1175
86.02	1489	86.02	1560	86.02	1405	86.02	1261	86.02	1230	86.02	1162	86.02	1186
86.04	1519	86.04	1481	86.04	1363	86.04	1371	86.04	1239	86.04	1250	86.04	1099
86.06	1544	86.06	1467	86.06	1446	86.06	1310	86.06	1217	86.06	1168	86.06	1189
86.08	1555	86.08	1522	86.08	1483	86.08	1363	86.08	1240	86.08	1261	86.08	1180
86.1	1578	86.1	1568	86.1	1531	86.1	1369	86.1	1231	86.1	1182	86.1	1110
86.12	1602	86.12	1486	86.12	1499	86.12	1335	86.12	1260	86.12	1307	86.12	1145
86.14	1685	86.14	1575	86.14	1427	86.14	1365	86.14	1275	86.14	1216	86.14	1172
86.16	1683	86.16	1562	86.16	1491	86.16	1315	86.16	1334	86.16	1238	86.16	1137
86.18	1683	86.18	1632	86.18	1506	86.18	1452	86.18	1289	86.18	1266	86.18	1169
86.2	1613	86.2	1667	86.2	1589	86.2	1381	86.2	1302	86.2	1261	86.2	1218
86.22	1653	86.22	1624	86.22	1570	86.22	1423	86.22	1302	86.22	1244	86.22	1236
86.24	1696	86.24	1718	86.24	1570	86.24	1444	86.24	1333	86.24	1186	86.24	1195
86.26	1790	86.26	1704	86.26	1599	86.26	1472	86.26	1274	86.26	1212	86.26	1135
86.28	1874	86.28	1750	86.28	1634	86.28	1506	86.28	1364	86.28	1173	86.28	1187
86.3	1843	86.3	1803	86.3	1693	86.3	1404	86.3	1414	86.3	1222	86.3	1175
86.32	1930	86.32	1830	86.32	1694	86.32	1517	86.32	1326	86.32	1253	86.32	1173
86.34	1901	86.34	1847	86.34	1690	86.34	1525	86.34	1385	86.34	1242	86.34	1166
86.36	1981	86.36	1888	86.36	1716	86.36	1516	86.36	1383	86.36	1209	86.36	1182
86.38	1911	86.38	1897	86.38	1855	86.38	1586	86.38	1444	86.38	1256	86.38	1224
86.4	2046	86.4	1984	86.4	1852	86.4	1601	86.4	1397	86.4	1251	86.4	1204
86.42	2014	86.42	2032	86.42	1811	86.42	1687	86.42	1377	86.42	1318	86.42	1181
86.44	2178	86.44	2072	86.44	1832	86.44	1640	86.44	1438	86.44	1290	86.44	1116
86.46	2208	86.46	2058	86.46	1917	86.46	1753	86.46	1455	86.46	1307	86.46	1200
86.48	2152	86.48	2064	86.48	1997	86.48	1686	86.48	1491	86.48	1266	86.48	1224
86.5	2292	86.5	2281	86.5	2004	86.5	1769	86.5	1461	86.5	1332	86.5	1216
86.52	2365	86.52	2259	86.52	2057	86.52	1865	86.52	1470	86.52	1287	86.52	1185
86.54	2354	86.54	2259	86.54	2115	86.54	1792	86.54	1482	86.54	1354	86.54	1193
86.56	2438	86.56	2365	86.56	2092	86.56	1818	86.56	1459	86.56	1266	86.56	1135
86.58	2543	86.58	2518	86.58	2143	86.58	1913	86.58	1517	86.58	1314	86.58	1186
86.6	2603	86.6	2513	86.6	2211	86.6	1799	86.6	1500	86.6	1284	86.6	1184
86.62	2725	86.62	2591	86.62	2390	86.62	1933	86.62	1511	86.62	1356	86.62	1215
86.64	2800	86.64	2723	86.64	2445	86.64	2020	86.64	1578	86.64	1291	86.64	1205
86.66	2928	86.66	2796	86.66	2430	86.66	2043	86.66	1632	86.66	1274	86.66	1181
86.68	3121	86.68	2923	86.68	2528	86.68	2063	86.68	1664	86.68	1386	86.68	1189
86.7	3148	86.7	3032	86.7	2565	86.7	2111	86.7	1620	86.7	1325	86.7	1231
86.72	3313	86.72	3129	86.72	2662	86.72	2035	86.72	1586	86.72	1340	86.72	1212
86.74	3517	86.74	3221	86.74	2729	86.74	2135	86.74	1675	86.74	1322	86.74	1149
86.76	3621	86.76	3303	86.76	2870	86.76	2195	86.76	1639	86.76	1309	86.76	1237
86.78	3670	86.78	3490	86.78	2881	86.78	2270	86.78	1613	86.78	1314	86.78	1181
86.8	3862	86.8	3605	86.8	2989	86.8	2190	86.8	1652	86.8	1300	86.8	1169
86.82	4067	86.82	3754	86.82	2992	86.82	2233	86.82	1701	86.82	1340	86.82	1207
86.84	4221	86.84	3912	86.84	3042	86.84	2246	86.84	1708	86.84	1370	86.84	1241
86.86	4354	86.86	3989	86.86	3105	86.86	2224	86.86	1651	86.86	1311	86.86	1214
86.88	4321	86.88	4124	86.88	3190	86.88	2298	86.88	1720	86.88	1289	86.88	1166
86.9	4690	86.9	4162	86.9	3199	86.9	2347	86.9	1637	86.9	1359	86.9	1168
86.92	4880	86.92	4327	86.92	3304	86.92	2303	86.92	1691	86.92	1309	86.92	1221
86.94	4893	86.94	4523	86.94	3399	86.94	2249	86.94	1761	86.94	1374	86.94	1170
86.96	5245	86.96	4560	86.96	3470	86.96	2371	86.96	1655	86.96	1325	86.96	1185
86.98	5344	86.98	4546	86.98	3368	86.98	2394	86.98	1638	86.98	1272	86.98	1185
87	5337	87	4686	87	3500	87	2389	87	1621	87	1372	87	1168
87.02	5445	87.02	4796	87.02	3492	87.02	2343	87.02	1699	87.02	1380	87.02	1119
87.04	5349	87.04	4746	87.04	3476	87.04	2393	87.04	1722	87.04	1334	87.04	1186
87.06	5365	87.06	4683	87.06	3500	87.06	2464	87.06	1733	87.06	1299	87.06	1146
87.08	5648	87.08	4774	87.08	3522	87.08	2486	87.08	1692	87.08	1331	87.08	1199
87.1	5498	87.1	4701	87.1	3526	87.1	2466	87.1	1754	87.1	1309	87.1	1189
87.12	5244	87.12	4587	87.12	3503	87.12	2337	87.12	1671	87.12	1362	87.12	1179
87.14	5181	87.14	4586	87.14	3461	87.14	2421	87.14	1644	87.14	1340	87.14	1160
87.16	5003	87.16	4458	87.16	3459	87.16	2293	87.16	1718	87.16	1305	87.16	1187
87.18	4857	87.18	4461	87.18	3343	87.18	2253	87.18	1634	87.18	1353	87.18	1194
87.2	4639	87.2	4388	87.2	3361	87.2	2267	87.2	1659	87.2	1372	87.2	1244
87.22	4519	87.22	4122	87.22	3260	87.22	2300	87.22	1622	87.22	1320	87.22	1189
87.24	4465	87.24	4091	87.24	3228	87.24	2269	87.24	1674	87.24	1395	87.24	1222
87.26	4368	87.26	3916	87.26	3246	87.26	2382	87.26	1621	87.26	1391	87.26	1125
87.28	4232	87.28	3928	87.28	3081	87.28	2265	87.28	1690	87.28	1311	87.28	1133
87.3	4058	87.3	3691	87.3	2969	87.3	2260	87.3	1658	87.3	1302	87.3	1066
87.32	3987	87.32	3601	87.32	2916	87.32	2291	87.32	1600	87.32	1377	87.32	1145
87.34	3847	87.34	3671	87.34	2913	87.34	2209	87.34	1578	87.34	1270	87.34	1172
87.36	3703	87.36	3424	87.36	2855	87.36	2197	87.36	1631	87.36	1314	87.36	1141
87.38	3448	87.38	3251	87.38	2704	87.38	2150	87.38	1642	87.38	1258	87.38	1141
87.4	3420	87.4	3222	87.4	2683	87.4	2097	87.4	1649	87.4	1262	87.4	1103
87.42	3273	87.42	3115	87.42	2743	87.42	2125	87.42	1648	87.42	1278	87.42	1149
87.44	3052	87.44	2938	87.44	2586	87.44	2020	87.44	1608	87.44	1279	87.44	1203
87.46	2859	87.46	2753	87.46	2405	87.46	2118	87.46	1569	87.46	1259	87.46	1124
87.48	2698	87.48	2721	87.48	2404	87.48	1971	87.48	1576	87.48	1275	87.48	1124
87.5	2568	87.5	2529	87.5	2385	87.5	1875	87.5	1544	87.5	1283	87.5	1178
87.52	2545	87.52	2513	87.52	2233	87.52	1915	87.52	1589	87.52	1307	87.52	1150
87.54	2499	87.54	2342	87.54	2185	87.54	1741	87.54	1521	87.54	1278	87.54	1185
87.56	2320	87.56	2247	87.56	2119	87.56	1794	87.56	1490	87.56	1286	87.56	1185
87.58	2181	87.58	2194	87.58	2140	87.58	1844	87.58	1398	87.58	1206	87.58	1119
87.6	2180	87.6	2123	87.6	2008	87.6	1725	87.6	1491	87.6	1304	87.6	1171
87.62	2114	87.62	2026	87.62	1953	87.62	1668	87.62	1460	87.62	1342	87.62	1089
87.64	2107	87.64	2028	87.64	1969	87.64	1790	87.64	1447	87.64	1287	87.64	1138
87.66	1988	87.66	1958	87.66	1842	87.66	1671	87.66	1427	87.66	1207	87.66	1111
87.68	1926	87.68	1945	87.68	1815	87.68	1628	87.68	1467	87.68	1226	87.68	1139
87.7	1785	87.7	1826	87.7	1694	87.7	1599	87.7	1413	87.7	1257	87.7	1104
87.72	1769	87.72	1747	87.72	1751	87.72	1540	87.72	1424	87.72	1200	87.72	1101
87.74	1793	87.74	1685	87.74	1633	87.74	1515	87.74	1387	87.74	1248	87.74	1071
87.76	1751	87.76	1772	87.76	1689	87.76	1550	87.76	1380	87.76	1279	87.76	1132
87.78	1710	87.78	1635	87.78	1591	87.78	1419	87.78	1386	87.78	1222	87.78	1153
87.8	1647	87.8	1595	87.8	1567	87.8	1364	87.8	1364	87.8	1168	87.8	1098
87.82	1683	87.82	1584	87.82	1567	87.82	1430	87.82	1245	87.82	1259	87.82	1110
87.84	1655	87.84	1597	87.84	1529	87.84	1442	87.84	1333	87.84	1228	87.84	1078
87.86	1631	87.86	1541	87.86	1527	87.86	1396	87.86	1287	87.86	1203	87.86	1102
87.88	1520	87.88	1548	87.88	1522	87.88	1425	87.88	1288	87.88	1208	87.88	1164
87.9	1449	87.9	1538	87.9	1481	87.9	1335	87.9	1297	87.9	1201	87.9	1109
87.92	1501	87.92	1484	87.92	1436	87.92	1358	87.92	1227	87.92	1223	87.92	1064
87.94	1460	87.94	1472	87.94	1419	87.94	1261	87.94	1223	87.94	1227	87.94	1114
87.96	1501	87.96	1452	87.96	1328	87.96	1292	87.96	1215	87.96	1167	87.96	1103
87.98	1529	87.98	1405	87.98	1281	87.98	1290	87.98	1217	87.98	1168	87.98	1156
88	1381	88	1400	88	1378	88	1323	88	1150	88	1172	88	1100
88.02	1390	88.02	1415	88.02	1360	88.02	1215	88.02	1203	88.02	1105	88.02	1039
88.04	1409	88.04	1434	88.04	1387	88.04	1258	88.04	1240	88.04	1104	88.04	1078
88.06	1411	88.06	1345	88.06	1320	88.06	1201	88.06	1197	88.06	1157	88.06	1083
88.08	1392	88.08	1454	88.08	1297	88.08	1223	88.08	1207	88.08	1110	88.08	1130
88.1	1388	88.1	1328	88.1	1339	88.1	1257	88.1	1148	88.1	1080	88.1	1083
88.12	1360	88.12	1253	88.12	1329	88.12	1228	88.12	1175	88.12	1121	88.12	1114
88.14	1368	88.14	1358	88.14	1242	88.14	1220	88.14	1168	88.14	1099	88.14	1092
88.16	1385	88.16	1289	88.16	1258	88.16	1159	88.16	1135	88.16	1129	88.16	1014
88.18	1327	88.18	1312	88.18	1219	88.18	1161	88.18	1155	88.18	1093	88.18	1096
88.2	1315	88.2	1375	88.2	1289	88.2	1180	88.2	1139	88.2	1085	88.2	1023
88.22	1332	88.22	1262	88.22	1241	88.22	1233	88.22	1168	88.22	1112	88.22	1114
88.24	1192	88.24	1275	88.24	1199	88.24	1165	88.24	1143	88.24	1057	88.24	1049
88.26	1366	88.26	1300	88.26	1260	88.26	1237	88.26	1102	88.26	1083	88.26	1115
88.28	1299	88.28	1307	88.28	1151	88.28	1175	88.28	1105	88.28	1091	88.28	1083
88.3	1250	88.3	1352	88.3	1195	88.3	1096	88.3	1137	88.3	1081	88.3	1065
88.32	1272	88.32	1290	88.32	1176	88.32	1184	88.32	1033	88.32	1067	88.32	1082
88.34	1270	88.34	1346	88.34	1160	88.34	1093	88.34	1123	88.34	1052	88.34	1023
88.36	1265	88.36	1181	88.36	1199	88.36	1120	88.36	1117	88.36	1056	88.36	1011
88.38	1250	88.38	1240	88.38	1272	88.38	1092	88.38	1056	88.38	1062	88.38	993
88.4	1298	88.4	1285	88.4	1229	88.4	1115	88.4	1099	88.4	1101	88.4	1064
88.42	1249	88.42	1261	88.42	1181	88.42	1154	88.42	1054	88.42	1093	88.42	1041
88.44	1229	88.44	1165	88.44	1167	88.44	1156	88.44	1127	88.44	1053	88.44	982
88.46	1225	88.46	1216	88.46	1160	88.46	1119	88.46	1040	88.46	1065	88.46	971
88.48	1212	88.48	1198	88.48	1164	88.48	1053	88.48	1047	88.48	1115	88.48	1067
88.5	1183	88.5	1226	88.5	1128	88.5	1126	88.5	1072	88.5	1076	88.5	1000
88.52	1240	88.52	1149	88.52	1130	88.52	1116	88.52	1073	88.52	1100	88.52	1000
88.54	1245	88.54	1243	88.54	1166	88.54	1046	88.54	1050	88.54	1056	88.54	1128
88.56	1200	88.56	1243	88.56	1187	88.56	1056	88.56	1039	88.56	1028	88.56	1102
88.58	1165	88.58	1166	88.58	1150	88.58	1053	88.58	1083	88.58	1024	88.58	1029
88.6	1233	88.6	1179	88.6	1154	88.6	1120	88.6	1093	88.6	1077	88.6	1048
88.62	1216	88.62	1139	88.62	1141	88.62	1109	88.62	1061	88.62	1087	88.62	1057
88.64	1176	88.64	1120	88.64	1164	88.64	1097	88.64	1036	88.64	1062	88.64	1067
88.66	1200	88.66	1155	88.66	1118	88.66	1070	88.66	1083	88.66	1064	88.66	1061
88.68	1176	88.68	1195	88.68	1127	88.68	1125	88.68	1102	88.68	1060	88.68	1011
88.7	1202	88.7	1176	88.7	1064	88.7	1111	88.7	1078	88.7	1047	88.7	960
88.72	1201	88.72	1121	88.72	1148	88.72	1087	88.72	1085	88.72	1002	88.72	1061
88.74	1228	88.74	1143	88.74	1179	88.74	1126	88.74	1045	88.74	994	88.74	1045
88.76	1191	88.76	1195	88.76	1137	88.76	1064	88.76	1013	88.76	1052	88.76	1107
88.78	1184	88.78	1061	88.78	1100	88.78	1072	88.78	1057	88.78	1060	88.78	1050
88.8	1175	88.8	1168	88.8	1143	88.8	1126	88.8	1051	88.8	1065	88.8	1011
88.82	1250	88.82	1146	88.82	1165	88.82	1022	88.82	1000	88.82	968	88.82	1068
88.84	1143	88.84	1139	88.84	1167	88.84	989	88.84	997	88.84	1032	88.84	996
88.86	1180	88.86	1102	88.86	1131	88.86	1136	88.86	1022	88.86	1035	88.86	1033
88.88	1216	88.88	1133	88.88	1077	88.88	1093	88.88	1046	88.88	1073	88.88	1015
88.9	1145	88.9	1102	88.9	1196	88.9	1104	88.9	1064	88.9	1039	88.9	1037
88.92	1146	88.92	1165	88.92	1133	88.92	1032	88.92	1019	88.92	1029	88.92	1049
88.94	1139	88.94	1147	88.94	1154	88.94	1091	88.94	1041	88.94	995	88.94	1106
88.96	1186	88.96	1115	88.96	1064	88.96	1077	88.96	1025	88.96	1020	88.96	1004
88.98	1099	88.98	1156	88.98	1083	88.98	1061	88.98	1061	88.98	1070	88.98	1040
89	1137	89	1168	89	1134	89	1121	89	1013	89	1035	89	956
89.02	1149	89.02	1114	89.02	1112	89.02	1016	89.02	1036	89.02	1047	89.02	1049
89.04	1098	89.04	1151	89.04	1085	89.04	1021	89.04	1042	89.04	1028	89.04	997
89.06	1096	89.06	1076	89.06	1117	89.06	1097	89.06	1068	89.06	1076	89.06	962
89.08	1180	89.08	1164	89.08	1078	89.08	1081	89.08	1038	89.08	1047	89.08	998
89.1	1125	89.1	1106	89.1	1091	89.1	1060	89.1	1059	89.1	1038	89.1	986
89.12	1161	89.12	1091	89.12	1155	89.12	1099	89.12	1060	89.12	1018	89.12	1049
89.14	1107	89.14	1143	89.14	1037	89.14	1051	89.14	1057	89.14	1041	89.14	1069
89.16	1096	89.16	1085	89.16	1096	89.16	1075	89.16	983	89.16	999	89.16	1024
89.18	1123	89.18	1118	89.18	1126	89.18	1060	89.18	1002	89.18	1019	89.18	1020
89.2	1200	89.2	1074	89.2	1090	89.2	1032	89.2	1056	89.2	1043	89.2	992
89.22	1061	89.22	1059	89.22	1088	89.22	1080	89.22	961	89.22	1041	89.22	959
89.24	1111	89.24	1026	89.24	1047	89.24	1064	89.24	1042	89.24	1023	89.24	1028
89.26	1081	89.26	1070	89.26	1165	89.26	1073	89.26	1020	89.26	1012	89.26	967
89.28	1088	89.28	1064	89.28	1066	89.28	1043	89.28	995	89.28	1010	89.28	1033
89.3	1159	89.3	1079	89.3	1061	89.3	1052	89.3	1074	89.3	1049	89.3	1007
89.32	1051	89.32	1106	89.32	1029	89.32	1018	89.32	1028	89.32	1050	89.32	1016
89.34	1172	89.34	1099	89.34	1074	89.34	1075	89.34	1029	89.34	1032	89.34	972
89.36	1082	89.36	1040	89.36	1074	89.36	1034	89.36	1077	89.36	974	89.36	1021
89.38	1020	89.38	1080	89.38	1079	89.38	1023	89.38	1025	89.38	1049	89.38	1011
89.4	1179	89.4	1105	89.4	1027	89.4	1024	89.4	1025	89.4	1014	89.4	999
89.42	1097	89.42	1063	89.42	1045	89.42	1085	89.42	1074	89.42	1028	89.42	994
89.44	1072	89.44	1085	89.44	1045	89.44	1067	89.44	1008	89.44	984	89.44	1061
89.46	1120	89.46	1090	89.46	1114	89.46	1097	89.46	1004	89.46	1076	89.46	1045
89.48	1118	89.48	1108	89.48	1036	89.48	1086	89.48	973	89.48	965	89.48	1057
89.5	1108	89.5	1058	89.5	1068	89.5	1022	89.5	1023	89.5	996	89.5	935
89.52	1071	89.52	1047	89.52	1056	89.52	1035	89.52	1034	89.52	959	89.52	997
89.54	1081	89.54	1146	89.54	1080	89.54	1045	89.54	995	89.54	1067	89.54	974
89.56	1115	89.56	1060	89.56	1103	89.56	1060	89.56	1002	89.56	1026	89.56	981
89.58	1082	89.58	1102	89.58	1042	89.58	1028	89.58	1005	89.58	1018	89.58	999
89.6	1095	89.6	1082	89.6	1067	89.6	993	89.6	1069	89.6	983	89.6	995
89.62	1035	89.62	1110	89.62	1027	89.62	1055	89.62	1021	89.62	1007	89.62	1044
89.64	1035	89.64	1128	89.64	987	89.64	998	89.64	1002	89.64	1009	89.64	979
89.66	1054	89.66	1075	89.66	1071	89.66	1021	89.66	995	89.66	1008	89.66	995
89.68	1056	89.68	1026	89.68	1055	89.68	975	89.68	1022	89.68	995	89.68	1048
89.7	1042	89.7	1110	89.7	1018	89.7	1017	89.7	1080	89.7	1014	89.7	1003
89.72	1118	89.72	1033	89.72	1030	89.72	1068	89.72	992	89.72	985	89.72	1059
89.74	1155	89.74	1142	89.74	1074	89.74	1044	89.74	1018	89.74	1031	89.74	970
89.76	1101	89.76	1066	89.76	1029	89.76	1036	89.76	992	89.76	1038	89.76	981
89.78	1056	89.78	1053	89.78	1094	89.78	1025	89.78	920	89.78	921	89.78	980
89.8	1071	89.8	1114	89.8	1046	89.8	1001	89.8	990	89.8	991	89.8	1028
89.82	1036	89.82	1024	89.82	1042	89.82	1003	89.82	1024	89.82	1013	89.82	1013
89.84	1058	89.84	1111	89.84	1064	89.84	989	89.84	1055	89.84	1022	89.84	990
89.86	1074	89.86	1050	89.86	1053	89.86	980	89.86	987	89.86	1005	89.86	949
89.88	1051	89.88	1034	89.88	1027	89.88	1004	89.88	980	89.88	944	89.88	1040
89.9	1148	89.9	1126	89.9	1045	89.9	1054	89.9	947	89.9	1000	89.9	929
89.92	1105	89.92	1050	89.92	1034	89.92	1072	89.92	1021	89.92	1037	89.92	1027
89.94	1077	89.94	1080	89.94	1082	89.94	1052	89.94	973	89.94	998	89.94	987
89.96	1125	89.96	1084	89.96	1023	89.96	1015	89.96	982	89.96	1022	89.96	984
89.98	1015	89.98	1051	89.98	1052	89.98	1001	89.98	1018	89.98	1012	89.98	1005
90	1038	90	1024	90	993	90	1048	90	1089	90	961	90	968
