# Supplementary material for: Tribological Properties of Nitrate Graphite Foils
Source: Nanomaterials (Basel). 2024 Sep 15;14(18):1499. doi: 10.3390/nano14181499 (PMC11434555; doi:10.3390/nano14181499)
Supplement: Supplementary file 1 [file nanomaterials-14-01499-s001.zip › X-ray data/macrostress/basic/40-80/dens_16/TD/68.TXT]

Sample	0_40_16_RD
Comments	Psi = 0.000
Filename	C:\Windmax\Data\2024_04_23\68.raw
Goniometer	Ultima IV
Attachment	MPA-ML4 (with gamma) for stress
ScanningMode	2Theta/Theta
ScanningType	FT
X-Ray	40kV/30mA	X-Ray	40kV/30mA	X-Ray	40kV/30mA	X-Ray	40kV/30mA	X-Ray	40kV/30mA	X-Ray	40kV/30mA	X-Ray	40kV/30mA
DivSlit	2/3?�|2/3deg.	DivSlit	2/3?�|2/3deg.	DivSlit	2/3?�|2/3deg.	DivSlit	2/3?�|2/3deg.	DivSlit	2/3?�|2/3deg.	DivSlit	2/3?�|2/3deg.	DivSlit	2/3?�|2/3deg.
DivH.L.Slit	10.00mm	DivH.L.Slit	10.00mm	DivH.L.Slit	10.00mm	DivH.L.Slit	10.00mm	DivH.L.Slit	10.00mm	DivH.L.Slit	10.00mm	DivH.L.Slit	10.00mm
SctSlit	Open	SctSlit	Open	SctSlit	Open	SctSlit	Open	SctSlit	Open	SctSlit	Open	SctSlit	Open
RecSlit	0.30mm	RecSlit	0.30mm	RecSlit	0.30mm	RecSlit	0.30mm	RecSlit	0.30mm	RecSlit	0.30mm	RecSlit	0.30mm
Start	84	Start	84	Start	84	Start	84	Start	84	Start	84	Start	84
Stop	90	Stop	90	Stop	90	Stop	90	Stop	90	Stop	90	Stop	90
Step	0.02	Step	0.02	Step	0.02	Step	0.02	Step	0.02	Step	0.02	Step	0.02
84	1120	84	1150	84	1114	84	1134	84	1188	84	1171	84	1180
84.02	1120	84.02	1131	84.02	1167	84.02	1223	84.02	1115	84.02	1215	84.02	1179
84.04	1118	84.04	1135	84.04	1093	84.04	1208	84.04	1109	84.04	1148	84.04	1137
84.06	1117	84.06	1068	84.06	1155	84.06	1135	84.06	1123	84.06	1187	84.06	1176
84.08	1104	84.08	1118	84.08	1160	84.08	1102	84.08	1174	84.08	1139	84.08	1173
84.1	1169	84.1	1089	84.1	1092	84.1	1089	84.1	1147	84.1	1147	84.1	1117
84.12	1085	84.12	1143	84.12	1187	84.12	1148	84.12	1137	84.12	1153	84.12	1135
84.14	1145	84.14	1130	84.14	1131	84.14	1179	84.14	1117	84.14	1145	84.14	1135
84.16	1097	84.16	1149	84.16	1217	84.16	1151	84.16	1141	84.16	1159	84.16	1116
84.18	1134	84.18	1109	84.18	1106	84.18	1076	84.18	1120	84.18	1080	84.18	1139
84.2	1162	84.2	1089	84.2	1103	84.2	1097	84.2	1149	84.2	1157	84.2	1153
84.22	1113	84.22	1185	84.22	1124	84.22	1141	84.22	1107	84.22	1097	84.22	1204
84.24	1096	84.24	1112	84.24	1125	84.24	1097	84.24	1184	84.24	1200	84.24	1158
84.26	1140	84.26	1135	84.26	1133	84.26	1186	84.26	1150	84.26	1153	84.26	1129
84.28	1144	84.28	1175	84.28	1075	84.28	1120	84.28	1112	84.28	1112	84.28	1195
84.3	1157	84.3	1113	84.3	1170	84.3	1147	84.3	1072	84.3	1184	84.3	1173
84.32	1168	84.32	1131	84.32	1149	84.32	1166	84.32	1154	84.32	1132	84.32	1181
84.34	1117	84.34	1137	84.34	1145	84.34	1140	84.34	1176	84.34	1101	84.34	1119
84.36	1110	84.36	1139	84.36	1118	84.36	1186	84.36	1157	84.36	1155	84.36	1173
84.38	1109	84.38	1126	84.38	1076	84.38	1084	84.38	1107	84.38	1111	84.38	1152
84.4	1157	84.4	1208	84.4	1110	84.4	1138	84.4	1133	84.4	1152	84.4	1132
84.42	1113	84.42	1112	84.42	1106	84.42	1139	84.42	1124	84.42	1097	84.42	1170
84.44	1184	84.44	1130	84.44	1103	84.44	1115	84.44	1175	84.44	1153	84.44	1151
84.46	1157	84.46	1102	84.46	1150	84.46	1145	84.46	1163	84.46	1141	84.46	1158
84.48	1200	84.48	1209	84.48	1198	84.48	1193	84.48	1123	84.48	1095	84.48	1129
84.5	1092	84.5	1201	84.5	1176	84.5	1149	84.5	1139	84.5	1117	84.5	1174
84.52	1137	84.52	1138	84.52	1118	84.52	1096	84.52	1139	84.52	1175	84.52	1140
84.54	1137	84.54	1119	84.54	1175	84.54	1173	84.54	1110	84.54	1165	84.54	1091
84.56	1107	84.56	1179	84.56	1191	84.56	1172	84.56	1116	84.56	1178	84.56	1170
84.58	1135	84.58	1126	84.58	1132	84.58	1135	84.58	1138	84.58	1115	84.58	1132
84.6	1160	84.6	1166	84.6	1206	84.6	1119	84.6	1082	84.6	1173	84.6	1146
84.62	1163	84.62	1169	84.62	1084	84.62	1152	84.62	1160	84.62	1123	84.62	1109
84.64	1118	84.64	1130	84.64	1162	84.64	1123	84.64	1130	84.64	1114	84.64	1179
84.66	1179	84.66	1131	84.66	1172	84.66	1135	84.66	1093	84.66	1153	84.66	1163
84.68	1188	84.68	1122	84.68	1067	84.68	1167	84.68	1074	84.68	1174	84.68	1161
84.7	1084	84.7	1202	84.7	1127	84.7	1133	84.7	1150	84.7	1094	84.7	1236
84.72	1221	84.72	1148	84.72	1200	84.72	1054	84.72	1155	84.72	1116	84.72	1149
84.74	1146	84.74	1231	84.74	1167	84.74	1110	84.74	1114	84.74	1150	84.74	1156
84.76	1133	84.76	1145	84.76	1170	84.76	1157	84.76	1194	84.76	1161	84.76	1098
84.78	1213	84.78	1140	84.78	1188	84.78	1100	84.78	1136	84.78	1169	84.78	1218
84.8	1149	84.8	1159	84.8	1153	84.8	1141	84.8	1142	84.8	1151	84.8	1181
84.82	1160	84.82	1204	84.82	1097	84.82	1151	84.82	1141	84.82	1155	84.82	1087
84.84	1147	84.84	1150	84.84	1159	84.84	1188	84.84	1127	84.84	1115	84.84	1114
84.86	1162	84.86	1201	84.86	1115	84.86	1121	84.86	1155	84.86	1102	84.86	1127
84.88	1145	84.88	1141	84.88	1119	84.88	1140	84.88	1134	84.88	1132	84.88	1122
84.9	1190	84.9	1210	84.9	1164	84.9	1132	84.9	1152	84.9	1245	84.9	1144
84.92	1192	84.92	1143	84.92	1124	84.92	1079	84.92	1078	84.92	1157	84.92	1123
84.94	1172	84.94	1163	84.94	1143	84.94	1137	84.94	1168	84.94	1150	84.94	1144
84.96	1146	84.96	1212	84.96	1216	84.96	1133	84.96	1116	84.96	1071	84.96	1068
84.98	1176	84.98	1191	84.98	1134	84.98	1216	84.98	1157	84.98	1201	84.98	1156
85	1142	85	1139	85	1133	85	1102	85	1159	85	1138	85	1194
85.02	1205	85.02	1145	85.02	1130	85.02	1195	85.02	1167	85.02	1145	85.02	1137
85.04	1165	85.04	1248	85.04	1223	85.04	1164	85.04	1195	85.04	1053	85.04	1166
85.06	1186	85.06	1195	85.06	1254	85.06	1209	85.06	1110	85.06	1194	85.06	1143
85.08	1145	85.08	1207	85.08	1154	85.08	1122	85.08	1149	85.08	1114	85.08	1121
85.1	1173	85.1	1153	85.1	1175	85.1	1135	85.1	1104	85.1	1193	85.1	1168
85.12	1205	85.12	1183	85.12	1185	85.12	1197	85.12	1134	85.12	1140	85.12	1230
85.14	1291	85.14	1203	85.14	1133	85.14	1194	85.14	1176	85.14	1204	85.14	1155
85.16	1227	85.16	1158	85.16	1133	85.16	1081	85.16	1090	85.16	1170	85.16	1130
85.18	1188	85.18	1202	85.18	1178	85.18	1150	85.18	1108	85.18	1117	85.18	1048
85.2	1142	85.2	1202	85.2	1170	85.2	1151	85.2	1133	85.2	1185	85.2	1131
85.22	1166	85.22	1137	85.22	1199	85.22	1186	85.22	1145	85.22	1159	85.22	1177
85.24	1230	85.24	1231	85.24	1213	85.24	1146	85.24	1150	85.24	1124	85.24	1174
85.26	1205	85.26	1220	85.26	1155	85.26	1148	85.26	1151	85.26	1208	85.26	1151
85.28	1180	85.28	1199	85.28	1191	85.28	1200	85.28	1108	85.28	1095	85.28	1120
85.3	1236	85.3	1201	85.3	1210	85.3	1127	85.3	1202	85.3	1139	85.3	1160
85.32	1148	85.32	1260	85.32	1205	85.32	1168	85.32	1164	85.32	1142	85.32	1173
85.34	1248	85.34	1276	85.34	1195	85.34	1182	85.34	1191	85.34	1108	85.34	1131
85.36	1222	85.36	1205	85.36	1178	85.36	1158	85.36	1157	85.36	1101	85.36	1151
85.38	1267	85.38	1198	85.38	1193	85.38	1176	85.38	1167	85.38	1149	85.38	1123
85.4	1274	85.4	1214	85.4	1221	85.4	1119	85.4	1128	85.4	1160	85.4	1119
85.42	1196	85.42	1246	85.42	1191	85.42	1193	85.42	1218	85.42	1157	85.42	1117
85.44	1232	85.44	1263	85.44	1204	85.44	1181	85.44	1163	85.44	1207	85.44	1146
85.46	1268	85.46	1243	85.46	1178	85.46	1179	85.46	1126	85.46	1173	85.46	1130
85.48	1267	85.48	1282	85.48	1262	85.48	1171	85.48	1234	85.48	1155	85.48	1143
85.5	1228	85.5	1257	85.5	1246	85.5	1202	85.5	1222	85.5	1196	85.5	1162
85.52	1325	85.52	1268	85.52	1295	85.52	1190	85.52	1114	85.52	1184	85.52	1175
85.54	1262	85.54	1249	85.54	1310	85.54	1221	85.54	1155	85.54	1084	85.54	1075
85.56	1315	85.56	1283	85.56	1227	85.56	1189	85.56	1179	85.56	1193	85.56	1095
85.58	1285	85.58	1205	85.58	1263	85.58	1191	85.58	1251	85.58	1199	85.58	1136
85.6	1300	85.6	1318	85.6	1250	85.6	1257	85.6	1253	85.6	1168	85.6	1147
85.62	1245	85.62	1293	85.62	1223	85.62	1204	85.62	1208	85.62	1191	85.62	1163
85.64	1307	85.64	1270	85.64	1216	85.64	1178	85.64	1159	85.64	1162	85.64	1192
85.66	1296	85.66	1324	85.66	1294	85.66	1246	85.66	1191	85.66	1159	85.66	1173
85.68	1415	85.68	1263	85.68	1222	85.68	1311	85.68	1163	85.68	1175	85.68	1151
85.7	1379	85.7	1406	85.7	1284	85.7	1193	85.7	1226	85.7	1180	85.7	1186
85.72	1314	85.72	1288	85.72	1274	85.72	1221	85.72	1219	85.72	1168	85.72	1186
85.74	1360	85.74	1310	85.74	1279	85.74	1239	85.74	1167	85.74	1154	85.74	1167
85.76	1338	85.76	1339	85.76	1313	85.76	1208	85.76	1196	85.76	1155	85.76	1092
85.78	1386	85.78	1348	85.78	1274	85.78	1194	85.78	1287	85.78	1227	85.78	1135
85.8	1340	85.8	1319	85.8	1302	85.8	1312	85.8	1201	85.8	1178	85.8	1140
85.82	1407	85.82	1403	85.82	1306	85.82	1225	85.82	1233	85.82	1140	85.82	1147
85.84	1407	85.84	1377	85.84	1301	85.84	1265	85.84	1194	85.84	1187	85.84	1102
85.86	1418	85.86	1369	85.86	1320	85.86	1242	85.86	1275	85.86	1207	85.86	1096
85.88	1394	85.88	1430	85.88	1322	85.88	1315	85.88	1326	85.88	1203	85.88	1116
85.9	1413	85.9	1416	85.9	1329	85.9	1277	85.9	1242	85.9	1207	85.9	1193
85.92	1460	85.92	1389	85.92	1386	85.92	1256	85.92	1217	85.92	1207	85.92	1175
85.94	1416	85.94	1437	85.94	1399	85.94	1318	85.94	1277	85.94	1239	85.94	1185
85.96	1398	85.96	1403	85.96	1433	85.96	1337	85.96	1255	85.96	1230	85.96	1150
85.98	1440	85.98	1440	85.98	1390	85.98	1322	85.98	1265	85.98	1193	85.98	1175
86	1468	86	1451	86	1443	86	1322	86	1380	86	1254	86	1213
86.02	1509	86.02	1478	86.02	1440	86.02	1297	86.02	1238	86.02	1215	86.02	1131
86.04	1482	86.04	1530	86.04	1398	86.04	1420	86.04	1319	86.04	1219	86.04	1190
86.06	1501	86.06	1501	86.06	1387	86.06	1360	86.06	1356	86.06	1252	86.06	1193
86.08	1528	86.08	1548	86.08	1558	86.08	1284	86.08	1311	86.08	1288	86.08	1127
86.1	1617	86.1	1538	86.1	1545	86.1	1389	86.1	1268	86.1	1204	86.1	1244
86.12	1560	86.12	1513	86.12	1430	86.12	1433	86.12	1303	86.12	1253	86.12	1178
86.14	1571	86.14	1538	86.14	1463	86.14	1449	86.14	1326	86.14	1210	86.14	1098
86.16	1605	86.16	1625	86.16	1570	86.16	1428	86.16	1363	86.16	1261	86.16	1186
86.18	1664	86.18	1597	86.18	1555	86.18	1427	86.18	1324	86.18	1235	86.18	1256
86.2	1670	86.2	1700	86.2	1558	86.2	1415	86.2	1345	86.2	1273	86.2	1223
86.22	1771	86.22	1727	86.22	1546	86.22	1480	86.22	1428	86.22	1344	86.22	1134
86.24	1686	86.24	1633	86.24	1603	86.24	1476	86.24	1399	86.24	1273	86.24	1153
86.26	1804	86.26	1711	86.26	1578	86.26	1534	86.26	1428	86.26	1312	86.26	1228
86.28	1782	86.28	1730	86.28	1679	86.28	1516	86.28	1441	86.28	1283	86.28	1211
86.3	1785	86.3	1754	86.3	1713	86.3	1545	86.3	1503	86.3	1344	86.3	1210
86.32	1804	86.32	1830	86.32	1708	86.32	1585	86.32	1406	86.32	1278	86.32	1165
86.34	1962	86.34	1874	86.34	1733	86.34	1633	86.34	1448	86.34	1316	86.34	1197
86.36	1994	86.36	1870	86.36	1800	86.36	1617	86.36	1453	86.36	1395	86.36	1187
86.38	2089	86.38	1922	86.38	1919	86.38	1716	86.38	1434	86.38	1286	86.38	1252
86.4	1988	86.4	1976	86.4	1844	86.4	1665	86.4	1544	86.4	1360	86.4	1228
86.42	2096	86.42	2084	86.42	1874	86.42	1764	86.42	1576	86.42	1388	86.42	1198
86.44	2115	86.44	2044	86.44	2014	86.44	1748	86.44	1564	86.44	1420	86.44	1236
86.46	2112	86.46	2082	86.46	2098	86.46	1846	86.46	1555	86.46	1370	86.46	1237
86.48	2235	86.48	2111	86.48	1931	86.48	1845	86.48	1584	86.48	1359	86.48	1323
86.5	2250	86.5	2252	86.5	2064	86.5	1823	86.5	1499	86.5	1424	86.5	1249
86.52	2371	86.52	2302	86.52	2183	86.52	1889	86.52	1656	86.52	1397	86.52	1223
86.54	2500	86.54	2245	86.54	2172	86.54	1875	86.54	1601	86.54	1366	86.54	1205
86.56	2463	86.56	2348	86.56	2174	86.56	1901	86.56	1644	86.56	1324	86.56	1217
86.58	2587	86.58	2500	86.58	2366	86.58	1995	86.58	1673	86.58	1358	86.58	1195
86.6	2528	86.6	2475	86.6	2300	86.6	2080	86.6	1622	86.6	1390	86.6	1197
86.62	2725	86.62	2662	86.62	2431	86.62	2084	86.62	1715	86.62	1491	86.62	1230
86.64	2747	86.64	2810	86.64	2541	86.64	2155	86.64	1703	86.64	1394	86.64	1220
86.66	2898	86.66	2892	86.66	2531	86.66	2126	86.66	1786	86.66	1416	86.66	1242
86.68	3030	86.68	2900	86.68	2612	86.68	2180	86.68	1735	86.68	1443	86.68	1215
86.7	3290	86.7	3056	86.7	2765	86.7	2259	86.7	1828	86.7	1399	86.7	1253
86.72	3412	86.72	3197	86.72	2788	86.72	2297	86.72	1731	86.72	1473	86.72	1251
86.74	3341	86.74	3252	86.74	2864	86.74	2276	86.74	1723	86.74	1432	86.74	1254
86.76	3449	86.76	3409	86.76	2992	86.76	2312	86.76	1756	86.76	1440	86.76	1217
86.78	3799	86.78	3559	86.78	3074	86.78	2372	86.78	1792	86.78	1475	86.78	1261
86.8	3863	86.8	3758	86.8	3085	86.8	2375	86.8	1818	86.8	1387	86.8	1245
86.82	4062	86.82	3709	86.82	3141	86.82	2457	86.82	1886	86.82	1521	86.82	1214
86.84	4163	86.84	4114	86.84	3193	86.84	2415	86.84	1804	86.84	1486	86.84	1213
86.86	4372	86.86	4050	86.86	3336	86.86	2396	86.86	1861	86.86	1464	86.86	1255
86.88	4441	86.88	4248	86.88	3469	86.88	2436	86.88	1886	86.88	1469	86.88	1222
86.9	4711	86.9	4383	86.9	3414	86.9	2526	86.9	1827	86.9	1399	86.9	1191
86.92	4843	86.92	4542	86.92	3575	86.92	2565	86.92	1903	86.92	1382	86.92	1236
86.94	5028	86.94	4523	86.94	3454	86.94	2531	86.94	1906	86.94	1417	86.94	1296
86.96	5099	86.96	4553	86.96	3488	86.96	2590	86.96	1880	86.96	1464	86.96	1152
86.98	5263	86.98	4774	86.98	3537	86.98	2565	86.98	1884	86.98	1473	86.98	1182
87	5310	87	4858	87	3783	87	2569	87	1834	87	1461	87	1275
87.02	5426	87.02	4825	87.02	3504	87.02	2642	87.02	1900	87.02	1448	87.02	1224
87.04	5504	87.04	4900	87.04	3731	87.04	2499	87.04	1885	87.04	1495	87.04	1201
87.06	5497	87.06	4964	87.06	3758	87.06	2597	87.06	1831	87.06	1430	87.06	1237
87.08	5579	87.08	4831	87.08	3678	87.08	2626	87.08	1852	87.08	1507	87.08	1232
87.1	5461	87.1	4882	87.1	3821	87.1	2617	87.1	1905	87.1	1439	87.1	1189
87.12	5261	87.12	4768	87.12	3782	87.12	2702	87.12	1831	87.12	1451	87.12	1249
87.14	5110	87.14	4781	87.14	3688	87.14	2565	87.14	1939	87.14	1403	87.14	1177
87.16	4947	87.16	4627	87.16	3636	87.16	2601	87.16	1841	87.16	1410	87.16	1203
87.18	4886	87.18	4506	87.18	3611	87.18	2554	87.18	1833	87.18	1410	87.18	1226
87.2	4769	87.2	4482	87.2	3518	87.2	2571	87.2	1865	87.2	1472	87.2	1208
87.22	4544	87.22	4341	87.22	3441	87.22	2640	87.22	1889	87.22	1403	87.22	1182
87.24	4443	87.24	4070	87.24	3478	87.24	2460	87.24	1859	87.24	1435	87.24	1275
87.26	4293	87.26	4165	87.26	3377	87.26	2443	87.26	1783	87.26	1403	87.26	1192
87.28	4360	87.28	3915	87.28	3321	87.28	2515	87.28	1800	87.28	1422	87.28	1234
87.3	4126	87.3	3903	87.3	3273	87.3	2430	87.3	1868	87.3	1394	87.3	1215
87.32	3892	87.32	3739	87.32	3247	87.32	2529	87.32	1848	87.32	1457	87.32	1213
87.34	3935	87.34	3598	87.34	3036	87.34	2264	87.34	1857	87.34	1416	87.34	1221
87.36	3678	87.36	3544	87.36	3046	87.36	2382	87.36	1767	87.36	1481	87.36	1223
87.38	3597	87.38	3413	87.38	2886	87.38	2333	87.38	1706	87.38	1341	87.38	1247
87.4	3214	87.4	3197	87.4	2845	87.4	2237	87.4	1753	87.4	1473	87.4	1246
87.42	3158	87.42	3127	87.42	2845	87.42	2241	87.42	1726	87.42	1484	87.42	1216
87.44	2993	87.44	3019	87.44	2678	87.44	2108	87.44	1648	87.44	1418	87.44	1201
87.46	2938	87.46	2807	87.46	2597	87.46	2206	87.46	1664	87.46	1340	87.46	1202
87.48	2706	87.48	2738	87.48	2461	87.48	2088	87.48	1678	87.48	1392	87.48	1264
87.5	2572	87.5	2515	87.5	2453	87.5	2110	87.5	1714	87.5	1408	87.5	1228
87.52	2466	87.52	2540	87.52	2342	87.52	2044	87.52	1673	87.52	1386	87.52	1234
87.54	2398	87.54	2498	87.54	2274	87.54	2027	87.54	1682	87.54	1386	87.54	1195
87.56	2310	87.56	2373	87.56	2257	87.56	1953	87.56	1615	87.56	1331	87.56	1192
87.58	2122	87.58	2255	87.58	2125	87.58	1867	87.58	1556	87.58	1282	87.58	1161
87.6	2166	87.6	2154	87.6	2104	87.6	1890	87.6	1577	87.6	1253	87.6	1145
87.62	2098	87.62	2123	87.62	2011	87.62	1866	87.62	1508	87.62	1321	87.62	1178
87.64	2054	87.64	1971	87.64	2000	87.64	1765	87.64	1520	87.64	1305	87.64	1137
87.66	2007	87.66	1965	87.66	1857	87.66	1724	87.66	1558	87.66	1359	87.66	1193
87.68	2014	87.68	1908	87.68	1850	87.68	1657	87.68	1524	87.68	1312	87.68	1154
87.7	1901	87.7	1818	87.7	1761	87.7	1666	87.7	1466	87.7	1346	87.7	1117
87.72	1794	87.72	1816	87.72	1658	87.72	1648	87.72	1470	87.72	1286	87.72	1163
87.74	1759	87.74	1841	87.74	1709	87.74	1641	87.74	1467	87.74	1330	87.74	1169
87.76	1700	87.76	1702	87.76	1704	87.76	1519	87.76	1400	87.76	1262	87.76	1182
87.78	1684	87.78	1670	87.78	1643	87.78	1475	87.78	1385	87.78	1269	87.78	1159
87.8	1713	87.8	1592	87.8	1616	87.8	1489	87.8	1376	87.8	1233	87.8	1155
87.82	1582	87.82	1632	87.82	1565	87.82	1556	87.82	1391	87.82	1292	87.82	1147
87.84	1664	87.84	1584	87.84	1550	87.84	1493	87.84	1411	87.84	1261	87.84	1125
87.86	1561	87.86	1605	87.86	1431	87.86	1404	87.86	1271	87.86	1267	87.86	1125
87.88	1561	87.88	1524	87.88	1444	87.88	1451	87.88	1328	87.88	1194	87.88	1165
87.9	1593	87.9	1538	87.9	1444	87.9	1373	87.9	1345	87.9	1204	87.9	1178
87.92	1536	87.92	1447	87.92	1403	87.92	1365	87.92	1294	87.92	1182	87.92	1128
87.94	1452	87.94	1460	87.94	1434	87.94	1362	87.94	1310	87.94	1233	87.94	1149
87.96	1486	87.96	1461	87.96	1401	87.96	1356	87.96	1270	87.96	1208	87.96	1141
87.98	1391	87.98	1404	87.98	1321	87.98	1339	87.98	1306	87.98	1189	87.98	1099
88	1437	88	1411	88	1324	88	1306	88	1257	88	1221	88	1145
88.02	1410	88.02	1437	88.02	1389	88.02	1310	88.02	1236	88.02	1214	88.02	1097
88.04	1387	88.04	1438	88.04	1366	88.04	1319	88.04	1175	88.04	1174	88.04	1059
88.06	1403	88.06	1353	88.06	1357	88.06	1336	88.06	1227	88.06	1138	88.06	1109
88.08	1373	88.08	1284	88.08	1328	88.08	1240	88.08	1247	88.08	1178	88.08	1104
88.1	1340	88.1	1378	88.1	1298	88.1	1278	88.1	1200	88.1	1170	88.1	1094
88.12	1357	88.12	1330	88.12	1290	88.12	1214	88.12	1225	88.12	1146	88.12	1113
88.14	1410	88.14	1376	88.14	1268	88.14	1264	88.14	1235	88.14	1177	88.14	1120
88.16	1328	88.16	1339	88.16	1218	88.16	1206	88.16	1171	88.16	1141	88.16	1116
88.18	1314	88.18	1279	88.18	1268	88.18	1210	88.18	1143	88.18	1098	88.18	1080
88.2	1328	88.2	1326	88.2	1322	88.2	1188	88.2	1186	88.2	1153	88.2	1112
88.22	1300	88.22	1292	88.22	1275	88.22	1217	88.22	1180	88.22	1159	88.22	1094
88.24	1270	88.24	1305	88.24	1232	88.24	1167	88.24	1175	88.24	1123	88.24	1130
88.26	1240	88.26	1281	88.26	1237	88.26	1184	88.26	1134	88.26	1111	88.26	1104
88.28	1292	88.28	1246	88.28	1241	88.28	1168	88.28	1114	88.28	1137	88.28	1040
88.3	1276	88.3	1221	88.3	1199	88.3	1184	88.3	1133	88.3	1141	88.3	1126
88.32	1308	88.32	1228	88.32	1219	88.32	1193	88.32	1104	88.32	1081	88.32	1107
88.34	1185	88.34	1167	88.34	1201	88.34	1133	88.34	1141	88.34	1050	88.34	1089
88.36	1227	88.36	1226	88.36	1143	88.36	1159	88.36	1078	88.36	1073	88.36	1065
88.38	1206	88.38	1224	88.38	1188	88.38	1221	88.38	1080	88.38	1124	88.38	1069
88.4	1201	88.4	1268	88.4	1233	88.4	1152	88.4	1014	88.4	1088	88.4	1073
88.42	1228	88.42	1239	88.42	1203	88.42	1111	88.42	1080	88.42	1056	88.42	1067
88.44	1235	88.44	1202	88.44	1219	88.44	1176	88.44	1117	88.44	1094	88.44	1086
88.46	1176	88.46	1192	88.46	1153	88.46	1230	88.46	1091	88.46	1127	88.46	1088
88.48	1170	88.48	1262	88.48	1227	88.48	1136	88.48	1143	88.48	1021	88.48	1123
88.5	1233	88.5	1168	88.5	1177	88.5	1108	88.5	1097	88.5	1108	88.5	1095
88.52	1202	88.52	1256	88.52	1119	88.52	1161	88.52	1062	88.52	1073	88.52	1062
88.54	1265	88.54	1226	88.54	1144	88.54	1070	88.54	982	88.54	1037	88.54	1026
88.56	1184	88.56	1177	88.56	1172	88.56	1123	88.56	1072	88.56	1043	88.56	1060
88.58	1189	88.58	1216	88.58	1141	88.58	1119	88.58	1062	88.58	1074	88.58	1028
88.6	1215	88.6	1157	88.6	1195	88.6	1116	88.6	1068	88.6	1040	88.6	1026
88.62	1225	88.62	1187	88.62	1173	88.62	1141	88.62	1101	88.62	1017	88.62	992
88.64	1183	88.64	1179	88.64	1196	88.64	1075	88.64	1048	88.64	1051	88.64	1029
88.66	1144	88.66	1149	88.66	1206	88.66	1126	88.66	1043	88.66	1002	88.66	1032
88.68	1137	88.68	1168	88.68	1142	88.68	1121	88.68	1062	88.68	1064	88.68	995
88.7	1197	88.7	1182	88.7	1151	88.7	1115	88.7	1092	88.7	986	88.7	1008
88.72	1108	88.72	1208	88.72	1146	88.72	1135	88.72	1024	88.72	1089	88.72	1082
88.74	1093	88.74	1162	88.74	1085	88.74	1130	88.74	1112	88.74	975	88.74	1073
88.76	1182	88.76	1164	88.76	1160	88.76	1088	88.76	1062	88.76	1052	88.76	1042
88.78	1169	88.78	1168	88.78	1157	88.78	1108	88.78	1112	88.78	1115	88.78	1042
88.8	1181	88.8	1112	88.8	1125	88.8	1143	88.8	1056	88.8	1047	88.8	1070
88.82	1135	88.82	1193	88.82	1157	88.82	1097	88.82	1090	88.82	1049	88.82	1009
88.84	1155	88.84	1207	88.84	1124	88.84	1131	88.84	1055	88.84	1033	88.84	1040
88.86	1183	88.86	1154	88.86	1121	88.86	1057	88.86	1089	88.86	1044	88.86	990
88.88	1200	88.88	1168	88.88	1153	88.88	1101	88.88	1128	88.88	1040	88.88	1045
88.9	1111	88.9	1179	88.9	1131	88.9	1085	88.9	1050	88.9	1097	88.9	977
88.92	1079	88.92	1117	88.92	1177	88.92	1013	88.92	1089	88.92	1030	88.92	1109
88.94	1146	88.94	1171	88.94	1137	88.94	1097	88.94	1056	88.94	1080	88.94	1032
88.96	1119	88.96	1149	88.96	1120	88.96	1129	88.96	1043	88.96	1058	88.96	1027
88.98	1104	88.98	1169	88.98	1096	88.98	1112	88.98	1049	88.98	1066	88.98	1053
89	1150	89	1124	89	1141	89	1098	89	1016	89	1060	89	1081
89.02	1155	89.02	1176	89.02	1101	89.02	1035	89.02	1023	89.02	1037	89.02	976
89.04	1108	89.04	1090	89.04	1081	89.04	1120	89.04	1087	89.04	1079	89.04	978
89.06	1098	89.06	1070	89.06	1105	89.06	1056	89.06	1048	89.06	1009	89.06	1010
89.08	1138	89.08	1104	89.08	1032	89.08	1083	89.08	1030	89.08	1019	89.08	1048
89.1	1103	89.1	1162	89.1	1134	89.1	1017	89.1	1067	89.1	1014	89.1	1039
89.12	1154	89.12	1150	89.12	1080	89.12	1070	89.12	1042	89.12	1024	89.12	1043
89.14	1136	89.14	1067	89.14	1145	89.14	1103	89.14	1080	89.14	1060	89.14	1010
89.16	1153	89.16	1094	89.16	1056	89.16	1073	89.16	1053	89.16	1031	89.16	1014
89.18	1068	89.18	1123	89.18	1099	89.18	1118	89.18	983	89.18	1010	89.18	1025
89.2	1155	89.2	1125	89.2	1106	89.2	1064	89.2	1092	89.2	986	89.2	1059
89.22	1107	89.22	1051	89.22	1069	89.22	1059	89.22	1066	89.22	960	89.22	987
89.24	1052	89.24	1128	89.24	1097	89.24	1075	89.24	1044	89.24	961	89.24	1017
89.26	1028	89.26	1096	89.26	1090	89.26	1037	89.26	1025	89.26	991	89.26	1046
89.28	1188	89.28	1086	89.28	1048	89.28	1067	89.28	1042	89.28	1065	89.28	1023
89.3	1092	89.3	1097	89.3	1127	89.3	1029	89.3	1005	89.3	1027	89.3	991
89.32	1069	89.32	1092	89.32	1045	89.32	1046	89.32	1020	89.32	1045	89.32	1039
89.34	1194	89.34	1069	89.34	1052	89.34	1061	89.34	1076	89.34	1005	89.34	1007
89.36	1076	89.36	1056	89.36	1097	89.36	1080	89.36	1036	89.36	1040	89.36	973
89.38	1113	89.38	1095	89.38	1092	89.38	1031	89.38	1069	89.38	1083	89.38	1004
89.4	1079	89.4	1067	89.4	1077	89.4	1037	89.4	1033	89.4	1044	89.4	1019
89.42	1065	89.42	1090	89.42	1071	89.42	1027	89.42	977	89.42	1079	89.42	1010
89.44	1101	89.44	1077	89.44	1076	89.44	1081	89.44	1074	89.44	1032	89.44	1030
89.46	1043	89.46	1046	89.46	1117	89.46	1066	89.46	1084	89.46	999	89.46	1022
89.48	1065	89.48	1074	89.48	1076	89.48	1101	89.48	1013	89.48	1063	89.48	994
89.5	1136	89.5	1087	89.5	1076	89.5	1081	89.5	1038	89.5	967	89.5	1051
89.52	1078	89.52	1074	89.52	1097	89.52	1113	89.52	1018	89.52	960	89.52	963
89.54	1048	89.54	1027	89.54	1030	89.54	1107	89.54	1017	89.54	990	89.54	1094
89.56	1099	89.56	1035	89.56	1042	89.56	1033	89.56	1049	89.56	981	89.56	973
89.58	1074	89.58	1021	89.58	1056	89.58	1052	89.58	1014	89.58	1072	89.58	997
89.6	1179	89.6	1076	89.6	1011	89.6	1013	89.6	1076	89.6	1054	89.6	1039
89.62	1044	89.62	1069	89.62	1047	89.62	1028	89.62	1036	89.62	1008	89.62	998
89.64	1083	89.64	1055	89.64	1010	89.64	1054	89.64	1018	89.64	973	89.64	994
89.66	1056	89.66	1101	89.66	1047	89.66	1075	89.66	1062	89.66	956	89.66	1013
89.68	1130	89.68	1082	89.68	1018	89.68	1011	89.68	1005	89.68	925	89.68	1013
89.7	1094	89.7	1062	89.7	1068	89.7	1036	89.7	1112	89.7	998	89.7	1020
89.72	1090	89.72	1030	89.72	1041	89.72	1071	89.72	1021	89.72	1028	89.72	1003
89.74	1063	89.74	1027	89.74	1006	89.74	1035	89.74	998	89.74	999	89.74	978
89.76	1024	89.76	1043	89.76	1119	89.76	1023	89.76	969	89.76	998	89.76	983
89.78	1093	89.78	1071	89.78	1078	89.78	1047	89.78	1044	89.78	1037	89.78	1020
89.8	1056	89.8	1104	89.8	1026	89.8	1064	89.8	1055	89.8	1049	89.8	973
89.82	1051	89.82	1092	89.82	1108	89.82	1034	89.82	1021	89.82	1094	89.82	974
89.84	1042	89.84	1030	89.84	1035	89.84	1012	89.84	962	89.84	1029	89.84	1008
89.86	1085	89.86	1052	89.86	1036	89.86	988	89.86	1022	89.86	1011	89.86	1011
89.88	1071	89.88	1076	89.88	1033	89.88	1041	89.88	1005	89.88	1026	89.88	1032
89.9	1048	89.9	1053	89.9	1036	89.9	1056	89.9	1024	89.9	985	89.9	993
89.92	1047	89.92	1042	89.92	1027	89.92	1021	89.92	1022	89.92	1064	89.92	986
89.94	1049	89.94	1056	89.94	1025	89.94	1071	89.94	1050	89.94	1000	89.94	1027
89.96	1057	89.96	1071	89.96	1037	89.96	1043	89.96	1053	89.96	1003	89.96	997
89.98	1073	89.98	1093	89.98	1060	89.98	1053	89.98	1022	89.98	997	89.98	1049
90	1085	90	1019	90	1087	90	1033	90	1046	90	1025	90	961
